# Supplementary material for: Genomic characterization of cervical lymph node metastases in papillary thyroid carcinoma following the Chornobyl accident
Source: Nat Commun. 2024 Jun 13;15:5053. doi: 10.1038/s41467-024-49292-z (PMC11176192; doi:10.1038/s41467-024-49292-z)
Supplement: Supplementary file 4 — Supplementary Data 1-8 [file 41467_2024_49292_MOESM4_ESM.zip]

Archive with 18 entries (18 files):
- ChornobylMets_Data_Dictionaries_20240325.xlsx
- __MACOSX/._ChornobylMets_Data_Dictionaries_20240325.xlsx
- ChornobylMets_Supplementary Data 1.xlsx
- __MACOSX/._ChornobylMets_Supplementary Data 1.xlsx
- ChornobylMets_Supplementary Data 2.xlsx
- __MACOSX/._ChornobylMets_Supplementary Data 2.xlsx
- ChornobylMets_Supplementary Data 3.xlsx
- __MACOSX/._ChornobylMets_Supplementary Data 3.xlsx
- ChornobylMets_Supplementary Data 4.xlsx
- __MACOSX/._ChornobylMets_Supplementary Data 4.xlsx
- ChornobylMets_Supplementary Data 5.xlsx
- __MACOSX/._ChornobylMets_Supplementary Data 5.xlsx
- ChornobylMets_Supplementary Data 6.xlsx
- __MACOSX/._ChornobylMets_Supplementary Data 6.xlsx
- ChornobylMets_Supplementary Data 7.txt
- __MACOSX/._ChornobylMets_Supplementary Data 7.txt
- ChornobylMets_Supplementary Data 8.xlsx
- __MACOSX/._ChornobylMets_Supplementary Data 8.xlsx
