# Supplementary material for: Genomic characterization of cervical lymph node metastases in papillary thyroid carcinoma following the Chornobyl accident
Source: Nat Commun. 2024 Jun 13;15:5053. doi: 10.1038/s41467-024-49292-z (PMC11176192; doi:10.1038/s41467-024-49292-z)
Supplement: Supplementary file 4 — Supplementary Data 1-8 [file 41467_2024_49292_MOESM4_ESM.zip › ChornobylMets_Data_Dictionaries_20240325.xlsx]

## Sheet: Suppl Data 1 Dictionary 
Dictionary: Supplementary Data 1. Sample IDs included in each analysis
Variable name	Type	Variable definition
Tab name: Full subject ID list
REBC_ID	Char	Subject ID
Flag_Status	Char	Flag indicates primary tumor (PT) or non-tumor thyroid tissue (NT) had low purity
WGS.NB.GDC_SampleID	Char	Genomic Data Commons (GDC) Sample ID, whole genome sequence data, normal blood
WGS.NB.GDC_AliquotID	Char	Genomic Data Commons (GDC) Aliquot ID, whole genome sequence data, normal blood
WGS.NT.GDC_SampleID	Char	Genomic Data Commons (GDC) Sample ID, whole genome sequence data, non-tumor thyroid tissue
WGS.NT.GDC_AliquotID	Char	Genomic Data Commons (GDC) Aliquot ID, whole genome sequence data, non-tumor thyroid tissue
WGS.PT.GDC_SampleID	Char	Genomic Data Commons (GDC) Sample ID, whole genome sequence data, thyroid tumor tissue
WGS.PT.GDC_AliquotID	Char	Genomic Data Commons (GDC) Aliquot ID, whole genome sequence data, thyroid tumor tissue
mRNA.NT.GDC_SampleID	Char	Genomic Data Commons (GDC) Sample ID, mRNAseq data, non-tumor thyroid tissue
mRNA.NT.GDC_AliquotID	Char	Genomic Data Commons (GDC) Aliquot ID, mRNAseq data, non-tumor thyroid tissue
mRNA.PT.GDC_SampleID	Char	Genomic Data Commons (GDC) Sample ID, mRNAseq data, thyroid tumor tissue
mRNA.PT.GDC_AliquotID	Char	Genomic Data Commons (GDC) Aliquot ID, mRNAseq data, thyroid tumor tissue
SNParray.NB.dbGapID	Char	dbGaP ID, SNP array data, non-tumor thyroid tissue
SNParray.NT.dbGapID	Char	dbGaP ID, SNP array data, thyroid tumor tissue
SNParray.PT.dbGapID	Char	dbGaP ID, SNP array data, non-tumor thyroid tissue
Methylation.NT.dbGapID	Char	dbGaP ID, methylation data, non-tumor thyroid tissue
Methylation.PT.dbGapID	Char	dbGaP ID, methylation data, thyroid tumor tissue
Tab name: IDs in WGS analyses
REBC_ID	Char	Subject ID
TissueType	Char	Indicates cervical lymph node metastasis (cLNM) or primary tumor (PT) tissue
PT_Type	Char	Indicates whether PT was paired with a cLNM or chosen as a matched sample from the larger study sample set
WGS.PT.GDC_SampleID	Char	Genomic Data Commons (GDC) Sample ID, whole genome sequence data for specified tissue type
WGS.PT.GDC_AliquotID	Char	Genomic Data Commons (GDC) Aliquot ID, whole genome sequence data for specified tissue type
Tab name: IDs in mRNA analyses
REBC_ID	Char	Subject ID
TissueType	Char	Indicates cervical lymph node metastasis (cLNM) or primary tumor (PT) tissue
PT_Type	Char	Indicates whether PT was paired with a cLNM or chosen as a matched sample from the larger study sample set
SampleName	Char	Sample name
mRNA.PT.GDC_SampleID	Char	Genomic Data Commons (GDC) Sample ID, whole genome sequence data for specified tissue type
mRNA.PT.GDC_AliquotID	Char	Genomic Data Commons (GDC) Aliquot ID, whole genome sequence data for specified tissue type
Tab name: IDs in methylation analyses
REBC_ID	Char	Subject ID
TissueType	Char	Indicates cervical lymph node metastasis (cLNM) or primary tumor (PT) tissue
PT_Type	Char	Indicates whether PT was paired with a cLNM or chosen as a matched sample from the larger study sample set
SampleID	Char	Sample ID
Methylation.PT.dbGapID	Char	dbGaP ID, methylation data for specified tissue type

## Sheet: Suppl Data 2 Dictionary 
Dictionary: Supplementary Data 2. Analytic data comparing tumors with and without cLNM
Category	Variable name	Type	Variable definition
Study design	REBC_ID	Char	Subject ID
Dose/demographics	SEX	Num	Sex
Dose/demographics	AGE_SURGERY	Num	Age at thyroid cancer
Dose/demographics	DOSE	Num	I-131 dose
Pathology	TNM	Char	Pathologic TNM stage (7th edition)
Pathology	multifocal	Num	multifocal tumor
Pathology	size	Num	tumor size (mm)
Pathology	cLNM	Num	cervical lymph node metastasis (cLNM) indicator
Driver	DESIGNATED_DRIVERTYPE	Char	Fusion vs. mutation driver (missing=no designated driver)
Driver	DESIGNATED_DRIVERGROUP	Char	Driver gene (missing=no designated driver)
SSV	WGS_TP_N_nMut	Num	WGS PTC total SSV count
SSV	WGS_TP_N_nSNV	Num	WGS PTC total SNV count
SSV	WGS_TP_N_nMNP	Num	WGS PTC total multiple nucleotide polymorphism count
SSV	WGS_TP_N_nINDEL	Num	WGS PTC total SSV INS and DEL count
SSV	WGS_TP_N_nINS	Num	WGS PTC total SSV INS count
SSV	WGS_TP_N_nDEL	Num	WGS PTC total SSV DEL count
SSV	WGS_TP_N_INDEL_SNV	Num	WGS PTC total SSV INDEL / SNV ratio
SSV	WGS_TP_N_INS_SNV	Num	WGS PTC total SSV INS / SNV ratio
SSV	WGS_TP_N_DEL_SNV	Num	WGS PTC total SSV DEL / SNV ratio
Signatures	SigPro_DC96_RnT_CLO	Num	SigProfiler decomposition clock SBS (SBS1+SBS5) count in CTB and TCGA set
Signatures	SigPro_DC96_RnT_SBS1_Ct	Num	SigProfiler decomposition SBS1 count in CTB and TCGA set
Signatures	SigPro_DC96_RnT_SBS5_Ct	Num	SigProfiler decomposition SBS5 count in CTB and TCGA set
Signatures	SigPro_DC96_RnT_APO	Num	SigProfiler decomposition APOBEC SBS (SBS2+SBS13) count in CTB and TCGA set
Signatures	SigPro_DC96_RnT_SBS2_Ct	Num	SigProfiler decomposition SBS2 count in CTB and TCGA set
Signatures	SigPro_DC96_RnT_SBS13_Ct	Num	SigProfiler decomposition SBS13 count in CTB and TCGA set
Signatures	SigPro_DC96_RnT_SBS8_Ct	Num	SigProfiler decomposition SBS8 count in CTB and TCGA set
Signatures	SigPro_DC96_RnT_SBS18_Ct	Num	SigProfiler decomposition SBS18 count in CTB and TCGA set
Signatures	SigPro_DC96_RnT_SBS23_Ct	Num	SigProfiler decomposition SBS23 count in CTB and TCGA set
Signatures	SigPro_DC83_RnT_CLO	Num	SigProfiler decomposition clock ID (ID1+ID5) count in CTB and TCGA set
Signatures	SigPro_DC83_RnT_ID1_Ct	Num	SigProfiler decomposition ID1 count in CTB and TCGA set
Signatures	SigPro_DC83_RnT_ID5_Ct	Num	SigProfiler decomposition ID5 count in CTB and TCGA set
Signatures	SigPro_DC83_RnT_EJ	Num	SigProfiler decomposition end-joining repair ID (ID6+ID8) count in CTB and TCGA set
Signatures	SigPro_DC83_RnT_ID6_Ct	Num	SigProfiler decomposition ID6 count in CTB and TCGA set
Signatures	SigPro_DC83_RnT_ID8_Ct	Num	SigProfiler decomposition ID8 count in CTB and TCGA set
Signatures	SigPro_DC83_RnT_ID3_Ct	Num	SigProfiler decomposition ID3 count in CTB and TCGA set
Signatures	SigPro_DC83_RnT_ID4_Ct	Num	SigProfiler decomposition ID4 count in CTB and TCGA set
SCNA	FGA	Num	Fraction of genome altered
SCNA	SCNA_Total_Total_Total	Num	Total SCNA counts all types, all sizes
SCNA	SCNA_Total_DEL_Total	Num	Total DEL SCNA counts
SCNA	SCNA_Total_GAIN_Total	Num	Total GAIN SCNA counts
SCNA	SCNA_Total_CNLOH_Total	Num	Total CNLOH SCNA counts
SCNA	SCNA_22q_DEL_Total	Num	Presence/absence of chromosome 22q SCNA DEL
SV	SV_Calls_nTotal_Total	Num	Total SV calls all types
SV	SV_Calls_nComplex_Total	Num	Complex SV calls total
SV	SV_Calls_nTransloc_Total	Num	Translocation SV calls total (Inter and Intra)
SV	SV_Calls_nInver_Total	Num	Inversion SV calls total
SV	SV_Calls_nDel_Total	Num	Deletion SV calls total
SV	SV_Calls_nTanDup_Total	Num	Tandem duplication SV calls total
SV	SV_Events_nTotal_Total	Num	Total SV events all types
SV	SV_Events_nSimple_Total	Num	Simple/balanced SV events total
SV	SV_Events_nComplex_Total	Num	Complex SV events total
SV	SV_Events_nSimpUnbal_Total	Num	Simple/unbalanced SV events total
SV	SV_Events_nSimpBalEJ_Total	Num	Simple/balanced/end-joining SV events total
SV	SV_Events_nCompUnOth_Total	Num	Complex/unbalanced/other SV events total

## Sheet: Suppl Data 3 Dictionary 
Dictionary: Supplementary Data 3. Analytic data comparing cLNM and PT samples
Category	Variable name	Type	Variable definition
Study design	REBC_ID	Char	Subject ID
Sample Info	cLNM	Num	cLNM sample flag
SSV	WGS_TP_N_nMut	Num	WGS PTC total SSV count
SSV	WGS_TP_N_nSNV	Num	WGS PTC total SNV count
SSV	WGS_TP_N_nMNP	Num	WGS PTC total multiple nucleotide polymorphism count
SSV	WGS_TP_N_nINDEL	Num	WGS PTC total SSV INS and DEL count
SSV	WGS_TP_N_nINS	Num	WGS PTC total SSV INS count
SSV	WGS_TP_N_nDEL	Num	WGS PTC total SSV DEL count
SSV	WGS_TP_N_INDEL_SNV	Num	WGS PTC total SSV INDEL / SNV ratio
SSV	WGS_TP_N_INS_SNV	Num	WGS PTC total SSV INS / SNV ratio
SSV	WGS_TP_N_DEL_SNV	Num	WGS PTC total SSV DEL / SNV ratio
Signatures	SigPro_DC96_RnT_CLO	Num	SigProfiler decomposition clock SBS (SBS1+SBS5) count in CTB and TCGA set
Signatures	SigPro_DC96_RnT_SBS1_Ct	Num	SigProfiler decomposition SBS1 count in CTB and TCGA set
Signatures	SigPro_DC96_RnT_SBS5_Ct	Num	SigProfiler decomposition SBS5 count in CTB and TCGA set
Signatures	SigPro_DC96_RnT_APO	Num	SigProfiler decomposition APOBEC SBS (SBS2+SBS13) count in CTB and TCGA set
Signatures	SigPro_DC96_RnT_SBS2_Ct	Num	SigProfiler decomposition SBS2 count in CTB and TCGA set
Signatures	SigPro_DC96_RnT_SBS13_Ct	Num	SigProfiler decomposition SBS13 count in CTB and TCGA set
Signatures	SigPro_DC96_RnT_SBS8_Ct	Num	SigProfiler decomposition SBS8 count in CTB and TCGA set
Signatures	SigPro_DC96_RnT_SBS18_Ct	Num	SigProfiler decomposition SBS18 count in CTB and TCGA set
Signatures	SigPro_DC96_RnT_SBS23_Ct	Num	SigProfiler decomposition SBS23 count in CTB and TCGA set
Signatures	SigPro_DC83_RnT_CLO	Num	SigProfiler decomposition clock ID (ID1+ID5) count in CTB and TCGA set
Signatures	SigPro_DC83_RnT_ID1_Ct	Num	SigProfiler decomposition ID1 count in CTB and TCGA set
Signatures	SigPro_DC83_RnT_ID5_Ct	Num	SigProfiler decomposition ID5 count in CTB and TCGA set
Signatures	SigPro_DC83_RnT_EJ	Num	SigProfiler decomposition end-joining repair ID (ID6+ID8) count in CTB and TCGA set
Signatures	SigPro_DC83_RnT_ID6_Ct	Num	SigProfiler decomposition ID6 count in CTB and TCGA set
Signatures	SigPro_DC83_RnT_ID8_Ct	Num	SigProfiler decomposition ID8 count in CTB and TCGA set
Signatures	SigPro_DC83_RnT_ID3_Ct	Num	SigProfiler decomposition ID3 count in CTB and TCGA set
Signatures	SigPro_DC83_RnT_ID4_Ct	Num	SigProfiler decomposition ID4 count in CTB and TCGA set
SCNA	FGA	Num	Fraction of genome altered
SCNA	SCNA_Total_Total_Total	Num	Total SCNA counts all types, all sizes
SCNA	SCNA_Total_DEL_Total	Num	Total DEL SCNA counts
SCNA	SCNA_Total_GAIN_Total	Num	Total GAIN SCNA counts
SCNA	SCNA_Total_CNLOH_Total	Num	Total CNLOH SCNA counts
SCNA	SCNA_22q_DEL_Total	Num	Presence/absence of chromosome 22q SCNA DEL
SV	SV_Calls_nTotal_Total	Num	Total SV calls all types
SV	SV_Calls_nComplex_Total	Num	Complex SV calls total
SV	SV_Calls_nTransloc_Total	Num	Translocation SV calls total (Inter and Intra)
SV	SV_Calls_nInver_Total	Num	Inversion SV calls total
SV	SV_Calls_nDel_Total	Num	Deletion SV calls total
SV	SV_Calls_nTanDup_Total	Num	Tandem duplication SV calls total
SV	SV_Events_nTotal_Total	Num	Total SV events all types
SV	SV_Events_nSimple_Total	Num	Simple/balanced SV events total
SV	SV_Events_nComplex_Total	Num	Complex SV events total
SV	SV_Events_nSimpUnbal_Total	Num	Simple/unbalanced SV events total
SV	SV_Events_nSimpBalEJ_Total	Num	Simple/balanced/end-joining SV events total
SV	SV_Events_nCompUnOth_Total	Num	Complex/unbalanced/other SV events total
SSV	TP53_Mut	Num	Presence/absence of TP53 mutation(s)
SSV	AKT1_Mut	Num	Presence/absence of AKT1 mutation(s)
SSV	PIK3CA_Mut	Num	Presence/absence of PIK3CA mutation(s)
SSV	TERT_ProMut	Num	Presence/absence of somatic TERT promoter mutation(s)
SCNA	CDKN2A_Del	Num	Presence/absence of CDKN2A SCNA DEL
SSV/SCNA	PTEN_Mut_Del	Num	Presence/absence of PTEN SCNA DEL and/or mutation(s)
SCNA	MYC_Gain	Num	Presence/absence of MYC SCNA GAIN
SCNA	WGD	Num	Presence/absence of whole genome duplication

## Sheet: Suppl Data 4 Dictionary 
Dictionary: Supplementary Data 4. Differential mRNA expression modeling results comparing cLNM to PT expression
Variable name	Type	Variable definition
Gene	Char	Gene
sex_age_beta	Num	Primary model results, adjusted for sex and age at PTC: beta
sex_age_P	Num	Primary model results, adjusted for sex and age at PTC: P
sex_age_Padj	Num	Primary model results, adjusted for sex and age at PTC: P adjusted using the false discovery rate (FDR) method
sex_age_HOXC10_beta	Num	Sensitivity model results, adjusted for sex, age at PTC, and HOXC10 expression: beta
sex_age_HOXC10_P	Num	Sensitivity model results, adjusted for sex, age at PTC, and HOXC10 expression: P
sex_age_HOXC10_Padj	Num	Sensitivity model results, adjusted for sex, age at PTC, and HOXC10 expression: P adjusted using the false discovery rate (FDR) method
sex_age_driver_beta	Num	Sensitivity model results, adjusted for sex, age at PTC, and driver: beta
sex_age_driver_P	Num	Sensitivity model results, adjusted for sex, age at PTC, and driver: P
sex_age_driver_Padj	Num	Sensitivity model results, adjusted for sex, age at PTC, and driver: P adjusted using the false discovery rate (FDR) method
sex_age_dose_beta	Num	Sensitivity model results, adjusted for sex, age at PTC, and radiation dose: beta
sex_age_dose_P	Num	Sensitivity model results, adjusted for sex, age at PTC, and radiation dose: P
sex_age_dose_Padj	Num	Sensitivity model results, adjusted for sex, age at PTC, and radiation dose: P adjusted using the false discovery rate (FDR) method
paired_beta	Num	Sensitivity model results, adjusted for sex and age at PTC, restricted to paired samples: beta
paired_P	Num	Sensitivity model results, adjusted for sex and age at PTC, restricted to paired samples: P
paired_Padj	Num	Sensitivity model results, adjusted for sex and age at PTC, restricted to paired samples: P adjusted using the false discovery rate (FDR) method

## Sheet: Suppl Data 5 Dictionary
Dictionary: Supplementary Data 5. Differential mRNA expression modeling results comparing cLNM to PT expression
Variable name	Type	Variable definition
Hallmark_gene_set	Char	Hallmark gene set
sex_age_beta	Num	Primary model results, adjusted for sex and age at PTC: beta
sex_age_P	Num	Primary model results, adjusted for sex and age at PTC: P
sex_age_Padj	Num	Primary model results, adjusted for sex and age at PTC: P adjusted using the false discovery rate (FDR) method
sex_age_driver_beta	Num	Sensitivity model results, adjusted for sex, age at PTC, and driver: beta
sex_age_driver_P	Num	Sensitivity model results, adjusted for sex, age at PTC, and driver: P
sex_age_driver_Padj	Num	Sensitivity model results, adjusted for sex, age at PTC, and driver: P adjusted using the false discovery rate (FDR) method
sex_age_dose_beta	Num	Sensitivity model results, adjusted for sex, age at PTC, and radiation dose: beta
sex_age_dose_P	Num	Sensitivity model results, adjusted for sex, age at PTC, and radiation dose: P
sex_age_dose_Padj	Num	Sensitivity model results, adjusted for sex, age at PTC, and radiation dose: P adjusted using the false discovery rate (FDR) method
paired_beta	Num	Sensitivity model results, adjusted for sex and age at PTC, restricted to paired samples: beta
paired_P	Num	Sensitivity model results, adjusted for sex and age at PTC, restricted to paired samples: P
paired_Padj	Num	Sensitivity model results, adjusted for sex and age at PTC, restricted to paired samples: P adjusted using the false discovery rate (FDR) method

## Sheet: Suppl Data 6 Dictionary
Dictionary: Supplementary Data 6. Differential miRNA expression modeling results comparing cLNM to PT expression
Variable name	Type	Variable definition
ID	Char	miRNA ID
Name	Char	miRNA name
Chr	Char	chromosome
Start	Num	start position
End	Num	end position
sex_age_beta	Num	Primary model results, adjusted for sex and age at PTC: beta
sex_age_P	Num	Primary model results, adjusted for sex and age at PTC: P
sex_age_Padj	Num	Primary model results, adjusted for sex and age at PTC: P adjusted using the false discovery rate (FDR) method
sex_age_driver_beta	Num	Sensitivity model results, adjusted for sex, age at PTC, and driver: beta
sex_age_driver_P	Num	Sensitivity model results, adjusted for sex, age at PTC, and driver: P
sex_age_driver_Padj	Num	Sensitivity model results, adjusted for sex, age at PTC, and driver: P adjusted using the false discovery rate (FDR) method
sex_age_dose_beta	Num	Sensitivity model results, adjusted for sex, age at PTC, and radiation dose: beta
sex_age_dose_P	Num	Sensitivity model results, adjusted for sex, age at PTC, and radiation dose: P
sex_age_dose_Padj	Num	Sensitivity model results, adjusted for sex, age at PTC, and radiation dose: P adjusted using the false discovery rate (FDR) method
paired_beta	Num	Sensitivity model results, adjusted for sex and age at PTC, restricted to paired samples: beta
paired_P	Num	Sensitivity model results, adjusted for sex and age at PTC, restricted to paired samples: P
paired_Padj	Num	Sensitivity model results, adjusted for sex and age at PTC, restricted to paired samples: P adjusted using the false discovery rate (FDR) method

## Sheet: Suppl Data 7 Dictionary
Dictionary: Supplementary Data 7. Differential methylation modeling results comparing cLNM to PT expression
Variable name	Type	Variable definition
CpG	Char	CpG name
CHR	Char	chromosome
BP	Char	position
sex_age_beta	Num	Primary model results, adjusted for sex and age at PTC: beta
sex_age_P	Num	Primary model results, adjusted for sex and age at PTC: P
sex_age_Padj	Num	Primary model results, adjusted for sex and age at PTC: P adjusted using the false discovery rate (FDR) method
sex_age_driver_beta	Num	Sensitivity model results, adjusted for sex, age at PTC, and driver: beta
sex_age_driver_P	Num	Sensitivity model results, adjusted for sex, age at PTC, and driver: P
sex_age_driver_Padj	Num	Sensitivity model results, adjusted for sex, age at PTC, and driver: P adjusted using the false discovery rate (FDR) method
sex_age_dose_beta	Num	Sensitivity model results, adjusted for sex, age at PTC, and radiation dose: beta
sex_age_dose_P	Num	Sensitivity model results, adjusted for sex, age at PTC, and radiation dose: P
sex_age_dose_Padj	Num	Sensitivity model results, adjusted for sex, age at PTC, and radiation dose: P adjusted using the false discovery rate (FDR) method
paired_beta	Num	Sensitivity model results, adjusted for sex and age at PTC, restricted to paired samples: beta
paired_P	Num	Sensitivity model results, adjusted for sex and age at PTC, restricted to paired samples: P
paired_Padj	Num	Sensitivity model results, adjusted for sex and age at PTC, restricted to paired samples: P adjusted using the false discovery rate (FDR) method

## Sheet: Suppl Data 8 Dictionary
Dictionary: Supplementary Data 8. miRNA excluded from analysis due to lack of expression in our dataset
Variable name	Type	Variable definition
ID	Char	miRNA ID
Name	Char	miRNA name
Chr	Char	chromosome
Start	Num	start position
End	Num	end position
