# Supplementary material for: Genomic characterization of cervical lymph node metastases in papillary thyroid carcinoma following the Chornobyl accident
Source: Nat Commun. 2024 Jun 13;15:5053. doi: 10.1038/s41467-024-49292-z (PMC11176192; doi:10.1038/s41467-024-49292-z)
Supplement: Supplementary file 4 — Supplementary Data 1-8 [file 41467_2024_49292_MOESM4_ESM.zip › ChornobylMets_Supplementary Data 1.xlsx]

## Sheet: Full subject ID list
REBC_ID	Flag_Status	WGS.NB.GDC_SampleID	WGS.NB.GDC_AliquotID	WGS.NT.GDC_SampleID	WGS.NT.GDC_AliquotID	WGS.PT.GDC_SampleID	WGS.PT.GDC_AliquotID	WGS.cLNM.GDC_SampleID	WGS.cLNM.GDC_AliquotID	mRNA.NT.GDC_SampleID	mRNA.NT.GDC_AliquotID	mRNA.PT.GDC_SampleID	mRNA.PT.GDC_AliquotID	mRNA.cLNM.GDC_SampleID	mRNA.cLNM.GDC_AliquotID	miRNA.PT.GDC_SampleID	miRNA.PT.GDC_AliquotID	miRNA.cLNM.GDC_SampleID	miRNA.cLNM.GDC_AliquotID	SNParray.NB.dbGapID	SNParray.NT.dbGapID	SNParray.PT.dbGapID	Methylation.NT.dbGapID	Methylation.PT.dbGapID	Methylation.cLNM.dbGapID
REBC-ADJF	PT; NT	REBC-ADJF-NB1-A	REBC-ADJF-NB1-A-1-0-D-A553-36	REBC-ADJF-NT1-A	REBC-ADJF-NT1-A-1-1-D-A525-36	REBC-ADJF-TTP1-A	REBC-ADJF-TTP1-A-1-1-D-A553-36	.	.	SC108175_merged	SC108175_merged_aliquot	SC108176_merged	SC108176_merged_aliquot	.	.	.	.	.	.	SC317059_PC07133_B09	SC316833_PC07131_A09	SC316834_PC07130_B01	201904650023_R03C01	201985320153_R03C01	.
REBC-ACAE	PT; NT	.	.	REBC-ACAE-NT1-A	REBC-ACAE-NT1-A-1-1-D-A49V-36	REBC-ACAE-TTP1-A	REBC-ACAE-TTP1-A-1-1-D-A49V-36	.	.	SC080444_merged	SC080444_merged_aliquot	SC080445_merged	SC080445_merged_aliquot	.	.	.	.	.	.	.	SC081116_PB88407_G11	SC081117_PB88409_G06	200793820112_R01C01	200793820112_R02C01	.
REBC-ACB9	PT; NT	.	.	REBC-ACB9-NT1-A	REBC-ACB9-NT1-A-1-1-D-A49V-36	REBC-ACB9-TTP1-A	REBC-ACB9-TTP1-A-1-1-D-A49V-36	REBC-ACB9-TTM1-A	REBC-ACB9-TTM1-A-1-1-D-A76R-36	SC080494_merged	SC080494_merged_aliquot	SC080495_merged	SC080495_merged_aliquot	REBC-ACB9-TTM1	REBC-ACB9-TTM1_aliquot	SC080495_TGCAGGCA-CTCTTGAA_L001_R1_001	SC080495_TGCAGGCA-CTCTTGAA_L001_R1_001_aliquot	SD086519_GAGCTCTA-GTTCATCT_L001_R1_001	SD086519_GAGCTCTA-GTTCATCT_L001_R1_001_aliquot	.	SC081166_PB88407_B11	SC081167_PB88407_A03	200772260052_R05C01	200772260052_R06C01	204289440074_R04C01
REBC-AC9D	PT	REBC-AC9D-NB1-A	REBC-AC9D-NB1-A-1-0-D-A525-36	REBC-AC9D-NT1-A	REBC-AC9D-NT1-A-1-1-D-A525-36	REBC-AC9D-TTP1-A	REBC-AC9D-TTP1-A-1-1-D-A525-36	.	.	SC108128_merged	SC108128_merged_aliquot	SC108129_merged	SC108129_merged_aliquot	.	.	.	.	.	.	SC317045_PC07133_H12	SC316786_PC07128_E11	SC316787_PC07130_H04	201904660124_R03C01	201939010022_R06C01	.
REBC-ACAP	PT	REBC-ACAP-NB1-A	REBC-ACAP-NB1-A-1-0-D-A49V-36	REBC-ACAP-NT1-A	REBC-ACAP-NT1-A-1-1-D-A49V-36	REBC-ACAP-TTP1-A	REBC-ACAP-TTP1-A-1-1-D-A49V-36	.	.	SC080460_merged	SC080460_merged_aliquot	SC080461_merged	SC080461_merged_aliquot	.	.	.	.	.	.	SC080895_PB88410_A01	SC081132_PB88411_B07	SC081133_PB88408_C05	200793820059_R01C01	200793820059_R02C01	.
REBC-ACE7	PT	REBC-ACE7-NB1-A	REBC-ACE7-NB1-A-1-0-D-A525-36	REBC-ACE7-NT1-A	REBC-ACE7-NT1-A-1-1-D-A525-36	REBC-ACE7-TTP1-A	REBC-ACE7-TTP1-A-1-1-D-A553-36	.	.	SC108147_merged	SC108147_merged_aliquot	SC108148_merged	SC108148_merged_aliquot	.	.	.	.	.	.	SC317051_PC07129_A06	SC316805_PC07134_E08	SC316806_PC07133_E07	201904640019_R06C01	201904640019_R07C01	.
REBC-ACEL	PT	REBC-ACEL-NB1-A	REBC-ACEL-NB1-A-1-0-D-A49Y-36	REBC-ACEL-NT1-A	REBC-ACEL-NT1-A-1-1-D-A49Y-36	REBC-ACEL-TTP1-A	REBC-ACEL-TTP1-A-1-1-D-A49Y-36	.	.	SC080772_merged	SC080772_merged_aliquot	SC080773_merged	SC080773_merged_aliquot	.	.	.	.	.	.	SC080966_PB88408_A10	SC081424_PB88409_D02	SC081425_PB88409_B04	200691450028_R07C01	200691450028_R08C01	.
REBC-ADK2	PT	REBC-ADK2-NB1-A	REBC-ADK2-NB1-A-1-0-D-A553-36	REBC-ADK2-NT1-A	REBC-ADK2-NT1-A-1-1-D-A553-36	REBC-ADK2-TTP1-A	REBC-ADK2-TTP1-A-1-1-D-A553-36	.	.	SC108213_merged	SC108213_merged_aliquot	SC108214_merged	SC108214_merged_aliquot	.	.	.	.	.	.	SC317071_PC07131_G08	SC316871_PC07128_E06	SC316872_PC07130_D09	201904650166_R06C01	201904640013_R05C01	.
REBC-ADLF	PT	REBC-ADLF-NB1-A	REBC-ADLF-NB1-A-1-0-D-A527-36	REBC-ADLF-NT1-A	REBC-ADLF-NT1-A-1-1-D-A527-36	REBC-ADLF-TTP1-A	REBC-ADLF-TTP1-A-1-1-D-A527-36	.	.	SC108302_merged	SC108302_merged_aliquot	SC108303_merged	SC108303_merged_aliquot	.	.	.	.	.	.	SC317114_PC07132_D05	SC316960_PC07133_A02	SC316961_PC07133_D12	201904640082_R02C01	201904640207_R04C01	.
REBC-ADLN	PT	REBC-ADLN-NB1-A	REBC-ADLN-NB1-A-1-0-D-A527-36	REBC-ADLN-NT1-A	REBC-ADLN-NT1-A-1-1-D-A527-36	REBC-ADLN-TTP1-A	REBC-ADLN-TTP1-A-1-1-D-A554-36	.	.	SC108314_merged	SC108314_merged_aliquot	SC108315_merged	SC108315_merged_aliquot	.	.	.	.	.	.	SC317119_PC07133_G08	SC316972_PC07128_E10	SC316973_PC07127_D12	201980430204_R01C01	201980430147_R08C01	.
REBC-ADLP	PT	REBC-ADLP-NB1-A	REBC-ADLP-NB1-A-2-1-D-A554-36	REBC-ADLP-NT1-A	REBC-ADLP-NT1-A-1-1-D-A527-36	REBC-ADLP-TTP1-A	REBC-ADLP-TTP1-A-1-1-D-A527-36	.	.	SC108318_merged	SC108318_merged_aliquot	SC108319_merged	SC108319_merged_aliquot	.	.	.	.	.	.	SC317121_PC07128_F05	SC316976_PC07128_A01	SC316977_PC07135_E01	201980430229_R02C01	201904640140_R07C01	.
REBC-AF8Z	PT	REBC-AF8Z-NB1-SC217012	REBC-AF8Z-NB1-SC217012_Aliq	REBC-AF8Z-NT1-A	REBC-AF8Z-NT1-A-1-1-D-A650-36	REBC-AF8Z-TTP1-A	REBC-AF8Z-TTP1-A-1-1-D-A650-36	.	.	SC299820_merged	SC299820_merged_aliquot	SC299821_merged	SC299821_merged_aliquot	.	.	.	.	.	.	SC217012_PC07132_F07	SC317460_PC07132_A04	SC317441_PC07132_E02	201985320254_R03C01	201985320070_R08C01	.
REBC-AF81	PT	REBC-AF81-NB1-SC208349	REBC-AF81-NB1-SC208349_Aliq	REBC-AF81-NT1-A	REBC-AF81-NT1-A-1-1-D-A649-36	REBC-AF81-TTP1-A	REBC-AF81-TTP1-A-1-1-D-A649-36	.	.	SC299750_merged	SC299750_merged_aliquot	.	.	.	.	.	.	.	.	SC208349_PC07131_D09	SC317355_PC07133_B04	SC317363_PC07133_E06	201904650195_R06C01	201980430233_R03C01	.
REBC-ACFE	PT	REBC-ACFE-NB1-A	REBC-ACFE-NB1-A-1-0-D-A553-36	REBC-ACFE-NT1-B	REBC-ACFE-NT1-B-1-1-D-A525-36	REBC-ACFE-TTP1-A	REBC-ACFE-TTP1-A-1-1-D-A525-36	.	.	SC108157_merged	SC108157_merged_aliquot	SC108158_merged	SC108158_merged_aliquot	.	.	.	.	.	.	.	SC316815_PC07133_G02	SC316816_PC07130_D01	201904650166_R03C01	201985320173_R02C01	.
REBC-ACBO	PT	.	.	REBC-ACBO-NT1-A	REBC-ACBO-NT1-A-1-1-D-A49W-36	REBC-ACBO-TTP1-A	REBC-ACBO-TTP1-A-1-1-D-A49W-36	REBC-ACBO-TTM1-A	REBC-ACBO-TTM1-A-1-1-D-A76R-36	SC080514_merged	SC080514_merged_aliquot	SC080515_merged	SC080515_merged_aliquot	REBC-ACBO-TTM1	REBC-ACBO-TTM1_aliquot	SC080515_TTGCGTTC-ACCGGTTC_L001_R1_001	SC080515_TTGCGTTC-ACCGGTTC_L001_R1_001_aliquot	SD086520_CGAAGCCA-GCGTATCT_L001_R1_001	SD086520_CGAAGCCA-GCGTATCT_L001_R1_001_aliquot	.	SC081342_PB88409_B01	SC081343_PB88408_H06	200691450017_R01C01	200691450017_R02C01	204286340056_R08C01
REBC-ACDV	PT	.	.	REBC-ACDV-NT1-A	REBC-ACDV-NT1-A-1-1-D-A49X-36	REBC-ACDV-TTP1-A	REBC-ACDV-TTP1-A-1-1-D-A49X-36	.	.	SC080736_merged	SC080736_merged_aliquot	SC080737_merged	SC080737_merged_aliquot	.	.	.	.	.	.	.	SC081235_PB88407_H03	SC081236_PB88410_H04	200772260037_R07C01	200772260037_R08C01	.
REBC-ACE5	PT	.	.	REBC-ACE5-NT1-A	REBC-ACE5-NT1-A-1-1-D-A49Y-36	REBC-ACE5-TTP1-A	REBC-ACE5-TTP1-A-1-1-D-A49Y-36	REBC-ACE5-TTM1-A	REBC-ACE5-TTM1-A-1-1-D-A76R-36	SC080752_merged	SC080752_merged_aliquot	SC080753_merged	SC080753_merged_aliquot	REBC-ACE5-TTM1	REBC-ACE5-TTM1_aliquot	SC080753_ACCATCGA-TTAGACGG_L001_R1_001	SC080753_ACCATCGA-TTAGACGG_L001_R1_001_aliquot	SD086534_GAAGATCG-ACGGCCGC_L001_R1_001	SD086534_GAAGATCG-ACGGCCGC_L001_R1_001_aliquot	.	SC081404_PB88409_C08	SC081405_PB88410_E01	200793820061_R07C01	200793820061_R08C01	204289440057_R03C01
REBC-ADJ8	PT	.	.	REBC-ADJ8-NT1-A	REBC-ADJ8-NT1-A-1-1-D-A553-36	REBC-ADJ8-TTP1-A	REBC-ADJ8-TTP1-A-1-1-D-A525-36	.	.	SC108163_merged	SC108163_merged_aliquot	SC108164_merged	SC108164_merged_aliquot	.	.	.	.	.	.	.	SC316821_PC07131_A06	SC316822_PC07132_E04	201904640070_R07C01	201980430113_R01C01	.
REBC-ADJK	PT	.	.	REBC-ADJK-NT1-A	REBC-ADJK-NT1-A-1-1-D-A525-36	REBC-ADJK-TTP1-A	REBC-ADJK-TTP1-A-1-1-D-A525-36	.	.	SC108185_merged	SC108185_merged_aliquot	SC108186_merged	SC108186_merged_aliquot	.	.	.	.	.	.	.	SC316843_PC07128_B03	SC316844_PC07132_A02	201985320167_R07C01	201904660124_R01C01	.
REBC-ADJU	PT	.	.	REBC-ADJU-NT1-A	REBC-ADJU-NT1-A-1-1-D-A526-36	REBC-ADJU-TTP1-A	REBC-ADJU-TTP1-A-1-1-D-A553-36	REBC-ADJU-TTM1-A	REBC-ADJU-TTM1-A-1-1-D-A76R-36	SC108197_merged	SC108197_merged_aliquot	REBC-ADJU-TTP1	REBC-ADJU-TTP1_aliquot	REBC-ADJU-TTM1	REBC-ADJU-TTM1_aliquot	SC108198_TCAATCCT-GACGTGAC_L001_R1_001	SC108198_TCAATCCT-GACGTGAC_L001_R1_001_aliquot	SD086543_AAGACTGT-AATCTATT_L001_R1_001	SD086543_AAGACTGT-AATCTATT_L001_R1_001_aliquot	.	SC316855_PC07135_B01	SC316856_PC07130_H07	201904650034_R06C01	201904660185_R02C01	204289440073_R06C01
REBC-ADJD	PT	REBC-ADJD-NB1-A	REBC-ADJD-NB1-A-1-0-D-A525-36	REBC-ADJD-NT1-A	REBC-ADJD-NT1-A-1-1-D-A525-36	REBC-ADJD-TTP1-A	REBC-ADJD-TTP1-A-1-1-D-A525-36	.	.	SC108171_merged	SC108171_merged_aliquot	SC108172_merged	SC108172_merged_aliquot	.	.	.	.	.	.	SC317057_PC07134_F11	SC316829_PC07135_D03	SC316830_PC07134_C03	.	201904660185_R04C01	.
REBC-ACCD	PT	REBC-ACCD-NB1-A	REBC-ACCD-NB1-A-1-0-D-A525-36	.	.	REBC-ACCD-TTP1-A	REBC-ACCD-TTP1-A-1-1-D-A553-36	.	.	.	.	SC108140_merged	SC108140_merged_aliquot	.	.	.	.	.	.	SC317050_PC07128_A04	.	SC316798_PC07127_E11	.	201904650065_R03C01	.
REBC-ADM4	NT	REBC-ADM4-NB1-A	REBC-ADM4-NB1-A-1-0-D-A528-36	REBC-ADM4-NT1-A	REBC-ADM4-NT1-A-1-1-D-A528-36	REBC-ADM4-TTP1-A	REBC-ADM4-TTP1-A-1-1-D-A554-36	.	.	SC108344_merged	SC108344_merged_aliquot	SC108345_merged	SC108345_merged_aliquot	.	.	.	.	.	.	SC317134_PC07134_A05	SC317002_PC07135_A01	SC317003_PC07131_A03	201904640185_R03C01	201959750221_R03C01	.
REBC-ACAQ	NT	.	.	REBC-ACAQ-NT1-A	REBC-ACAQ-NT1-A-1-1-D-A49V-36	REBC-ACAQ-TTP1-A	REBC-ACAQ-TTP1-A-1-1-D-A49V-36	.	.	SC080462_merged	SC080462_merged_aliquot	SC080463_merged	SC080463_merged_aliquot	.	.	SC080463_CAACGCCT-TACAGGCT_L001_R1_001	SC080463_CAACGCCT-TACAGGCT_L001_R1_001_aliquot	.	.	.	SC081134_PB88408_C10	SC081135_PB88409_F04	200793820078_R07C01	200793820078_R08C01	.
REBC-ACBM	NT	.	.	REBC-ACBM-NT1-A	REBC-ACBM-NT1-A-1-1-D-A49W-36	REBC-ACBM-TTP1-A	REBC-ACBM-TTP1-A-1-1-D-A49W-36	.	.	SC080510_merged	SC080510_merged_aliquot	SC080511_merged	SC080511_merged_aliquot	.	.	.	.	.	.	.	SC081338_PB88409_D12	SC081339_PB88407_D03	200691450017_R05C01	200691450017_R06C01	.
REBC-ACE0	NT	.	.	REBC-ACE0-NT1-A	REBC-ACE0-NT1-A-1-1-D-A49X-36	REBC-ACE0-TTP1-A	REBC-ACE0-TTP1-A-1-1-D-A49X-36	REBC-ACE0-TTM1-A	REBC-ACE0-TTM1-A-1-1-D-A76R-36	SC080744_merged	SC080744_merged_aliquot	SC080745_merged	SC080745_merged_aliquot	REBC-ACE0-TTM1	REBC-ACE0-TTM1_aliquot	SC080745_CTTCTGTC-GTCTGAAC_L001_R1_001	SC080745_CTTCTGTC-GTCTGAAC_L001_R1_001_aliquot	SD086533_CGGCCATG-CATCCTCC_L001_R1_001	SD086533_CGGCCATG-CATCCTCC_L001_R1_001_aliquot	.	SC081243_PB88407_D07	SC081244_PB88407_B01	200691450045_R07C01	200691450045_R08C01	204286340073_R07C01
REBC-AC8N	.	REBC-AC8N-NB1-A	REBC-AC8N-NB1-A-1-0-D-A49U-36	REBC-AC8N-NT1-A	REBC-AC8N-NT1-A-1-1-D-A49U-36	REBC-AC8N-TTP1-A	REBC-AC8N-TTP1-A-1-1-D-A49U-36	.	.	SC080542_merged	SC080542_merged_aliquot	SC080543_merged	SC080543_merged_aliquot	.	.	SC080543_AAGGATTC-ATCTAATT_L001_R1_001	SC080543_AAGGATTC-ATCTAATT_L001_R1_001_aliquot	.	.	SC080919_PB88408_H11	SC081255_PB88409_H09	SC081256_PB88408_A07	200793820062_R01C01	200793820062_R02C01	.
REBC-AC8P	.	REBC-AC8P-NB1-A	REBC-AC8P-NB1-A-1-0-D-A49U-36	REBC-AC8P-NT1-A	REBC-AC8P-NT1-A-1-1-D-A49U-36	REBC-AC8P-TTP1-A	REBC-AC8P-TTP1-A-1-1-D-A49U-36	.	.	SC080544_merged	SC080544_merged_aliquot	SC080545_merged	SC080545_merged_aliquot	.	.	SC080545_CAAGGAAC-CAACCACG_L001_R1_001	SC080545_CAAGGAAC-CAACCACG_L001_R1_001_aliquot	.	.	SC080920_PB88407_B10	SC081257_PB88411_H10	SC081258_PB88410_C09	200793820025_R07C01	200793820025_R08C01	.
REBC-AC8Q	.	REBC-AC8Q-NB1-A	REBC-AC8Q-NB1-A-1-0-D-A49U-36	REBC-AC8Q-NT1-A	REBC-AC8Q-NT1-A-1-1-D-A49U-36	REBC-AC8Q-TTP1-A	REBC-AC8Q-TTP1-A-1-1-D-A49U-36	.	.	SC080546_merged	SC080546_merged_aliquot	SC080547_merged	SC080547_merged_aliquot	.	.	.	.	.	.	SC080921_PB88408_E10	SC081259_PB88410_F03	SC081260_PB88407_G04	200793820025_R05C01	200793820025_R06C01	.
REBC-AC8R	.	REBC-AC8R-NB1-A	REBC-AC8R-NB1-A-1-0-D-A49U-36	REBC-AC8R-NT1-A	REBC-AC8R-NT1-A-1-1-D-A49U-36	REBC-AC8R-TTP1-A	REBC-AC8R-TTP1-A-1-1-D-A49U-36	.	.	SC080548_merged	SC080548_merged_aliquot	SC080549_merged	SC080549_merged_aliquot	.	.	SC080549_CCACAGCA-AGCATCAG_L001_R1_001	SC080549_CCACAGCA-AGCATCAG_L001_R1_001_aliquot	.	.	SC080922_PB88411_A02	SC081261_PB88410_A08	SC081262_PB88407_H09	200793820025_R03C01	200793820025_R04C01	.
REBC-AC8T	.	REBC-AC8T-NB1-A	REBC-AC8T-NB1-A-1-0-D-A525-36	REBC-AC8T-NT1-A	REBC-AC8T-NT1-A-1-1-D-A525-36	REBC-AC8T-TTP1-A	REBC-AC8T-TTP1-A-1-1-D-A553-36	.	.	SC108122_merged	SC108122_merged_aliquot	SC108123_merged	SC108123_merged_aliquot	.	.	.	.	.	.	SC317042_PC07131_C11	SC316780_PC07128_B04	SC316781_PC07131_E07	201959750221_R07C01	201985320153_R07C01	.
REBC-AC8U	.	REBC-AC8U-NB1-A	REBC-AC8U-NB1-A-1-0-D-A49U-36	REBC-AC8U-NT1-A	REBC-AC8U-NT1-A-1-1-D-A49U-36	REBC-AC8U-TTP1-A	REBC-AC8U-TTP1-A-1-1-D-A49U-36	.	.	SC080552_merged	SC080552_merged_aliquot	SC080553_merged	SC080553_merged_aliquot	.	.	.	.	.	.	SC080924_PB88410_A05	SC081265_PB88410_F10	SC081266_PB88407_A05	200793820076_R07C01	200793820076_R08C01	.
REBC-AC8V	.	REBC-AC8V-NB1-A	REBC-AC8V-NB1-A-1-0-D-A49U-36	REBC-AC8V-NT1-A	REBC-AC8V-NT1-A-1-1-D-A49U-36	REBC-AC8V-TTP1-A	REBC-AC8V-TTP1-A-1-1-D-A49U-36	.	.	SC080554_merged	SC080554_merged_aliquot	SC080555_merged	SC080555_merged_aliquot	.	.	.	.	.	.	SC080925_PB88409_H10	SC081267_PB88410_A09	SC081268_PB88410_F06	200793820076_R05C01	200793820076_R06C01	.
REBC-AC8W	.	REBC-AC8W-NB1-A	REBC-AC8W-NB1-A-1-0-D-A49U-36	REBC-AC8W-NT1-A	REBC-AC8W-NT1-A-1-1-D-A49U-36	REBC-AC8W-TTP1-A	REBC-AC8W-TTP1-A-1-1-D-A49U-36	REBC-AC8W-TTM1-A	REBC-AC8W-TTM1-A-1-1-D-A76R-36	SC080556_merged	SC080556_merged_aliquot	REBC-AC8W-TTP1	REBC-AC8W-TTP1_aliquot	REBC-AC8W-TTM1	REBC-AC8W-TTM1_aliquot	SC080557_CTTGCGGA-GCGTGTGC_L001_R1_001	SC080557_CTTGCGGA-GCGTGTGC_L001_R1_001_aliquot	SD086505_GAAGTTAC-ATTCAGCG_L001_R1_001	SD086505_GAAGTTAC-ATTCAGCG_L001_R1_001_aliquot	SC080926_PB88409_F12	SC081269_PB88411_B10	SC081270_PB88408_C03	200793820076_R03C01	200793820076_R04C01	204286340073_R06C01
REBC-AC8Z	.	REBC-AC8Z-NB1-A	REBC-AC8Z-NB1-A-1-0-D-A49U-36	REBC-AC8Z-NT1-A	REBC-AC8Z-NT1-A-1-1-D-A49U-36	REBC-AC8Z-TTP1-A	REBC-AC8Z-TTP1-A-1-1-D-A49U-36	.	.	SC080558_merged	SC080558_merged_aliquot	SC080559_merged	SC080559_merged_aliquot	.	.	.	.	.	.	SC080927_PB88407_C11	SC081271_PB88412_G02	SC081272_PB88411_E03	200793820076_R01C01	200793820076_R02C01	.
REBC-AC90	.	REBC-AC90-NB1-A	REBC-AC90-NB1-A-1-0-D-A525-36	REBC-AC90-NT1-A	REBC-AC90-NT1-A-1-1-D-A525-36	REBC-AC90-TTP1-B	REBC-AC90-TTP1-B-2-1-D-A553-36	.	.	SC108124_merged	SC108124_merged_aliquot	SC108125_merged	SC108125_merged_aliquot	.	.	.	.	.	.	SC317043_PC07127_A08	SC316782_PC07134_G07	SC316783_PC07132_F03	201904650160_R05C01	201904640090_R02C01	.
REBC-AC91	.	REBC-AC91-NB1-A	REBC-AC91-NB1-A-1-0-D-A49U-36	REBC-AC91-NT1-A	REBC-AC91-NT1-A-1-1-D-A49U-36	REBC-AC91-TTP1-A	REBC-AC91-TTP1-A-1-1-D-A49U-36	.	.	SC080560_merged	SC080560_merged_aliquot	REBC-AC91-TTP1	REBC-AC91-TTP1_aliquot	.	.	SC080561_GTACATAG-GGAATTAA_L001_R1_001	SC080561_GTACATAG-GGAATTAA_L001_R1_001_aliquot	.	.	SC080928_PB88408_B05	SC081273_PB88408_H10	SC081274_PB88407_E07	200793820081_R07C01	200793820081_R08C01	.
REBC-AC92	.	REBC-AC92-NB1-A	REBC-AC92-NB1-A-1-0-D-A49U-36	REBC-AC92-NT1-A	REBC-AC92-NT1-A-1-1-D-A49U-36	REBC-AC92-TTP1-A	REBC-AC92-TTP1-A-1-1-D-A49U-36	.	.	SC080562_merged	SC080562_merged_aliquot	SC080563_merged	SC080563_merged_aliquot	.	.	.	.	.	.	SC080929_PB88408_E04	SC081275_PB88410_C03	SC081276_PB88408_F01	200793820081_R05C01	200793820081_R06C01	.
REBC-AC93	.	REBC-AC93-NB1-A	REBC-AC93-NB1-A-1-0-D-A49U-36	REBC-AC93-NT1-A	REBC-AC93-NT1-A-1-1-D-A49U-36	REBC-AC93-TTP1-A	REBC-AC93-TTP1-A-1-1-D-A49U-36	.	.	SC080564_merged	SC080564_merged_aliquot	SC080565_merged	SC080565_merged_aliquot	.	.	.	.	.	.	SC080930_PB88409_H04	SC081277_PB88408_H09	SC081278_PB88408_D02	200793820081_R03C01	200793820081_R04C01	.
REBC-AC96	.	REBC-AC96-NB1-A	REBC-AC96-NB1-A-1-0-D-A49U-36	REBC-AC96-NT1-A	REBC-AC96-NT1-A-1-1-D-A49U-36	REBC-AC96-TTP1-A	REBC-AC96-TTP1-A-1-1-D-A49U-36	.	.	SC080568_merged	SC080568_merged_aliquot	SC080569_merged	SC080569_merged_aliquot	.	.	.	.	.	.	SC080932_PB88409_F09	SC081281_PB88410_F01	SC081282_PB88407_G05	200793820113_R07C01	200793820113_R08C01	.
REBC-AC97	.	REBC-AC97-NB1-A	REBC-AC97-NB1-A-1-0-D-A49U-36	REBC-AC97-NT1-A	REBC-AC97-NT1-A-1-1-D-A49U-36	REBC-AC97-TTP1-A	REBC-AC97-TTP1-A-1-1-D-A49U-36	.	.	SC080570_merged	SC080570_merged_aliquot	SC080571_merged	SC080571_merged_aliquot	.	.	.	.	.	.	SC080933_PB88411_D07	SC081283_PB88411_D03	SC081284_PB88410_F05	200793820113_R05C01	200793820113_R06C01	.
REBC-AC99	.	REBC-AC99-NB1-A	REBC-AC99-NB1-A-1-0-D-A49U-36	REBC-AC99-NT1-A	REBC-AC99-NT1-A-1-1-D-A49U-36	REBC-AC99-TTP1-A	REBC-AC99-TTP1-A-1-1-D-A49U-36	.	.	SC080572_merged	SC080572_merged_aliquot	SC080573_merged	SC080573_merged_aliquot	.	.	.	.	.	.	SC080934_PB88409_F03	SC081285_PB88409_B09	SC081286_PB88411_D01	200793820113_R03C01	200793820113_R04C01	.
REBC-AC9A	.	REBC-AC9A-NB1-A	REBC-AC9A-NB1-A-1-0-D-A49U-36	REBC-AC9A-NT1-A	REBC-AC9A-NT1-A-1-1-D-A49U-36	REBC-AC9A-TTP1-A	REBC-AC9A-TTP1-A-1-1-D-A49U-36	.	.	SC080574_merged	SC080574_merged_aliquot	SC080575_merged	SC080575_merged_aliquot	.	.	.	.	.	.	SC080935_PB88410_G06	SC081287_PB88412_F01	SC081288_PB88408_B11	200793820113_R01C01	200793820113_R02C01	.
REBC-AC9C	.	REBC-AC9C-NB1-A	REBC-AC9C-NB1-A-1-0-D-A49U-36	REBC-AC9C-NT1-A	REBC-AC9C-NT1-A-1-1-D-A49U-36	REBC-AC9C-TTP1-A	REBC-AC9C-TTP1-A-1-1-D-A49U-36	.	.	SC080576_merged	SC080576_merged_aliquot	REBC-AC9C-TTP1	REBC-AC9C-TTP1_aliquot	.	.	.	.	.	.	SC080936_PB88412_F02	SC081289_PB88408_E12	SC081290_PB88410_H01	200793300028_R07C01	200793300028_R08C01	.
REBC-ACA2	.	REBC-ACA2-NB1-A	REBC-ACA2-NB1-A-1-0-D-A49V-36	REBC-ACA2-NT1-A	REBC-ACA2-NT1-A-1-1-D-A49V-36	REBC-ACA2-TTP1-A	REBC-ACA2-TTP1-A-1-1-D-A49V-36	.	.	SC080616_merged	SC080616_merged_aliquot	SC080617_merged	SC080617_merged_aliquot	.	.	SC080617_CTAACCAA-GATACTAC_L001_R1_001	SC080617_CTAACCAA-GATACTAC_L001_R1_001_aliquot	.	.	SC080884_PB88407_B05	SC081096_PB88407_G06	SC081097_PB88411_C05	200793820058_R05C01	200793820058_R06C01	.
REBC-ACA3	.	REBC-ACA3-NB1-A	REBC-ACA3-NB1-A-1-0-D-A49V-36	REBC-ACA3-NT1-A	REBC-ACA3-NT1-A-1-1-D-A49V-36	REBC-ACA3-TTP1-A	REBC-ACA3-TTP1-A-1-1-D-A49V-36	.	.	SC080618_merged	SC080618_merged_aliquot	SC080619_merged	SC080619_merged_aliquot	.	.	.	.	.	.	SC080885_PB88411_C02	SC081098_PB88411_B08	SC081099_PB88408_A02	200793820058_R03C01	200793820058_R04C01	.
REBC-ACA6	.	REBC-ACA6-NB1-A	REBC-ACA6-NB1-A-1-0-D-A49V-36	REBC-ACA6-NT1-A	REBC-ACA6-NT1-A-1-1-D-A49V-36	REBC-ACA6-TTP1-A	REBC-ACA6-TTP1-A-1-1-D-A49V-36	.	.	SC080624_merged	SC080624_merged_aliquot	SC080625_merged	SC080625_merged_aliquot	.	.	.	.	.	.	SC080886_PB88410_C04	SC081104_PB88410_E03	SC081105_PB88407_G12	200793820082_R05C01	200793820082_R06C01	.
REBC-ACA8	.	REBC-ACA8-NB1-A	REBC-ACA8-NB1-A-1-0-D-A49V-36	REBC-ACA8-NT1-A	REBC-ACA8-NT1-A-1-1-D-A49V-36	REBC-ACA8-TTP1-A	REBC-ACA8-TTP1-A-1-1-D-A49V-36	.	.	SC080628_merged	SC080628_merged_aliquot	SC080629_merged	SC080629_merged_aliquot	.	.	SC080629_CGTATTCG-TTCGGCCG_L001_R1_001	SC080629_CGTATTCG-TTCGGCCG_L001_R1_001_aliquot	.	.	SC080888_PB88410_F07	SC081108_PB88407_H04	SC081109_PB88408_C07	200793820082_R01C01	200793820082_R02C01	.
REBC-ACA9	.	REBC-ACA9-NB1-A	REBC-ACA9-NB1-A-1-0-D-A49V-36	REBC-ACA9-NT1-A	REBC-ACA9-NT1-A-1-1-D-A49V-36	REBC-ACA9-TTP1-A	REBC-ACA9-TTP1-A-1-1-D-A49V-36	REBC-ACA9-TTM1-A	REBC-ACA9-TTM1-A-1-1-D-A76R-36	SC080630_merged	SC080630_merged_aliquot	SC080631_merged	SC080631_merged_aliquot	REBC-ACA9-TTM1	REBC-ACA9-TTM1_aliquot	SC080631_CGGTTCGC-CTACCTTG_L001_R1_001	SC080631_CGGTTCGC-CTACCTTG_L001_R1_001_aliquot	SD086514_CTGCGGTA-GCAGTTAC_L001_R1_001	SD086514_CTGCGGTA-GCAGTTAC_L001_R1_001_aliquot	SC080889_PB88409_D08	SC081110_PB88410_C07	SC081111_PB88408_F05	200793820112_R07C01	200793820112_R08C01	204289440019_R03C01
REBC-ACAB	.	REBC-ACAB-NB1-A	REBC-ACAB-NB1-A-1-0-D-A49V-36	REBC-ACAB-NT1-A	REBC-ACAB-NT1-A-1-1-D-A49V-36	REBC-ACAB-TTP1-A	REBC-ACAB-TTP1-A-1-1-D-A49V-36	.	.	SC080632_merged	SC080632_merged_aliquot	SC080633_merged	SC080633_merged_aliquot	.	.	.	.	.	.	SC080890_PB88412_A02	SC081112_PB88408_G11	SC081113_PB88408_E01	200793820112_R05C01	200793820112_R06C01	.
REBC-ACAF	.	REBC-ACAF-NB1-A	REBC-ACAF-NB1-A-1-0-D-A49V-36	REBC-ACAF-NT1-A	REBC-ACAF-NT1-A-1-1-D-A49V-36	REBC-ACAF-TTP1-A	REBC-ACAF-TTP1-A-1-1-D-A49V-36	.	.	SC080446_merged	SC080446_merged_aliquot	SC080447_merged	SC080447_merged_aliquot	.	.	SC080447_TTGTGATG-CTGTTAAC_L001_R1_001	SC080447_TTGTGATG-CTGTTAAC_L001_R1_001_aliquot	.	.	SC080891_PB88411_B06	SC081118_PB88410_E09	SC081119_PB88408_D01	200793820110_R07C01	200793820110_R08C01	.
REBC-ACAH	.	REBC-ACAH-NB1-A	REBC-ACAH-NB1-A-1-0-D-A49V-36	REBC-ACAH-NT1-A	REBC-ACAH-NT1-A-1-1-D-A49V-36	REBC-ACAH-TTP1-A	REBC-ACAH-TTP1-A-1-1-D-A49V-36	.	.	SC080448_merged	SC080448_merged_aliquot	SC080449_merged	SC080449_merged_aliquot	.	.	.	.	.	.	SC080892_PB88411_F12	SC081120_PB88408_E05	SC081121_PB88409_B11	200793820110_R05C01	200793820110_R06C01	.
REBC-ACAI	.	REBC-ACAI-NB1-A	REBC-ACAI-NB1-A-1-0-D-A49V-36	REBC-ACAI-NT1-A	REBC-ACAI-NT1-A-1-1-D-A49V-36	REBC-ACAI-TTP1-A	REBC-ACAI-TTP1-A-1-1-D-A49V-36	.	.	SC080450_merged	SC080450_merged_aliquot	SC080451_merged	SC080451_merged_aliquot	.	.	.	.	.	.	SC080893_PB88408_E06	SC081122_PB88408_G03	SC081123_PB88407_G10	200793820110_R03C01	200793820110_R04C01	.
REBC-ACAO	.	REBC-ACAO-NB1-A	REBC-ACAO-NB1-A-1-0-D-A49V-36	REBC-ACAO-NT1-A	REBC-ACAO-NT1-A-1-1-D-A49V-36	REBC-ACAO-TTP1-A	REBC-ACAO-TTP1-A-1-1-D-A49V-36	REBC-ACAO-TTM1-A	REBC-ACAO-TTM1-A-1-1-D-A76R-36	SC080458_merged	SC080458_merged_aliquot	REBC-ACAO-TTP1	REBC-ACAO-TTP1_aliquot	REBC-ACAO-TTM1	REBC-ACAO-TTM1_aliquot	SC080459_CTGCATCA-GCCGAAGC_L001_R1_001	SC080459_CTGCATCA-GCCGAAGC_L001_R1_001_aliquot	SD086516_TTCGGAAC-TGCGCTAA_L001_R1_001	SD086516_TTCGGAAC-TGCGCTAA_L001_R1_001_aliquot	SC080894_PB88411_E02	SC081130_PB88410_G10	SC081131_PB88408_D07	200793820059_R03C01	200793820059_R04C01	204286340070_R04C01
REBC-ACAR	.	REBC-ACAR-NB1-A	REBC-ACAR-NB1-A-1-0-D-A49V-36	REBC-ACAR-NT1-A	REBC-ACAR-NT1-A-1-1-D-A49V-36	REBC-ACAR-TTP1-A	REBC-ACAR-TTP1-A-1-1-D-A49V-36	.	.	SC080464_merged	SC080464_merged_aliquot	SC080465_merged	SC080465_merged_aliquot	.	.	.	.	.	.	SC080896_PB88411_G12	SC081136_PB88411_A12	SC081137_PB88409_B08	200793820078_R05C01	200793820078_R06C01	.
REBC-ACAT	.	REBC-ACAT-NB1-A	REBC-ACAT-NB1-A-1-0-D-A49V-36	REBC-ACAT-NT1-A	REBC-ACAT-NT1-A-1-1-D-A49V-36	REBC-ACAT-TTP1-A	REBC-ACAT-TTP1-A-1-1-D-A49V-36	.	.	SC080468_merged	SC080468_merged_aliquot	SC080469_merged	SC080469_merged_aliquot	.	.	.	.	.	.	SC080897_PB88408_A04	SC081140_PB88408_B08	SC081141_PB88410_A12	200772260021_R07C01	200772260021_R08C01	.
REBC-ACAY	.	REBC-ACAY-NB1-A	REBC-ACAY-NB1-A-1-0-D-A49V-36	REBC-ACAY-NT1-A	REBC-ACAY-NT1-A-1-1-D-A49V-36	REBC-ACAY-TTP1-A	REBC-ACAY-TTP1-A-1-1-D-A49V-36	.	.	SC080478_merged	SC080478_merged_aliquot	SC080479_merged	SC080479_merged_aliquot	.	.	.	.	.	.	SC080899_PB88409_H11	SC081150_PB88410_B10	SC081151_PB88407_A01	200772260054_R05C01	200772260054_R06C01	.
REBC-ACB0	.	REBC-ACB0-NB1-A	REBC-ACB0-NB1-A-1-0-D-A49V-36	REBC-ACB0-NT1-A	REBC-ACB0-NT1-A-1-1-D-A49V-36	REBC-ACB0-TTP1-A	REBC-ACB0-TTP1-A-1-1-D-A49V-36	REBC-ACB0-TTM1-A	REBC-ACB0-TTM1-A-1-1-D-A76R-36	SC080482_merged	SC080482_merged_aliquot	SC080483_merged	SC080483_merged_aliquot	REBC-ACB0-TTM1	REBC-ACB0-TTM1_aliquot	SC080483_CACTTGGC-GCAACACC_L001_R1_001	SC080483_CACTTGGC-GCAACACC_L001_R1_001_aliquot	SD086518_CTACTTCG-CGTTCGGC_L001_R1_001	SD086518_CTACTTCG-CGTTCGGC_L001_R1_001_aliquot	SC080900_PB88409_E05	SC081154_PB88410_A11	SC081155_PB88411_G04	200772260054_R01C01	200772260054_R02C01	204286340070_R02C01
REBC-ACB7	.	REBC-ACB7-NB1-A	REBC-ACB7-NB1-A-1-0-D-A49V-36	REBC-ACB7-NT1-A	REBC-ACB7-NT1-A-1-1-D-A49V-36	REBC-ACB7-TTP1-A	REBC-ACB7-TTP1-A-1-1-D-A49V-36	.	.	SC080492_merged	SC080492_merged_aliquot	SC080493_merged	SC080493_merged_aliquot	.	.	.	.	.	.	SC080902_PB88409_G09	SC081164_PB88409_A03	SC081165_PB88410_F09	200772260052_R07C01	200772260052_R08C01	.
REBC-ACBG	.	REBC-ACBG-NB1-A	REBC-ACBG-NB1-A-1-0-D-A49W-36	REBC-ACBG-NT1-A	REBC-ACBG-NT1-A-1-1-D-A49W-36	REBC-ACBG-TTP1-A	REBC-ACBG-TTP1-A-1-1-D-A49W-36	.	.	SC080502_merged	SC080502_merged_aliquot	SC080503_merged	SC080503_merged_aliquot	.	.	SC080503_CACGCACT-CATGACAC_L001_R1_001	SC080503_CACGCACT-CATGACAC_L001_R1_001_aliquot	.	.	SC080939_PB88410_H08	SC081330_PB88409_A10	SC081331_PB88412_D01	200772260057_R05C01	200772260057_R06C01	.
REBC-ACBH	.	REBC-ACBH-NB1-A	REBC-ACBH-NB1-A-1-0-D-A49W-36	REBC-ACBH-NT1-A	REBC-ACBH-NT1-A-1-1-D-A49W-36	REBC-ACBH-TTP1-A	REBC-ACBH-TTP1-A-1-1-D-A49W-36	.	.	SC080504_merged	SC080504_merged_aliquot	SC080505_merged	SC080505_merged_aliquot	.	.	SC080505_TTCGAACA-TGAGACAC_L001_R1_001	SC080505_TTCGAACA-TGAGACAC_L001_R1_001_aliquot	.	.	SC080940_PB88410_H05	SC081332_PB88411_E12	SC081333_PB88409_A09	200772260027_R06C01	200772260057_R04C01	.
REBC-ACBJ	.	REBC-ACBJ-NB1-A	REBC-ACBJ-NB1-A-1-0-D-A49W-36	REBC-ACBJ-NT1-A	REBC-ACBJ-NT1-A-1-1-D-A49W-36	REBC-ACBJ-TTP1-A	REBC-ACBJ-TTP1-A-1-1-D-A49W-36	.	.	SC080506_merged	SC080506_merged_aliquot	SC080507_merged	SC080507_merged_aliquot	.	.	SC080507_AAGGCAAT-TGGTAATT_L001_R1_001	SC080507_AAGGCAAT-TGGTAATT_L001_R1_001_aliquot	.	.	SC080941_PB88408_H04	SC081334_PB88408_D11	SC081335_PB88412_E02	200772260057_R01C01	200772260057_R02C01	.
REBC-ACBL	.	REBC-ACBL-NB1-A	REBC-ACBL-NB1-A-1-0-D-A49W-36	REBC-ACBL-NT1-A	REBC-ACBL-NT1-A-1-1-D-A49W-36	REBC-ACBL-TTP1-A	REBC-ACBL-TTP1-A-1-1-D-A49W-36	.	.	SC080508_merged	SC080508_merged_aliquot	SC080509_merged	SC080509_merged_aliquot	.	.	SC080509_ACCGACAG-ACGTTGCG_L001_R1_001	SC080509_ACCGACAG-ACGTTGCG_L001_R1_001_aliquot	.	.	SC080942_PB88409_G04	SC081336_PB88411_C09	SC081337_PB88411_D04	200691450017_R07C01	200691450017_R08C01	.
REBC-ACBN	.	REBC-ACBN-NB1-A	REBC-ACBN-NB1-A-1-0-D-A49W-36	REBC-ACBN-NT1-A	REBC-ACBN-NT1-A-1-1-D-A49W-36	REBC-ACBN-TTP1-A	REBC-ACBN-TTP1-A-1-1-D-A49W-36	.	.	SC080512_merged	SC080512_merged_aliquot	SC080513_merged	SC080513_merged_aliquot	.	.	.	.	.	.	SC080943_PB88412_H03	SC081340_PB88411_G03	SC081341_PB88410_H02	200691450017_R03C01	200691450017_R04C01	.
REBC-ACBR	.	REBC-ACBR-NB1-A	REBC-ACBR-NB1-A-1-0-D-A49W-36	REBC-ACBR-NT1-A	REBC-ACBR-NT1-A-1-1-D-A49W-36	REBC-ACBR-TTP1-A	REBC-ACBR-TTP1-A-1-1-D-A49W-36	.	.	SC080520_merged	SC080520_merged_aliquot	SC080521_merged	SC080521_merged_aliquot	.	.	.	.	.	.	SC080944_PB88408_G04	SC081348_PB88408_B09	SC081349_PB88409_B10	200793820051_R03C01	200793820051_R04C01	.
REBC-ACBV	.	REBC-ACBV-NB1-A	REBC-ACBV-NB1-A-1-0-D-A49W-36	REBC-ACBV-NT1-A	REBC-ACBV-NT1-A-1-1-D-A49W-36	REBC-ACBV-TTP1-A	REBC-ACBV-TTP1-A-1-1-D-A49W-36	.	.	SC080526_merged	SC080526_merged_aliquot	SC080527_merged	SC080527_merged_aliquot	.	.	SC080527_CACTAGTT-TCAGAGTG_L001_R1_001	SC080527_CACTAGTT-TCAGAGTG_L001_R1_001_aliquot	.	.	SC080945_PB88411_G02	SC081354_PB88411_A08	SC081355_PB88409_E11	200772260011_R05C01	200772260011_R06C01	.
REBC-ACBW	.	REBC-ACBW-NB1-A	REBC-ACBW-NB1-A-1-0-D-A49W-36	REBC-ACBW-NT1-A	REBC-ACBW-NT1-A-1-1-D-A49W-36	REBC-ACBW-TTP1-A	REBC-ACBW-TTP1-A-1-1-D-A49W-36	.	.	SC080528_merged	SC080528_merged_aliquot	SC080529_merged	SC080529_merged_aliquot	.	.	.	.	.	.	SC080946_PB88410_H10	SC081356_PB88412_E01	SC081357_PB88411_B05	200772260011_R03C01	200772260011_R04C01	.
REBC-ACC0	.	REBC-ACC0-NB1-A	REBC-ACC0-NB1-A-1-0-D-A49W-36	REBC-ACC0-NT1-A	REBC-ACC0-NT1-A-1-1-D-A49W-36	REBC-ACC0-TTP1-A	REBC-ACC0-TTP1-A-1-1-D-A49W-36	.	.	SC080534_merged	SC080534_merged_aliquot	SC080535_merged	SC080535_merged_aliquot	.	.	.	.	.	.	SC080947_PB88409_A02	SC081362_PB88407_C08	SC081363_PB88408_C04	200772260005_R05C01	200772260005_R06C01	.
REBC-ACC1	.	REBC-ACC1-NB1-A	REBC-ACC1-NB1-A-1-0-D-A49W-36	REBC-ACC1-NT1-A	REBC-ACC1-NT1-A-1-1-D-A49W-36	REBC-ACC1-TTP1-A	REBC-ACC1-TTP1-A-1-1-D-A49W-36	.	.	SC080536_merged	SC080536_merged_aliquot	SC080537_merged	SC080537_merged_aliquot	.	.	SC080537_ACCTATAT-TCAGCTGG_L001_R1_001	SC080537_ACCTATAT-TCAGCTGG_L001_R1_001_aliquot	.	.	SC080948_PB88409_C12	SC081364_PB88407_B02	SC081365_PB88408_D03	200772260005_R03C01	200772260005_R04C01	.
REBC-ACC4	.	REBC-ACC4-NB1-A	REBC-ACC4-NB1-A-1-0-D-A49W-36	REBC-ACC4-NT1-A	REBC-ACC4-NT1-A-1-1-D-A49W-36	REBC-ACC4-TTP1-A	REBC-ACC4-TTP1-A-1-1-D-A49W-36	.	.	SC080636_merged	SC080636_merged_aliquot	SC080637_merged	SC080637_merged_aliquot	.	.	.	.	.	.	SC080949_PB88410_C05	SC081368_PB88411_G01	SC081369_PB88411_A07	200772260019_R07C01	200772260019_R08C01	.
REBC-ACC7	.	REBC-ACC7-NB1-A	REBC-ACC7-NB1-A-1-0-D-A49W-36	REBC-ACC7-NT1-A	REBC-ACC7-NT1-A-1-1-D-A49W-36	REBC-ACC7-TTP1-A	REBC-ACC7-TTP1-A-1-1-D-A49W-36	.	.	SC080642_merged	SC080642_merged_aliquot	SC080643_merged	SC080643_merged_aliquot	.	.	.	.	.	.	SC080950_PB88412_B01	SC081374_PB88411_D05	SC081375_PB88407_B03	200772260019_R01C01	200772260019_R02C01	.
REBC-ACC9	.	REBC-ACC9-NB1-A	REBC-ACC9-NB1-A-1-0-D-A49W-36	REBC-ACC9-NT1-A	REBC-ACC9-NT1-A-1-1-D-A49W-36	REBC-ACC9-TTP1-A	REBC-ACC9-TTP1-A-1-1-D-A49W-36	REBC-ACC9-TTM1-A	REBC-ACC9-TTM1-A-1-1-D-A76R-36	SC080644_merged	SC080644_merged_aliquot	REBC-ACC9-TTP1	REBC-ACC9-TTP1_aliquot	REBC-ACC9-TTM1	REBC-ACC9-TTM1_aliquot	SC080645_TCTAGGTT-TGGTCTCC_L001_R1_001	SC080645_TCTAGGTT-TGGTCTCC_L001_R1_001_aliquot	SD086523_ACTCAGAC-AGTGTGTC_L001_R1_001	SD086523_ACTCAGAC-AGTGTGTC_L001_R1_001_aliquot	SC080951_PB88409_A12	SC081376_PB88410_C10	SC081377_PB88410_H07	200793820104_R07C01	200793820104_R08C01	204286340070_R03C01
REBC-ACCA	.	REBC-ACCA-NB1-A	REBC-ACCA-NB1-A-1-0-D-A49W-36	REBC-ACCA-NT1-A	REBC-ACCA-NT1-A-1-1-D-A49W-36	REBC-ACCA-TTP1-A	REBC-ACCA-TTP1-A-1-1-D-A49W-36	.	.	SC080646_merged	SC080646_merged_aliquot	SC080647_merged	SC080647_merged_aliquot	.	.	.	.	.	.	SC080952_PB88408_A09	SC081378_PB88409_E03	SC081379_PB88407_F08	200793820104_R05C01	200793820104_R06C01	.
REBC-ACCE	.	REBC-ACCE-NB1-A	REBC-ACCE-NB1-A-1-0-D-A525-36	REBC-ACCE-NT1-A	REBC-ACCE-NT1-A-1-1-D-A525-36	REBC-ACCE-TTP1-A	REBC-ACCE-TTP1-A-1-1-D-A525-36	.	.	SC108141_merged	SC108141_merged_aliquot	SC108142_merged	SC108142_merged_aliquot	.	.	SC108142_AAGTCCGC-GCATAATT_L001_R1_001	SC108142_AAGTCCGC-GCATAATT_L001_R1_001_aliquot	.	.	SC317149_PC07134_A06	SC316799_PC07129_E05	SC316800_PC07133_A05	201980430229_R04C01	201980430073_R01C01	.
REBC-ACCJ	.	REBC-ACCJ-NB1-A	REBC-ACCJ-NB1-A-2-0-D-A49W-36	REBC-ACCJ-NT1-A	REBC-ACCJ-NT1-A-1-1-D-A49W-36	REBC-ACCJ-TTP1-A	REBC-ACCJ-TTP1-A-1-1-D-A49W-36	.	.	SC080658_merged	SC080658_merged_aliquot	SC080659_merged	SC080659_merged_aliquot	.	.	SC080659_TTCTTAGA-AGTGTTAA_L001_R1_001	SC080659_TTCTTAGA-AGTGTTAA_L001_R1_001_aliquot	.	.	SC080953_PB88407_F03	SC081390_PB88408_F02	SC081391_PB88411_D12	200727750008_R01C01	200727750008_R02C01	.
REBC-ACCO	.	REBC-ACCO-NB1-A	REBC-ACCO-NB1-A-2-0-D-A49W-36	REBC-ACCO-NT1-A	REBC-ACCO-NT1-A-1-1-D-A49W-36	REBC-ACCO-TTP1-A	REBC-ACCO-TTP1-A-1-1-D-A49W-36	REBC-ACCO-TTM1-A	REBC-ACCO-TTM1-A-1-1-D-A76R-36	SC080665_merged	SC080665_merged_aliquot	REBC-ACCO-TTP1	REBC-ACCO-TTP1_aliquot	REBC-ACCO-TTM1	REBC-ACCO-TTM1_aliquot	SC080666_CTTCTTAA-TGCGGTCT_L001_R1_001	SC080666_CTTCTTAA-TGCGGTCT_L001_R1_001_aliquot	SD086527_CTTAGAGA-TCGTCACA_L001_R1_001	SD086527_CTTAGAGA-TCGTCACA_L001_R1_001_aliquot	SC080955_PB88409_F05	SC081397_PB88408_F03	SC081398_PB88411_A10	200693480018_R07C01	200693480018_R08C01	204289440073_R08C01
REBC-ACCQ	.	REBC-ACCQ-NB1-A	REBC-ACCQ-NB1-A-1-0-D-A49W-36	REBC-ACCQ-NT1-A	REBC-ACCQ-NT1-A-1-1-D-A49W-36	REBC-ACCQ-TTP1-A	REBC-ACCQ-TTP1-A-1-1-D-A49W-36	.	.	SC080669_merged	SC080669_merged_aliquot	SC080670_merged	SC080670_merged_aliquot	.	.	.	.	.	.	SC080956_PB88409_D04	SC081401_PB88407_F12	SC081402_PB88412_G01	200693480018_R03C01	200693480018_R04C01	.
REBC-ACCS	.	REBC-ACCS-NB1-A	REBC-ACCS-NB1-A-1-0-D-A49X-36	REBC-ACCS-NT1-A	REBC-ACCS-NT1-A-1-1-D-A49X-36	REBC-ACCS-TTP1-A	REBC-ACCS-TTP1-A-1-1-D-A49X-36	.	.	SC080673_merged	SC080673_merged_aliquot	SC080674_merged	SC080674_merged_aliquot	.	.	.	.	.	.	SC080903_PB88407_B09	SC081172_PB88410_G05	SC081173_PB88410_G07	200498360157_R07C01	200498360157_R08C01	.
REBC-ACCT	.	REBC-ACCT-NB1-A	REBC-ACCT-NB1-A-2-0-D-A49X-36	REBC-ACCT-NT1-A	REBC-ACCT-NT1-A-1-1-D-A49X-36	REBC-ACCT-TTP1-A	REBC-ACCT-TTP1-A-1-1-D-A49X-36	.	.	SC080675_merged	SC080675_merged_aliquot	SC080676_merged	SC080676_merged_aliquot	.	.	.	.	.	.	SC080904_PB88409_A07	SC081174_PB88409_A05	SC081175_PB88409_H12	200498360157_R05C01	200498360157_R06C01	.
REBC-ACCU	.	REBC-ACCU-NB1-A	REBC-ACCU-NB1-A-1-0-D-A49X-36	REBC-ACCU-NT1-A	REBC-ACCU-NT1-A-1-1-D-A49X-36	REBC-ACCU-TTP1-A	REBC-ACCU-TTP1-A-1-1-D-A49X-36	.	.	SC080677_merged	SC080677_merged_aliquot	SC080678_merged	SC080678_merged_aliquot	.	.	.	.	.	.	SC080905_PB88411_G08	SC081176_PB88408_G10	SC081177_PB88411_E11	200498360157_R03C01	200498360157_R04C01	.
REBC-ACCY	.	REBC-ACCY-NB1-A	REBC-ACCY-NB1-A-1-0-D-A49X-36	REBC-ACCY-NT1-A	REBC-ACCY-NT1-A-1-1-D-A49X-36	REBC-ACCY-TTP1-A	REBC-ACCY-TTP1-A-1-1-D-A49X-36	.	.	SC080683_merged	SC080683_merged_aliquot	SC080684_merged	SC080684_merged_aliquot	.	.	.	.	.	.	SC080906_PB88408_G12	SC081182_PB88408_F07	SC081183_PB88411_A09	200772260015_R05C01	200772260015_R06C01	.
REBC-ACCZ	.	REBC-ACCZ-NB1-A	REBC-ACCZ-NB1-A-1-0-D-A49X-36	REBC-ACCZ-NT1-A	REBC-ACCZ-NT1-A-1-1-D-A49X-36	REBC-ACCZ-TTP1-A	REBC-ACCZ-TTP1-A-1-1-D-A49X-36	.	.	SC080685_merged	SC080685_merged_aliquot	SC080686_merged	SC080686_merged_aliquot	.	.	.	.	.	.	SC080907_PB88410_F02	SC081184_PB88411_H09	SC081185_PB88407_D10	200772260015_R03C01	200772260015_R04C01	.
REBC-ACD2	.	REBC-ACD2-NB1-A	REBC-ACD2-NB1-A-1-0-D-A49X-36	REBC-ACD2-NT1-A	REBC-ACD2-NT1-A-1-1-D-A49X-36	REBC-ACD2-TTP1-A	REBC-ACD2-TTP1-A-1-1-D-A49X-36	REBC-ACD2-TTM1-A	REBC-ACD2-TTM1-A-1-1-D-A76R-36	SC080689_merged	SC080689_merged_aliquot	SC080690_merged	SC080690_merged_aliquot	REBC-ACD2-TTM1	REBC-ACD2-TTM1_aliquot	SC080690_ACCACACT-CCATGCTT_L001_R1_001	SC080690_ACCACACT-CCATGCTT_L001_R1_001_aliquot	SD086529_CGCGAGAC-GCCAGAGG_L001_R1_001	SD086529_CGCGAGAC-GCCAGAGG_L001_R1_001_aliquot	SC080908_PB88408_C06	SC081188_PB88407_G02	SC081189_PB88409_F08	200772260003_R07C01	200772260003_R08C01	204289440074_R03C01
REBC-ACD4	.	REBC-ACD4-NB1-A	REBC-ACD4-NB1-A-1-0-D-A49X-36	REBC-ACD4-NT1-A	REBC-ACD4-NT1-A-1-1-D-A49X-36	REBC-ACD4-TTP1-A	REBC-ACD4-TTP1-A-1-1-D-A49X-36	.	.	SC080693_merged	SC080693_merged_aliquot	SC080694_merged	SC080694_merged_aliquot	.	.	.	.	.	.	SC080909_PB88407_H05	SC081192_PB88410_F08	SC081193_PB88409_G02	200772260003_R03C01	200772260003_R04C01	.
REBC-ACD7	.	REBC-ACD7-NB1-A	REBC-ACD7-NB1-A-1-0-D-A49X-36	REBC-ACD7-NT1-A	REBC-ACD7-NT1-A-1-1-D-A49X-36	REBC-ACD7-TTP1-A	REBC-ACD7-TTP1-A-1-1-D-A49X-36	REBC-ACD7-TTM1-A	REBC-ACD7-TTM1-A-1-1-D-A76R-36	SC080699_merged	SC080699_merged_aliquot	SC080700_merged	SC080700_merged_aliquot	REBC-ACD7-TTM1	REBC-ACD7-TTM1_aliquot	.	.	.	.	SC080912_PB88411_C04	SC081198_PB88407_H10	SC081199_PB88408_F10	200772260039_R07C01	200772260039_R08C01	204289440074_R08C01
REBC-ACDR	.	REBC-ACDR-NB1-A	REBC-ACDR-NB1-A-1-0-D-A49X-36	REBC-ACDR-NT1-A	REBC-ACDR-NT1-A-1-1-D-A49X-36	REBC-ACDR-TTP1-A	REBC-ACDR-TTP1-A-1-1-D-A49X-36	.	.	SC080731_merged	SC080731_merged_aliquot	SC080732_merged	SC080732_merged_aliquot	.	.	.	.	.	.	SC080913_PB88412_H01	SC081230_PB88407_D05	SC081231_PB88408_G08	200772260014_R05C01	200772260014_R06C01	.
REBC-ACDT	.	REBC-ACDT-NB1-A	REBC-ACDT-NB1-A-1-0-D-A49X-36	REBC-ACDT-NT1-A	REBC-ACDT-NT1-A-1-1-D-A49X-36	REBC-ACDT-TTP1-A	REBC-ACDT-TTP1-A-1-1-D-A49X-36	.	.	SC080734_merged	SC080734_merged_aliquot	SC080735_merged	SC080735_merged_aliquot	.	.	SC080735_GTCTCATC-CAGATGAA_L001_R1_001	SC080735_GTCTCATC-CAGATGAA_L001_R1_001_aliquot	.	.	SC080915_PB88407_B06	SC081233_PB88410_E10	SC081234_PB88409_C06	200772260014_R01C01	200772260014_R02C01	.
REBC-ACDX	.	REBC-ACDX-NB1-A	REBC-ACDX-NB1-A-1-0-D-A49X-36	REBC-ACDX-NT1-A	REBC-ACDX-NT1-A-1-1-D-A49X-36	REBC-ACDX-TTP1-A	REBC-ACDX-TTP1-A-1-1-D-A49X-36	.	.	SC080738_merged	SC080738_merged_aliquot	SC080739_merged	SC080739_merged_aliquot	.	.	SC080739_TGTGGTGC-CGATATGG_L001_R1_001	SC080739_TGTGGTGC-CGATATGG_L001_R1_001_aliquot	.	.	SC080916_PB88407_A09	SC081237_PB88410_D11	SC081238_PB88411_E01	200772260037_R05C01	200772260037_R06C01	.
REBC-ACE1	.	REBC-ACE1-NB1-A	REBC-ACE1-NB1-A-1-0-D-A49X-36	REBC-ACE1-NT1-A	REBC-ACE1-NT1-A-1-1-D-A49X-36	REBC-ACE1-TTP1-A	REBC-ACE1-TTP1-A-1-1-D-A49X-36	.	.	SC080746_merged	SC080746_merged_aliquot	SC080747_merged	SC080747_merged_aliquot	.	.	SC080747_ACGCCGCT-CGTACTCG_L001_R1_001	SC080747_ACGCCGCT-CGTACTCG_L001_R1_001_aliquot	.	.	SC080917_PB88411_A06	SC081245_PB88408_H08	SC081246_PB88411_F02	200691450045_R05C01	200691450045_R06C01	.
REBC-ACE3	.	REBC-ACE3-NB1-A	REBC-ACE3-NB1-A-1-0-D-A49X-36	REBC-ACE3-NT1-A	REBC-ACE3-NT1-A-1-1-D-A49X-36	REBC-ACE3-TTP1-A	REBC-ACE3-TTP1-A-1-1-D-A49X-36	.	.	SC080748_merged	SC080748_merged_aliquot	SC080749_merged	SC080749_merged_aliquot	.	.	.	.	.	.	SC080918_PB88410_D01	SC081247_PB88407_B07	SC081248_PB88410_G11	200691450045_R03C01	200691450045_R04C01	.
REBC-ACE8	.	REBC-ACE8-NB1-A	REBC-ACE8-NB1-A-1-0-D-A49Y-36	REBC-ACE8-NT1-A	REBC-ACE8-NT1-A-1-1-D-A49Y-36	REBC-ACE8-TTP1-A	REBC-ACE8-TTP1-A-1-1-D-A49Y-36	.	.	SC080756_merged	SC080756_merged_aliquot	REBC-ACE8-TTP1	REBC-ACE8-TTP1_aliquot	.	.	SC080757_CACATGCA-TATGCCTG_L001_R1_001	SC080757_CACATGCA-TATGCCTG_L001_R1_001_aliquot	.	.	SC080958_PB88409_F11	SC081408_PB88409_D09	SC081409_PB88409_C02	200793820061_R03C01	200793820061_R04C01	.
REBC-ACED	.	REBC-ACED-NB1-A	REBC-ACED-NB1-A-1-0-D-A49Y-36	REBC-ACED-NT1-A	REBC-ACED-NT1-A-1-1-D-A49Y-36	REBC-ACED-TTP1-A	REBC-ACED-TTP1-A-1-1-D-A49Y-36	REBC-ACED-TTM1-A	REBC-ACED-TTM1-A-1-1-D-A76R-36	SC080762_merged	SC080762_merged_aliquot	SC080763_merged	SC080763_merged_aliquot	REBC-ACED-TTM1	REBC-ACED-TTM1_aliquot	SC080763_ACCACTGC-TCGCGACT_L001_R1_001	SC080763_ACCACTGC-TCGCGACT_L001_R1_001_aliquot	SD086537_CTCTGGCG-AAGTTCGG_L001_R1_001	SD086537_CTCTGGCG-AAGTTCGG_L001_R1_001_aliquot	SC080960_PB88410_D08	SC081414_PB88412_C02	SC081415_PB88410_E06	200691450043_R05C01	200691450043_R06C01	204289440019_R06C01
REBC-ACEE	.	REBC-ACEE-NB1-A	REBC-ACEE-NB1-A-1-0-D-A525-36	REBC-ACEE-NT1-A	REBC-ACEE-NT1-A-1-1-D-A525-36	REBC-ACEE-TTP1-A	REBC-ACEE-TTP1-A-1-1-D-A525-36	.	.	SC108149_merged	SC108149_merged_aliquot	SC108150_merged	SC108150_merged_aliquot	.	.	.	.	.	.	SC317052_PC07132_A11	SC316807_PC07131_A10	SC316808_PC07132_E01	201904660124_R07C01	201939010019_R02C01	.
REBC-ACEF	.	REBC-ACEF-NB1-A	REBC-ACEF-NB1-A-1-0-D-A49Y-36	REBC-ACEF-NT1-A	REBC-ACEF-NT1-A-1-1-D-A49Y-36	REBC-ACEF-TTP1-A	REBC-ACEF-TTP1-A-1-1-D-A49Y-36	.	.	SC080764_merged	SC080764_merged_aliquot	SC080765_merged	SC080765_merged_aliquot	.	.	.	.	.	.	SC080961_PB88408_B10	SC081416_PB88407_A11	SC081417_PB88411_D11	200691450043_R03C01	200691450043_R04C01	.
REBC-ACEI	.	REBC-ACEI-NB1-A	REBC-ACEI-NB1-A-1-0-D-A49Y-36	REBC-ACEI-NT1-A	REBC-ACEI-NT1-A-1-1-D-A49Y-36	REBC-ACEI-TTP1-A	REBC-ACEI-TTP1-A-1-1-D-A49Y-36	.	.	SC080768_merged	SC080768_merged_aliquot	SC080769_merged	SC080769_merged_aliquot	.	.	.	.	.	.	SC080964_PB88407_D09	SC081420_PB88410_A03	SC081421_PB88407_D06	200691450052_R01C01	200691450052_R02C01	.
REBC-ACEK	.	REBC-ACEK-NB1-A	REBC-ACEK-NB1-A-1-0-D-A49Y-36	REBC-ACEK-NT1-A	REBC-ACEK-NT1-A-1-1-D-A49Y-36	REBC-ACEK-TTP1-A	REBC-ACEK-TTP1-A-1-1-D-A49Y-36	.	.	SC080770_merged	SC080770_merged_aliquot	SC080771_merged	SC080771_merged_aliquot	.	.	.	.	.	.	SC080965_PB88407_B04	SC081422_PB88407_G01	SC081423_PB88407_C12	200691450043_R01C01	200691450043_R02C01	.
REBC-ACEO	.	REBC-ACEO-NB1-A	REBC-ACEO-NB1-A-1-0-D-A49Y-36	REBC-ACEO-NT1-A	REBC-ACEO-NT1-A-1-1-D-A49Y-36	REBC-ACEO-TTP1-A	REBC-ACEO-TTP1-A-1-1-D-A49Y-36	.	.	SC080776_merged	SC080776_merged_aliquot	SC080777_merged	SC080777_merged_aliquot	.	.	.	.	.	.	SC080967_PB88407_C03	SC081428_PB88411_D09	SC081429_PB88411_E04	200691450028_R03C01	200691450028_R04C01	.
REBC-ACEP	.	REBC-ACEP-NB1-A	REBC-ACEP-NB1-A-1-0-D-A49Y-36	REBC-ACEP-NT1-A	REBC-ACEP-NT1-A-1-1-D-A49Y-36	REBC-ACEP-TTP1-A	REBC-ACEP-TTP1-A-1-1-D-A49Y-36	.	.	SC080778_merged	SC080778_merged_aliquot	SC080779_merged	SC080779_merged_aliquot	.	.	SC080779_TGGTTAAG-GGATGCAC_L001_R1_001	SC080779_TGGTTAAG-GGATGCAC_L001_R1_001_aliquot	.	.	SC080968_PB88408_H07	SC081430_PB88409_F06	SC081431_PB88408_E11	200691450028_R01C01	200691450028_R02C01	.
REBC-ACEQ	.	REBC-ACEQ-NB1-A	REBC-ACEQ-NB1-A-1-0-D-A49Y-36	REBC-ACEQ-NT1-A	REBC-ACEQ-NT1-A-1-1-D-A49Y-36	REBC-ACEQ-TTP1-A	REBC-ACEQ-TTP1-A-1-1-D-A49Y-36	.	.	SC080780_merged	SC080780_merged_aliquot	SC080781_merged	SC080781_merged_aliquot	.	.	SC080781_TTGCTGGC-CATATTGC_L001_R1_001	SC080781_TTGCTGGC-CATATTGC_L001_R1_001_aliquot	.	.	SC080969_PB88411_F08	SC081432_PB88411_E05	SC081433_PB88408_B02	200691450026_R07C01	200691450026_R08C01	.
REBC-ACEU	.	REBC-ACEU-NB1-A	REBC-ACEU-NB1-A-1-0-D-A49Y-36	REBC-ACEU-NT1-A	REBC-ACEU-NT1-A-1-1-D-A49Y-36	REBC-ACEU-TTP1-A	REBC-ACEU-TTP1-A-1-1-D-A49Y-36	.	.	SC080786_merged	SC080786_merged_aliquot	SC080787_merged	SC080787_merged_aliquot	.	.	.	.	.	.	SC080970_PB88408_A01	SC081438_PB88409_C07	SC081439_PB88411_C03	200691450026_R01C01	200691450026_R02C01	.
REBC-ACEX	.	REBC-ACEX-NB1-A	REBC-ACEX-NB1-A-1-0-D-A49Y-36	REBC-ACEX-NT1-A	REBC-ACEX-NT1-A-1-1-D-A49Y-36	REBC-ACEX-TTP1-A	REBC-ACEX-TTP1-A-1-1-D-A49Y-36	.	.	SC080790_merged	SC080790_merged_aliquot	SC080791_merged	SC080791_merged_aliquot	.	.	.	.	.	.	SC080971_PB88409_F01	SC081442_PB88408_H02	SC081443_PB88411_C07	200691450044_R05C01	200691450044_R06C01	.
REBC-ACEY	.	REBC-ACEY-NB1-A	REBC-ACEY-NB1-A-1-0-D-A49Y-36	REBC-ACEY-NT1-A	REBC-ACEY-NT1-A-1-1-D-A49Y-36	REBC-ACEY-TTP1-A	REBC-ACEY-TTP1-A-1-1-D-A49Y-36	.	.	SC080792_merged	SC080792_merged_aliquot	SC080793_merged	SC080793_merged_aliquot	.	.	.	.	.	.	SC080972_PB88408_B07	SC081444_PB88409_G03	SC081445_PB88408_D10	200691450044_R03C01	200691450044_R04C01	.
REBC-ACEZ	.	REBC-ACEZ-NB1-A	REBC-ACEZ-NB1-A-1-0-D-A49Y-36	REBC-ACEZ-NT1-A	REBC-ACEZ-NT1-A-1-1-D-A49Y-36	REBC-ACEZ-TTP1-A	REBC-ACEZ-TTP1-A-1-1-D-A49Y-36	.	.	SC080794_merged	SC080794_merged_aliquot	SC080795_merged	SC080795_merged_aliquot	.	.	.	.	.	.	SC080973_PB88407_A12	SC081446_PB88409_B06	SC081447_PB88410_F11	200691450044_R01C01	200691450044_R02C01	.
REBC-ACF3	.	REBC-ACF3-NB1-A	REBC-ACF3-NB1-A-1-0-D-A49Y-36	REBC-ACF3-NT1-A	REBC-ACF3-NT1-A-1-1-D-A49Y-36	REBC-ACF3-TTP1-A	REBC-ACF3-TTP1-A-1-1-D-A49Y-36	.	.	SC080799_merged	SC080799_merged_aliquot	SC080800_merged	SC080800_merged_aliquot	.	.	.	.	.	.	SC080975_PB88410_H09	SC081451_PB88411_H07	SC081452_PB88408_H01	200793820107_R03C01	200793820107_R04C01	.
REBC-ACF6	.	REBC-ACF6-NB1-A	REBC-ACF6-NB1-A-1-0-D-A49Y-36	REBC-ACF6-NT1-A	REBC-ACF6-NT1-A-1-1-D-A49Y-36	REBC-ACF6-TTP1-A	REBC-ACF6-TTP1-A-1-1-D-A49Y-36	.	.	SC080805_merged	SC080805_merged_aliquot	SC080806_merged	SC080806_merged_aliquot	.	.	.	.	.	.	SC080976_PB88407_C06	SC081457_PB88412_A03	SC081458_PB88407_C09	200793820108_R05C01	200793820108_R06C01	.
REBC-ACF7	.	REBC-ACF7-NB1-A	REBC-ACF7-NB1-A-1-0-D-A49Y-36	REBC-ACF7-NT1-A	REBC-ACF7-NT1-A-1-1-D-A49Y-36	REBC-ACF7-TTP1-A	REBC-ACF7-TTP1-A-1-1-D-A49Y-36	.	.	SC080807_merged	SC080807_merged_aliquot	SC080808_merged	SC080808_merged_aliquot	.	.	.	.	.	.	SC080977_PB88411_F06	SC081459_PB88412_H02	SC081460_PB88408_A03	200793820108_R03C01	200793820108_R04C01	.
REBC-ACFA	.	REBC-ACFA-NB1-A	REBC-ACFA-NB1-A-1-0-D-A49Y-36	REBC-ACFA-NT1-A	REBC-ACFA-NT1-A-1-1-D-A49Y-36	REBC-ACFA-TTP1-A	REBC-ACFA-TTP1-A-1-1-D-A49Y-36	.	.	SC080813_merged	SC080813_merged_aliquot	SC080814_merged	SC080814_merged_aliquot	.	.	.	.	.	.	SC080978_PB88408_C12	SC081465_PB88408_D06	SC081466_PB88407_D08	200793300088_R05C01	200793300088_R06C01	.
REBC-ACFD	.	REBC-ACFD-NB1-A	REBC-ACFD-NB1-A-1-0-D-A49Y-36	REBC-ACFD-NT1-A	REBC-ACFD-NT1-A-1-1-D-A49Y-36	REBC-ACFD-TTP1-A	REBC-ACFD-TTP1-A-1-1-D-A49Y-36	.	.	SC080815_merged	SC080815_merged_aliquot	SC080816_merged	SC080816_merged_aliquot	.	.	.	.	.	.	SC080979_PB88409_C01	SC081467_PB88410_F04	SC081468_PB88410_D06	200793300088_R03C01	200793300088_R04C01	.
REBC-ACFF	.	REBC-ACFF-NB1-A	REBC-ACFF-NB1-A-1-0-D-A49Y-36	REBC-ACFF-NT1-A	REBC-ACFF-NT1-A-1-1-D-A49Y-36	REBC-ACFF-TTP1-A	REBC-ACFF-TTP1-A-1-1-D-A49Y-36	.	.	SC080817_merged	SC080817_merged_aliquot	SC080818_merged	SC080818_merged_aliquot	.	.	.	.	.	.	SC080980_PB88411_C06	SC081469_PB88407_G08	SC081470_PB88408_E03	200793300088_R01C01	200793300088_R02C01	.
REBC-ACFG	.	REBC-ACFG-NB1-A	REBC-ACFG-NB1-A-1-0-D-A49Y-36	REBC-ACFG-NT1-A	REBC-ACFG-NT1-A-1-1-D-A49Y-36	REBC-ACFG-TTP1-A	REBC-ACFG-TTP1-A-1-1-D-A49Y-36	.	.	SC080819_merged	SC080819_merged_aliquot	SC080820_merged	SC080820_merged_aliquot	.	.	SC080820_AAGCATAT-GACCAATT_L001_R1_001	SC080820_AAGCATAT-GACCAATT_L001_R1_001_aliquot	.	.	SC080981_PB88408_D09	SC081471_PB88407_E09	SC081472_PB88411_H04	200793300026_R07C01	200793300026_R08C01	.
REBC-ACFI	.	REBC-ACFI-NB1-A	REBC-ACFI-NB1-A-1-0-D-A49Y-36	REBC-ACFI-NT1-A	REBC-ACFI-NT1-A-1-1-D-A49Z-36	REBC-ACFI-TTP1-A	REBC-ACFI-TTP1-A-1-1-D-A49Z-36	REBC-ACFI-TTM1-A	REBC-ACFI-TTM1-A-1-1-D-A76R-36	SC080823_merged	SC080823_merged_aliquot	SC080824_merged	SC080824_merged_aliquot	REBC-ACFI-TTM1	REBC-ACFI-TTM1_aliquot	SC080824_TATGTGTG-TTCGCCAC_L001_R1_001	SC080824_TATGTGTG-TTCGCCAC_L001_R1_001_aliquot	SD086542_CTGATATA-CTCAGTGC_L001_R1_001	SD086542_CTGATATA-CTCAGTGC_L001_R1_001_aliquot	SC080982_PB88411_D10	SC081475_PB88410_B12	SC081476_PB88407_H01	200793300026_R01C01	200793300026_R02C01	204289440019_R01C01
REBC-ACFM	.	REBC-ACFM-NB1-A	REBC-ACFM-NB1-A-1-0-D-A49Z-36	REBC-ACFM-NT1-A	REBC-ACFM-NT1-A-1-1-D-A49Z-36	REBC-ACFM-TTP1-A	REBC-ACFM-TTP1-A-1-1-D-A49Z-36	.	.	SC080831_merged	SC080831_merged_aliquot	SC080832_merged	SC080832_merged_aliquot	.	.	.	.	.	.	SC080984_PB88408_C09	SC081483_PB88407_E03	SC081484_PB88411_F01	200691450031_R01C01	200691450031_R02C01	.
REBC-ADJ6	.	REBC-ADJ6-NB1-A	REBC-ADJ6-NB1-A-1-0-D-A553-36	REBC-ADJ6-NT1-A	REBC-ADJ6-NT1-A-1-1-D-A553-36	REBC-ADJ6-TTP1-A	REBC-ADJ6-TTP1-A-1-1-D-A525-36	.	.	SC108161_merged	SC108161_merged_aliquot	SC108162_merged	SC108162_merged_aliquot	.	.	.	.	.	.	SC317055_PC07133_A09	SC316819_PC07130_C09	SC316820_PC07133_A06	201985320012_R04C01	201904640184_R04C01	.
REBC-ADJA	.	REBC-ADJA-NB1-A	REBC-ADJA-NB1-A-1-0-D-A553-36	REBC-ADJA-NT1-A	REBC-ADJA-NT1-A-1-1-D-A553-36	REBC-ADJA-TTP1-A	REBC-ADJA-TTP1-A-1-1-D-A553-36	.	.	SC108167_merged	SC108167_merged_aliquot	SC108168_merged	SC108168_merged_aliquot	.	.	.	.	.	.	SC317056_PC07133_D09	SC316825_PC07131_A12	SC316826_PC07133_B01	201904640198_R06C01	201904650102_R02C01	.
REBC-ADJE	.	REBC-ADJE-NB1-A	REBC-ADJE-NB1-A-1-0-D-A553-36	REBC-ADJE-NT1-A	REBC-ADJE-NT1-A-1-1-D-A525-36	REBC-ADJE-TTP1-A	REBC-ADJE-TTP1-A-1-1-D-A525-36	.	.	SC108173_merged	SC108173_merged_aliquot	SC108174_merged	SC108174_merged_aliquot	.	.	.	.	.	.	SC317058_PC07129_F11	SC316831_PC07135_D01	SC316832_PC07131_B09	201904650024_R07C01	201904640070_R05C01	.
REBC-ADJJ	.	REBC-ADJJ-NB1-A	REBC-ADJJ-NB1-A-1-0-D-A525-36	REBC-ADJJ-NT1-A	REBC-ADJJ-NT1-A-1-1-D-A525-36	REBC-ADJJ-TTP1-A	REBC-ADJJ-TTP1-A-1-1-D-A553-36	.	.	SC108183_merged	SC108183_merged_aliquot	SC108184_merged	SC108184_merged_aliquot	.	.	.	.	.	.	SC317061_PC07130_C05	SC316841_PC07132_F01	SC316842_PC07127_G08	201985320173_R01C01	201985320027_R01C01	.
REBC-ADJQ	.	REBC-ADJQ-NB1-A	REBC-ADJQ-NB1-A-1-0-D-A553-36	REBC-ADJQ-NT1-A	REBC-ADJQ-NT1-A-1-1-D-A526-36	REBC-ADJQ-TTP1-A	REBC-ADJQ-TTP1-A-1-1-D-A553-36	.	.	SC108191_merged	SC108191_merged_aliquot	SC108192_merged	SC108192_merged_aliquot	.	.	.	.	.	.	SC317063_PC07132_B12	SC316849_PC07131_B08	SC316850_PC07129_C12	202013790156_R08C01	201904650065_R02C01	.
REBC-ADJR	.	REBC-ADJR-NB1-A	REBC-ADJR-NB1-A-1-0-D-A553-36	REBC-ADJR-NT1-A	REBC-ADJR-NT1-A-1-1-D-A526-36	REBC-ADJR-TTP1-A	REBC-ADJR-TTP1-A-1-1-D-A553-36	.	.	SC108193_merged	SC108193_merged_aliquot	SC108194_merged	SC108194_merged_aliquot	.	.	.	.	.	.	SC317064_PC07131_H06	SC316851_PC07128_H08	SC316852_PC07130_A06	201904650166_R08C01	201904640090_R06C01	.
REBC-ADJV	.	REBC-ADJV-NB1-A	REBC-ADJV-NB1-A-1-0-D-A553-36	REBC-ADJV-NT1-A	REBC-ADJV-NT1-A-1-1-D-A553-36	REBC-ADJV-TTP1-A	REBC-ADJV-TTP1-A-1-1-D-A553-36	.	.	SC108199_merged	SC108199_merged_aliquot	SC108200_merged	SC108200_merged_aliquot	.	.	.	.	.	.	SC317065_PC07131_G04	SC316857_PC07129_E06	SC316858_PC07134_B10	201985320025_R06C01	201980430150_R08C01	.
REBC-ADJW	.	REBC-ADJW-NB1-A	REBC-ADJW-NB1-A-1-0-D-A526-36	REBC-ADJW-NT1-A	REBC-ADJW-NT1-A-1-1-D-A553-36	REBC-ADJW-TTP1-A	REBC-ADJW-TTP1-A-1-1-D-A553-36	.	.	SC108201_merged	SC108201_merged_aliquot	SC108202_merged	SC108202_merged_aliquot	.	.	.	.	.	.	SC317066_PC07132_G04	SC316859_PC07131_H02	SC316860_PC07129_F06	201904660185_R08C01	201985320120_R04C01	.
REBC-ADJX	.	REBC-ADJX-NB1-A	REBC-ADJX-NB1-A-1-0-D-A553-36	REBC-ADJX-NT1-A	REBC-ADJX-NT1-A-1-1-D-A526-36	REBC-ADJX-TTP1-A	REBC-ADJX-TTP1-A-1-1-D-A526-36	.	.	SC108203_merged	SC108203_merged_aliquot	SC108204_merged	SC108204_merged_aliquot	.	.	.	.	.	.	SC317067_PC07127_D04	SC316861_PC07132_B03	SC316862_PC07130_H11	201904640091_R03C01	201904640009_R02C01	.
REBC-ADJZ	.	REBC-ADJZ-NB1-A	REBC-ADJZ-NB1-A-1-0-D-A553-36	REBC-ADJZ-NT1-A	REBC-ADJZ-NT1-A-1-1-D-A526-36	REBC-ADJZ-TTP1-A	REBC-ADJZ-TTP1-A-1-1-D-A553-36	.	.	SC108207_merged	SC108207_merged_aliquot	SC108208_merged	SC108208_merged_aliquot	.	.	.	.	.	.	SC317068_PC07134_F02	SC316865_PC07131_F04	SC316866_PC07131_H04	201959740140_R03C01	201904650050_R02C01	.
REBC-ADK5	.	REBC-ADK5-NB1-A	REBC-ADK5-NB1-A-1-0-D-A553-36	REBC-ADK5-NT1-A	REBC-ADK5-NT1-A-1-1-D-A553-36	REBC-ADK5-TTP1-A	REBC-ADK5-TTP1-A-1-1-D-A553-36	.	.	SC108219_merged	SC108219_merged_aliquot	SC108220_merged	SC108220_merged_aliquot	.	.	.	.	.	.	SC317072_PC07129_H07	SC316877_PC07128_C05	SC316878_PC07127_B05	201904650024_R02C01	201985320128_R07C01	.
REBC-ADK6	.	REBC-ADK6-NB1-A	REBC-ADK6-NB1-A-1-0-D-A553-36	REBC-ADK6-NT1-A	REBC-ADK6-NT1-A-1-1-D-A553-36	REBC-ADK6-TTP1-A	REBC-ADK6-TTP1-A-1-1-D-A553-36	.	.	SC108221_merged	SC108221_merged_aliquot	SC108222_merged	SC108222_merged_aliquot	.	.	SC108222_CAACGTAA-CGGCTGGC_L001_R1_001	SC108222_CAACGTAA-CGGCTGGC_L001_R1_001_aliquot	.	.	SC317073_PC07133_F12	SC316879_PC07134_F12	SC316880_PC07132_D01	201904650195_R07C01	201904640021_R05C01	.
REBC-ADK7	.	REBC-ADK7-NB1-A	REBC-ADK7-NB1-A-1-0-D-A553-36	REBC-ADK7-NT1-A	REBC-ADK7-NT1-A-1-1-D-A553-36	REBC-ADK7-TTP1-A	REBC-ADK7-TTP1-A-1-1-D-A553-36	.	.	SC108223_merged	SC108223_merged_aliquot	SC108224_merged	SC108224_merged_aliquot	.	.	.	.	.	.	SC317074_PC07127_C12	SC316881_PC07134_A12	SC316882_PC07134_A01	201904640197_R06C01	201985320027_R07C01	.
REBC-ADK9	.	REBC-ADK9-NB1-A	REBC-ADK9-NB1-A-1-0-D-A526-36	REBC-ADK9-NT1-A	REBC-ADK9-NT1-A-1-1-D-A553-36	REBC-ADK9-TTP1-A	REBC-ADK9-TTP1-A-1-1-D-A553-36	.	.	SC108226_merged	SC108226_merged_aliquot	SC108227_merged	SC108227_merged_aliquot	.	.	SC108227_TGTGAACG-GGTCGGAC_L001_R1_001	SC108227_TGTGAACG-GGTCGGAC_L001_R1_001_aliquot	.	.	SC317076_PC07129_B07	SC316884_PC07130_G06	SC316885_PC07127_F10	201904650077_R08C01	201904640203_R07C01	.
REBC-ADKA	.	REBC-ADKA-NB1-A	REBC-ADKA-NB1-A-1-0-D-A553-36	REBC-ADKA-NT1-A	REBC-ADKA-NT1-A-1-1-D-A553-36	REBC-ADKA-TTP1-A	REBC-ADKA-TTP1-A-1-1-D-A553-36	.	.	SC108228_merged	SC108228_merged_aliquot	SC108229_merged	SC108229_merged_aliquot	.	.	.	.	.	.	SC317077_PC07135_E02	SC316886_PC07131_H10	SC316887_PC07130_F06	201904640070_R02C01	201985320166_R01C01	.
REBC-ADKC	.	REBC-ADKC-NB1-A	REBC-ADKC-NB1-A-1-0-D-A526-36	REBC-ADKC-NT1-A	REBC-ADKC-NT1-A-1-1-D-A553-36	REBC-ADKC-TTP1-A	REBC-ADKC-TTP1-A-1-1-D-A553-36	.	.	SC108230_merged	SC108230_merged_aliquot	SC108231_merged	SC108231_merged_aliquot	.	.	.	.	.	.	SC317078_PC07132_G11	SC316888_PC07134_C02	SC316889_PC07128_G09	201985320068_R01C01	201904640133_R03C01	.
REBC-ADKD	.	REBC-ADKD-NB1-A	REBC-ADKD-NB1-A-1-0-D-A553-36	REBC-ADKD-NT1-A	REBC-ADKD-NT1-A-1-1-D-A553-36	REBC-ADKD-TTP1-A	REBC-ADKD-TTP1-A-1-1-D-A553-36	.	.	SC108232_merged	SC108232_merged_aliquot	SC108233_merged	SC108233_merged_aliquot	.	.	.	.	.	.	SC317079_PC07130_G08	SC316890_PC07133_H07	SC316891_PC07128_H03	201904640009_R08C01	201904650161_R01C01	.
REBC-ADKE	.	REBC-ADKE-NB1-A	REBC-ADKE-NB1-A-1-0-D-A553-36	REBC-ADKE-NT1-A	REBC-ADKE-NT1-A-1-1-D-A526-36	REBC-ADKE-TTP1-A	REBC-ADKE-TTP1-A-1-1-D-A553-36	.	.	SC108234_merged	SC108234_merged_aliquot	SC108235_merged	SC108235_merged_aliquot	.	.	SC108235_CCAAGGTA-TGCAACCA_L001_R1_001	SC108235_CCAAGGTA-TGCAACCA_L001_R1_001_aliquot	.	.	SC317080_PC07133_D02	SC316892_PC07133_H04	SC316893_PC07127_H07	201980430073_R03C01	201980430204_R05C01	.
REBC-ADKF	.	REBC-ADKF-NB1-A	REBC-ADKF-NB1-A-1-0-D-A553-36	REBC-ADKF-NT1-A	REBC-ADKF-NT1-A-1-1-D-A553-36	REBC-ADKF-TTP1-A	REBC-ADKF-TTP1-A-1-1-D-A553-36	.	.	SC108236_merged	SC108236_merged_aliquot	SC108237_merged	SC108237_merged_aliquot	.	.	.	.	.	.	SC317081_PC07127_C05	SC316894_PC07129_C08	SC316895_PC07128_F03	201904640091_R06C01	201904640197_R01C01	.
REBC-ADKG	.	REBC-ADKG-NB1-A	REBC-ADKG-NB1-A-1-0-D-A553-36	REBC-ADKG-NT1-A	REBC-ADKG-NT1-A-1-1-D-A553-36	REBC-ADKG-TTP1-A	REBC-ADKG-TTP1-A-1-1-D-A553-36	.	.	SC108238_merged	SC108238_merged_aliquot	SC108239_merged	SC108239_merged_aliquot	.	.	.	.	.	.	SC317082_PC07128_B10	SC316896_PC07132_C11	SC316897_PC07133_B07	201985320173_R03C01	201904640092_R07C01	.
REBC-ADKH	.	REBC-ADKH-NB1-A	REBC-ADKH-NB1-A-1-0-D-A553-36	REBC-ADKH-NT1-A	REBC-ADKH-NT1-A-1-1-D-A553-36	REBC-ADKH-TTP1-A	REBC-ADKH-TTP1-A-1-1-D-A553-36	.	.	SC108240_merged	SC108240_merged_aliquot	SC108241_merged	SC108241_merged_aliquot	.	.	.	.	.	.	SC317083_PC07131_F03	SC316898_PC07134_C09	SC316899_PC07134_C05	201939010024_R04C01	201980430221_R04C01	.
REBC-ADKI	.	REBC-ADKI-NB1-A	REBC-ADKI-NB1-A-1-0-D-A554-36	REBC-ADKI-NT1-A	REBC-ADKI-NT1-A-1-1-D-A554-36	REBC-ADKI-TTP1-A	REBC-ADKI-TTP1-A-1-1-D-A554-36	.	.	SC108242_merged	SC108242_merged_aliquot	REBC-ADKI-TTP1	REBC-ADKI-TTP1_aliquot	.	.	.	.	.	.	SC317084_PC07127_F11	SC316900_PC07134_D08	SC316901_PC07135_G02	201904650050_R08C01	201985320166_R08C01	.
REBC-ADKK	.	REBC-ADKK-NB1-A	REBC-ADKK-NB1-A-1-0-D-A554-36	REBC-ADKK-NT1-A	REBC-ADKK-NT1-A-1-1-D-A526-36	REBC-ADKK-TTP1-A	REBC-ADKK-TTP1-A-1-1-D-A554-36	.	.	SC108245_merged	SC108245_merged_aliquot	SC108246_merged	SC108246_merged_aliquot	.	.	SC108246_CACATTAC-TGGCTCAC_L001_R1_001	SC108246_CACATTAC-TGGCTCAC_L001_R1_001_aliquot	.	.	SC317086_PC07130_E07	SC316903_PC07133_H02	SC316904_PC07134_H05	201904650160_R06C01	201904650051_R04C01	.
REBC-ADKL	.	REBC-ADKL-NB1-A	REBC-ADKL-NB1-A-2-1-D-A554-36	REBC-ADKL-NT1-A	REBC-ADKL-NT1-A-1-1-D-A554-36	REBC-ADKL-TTP1-A	REBC-ADKL-TTP1-A-1-1-D-A554-36	.	.	SC108247_merged	SC108247_merged_aliquot	SC108248_merged	SC108248_merged_aliquot	.	.	.	.	.	.	SC317087_PC07135_F02	SC316905_PC07132_H11	SC316906_PC07127_D06	201980430184_R04C01	201904640082_R01C01	.
REBC-ADKM	.	REBC-ADKM-NB1-A	REBC-ADKM-NB1-A-1-0-D-A554-36	REBC-ADKM-NT1-A	REBC-ADKM-NT1-A-1-1-D-A554-36	REBC-ADKM-TTP1-A	REBC-ADKM-TTP1-A-1-1-D-A554-36	.	.	SC108249_merged	SC108249_merged_aliquot	SC108250_merged	SC108250_merged_aliquot	.	.	.	.	.	.	SC317088_PC07131_A05	SC316907_PC07134_H12	SC316908_PC07129_F04	201985320254_R07C01	201980430204_R06C01	.
REBC-ADKN	.	REBC-ADKN-NB1-A	REBC-ADKN-NB1-A-1-0-D-A554-36	REBC-ADKN-NT1-A	REBC-ADKN-NT1-A-1-1-D-A554-36	REBC-ADKN-TTP1-A	REBC-ADKN-TTP1-A-1-1-D-A554-36	REBC-ADKN-TTM1-A	REBC-ADKN-TTM1-A-1-1-D-A76R-36	SC108251_merged	SC108251_merged_aliquot	REBC-ADKN-TTP1	REBC-ADKN-TTP1_aliquot	REBC-ADKN-TTM1	REBC-ADKN-TTM1_aliquot	SC108252_AAGTTATC-CCTGTATT_L001_R1_001	SC108252_AAGTTATC-CCTGTATT_L001_R1_001_aliquot	SD086545_AAGAGTTG-AGCATATT_L001_R1_001	SD086545_AAGAGTTG-AGCATATT_L001_R1_001_aliquot	SC317089_PC07132_D10	SC316909_PC07128_B08	SC316910_PC07130_G07	201904640092_R01C01	201959740140_R08C01	204289440057_R05C01
REBC-ADKP	.	REBC-ADKP-NB1-A	REBC-ADKP-NB1-A-1-0-D-A554-36	REBC-ADKP-NT1-A	REBC-ADKP-NT1-A-1-1-D-A554-36	REBC-ADKP-TTP1-A	REBC-ADKP-TTP1-A-1-1-D-A554-36	.	.	SC108255_merged	SC108255_merged_aliquot	SC108256_merged	SC108256_merged_aliquot	.	.	.	.	.	.	SC317090_PC07132_H01	SC316913_PC07129_D08	SC316914_PC07134_G11	201985320167_R03C01	201904640122_R01C01	.
REBC-ADKQ	.	REBC-ADKQ-NB1-A	REBC-ADKQ-NB1-A-1-0-D-A554-36	REBC-ADKQ-NT1-A	REBC-ADKQ-NT1-A-1-1-D-A554-36	REBC-ADKQ-TTP1-A	REBC-ADKQ-TTP1-A-1-1-D-A527-36	.	.	SC108257_merged	SC108257_merged_aliquot	SC108258_merged	SC108258_merged_aliquot	.	.	.	.	.	.	SC317091_PC07134_H09	SC316915_PC07134_B08	SC316916_PC07133_H05	201959740178_R08C01	201985320230_R04C01	.
REBC-ADKR	.	REBC-ADKR-NB1-A	REBC-ADKR-NB1-A-1-0-D-A527-36	REBC-ADKR-NT1-A	REBC-ADKR-NT1-A-1-1-D-A527-36	REBC-ADKR-TTP1-A	REBC-ADKR-TTP1-A-1-1-D-A554-36	.	.	SC108259_merged	SC108259_merged_aliquot	SC108260_merged	SC108260_merged_aliquot	.	.	.	.	.	.	SC317092_PC07134_E01	SC316917_PC07132_H05	SC316918_PC07130_D03	201980430221_R05C01	201985320151_R05C01	.
REBC-ADKS	.	REBC-ADKS-NB1-A	REBC-ADKS-NB1-A-1-0-D-A527-36	REBC-ADKS-NT1-A	REBC-ADKS-NT1-A-1-1-D-A527-36	REBC-ADKS-TTP1-A	REBC-ADKS-TTP1-A-1-1-D-A554-36	.	.	SC108261_merged	SC108261_merged_aliquot	SC108262_merged	SC108262_merged_aliquot	.	.	.	.	.	.	SC317093_PC07127_F06	SC316919_PC07132_H03	SC316920_PC07127_H06	201985320012_R06C01	201985320120_R07C01	.
REBC-ADKT	.	REBC-ADKT-NB1-A	REBC-ADKT-NB1-A-1-0-D-A527-36	REBC-ADKT-NT1-A	REBC-ADKT-NT1-A-1-1-D-A527-36	REBC-ADKT-TTP1-A	REBC-ADKT-TTP1-A-1-1-D-A554-36	.	.	SC108263_merged	SC108263_merged_aliquot	SC108264_merged	SC108264_merged_aliquot	.	.	.	.	.	.	SC317094_PC07127_A02	SC316921_PC07131_E11	SC316922_PC07129_A07	201904640198_R05C01	201904650108_R01C01	.
REBC-ADKU	.	REBC-ADKU-NB1-A	REBC-ADKU-NB1-A-1-0-D-A527-36	REBC-ADKU-NT1-A	REBC-ADKU-NT1-A-1-1-D-A527-36	REBC-ADKU-TTP1-A	REBC-ADKU-TTP1-A-1-1-D-A554-36	.	.	SC108265_merged	SC108265_merged_aliquot	SC108266_merged	SC108266_merged_aliquot	.	.	.	.	.	.	SC317095_PC07129_G01	SC316923_PC07130_A01	SC316924_PC07127_G05	201904660184_R02C01	201985320012_R01C01	.
REBC-ADKV	.	REBC-ADKV-NB1-A	REBC-ADKV-NB1-A-1-0-D-A527-36	REBC-ADKV-NT1-A	REBC-ADKV-NT1-A-1-1-D-A554-36	REBC-ADKV-TTP1-A	REBC-ADKV-TTP1-A-1-1-D-A554-36	.	.	SC108267_merged	SC108267_merged_aliquot	SC108268_merged	SC108268_merged_aliquot	.	.	.	.	.	.	SC317096_PC07132_G06	SC316925_PC07130_G02	SC316926_PC07129_E08	201904650162_R02C01	202013790156_R06C01	.
REBC-ADKW	.	REBC-ADKW-NB1-A	REBC-ADKW-NB1-A-1-0-D-A527-36	REBC-ADKW-NT1-A	REBC-ADKW-NT1-A-1-1-D-A527-36	REBC-ADKW-TTP1-A	REBC-ADKW-TTP1-A-1-1-D-A554-36	.	.	SC108269_merged	SC108269_merged_aliquot	SC108270_merged	SC108270_merged_aliquot	.	.	.	.	.	.	SC317097_PC07133_G11	SC316927_PC07129_D03	SC316928_PC07132_A05	201904640140_R03C01	201904660185_R07C01	.
REBC-ADKX	.	REBC-ADKX-NB1-A	REBC-ADKX-NB1-A-1-0-D-A554-36	REBC-ADKX-NT1-A	REBC-ADKX-NT1-A-1-1-D-A527-36	REBC-ADKX-TTP1-A	REBC-ADKX-TTP1-A-1-1-D-A527-36	.	.	SC108271_merged	SC108271_merged_aliquot	SC108272_merged	SC108272_merged_aliquot	.	.	SC108272_TGAAGTCT-AACGCCGA_L001_R1_001	SC108272_TGAAGTCT-AACGCCGA_L001_R1_001_aliquot	.	.	SC317098_PC07128_G05	SC316929_PC07129_B09	SC316930_PC07132_E03	201985320167_R01C01	201985320167_R04C01	.
REBC-ADKZ	.	REBC-ADKZ-NB1-A	REBC-ADKZ-NB1-A-1-0-D-A527-36	REBC-ADKZ-NT1-A	REBC-ADKZ-NT1-A-1-1-D-A527-36	REBC-ADKZ-TTP1-A	REBC-ADKZ-TTP1-A-1-1-D-A554-36	.	.	SC108275_merged	SC108275_merged_aliquot	SC108276_merged	SC108276_merged_aliquot	.	.	.	.	.	.	SC317100_PC07134_G02	SC316933_PC07131_C09	SC316934_PC07128_A02	201980430126_R04C01	201959740178_R02C01	.
REBC-ADL0	.	REBC-ADL0-NB1-A	REBC-ADL0-NB1-A-1-0-D-A527-36	REBC-ADL0-NT1-A	REBC-ADL0-NT1-A-1-1-D-A527-36	REBC-ADL0-TTP1-A	REBC-ADL0-TTP1-A-1-1-D-A554-36	REBC-ADL0-TTM1-A	REBC-ADL0-TTM1-A-1-1-D-A76R-36	SC108277_merged	SC108277_merged_aliquot	REBC-ADL0-TTP1	REBC-ADL0-TTP1_aliquot	REBC-ADL0-TTM1	REBC-ADL0-TTM1_aliquot	SC108278_TGGTATCT-GTTCACAC_L001_R1_001	SC108278_TGGTATCT-GTTCACAC_L001_R1_001_aliquot	SD086546_GAAGAAGC-TACTAGGC_L001_R1_001	SD086546_GAAGAAGC-TACTAGGC_L001_R1_001_aliquot	SC317101_PC07134_D12	SC316935_PC07130_D10	SC316936_PC07128_G07	201980430157_R04C01	201904640200_R04C01	204289440019_R02C01
REBC-ADL1	.	REBC-ADL1-NB1-A	REBC-ADL1-NB1-A-1-0-D-A554-36	REBC-ADL1-NT1-A	REBC-ADL1-NT1-A-1-1-D-A527-36	REBC-ADL1-TTP1-A	REBC-ADL1-TTP1-A-1-1-D-A527-36	.	.	SC108279_merged	SC108279_merged_aliquot	SC108280_merged	SC108280_merged_aliquot	.	.	.	.	.	.	SC317102_PC07130_C04	SC316937_PC07130_B05	SC316938_PC07134_H03	201904640198_R08C01	201904640207_R02C01	.
REBC-ADL2	.	REBC-ADL2-NB1-A	REBC-ADL2-NB1-A-1-0-D-A527-36	REBC-ADL2-NT1-A	REBC-ADL2-NT1-A-1-1-D-A527-36	REBC-ADL2-TTP1-A	REBC-ADL2-TTP1-A-1-1-D-A554-36	.	.	SC108281_merged	SC108281_merged_aliquot	SC108282_merged	SC108282_merged_aliquot	.	.	.	.	.	.	SC317103_PC07127_D08	SC316939_PC07133_F07	SC316940_PC07130_E09	201985320230_R06C01	201985320151_R06C01	.
REBC-ADL3	.	REBC-ADL3-NB1-A	REBC-ADL3-NB1-A-1-0-D-A527-36	REBC-ADL3-NT1-A	REBC-ADL3-NT1-A-1-1-D-A527-36	REBC-ADL3-TTP1-A	REBC-ADL3-TTP1-A-1-1-D-A554-36	.	.	SC108283_merged	SC108283_merged_aliquot	SC108284_merged	SC108284_merged_aliquot	.	.	.	.	.	.	SC317104_PC07132_C07	SC316941_PC07134_E05	SC316942_PC07131_E05	201985320166_R03C01	201980430157_R02C01	.
REBC-ADL4	.	REBC-ADL4-NB1-A	REBC-ADL4-NB1-A-1-0-D-A527-36	REBC-ADL4-NT1-A	REBC-ADL4-NT1-A-1-1-D-A527-36	REBC-ADL4-TTP1-A	REBC-ADL4-TTP1-A-1-1-D-A554-36	.	.	SC108285_merged	SC108285_merged_aliquot	REBC-ADL4-TTP1	REBC-ADL4-TTP1_aliquot	.	.	.	.	.	.	SC317105_PC07131_C08	SC316943_PC07130_E03	SC316944_PC07131_E03	201904640013_R06C01	201904650102_R03C01	.
REBC-ADL6	.	REBC-ADL6-NB1-A	REBC-ADL6-NB1-A-1-0-D-A527-36	REBC-ADL6-NT1-A	REBC-ADL6-NT1-A-1-1-D-A527-36	REBC-ADL6-TTP1-A	REBC-ADL6-TTP1-A-1-1-D-A554-36	.	.	SC108288_merged	SC108288_merged_aliquot	SC108289_merged	SC108289_merged_aliquot	.	.	.	.	.	.	SC317107_PC07131_B01	SC316946_PC07128_C09	SC316947_PC07129_E12	201980430126_R05C01	201904650077_R02C01	.
REBC-ADL7	.	REBC-ADL7-NB1-A	REBC-ADL7-NB1-A-1-0-D-A527-36	REBC-ADL7-NT1-A	REBC-ADL7-NT1-A-1-1-D-A527-36	REBC-ADL7-TTP1-A	REBC-ADL7-TTP1-A-1-1-D-A554-36	.	.	SC108290_merged	SC108290_merged_aliquot	SC108291_merged	SC108291_merged_aliquot	.	.	.	.	.	.	SC317108_PC07133_B10	SC316948_PC07127_G04	SC316949_PC07131_C04	201904640092_R04C01	201904650160_R03C01	.
REBC-ADL8	.	REBC-ADL8-NB1-A	REBC-ADL8-NB1-A-1-0-D-A527-36	REBC-ADL8-NT1-A	REBC-ADL8-NT1-A-1-1-D-A527-36	REBC-ADL8-TTP1-A	REBC-ADL8-TTP1-A-1-1-D-A527-36	.	.	SC108292_merged	SC108292_merged_aliquot	SC108293_merged	SC108293_merged_aliquot	.	.	SC108293_TTCACGTA-TCACATCT_L001_R1_001	SC108293_TTCACGTA-TCACATCT_L001_R1_001_aliquot	.	.	SC317109_PC07128_E12	SC316950_PC07133_H11	SC316951_PC07133_D07	201904640184_R05C01	201904650051_R02C01	.
REBC-ADL9	.	REBC-ADL9-NB1-A	REBC-ADL9-NB1-A-1-0-D-A527-36	REBC-ADL9-NT1-A	REBC-ADL9-NT1-A-1-1-D-A554-36	REBC-ADL9-TTP1-A	REBC-ADL9-TTP1-A-1-1-D-A527-36	REBC-ADL9-TTM1-A	REBC-ADL9-TTM1-A-1-1-D-A76R-36	SC108294_merged	SC108294_merged_aliquot	REBC-ADL9-TTP1	REBC-ADL9-TTP1_aliquot	REBC-ADL9-TTM1	REBC-ADL9-TTM1_aliquot	SC108295_TCGAAGCT-ATACTACT_L001_R1_001	SC108295_TCGAAGCT-ATACTACT_L001_R1_001_aliquot	SD086548_CGCACTTA-ACCGTAGT_L001_R1_001	SD086548_CGCACTTA-ACCGTAGT_L001_R1_001_aliquot	SC317110_PC07129_E07	SC316952_PC07129_D02	SC316953_PC07131_F09	201904640019_R01C01	201904650050_R06C01	204289440019_R05C01
REBC-ADLA	.	REBC-ADLA-NB1-A	REBC-ADLA-NB1-A-1-0-D-A527-36	REBC-ADLA-NT1-A	REBC-ADLA-NT1-A-1-1-D-A527-36	REBC-ADLA-TTP1-A	REBC-ADLA-TTP1-A-1-1-D-A527-36	.	.	SC108296_merged	SC108296_merged_aliquot	SC108297_merged	SC108297_merged_aliquot	.	.	.	.	.	.	SC317111_PC07127_B06	SC316954_PC07130_A05	SC316955_PC07130_F01	201985320067_R06C01	201980430073_R02C01	.
REBC-ADLD	.	REBC-ADLD-NB1-A	REBC-ADLD-NB1-A-1-0-D-A527-36	REBC-ADLD-NT1-A	REBC-ADLD-NT1-A-1-1-D-A527-36	REBC-ADLD-TTP1-A	REBC-ADLD-TTP1-A-1-1-D-A527-36	.	.	SC108298_merged	SC108298_merged_aliquot	SC108299_merged	SC108299_merged_aliquot	.	.	.	.	.	.	SC317112_PC07130_B10	SC316956_PC07127_F03	SC316957_PC07129_D12	201985320128_R08C01	201985320128_R02C01	.
REBC-ADLE	.	REBC-ADLE-NB1-A	REBC-ADLE-NB1-A-1-0-D-A527-36	REBC-ADLE-NT1-A	REBC-ADLE-NT1-A-1-1-D-A527-36	REBC-ADLE-TTP1-A	REBC-ADLE-TTP1-A-1-1-D-A554-36	.	.	SC108300_merged	SC108300_merged_aliquot	SC108301_merged	SC108301_merged_aliquot	.	.	.	.	.	.	SC317113_PC07129_C03	SC316958_PC07129_A11	SC316959_PC07134_H06	201904640092_R03C01	201904650034_R03C01	.
REBC-ADLH	.	REBC-ADLH-NB1-A	REBC-ADLH-NB1-A-1-0-D-A527-36	REBC-ADLH-NT1-A	REBC-ADLH-NT1-A-1-1-D-A527-36	REBC-ADLH-TTP1-A	REBC-ADLH-TTP1-A-1-1-D-A554-36	.	.	SC108306_merged	SC108306_merged_aliquot	SC108307_merged	SC108307_merged_aliquot	.	.	.	.	.	.	SC317115_PC07134_G10	SC316964_PC07130_B09	SC316965_PC07131_H08	201980430229_R01C01	201985320254_R05C01	.
REBC-ADLJ	.	REBC-ADLJ-NB1-A	REBC-ADLJ-NB1-A-1-0-D-A527-36	REBC-ADLJ-NT1-A	REBC-ADLJ-NT1-A-1-1-D-A527-36	REBC-ADLJ-TTP1-A	REBC-ADLJ-TTP1-A-1-1-D-A527-36	.	.	SC108310_merged	SC108310_merged_aliquot	SC108311_merged	SC108311_merged_aliquot	.	.	.	.	.	.	SC317117_PC07128_H09	SC316968_PC07128_B12	SC316969_PC07132_D04	201904640021_R04C01	201904650161_R02C01	.
REBC-ADLM	.	REBC-ADLM-NB1-A	REBC-ADLM-NB1-A-1-0-D-A527-36	REBC-ADLM-NT1-A	REBC-ADLM-NT1-A-1-1-D-A527-36	REBC-ADLM-TTP1-A	REBC-ADLM-TTP1-A-1-1-D-A554-36	.	.	SC108312_merged	SC108312_merged_aliquot	SC108313_merged	SC108313_merged_aliquot	.	.	SC108313_ACGCATCG-TTCACTGT_L001_R1_001	SC108313_ACGCATCG-TTCACTGT_L001_R1_001_aliquot	.	.	SC317118_PC07127_E09	SC316970_PC07133_A07	SC316971_PC07127_E03	201904640185_R02C01	201904640013_R03C01	.
REBC-ADLO	.	REBC-ADLO-NB1-A	REBC-ADLO-NB1-A-1-0-D-A527-36	REBC-ADLO-NT1-A	REBC-ADLO-NT1-A-1-1-D-A527-36	REBC-ADLO-TTP1-A	REBC-ADLO-TTP1-A-1-1-D-A554-36	.	.	SC108316_merged	SC108316_merged_aliquot	SC108317_merged	SC108317_merged_aliquot	.	.	.	.	.	.	SC317120_PC07132_C06	SC316974_PC07129_G09	SC316975_PC07127_B04	201985320012_R08C01	201904660124_R08C01	.
REBC-ADLQ	.	REBC-ADLQ-NB1-A	REBC-ADLQ-NB1-A-1-0-D-A527-36	REBC-ADLQ-NT1-A	REBC-ADLQ-NT1-A-1-1-D-A527-36	REBC-ADLQ-TTP1-A	REBC-ADLQ-TTP1-A-1-1-D-A554-36	.	.	SC108320_merged	SC108320_merged_aliquot	SC108321_merged	SC108321_merged_aliquot	.	.	.	.	.	.	SC317122_PC07129_F02	SC316978_PC07129_H12	SC316979_PC07129_D05	201904640207_R08C01	201985320151_R07C01	.
REBC-ADLR	.	REBC-ADLR-NB1-A	REBC-ADLR-NB1-A-2-1-D-A554-36	REBC-ADLR-NT1-A	REBC-ADLR-NT1-A-1-1-D-A528-36	REBC-ADLR-TTP1-A	REBC-ADLR-TTP1-A-1-1-D-A528-36	.	.	SC108322_merged	SC108322_merged_aliquot	SC108323_merged	SC108323_merged_aliquot	.	.	.	.	.	.	SC317123_PC07128_C06	SC316980_PC07129_A09	SC316981_PC07128_F02	201959750222_R04C01	201904660124_R04C01	.
REBC-ADLT	.	REBC-ADLT-NB1-A	REBC-ADLT-NB1-A-2-1-D-A528-36	REBC-ADLT-NT1-A	REBC-ADLT-NT1-A-1-1-D-A528-36	REBC-ADLT-TTP1-A	REBC-ADLT-TTP1-A-1-1-D-A554-36	.	.	SC108326_merged	SC108326_merged_aliquot	SC108327_merged	SC108327_merged_aliquot	.	.	.	.	.	.	SC317125_PC07133_G07	SC316984_PC07132_A06	SC316985_PC07129_C10	201904640133_R05C01	201904640021_R06C01	.
REBC-ADLU	.	REBC-ADLU-NB1-A	REBC-ADLU-NB1-A-1-0-D-A554-36	REBC-ADLU-NT1-A	REBC-ADLU-NT1-A-1-1-D-A554-36	REBC-ADLU-TTP1-A	REBC-ADLU-TTP1-A-1-1-D-A554-36	.	.	SC108328_merged	SC108328_merged_aliquot	SC108329_merged	SC108329_merged_aliquot	.	.	.	.	.	.	SC317126_PC07130_G10	SC316986_PC07133_C08	SC316987_PC07130_E04	202013790156_R04C01	201904640021_R07C01	.
REBC-ADLW	.	REBC-ADLW-NB1-A	REBC-ADLW-NB1-A-1-0-D-A528-36	REBC-ADLW-NT1-A	REBC-ADLW-NT1-A-1-1-D-A528-36	REBC-ADLW-TTP1-A	REBC-ADLW-TTP1-A-1-1-D-A554-36	REBC-ADLW-TTM1-A	REBC-ADLW-TTM1-A-1-1-D-A76R-36	SC108330_merged	SC108330_merged_aliquot	SC108331_merged	SC108331_merged_aliquot	REBC-ADLW-TTM1	REBC-ADLW-TTM1_aliquot	SC108331_ACGGTAAG-CAGTTGCC_L001_R1_001	SC108331_ACGGTAAG-CAGTTGCC_L001_R1_001_aliquot	SD086551_GAACTGGC-GCACTTGG_L001_R1_001	SD086551_GAACTGGC-GCACTTGG_L001_R1_001_aliquot	SC317127_PC07130_G11	SC316988_PC07133_B05	SC316989_PC07127_A03	201939010022_R04C01	201939010019_R03C01	204286340056_R01C01
REBC-ADLX	.	REBC-ADLX-NB1-A	REBC-ADLX-NB1-A-1-0-D-A554-36	REBC-ADLX-NT1-A	REBC-ADLX-NT1-A-1-1-D-A554-36	REBC-ADLX-TTP1-A	REBC-ADLX-TTP1-A-1-1-D-A528-36	.	.	SC108332_merged	SC108332_merged_aliquot	SC108333_merged	SC108333_merged_aliquot	.	.	.	.	.	.	SC317128_PC07130_A09	SC316990_PC07133_A11	SC316991_PC07129_E09	201904640082_R04C01	201985320127_R01C01	.
REBC-ADLY	.	REBC-ADLY-NB1-A	REBC-ADLY-NB1-A-1-0-D-A554-36	REBC-ADLY-NT1-A	REBC-ADLY-NT1-A-1-1-D-A528-36	REBC-ADLY-TTP1-A	REBC-ADLY-TTP1-A-1-1-D-A554-36	.	.	SC108334_merged	SC108334_merged_aliquot	SC108335_merged	SC108335_merged_aliquot	.	.	.	.	.	.	SC317129_PC07130_G09	SC316992_PC07133_A03	SC316993_PC07129_D04	201904650166_R02C01	201904650195_R05C01	.
REBC-ADLZ	.	REBC-ADLZ-NB1-A	REBC-ADLZ-NB1-A-1-0-D-A528-36	REBC-ADLZ-NT1-A	REBC-ADLZ-NT1-A-1-1-D-A528-36	REBC-ADLZ-TTP1-A	REBC-ADLZ-TTP1-A-1-1-D-A554-36	.	.	SC108336_merged	SC108336_merged_aliquot	SC108337_merged	SC108337_merged_aliquot	.	.	.	.	.	.	SC317130_PC07129_D10	SC316994_PC07134_D02	SC316995_PC07131_C02	201985320034_R01C01	201980430202_R08C01	.
REBC-ADM0	.	REBC-ADM0-NB1-A	REBC-ADM0-NB1-A-2-1-D-A528-36	REBC-ADM0-NT1-A	REBC-ADM0-NT1-A-1-1-D-A528-36	REBC-ADM0-TTP1-A	REBC-ADM0-TTP1-A-1-1-D-A554-36	.	.	SC108338_merged	SC108338_merged_aliquot	SC108339_merged	SC108339_merged_aliquot	.	.	.	.	.	.	SC317131_PC07130_A10	SC316996_PC07131_C06	SC316997_PC07134_E07	201985320173_R07C01	201904640070_R01C01	.
REBC-ADM2	.	REBC-ADM2-NB1-A	REBC-ADM2-NB1-A-1-0-D-A554-36	REBC-ADM2-NT1-A	REBC-ADM2-NT1-A-1-1-D-A528-36	REBC-ADM2-TTP1-A	REBC-ADM2-TTP1-A-1-1-D-A554-36	.	.	SC108340_merged	SC108340_merged_aliquot	SC108341_merged	SC108341_merged_aliquot	.	.	.	.	.	.	SC317132_PC07127_G09	SC316998_PC07133_H10	SC316999_PC07128_C03	201904650077_R01C01	201980430126_R03C01	.
REBC-ADM3	.	REBC-ADM3-NB1-A	REBC-ADM3-NB1-A-1-0-D-A528-36	REBC-ADM3-NT1-A	REBC-ADM3-NT1-A-1-1-D-A554-36	REBC-ADM3-TTP1-A	REBC-ADM3-TTP1-A-1-1-D-A554-36	.	.	SC108342_merged	SC108342_merged_aliquot	REBC-ADM3-TTP1	REBC-ADM3-TTP1_aliquot	.	.	.	.	.	.	SC317133_PC07134_H01	SC317000_PC07127_A05	SC317001_PC07134_A02	201904640203_R08C01	201959740178_R03C01	.
REBC-ADM5	.	REBC-ADM5-NB1-A	REBC-ADM5-NB1-A-1-0-D-A528-36	REBC-ADM5-NT1-A	REBC-ADM5-NT1-A-1-1-D-A528-36	REBC-ADM5-TTP1-A	REBC-ADM5-TTP1-A-1-1-D-A528-36	.	.	SC108346_merged	SC108346_merged_aliquot	SC108347_merged	SC108347_merged_aliquot	.	.	.	.	.	.	SC317135_PC07133_C09	SC317004_PC07134_E03	SC317005_PC07127_H10	201985320070_R07C01	202013790156_R02C01	.
REBC-ADM7	.	REBC-ADM7-NB1-A	REBC-ADM7-NB1-A-1-0-D-A554-36	REBC-ADM7-NT1-A	REBC-ADM7-NT1-A-1-1-D-A528-36	REBC-ADM7-TTP1-A	REBC-ADM7-TTP1-A-1-1-D-A554-36	.	.	SC108349_merged	SC108349_merged_aliquot	SC108350_merged	SC108350_merged_aliquot	.	.	.	.	.	.	SC317137_PC07133_H01	SC317007_PC07129_D09	SC317008_PC07127_D10	201980430126_R08C01	201904650024_R04C01	.
REBC-ADM8	.	REBC-ADM8-NB1-A	REBC-ADM8-NB1-A-1-0-D-A554-36	REBC-ADM8-NT1-A	REBC-ADM8-NT1-A-1-1-D-A528-36	REBC-ADM8-TTP1-A	REBC-ADM8-TTP1-A-1-1-D-A554-36	.	.	SC108351_merged	SC108351_merged_aliquot	SC108352_merged	SC108352_merged_aliquot	.	.	.	.	.	.	SC317138_PC07127_H11	SC317009_PC07127_H01	SC317010_PC07130_A12	201985320166_R04C01	201980430233_R04C01	.
REBC-ADM9	.	REBC-ADM9-NB1-A	REBC-ADM9-NB1-A-1-0-D-A528-36	REBC-ADM9-NT1-A	REBC-ADM9-NT1-A-1-1-D-A528-36	REBC-ADM9-TTP1-A	REBC-ADM9-TTP1-A-1-1-D-A554-36	.	.	SC108353_merged	SC108353_merged_aliquot	SC108354_merged	SC108354_merged_aliquot	.	.	.	.	.	.	SC317139_PC07127_F08	SC317011_PC07133_C11	SC317012_PC07127_B10	201980430147_R01C01	201904650108_R07C01	.
REBC-ADMB	.	REBC-ADMB-NB1-A	REBC-ADMB-NB1-A-1-0-D-A554-36	REBC-ADMB-NT1-A	REBC-ADMB-NT1-A-1-1-D-A528-36	REBC-ADMB-TTP1-A	REBC-ADMB-TTP1-A-1-1-D-A528-36	.	.	SC108356_merged	SC108356_merged_aliquot	SC108357_merged	SC108357_merged_aliquot	.	.	.	.	.	.	SC317141_PC07129_G11	SC317014_PC07134_G03	SC317015_PC07132_A03	201904640140_R08C01	201980430204_R04C01	.
REBC-ADMD	.	REBC-ADMD-NB1-A	REBC-ADMD-NB1-A-1-0-D-A528-36	REBC-ADMD-NT1-A	REBC-ADMD-NT1-A-1-1-D-A528-36	REBC-ADMD-TTP1-A	REBC-ADMD-TTP1-A-1-1-D-A554-36	REBC-ADMD-TTM1-A	REBC-ADMD-TTM1-A-1-1-D-A76R-36	SC108360_merged	SC108360_merged_aliquot	SC108361_merged	SC108361_merged_aliquot	REBC-ADMD-TTM1	REBC-ADMD-TTM1_aliquot	SC108361_TTCCATAA-AGACGCTG_L001_R1_001	SC108361_TTCCATAA-AGACGCTG_L001_R1_001_aliquot	SD086553_CGGAGGCT-GGTTACTG_L001_R1_001	SD086553_CGGAGGCT-GGTTACTG_L001_R1_001_aliquot	SC317143_PC07132_E12	SC317018_PC07128_D01	SC317019_PC07131_H07	201985320120_R06C01	201904660124_R02C01	204289440074_R05C01
REBC-ADMG	.	REBC-ADMG-NB1-A	REBC-ADMG-NB1-A-1-0-D-A528-36	REBC-ADMG-NT1-A	REBC-ADMG-NT1-A-1-1-D-A528-36	REBC-ADMG-TTP1-A	REBC-ADMG-TTP1-A-1-1-D-A554-36	REBC-ADMG-TTM1-A	REBC-ADMG-TTM1-A-1-1-D-A76R-36	SC108366_merged	SC108366_merged_aliquot	REBC-ADMG-TTP1	REBC-ADMG-TTP1_aliquot	REBC-ADMG-TTM1	REBC-ADMG-TTM1_aliquot	SC108367_CCGGCTGA-GGAGCTGC_L001_R1_001	SC108367_CCGGCTGA-GGAGCTGC_L001_R1_001_aliquot	SD086554_AAGAGAGC-TCAATATT_L001_R1_001	SD086554_AAGAGAGC-TCAATATT_L001_R1_001_aliquot	SC317145_PC07130_E11	SC317024_PC07132_E11	SC317025_PC07132_H06	201985320166_R02C01	201985320025_R02C01	204289440057_R07C01
REBC-ADMH	.	REBC-ADMH-NB1-A	REBC-ADMH-NB1-A-1-0-D-A554-36	REBC-ADMH-NT1-A	REBC-ADMH-NT1-A-1-1-D-A528-36	REBC-ADMH-TTP1-A	REBC-ADMH-TTP1-A-1-1-D-A554-36	.	.	SC108368_merged	SC108368_merged_aliquot	SC108369_merged	SC108369_merged_aliquot	.	.	.	.	.	.	SC317146_PC07129_B03	SC317026_PC07128_F12	SC317027_PC07134_D05	201904640184_R08C01	201980430184_R05C01	.
REBC-ADMI	.	REBC-ADMI-NB1-A	REBC-ADMI-NB1-A-1-0-D-A554-36	REBC-ADMI-NT1-A	REBC-ADMI-NT1-A-1-1-D-A554-36	REBC-ADMI-TTP1-A	REBC-ADMI-TTP1-A-1-1-D-A554-36	.	.	SC108370_merged	SC108370_merged_aliquot	SC108371_merged	SC108371_merged_aliquot	.	.	.	.	.	.	SC317147_PC07131_C12	SC317028_PC07131_C05	SC317029_PC07131_E02	201904640009_R06C01	201980430229_R03C01	.
REBC-ADMJ	.	REBC-ADMJ-NB1-A	REBC-ADMJ-NB1-A-1-0-D-A528-36	REBC-ADMJ-NT1-A	REBC-ADMJ-NT1-A-1-1-D-A554-36	REBC-ADMJ-TTP1-A	REBC-ADMJ-TTP1-A-1-1-D-A528-36	.	.	SC108372_merged	SC108372_merged_aliquot	SC108373_merged	SC108373_merged_aliquot	.	.	.	.	.	.	SC317148_PC07133_F11	SC317030_PC07133_A01	SC317031_PC07133_E10	201985320230_R05C01	201904640203_R01C01	.
REBC-AF5A	.	REBC-AF5A-NB1-SC208229	REBC-AF5A-NB1-SC208229_Aliq	REBC-AF5A-NT1-A	REBC-AF5A-NT1-A-1-1-D-A649-36	REBC-AF5A-TTP1-A	REBC-AF5A-TTP1-A-1-1-D-A649-36	.	.	SC299545_merged	SC299545_merged_aliquot	SC299546_merged	SC299546_merged_aliquot	.	.	.	.	.	.	SC208229_PC07131_F10	SC317154_PC07134_D07	SC317162_PC07134_B05	201904660184_R08C01	201980430221_R07C01	.
REBC-AF5B	.	REBC-AF5B-NB1-SC208232	REBC-AF5B-NB1-SC208232_Aliq	REBC-AF5B-NT1-A	REBC-AF5B-NT1-A-1-1-D-A649-36	REBC-AF5B-TTP1-A	REBC-AF5B-TTP1-A-1-1-D-A649-36	.	.	SC299547_merged	SC299547_merged_aliquot	SC299548_merged	SC299548_merged_aliquot	.	.	.	.	.	.	SC208232_PC07131_G01	SC317170_PC07127_C11	SC317178_PC07134_H10	201904660184_R05C01	201985320166_R06C01	.
REBC-AF5C	.	REBC-AF5C-NB1-SC208233	REBC-AF5C-NB1-SC208233_Aliq	REBC-AF5C-NT1-A	REBC-AF5C-NT1-A-1-1-D-A649-36	REBC-AF5C-TTP1-A	REBC-AF5C-TTP1-A-1-1-D-A649-36	.	.	SC299549_merged	SC299549_merged_aliquot	SC299550_merged	SC299550_merged_aliquot	.	.	.	.	.	.	SC208233_PC07135_A02	SC317186_PC07132_D11	SC317194_PC07135_H01	202013790156_R07C01	201985320025_R03C01	.
REBC-AF5E	.	REBC-AF5E-NB1-SC208231	REBC-AF5E-NB1-SC208231_Aliq	REBC-AF5E-NT1-A	REBC-AF5E-NT1-A-1-1-D-A649-36	REBC-AF5E-TTP1-A	REBC-AF5E-TTP1-A-1-1-D-A649-36	REBC-AF5E-TTM1-A	REBC-AF5E-TTM1-A-1-1-D-A76R-36	SC299553_merged	SC299553_merged_aliquot	REBC-AF5E-TTP1	REBC-AF5E-TTP1_aliquot	REBC-AF5E-TTM1	REBC-AF5E-TTM1_aliquot	SC299554_TCATGCGT-ACCACTGG_L001_R1_001	SC299554_TCATGCGT-ACCACTGG_L001_R1_001_aliquot	SD086557_GAAGCGAG-AGGTGGTC_L001_R1_001	SD086557_GAAGCGAG-AGGTGGTC_L001_R1_001_aliquot	SC208231_PC07133_F02	SC317218_PC07129_F12	SC317226_PC07130_H08	201985320151_R01C01	201959740178_R04C01	204286340070_R07C01
REBC-AF61	.	REBC-AF61-NB1-SC208287	REBC-AF61-NB1-SC208287_Aliq	REBC-AF61-NT1-A	REBC-AF61-NT1-A-1-1-D-A649-36	REBC-AF61-TTP1-A	REBC-AF61-TTP1-A-1-1-D-A649-36	.	.	SC299602_merged	SC299602_merged_aliquot	SC299603_merged	SC299603_merged_aliquot	.	.	.	.	.	.	SC208287_PC07129_G08	SC317230_PC07128_G11	SC317238_PC07134_D09	201959750221_R04C01	201980430233_R05C01	.
REBC-AF63	.	REBC-AF63-NB1-SC208273	REBC-AF63-NB1-SC208273_Aliq	REBC-AF63-NT1-A	REBC-AF63-NT1-A-1-1-D-A649-36	REBC-AF63-TTP1-A	REBC-AF63-TTP1-A-1-1-D-A649-36	.	.	SC299606_merged	SC299606_merged_aliquot	SC299607_merged	SC299607_merged_aliquot	.	.	.	.	.	.	SC208273_PC07134_H04	SC317167_PC07133_G01	SC317175_PC07134_C01	201904650108_R04C01	201904650160_R08C01	.
REBC-AF6C	.	REBC-AF6C-NB1-SC208277	REBC-AF6C-NB1-SC208277_Aliq	REBC-AF6C-NT1-A	REBC-AF6C-NT1-A-1-1-D-A649-36	REBC-AF6C-TTP1-A	REBC-AF6C-TTP1-A-1-1-D-A649-36	.	.	SC299624_merged	SC299624_merged_aliquot	SC299625_merged	SC299625_merged_aliquot	.	.	SC299625_TCGCGATT-CGTCAACG_L001_R1_001	SC299625_TCGCGATT-CGTCAACG_L001_R1_001_aliquot	.	.	SC208277_PC07127_F01	SC317304_PC07130_F09	SC317312_PC07133_B08	201959740140_R04C01	201904650102_R07C01	.
REBC-AF6F	.	REBC-AF6F-NB1-SC208288	REBC-AF6F-NB1-SC208288_Aliq	REBC-AF6F-NT1-A	REBC-AF6F-NT1-A-1-1-D-A649-36	REBC-AF6F-TTP1-A	REBC-AF6F-TTP1-A-1-1-D-A649-36	.	.	SC299630_merged	SC299630_merged_aliquot	SC299631_merged	SC299631_merged_aliquot	.	.	.	.	.	.	SC208288_PC07131_F11	SC317257_PC07133_D11	SC317265_PC07132_H02	201985320173_R06C01	201980430202_R02C01	.
REBC-AF7A	.	REBC-AF7A-NB1-SC208275	REBC-AF7A-NB1-SC208275_Aliq	REBC-AF7A-NT1-A	REBC-AF7A-NT1-A-1-1-D-A649-36	REBC-AF7A-TTP1-A	REBC-AF7A-TTP1-A-1-1-D-A649-36	.	.	SC299696_merged	SC299696_merged_aliquot	SC299697_merged	SC299697_merged_aliquot	.	.	.	.	.	.	SC208275_PC07129_F01	SC317310_PC07135_E03	SC317318_PC07132_D02	201904650166_R07C01	201904640082_R06C01	.
REBC-AF7B	.	REBC-AF7B-NB1-SC208309	REBC-AF7B-NB1-SC208309_Aliq	REBC-AF7B-NT1-A	REBC-AF7B-NT1-A-1-1-D-A649-36	REBC-AF7B-TTP1-A	REBC-AF7B-TTP1-A-1-1-D-A649-36	.	.	SC299698_merged	SC299698_merged_aliquot	SC299699_merged	SC299699_merged_aliquot	.	.	.	.	.	.	SC208309_PC07132_C03	SC317326_PC07132_E05	SC317334_PC07130_C02	201904640021_R01C01	201959750221_R05C01	.
REBC-AF7D	.	REBC-AF7D-NB1-SC208319	REBC-AF7D-NB1-SC208319_Aliq	REBC-AF7D-NT1-A	REBC-AF7D-NT1-A-1-1-D-A649-36	REBC-AF7D-TTP1-A	REBC-AF7D-TTP1-A-1-1-D-A649-36	.	.	SC299702_merged	SC299702_merged_aliquot	SC299703_merged	SC299703_merged_aliquot	.	.	.	.	.	.	SC208319_PC07128_G12	SC317263_PC07134_A10	SC317271_PC07134_C12	201904640203_R06C01	201985320151_R03C01	.
REBC-AF7J	.	REBC-AF7J-NB1-SC208320	REBC-AF7J-NB1-SC208320_Aliq	REBC-AF7J-NT1-A	REBC-AF7J-NT1-A-1-1-D-A649-36	REBC-AF7J-TTP1-A	REBC-AF7J-TTP1-A-1-1-D-A649-36	REBC-AF7J-TTM1-A	REBC-AF7J-TTM1-A-1-1-D-A76R-36	SC299714_merged	SC299714_merged_aliquot	REBC-AF7J-TTP1	REBC-AF7J-TTP1_aliquot	REBC-AF7J-TTM1	REBC-AF7J-TTM1_aliquot	SC299715_TGGTCCGG-AGTATTGG_L001_R1_001	SC299715_TGGTCCGG-AGTATTGG_L001_R1_001_aliquot	SD086558_CTGCGAAG-GCGCCGTG_L001_R1_001	SD086558_CTGCGAAG-GCGCCGTG_L001_R1_001_aliquot	SC208320_PC07129_A05	SC317352_PC07133_E04	SC317360_PC07134_F05	201980430202_R06C01	201904650023_R04C01	204289440074_R01C01
REBC-AF7Y	.	REBC-AF7Y-NB1-SC208303	REBC-AF7Y-NB1-SC208303_Aliq	REBC-AF7Y-NT1-A	REBC-AF7Y-NT1-A-1-1-D-A649-36	REBC-AF7Y-TTP1-A	REBC-AF7Y-TTP1-A-1-1-D-A649-36	.	.	SC299744_merged	SC299744_merged_aliquot	SC299745_merged	SC299745_merged_aliquot	.	.	.	.	.	.	SC208303_PC07129_G02	SC317402_PC07132_C10	SC317410_PC07135_F01	201904640197_R02C01	201904660184_R03C01	.
REBC-AF83	.	REBC-AF83-NB1-SC208337	REBC-AF83-NB1-SC208337_Aliq	REBC-AF83-NT1-A	REBC-AF83-NT1-A-1-1-D-A649-36	REBC-AF83-TTP1-A	REBC-AF83-TTP1-A-1-1-D-A649-36	.	.	SC299754_merged	SC299754_merged_aliquot	SC299755_merged	SC299755_merged_aliquot	.	.	.	.	.	.	SC208337_PC07127_D11	SC317387_PC07135_G03	SC317395_PC07131_H03	201904650050_R05C01	201985320153_R08C01	.
REBC-AF8B	.	REBC-AF8B-NB1-SC208339	REBC-AF8B-NB1-SC208339_Aliq	REBC-AF8B-NT1-A	REBC-AF8B-NT1-A-1-1-D-A649-36	REBC-AF8B-TTP1-A	REBC-AF8B-TTP1-A-1-1-D-A649-36	.	.	SC299772_merged	SC299772_merged_aliquot	SC299773_merged	SC299773_merged_aliquot	.	.	.	.	.	.	SC208339_PC07131_A08	SC317436_PC07133_H08	SC317349_PC07129_D01	201904650102_R05C01	201904650108_R02C01	.
REBC-AF8D	.	REBC-AF8D-NB1-SC208333	REBC-AF8D-NB1-SC208333_Aliq	REBC-AF8D-NT1-A	REBC-AF8D-NT1-A-1-1-D-A649-36	REBC-AF8D-TTP1-A	REBC-AF8D-TTP1-A-1-1-D-A649-36	.	.	SC299776_merged	SC299776_merged_aliquot	SC299777_merged	SC299777_merged_aliquot	.	.	SC299777_TCCGCGTC-CTCTAGTG_L001_R1_001	SC299777_TCCGCGTC-CTCTAGTG_L001_R1_001_aliquot	.	.	SC208333_PC07131_G05	SC317373_PC07129_C11	SC317381_PC07128_E02	201980430233_R08C01	201904650160_R04C01	.
REBC-AF8G	.	REBC-AF8G-NB1-SC208334	REBC-AF8G-NB1-SC208334_Aliq	REBC-AF8G-NT1-A	REBC-AF8G-NT1-A-1-1-D-A649-36	REBC-AF8G-TTP1-A	REBC-AF8G-TTP1-A-1-1-D-A649-36	.	.	SC299782_merged	SC299782_merged_aliquot	SC299783_merged	SC299783_merged_aliquot	.	.	.	.	.	.	SC208334_PC07132_G05	SC317421_PC07134_C11	SC317429_PC07134_H08	201985320254_R08C01	201959740140_R02C01	.
REBC-AF8K	.	REBC-AF8K-NB1-SC208335	REBC-AF8K-NB1-SC208335_Aliq	REBC-AF8K-NT1-A	REBC-AF8K-NT1-A-1-1-D-A649-36	REBC-AF8K-TTP1-A	REBC-AF8K-TTP1-A-1-1-D-A649-36	REBC-AF8K-TTM1-A	REBC-AF8K-TTM1-A-1-1-D-A76R-36	SC299790_merged	SC299790_merged_aliquot	REBC-AF8K-TTP1	REBC-AF8K-TTP1_aliquot	REBC-AF8K-TTM1	REBC-AF8K-TTM1_aliquot	SC299791_CACGATAT-GTGCCACC_L001_R1_001	SC299791_CACGATAT-GTGCCACC_L001_R1_001_aliquot	SD086561_TTATACAA-TATGAGAA_L001_R1_001	SD086561_TTATACAA-TATGAGAA_L001_R1_001_aliquot	SC208335_PC07129_G12	SC317390_PC07133_B12	SC317398_PC07127_B11	201904650161_R07C01	201904640197_R05C01	204289440073_R07C01
REBC-AF8L	.	REBC-AF8L-NB1-SC208341	REBC-AF8L-NB1-SC208341_Aliq	REBC-AF8L-NT1-A	REBC-AF8L-NT1-A-1-1-D-A649-36	REBC-AF8L-TTP1-A	REBC-AF8L-TTP1-A-1-1-D-A649-36	.	.	SC299792_merged	SC299792_merged_aliquot	SC299793_merged	SC299793_merged_aliquot	.	.	.	.	.	.	SC208341_PC07132_B07	SC317406_PC07129_A04	SC317414_PC07129_C06	201904640090_R07C01	201904640082_R08C01	.
REBC-AF8M	.	REBC-AF8M-NB1-SC208344	REBC-AF8M-NB1-SC208344_Aliq	REBC-AF8M-NT1-A	REBC-AF8M-NT1-A-1-1-D-A649-36	REBC-AF8M-TTP1-A	REBC-AF8M-TTP1-A-1-1-D-A649-36	.	.	SC299794_merged	SC299794_merged_aliquot	REBC-AF8M-TTP1	REBC-AF8M-TTP1_aliquot	.	.	.	.	.	.	SC208344_PC07130_B04	SC317422_PC07132_E10	SC317430_PC07128_E01	201904640203_R05C01	201904640207_R03C01	.
REBC-AF8N	.	REBC-AF8N-NB1-SC208348	REBC-AF8N-NB1-SC208348_Aliq	REBC-AF8N-NT1-A	REBC-AF8N-NT1-A-1-1-D-A650-36	REBC-AF8N-TTP1-A	REBC-AF8N-TTP1-A-1-1-D-A650-36	.	.	SC299796_merged	SC299796_merged_aliquot	SC299797_merged	SC299797_merged_aliquot	.	.	.	.	.	.	SC208348_PC07127_H03	SC317438_PC07131_E12	SC317351_PC07134_E11	201980430157_R06C01	201904640092_R02C01	.
REBC-AF8O	.	REBC-AF8O-NB1-SC208351	REBC-AF8O-NB1-SC208351_Aliq	REBC-AF8O-NT1-A	REBC-AF8O-NT1-A-1-1-D-A650-36	REBC-AF8O-TTP1-A	REBC-AF8O-TTP1-A-1-1-D-A650-36	.	.	SC299798_merged	SC299798_merged_aliquot	SC299799_merged	SC299799_merged_aliquot	.	.	.	.	.	.	SC208351_PC07134_B11	SC317359_PC07128_F07	SC317367_PC07134_F04	201904650065_R08C01	201985320230_R01C01	.
REBC-AF8P	.	REBC-AF8P-NB1-SC217014	REBC-AF8P-NB1-SC217014_Aliq	REBC-AF8P-NT1-A	REBC-AF8P-NT1-A-1-1-D-A650-36	REBC-AF8P-TTP1-A	REBC-AF8P-TTP1-A-1-1-D-A650-36	REBC-AF8P-TTM1-A	REBC-AF8P-TTM1-A-1-1-D-A76R-36	SC299800_merged	SC299800_merged_aliquot	REBC-AF8P-TTP1	REBC-AF8P-TTP1_aliquot	REBC-AF8P-TTM1	REBC-AF8P-TTM1_aliquot	SC299801_TGGATCTA-AGCACCTA_L001_R1_001	SC299801_TGGATCTA-AGCACCTA_L001_R1_001_aliquot	SD086563_TTATGTAT-TGATATAA_L001_R1_001	SD086563_TTATGTAT-TGATATAA_L001_R1_001_aliquot	SC217014_PC07134_E09	SC317375_PC07127_C07	SC317383_PC07133_C01	201985320070_R03C01	201904640019_R04C01	204286340073_R01C01
REBC-AF8R	.	REBC-AF8R-NB1-SC217004	REBC-AF8R-NB1-SC217004_Aliq	REBC-AF8R-NT1-A	REBC-AF8R-NT1-A-1-1-D-A650-36	REBC-AF8R-TTP1-A	REBC-AF8R-TTP1-A-1-1-D-A650-36	.	.	SC299804_merged	SC299804_merged_aliquot	SC299805_merged	SC299805_merged_aliquot	.	.	.	.	.	.	SC217004_PC07129_G03	SC317407_PC07133_D01	SC317415_PC07133_C03	201904640133_R06C01	201985320167_R08C01	.
REBC-AF8S	.	REBC-AF8S-NB1-SC217013	REBC-AF8S-NB1-SC217013_Aliq	REBC-AF8S-NT1-A	REBC-AF8S-NT1-A-1-1-D-A650-36	REBC-AF8S-TTP1-A	REBC-AF8S-TTP1-A-1-1-D-A650-36	.	.	SC299806_merged	SC299806_merged_aliquot	SC299807_merged	SC299807_merged_aliquot	.	.	.	.	.	.	SC217013_PC07128_B02	SC317423_PC07134_E10	SC317431_PC07132_G08	201980430073_R05C01	201985320254_R04C01	.
REBC-AF8V	.	REBC-AF8V-NB1-SC217002	REBC-AF8V-NB1-SC217002_Aliq	REBC-AF8V-NT1-A	REBC-AF8V-NT1-A-1-1-D-A650-36	REBC-AF8V-TTP1-A	REBC-AF8V-TTP1-A-1-1-D-A650-36	REBC-AF8V-TTM1-A	REBC-AF8V-TTM1-A-1-1-D-A76R-36	SC299812_merged	SC299812_merged_aliquot	REBC-AF8V-TTP1	REBC-AF8V-TTP1_aliquot	REBC-AF8V-TTM1	REBC-AF8V-TTM1_aliquot	SC299813_AAGTACAG-TTGCTATT_L001_R1_001	SC299813_AAGTACAG-TTGCTATT_L001_R1_001_aliquot	SD086564_GAACAGAT-ATCCGCAG_L001_R1_001	SD086564_GAACAGAT-ATCCGCAG_L001_R1_001_aliquot	SC217002_PC07134_G08	SC317446_PC07129_C07	SC317448_PC07134_B12	201904650023_R02C01	201985320067_R07C01	204289440019_R08C01
REBC-AF8W	.	REBC-AF8W-NB1-SC217003	REBC-AF8W-NB1-SC217003_Aliq	REBC-AF8W-NT1-A	REBC-AF8W-NT1-A-1-1-D-A650-36	REBC-AF8W-TTP1-A	REBC-AF8W-TTP1-A-1-1-D-A650-36	.	.	SC299814_merged	SC299814_merged_aliquot	SC299815_merged	SC299815_merged_aliquot	.	.	.	.	.	.	SC217003_PC07134_B04	SC317450_PC07132_B04	SC317452_PC07133_A12	201980430184_R03C01	201980430126_R01C01	.
REBC-AF8Y	.	REBC-AF8Y-NB1-SC217008	REBC-AF8Y-NB1-SC217008_Aliq	REBC-AF8Y-NT1-A	REBC-AF8Y-NT1-A-1-1-D-A650-36	REBC-AF8Y-TTP1-A	REBC-AF8Y-TTP1-A-1-1-D-A650-36	.	.	SC299818_merged	SC299818_merged_aliquot	SC299819_merged	SC299819_merged_aliquot	.	.	.	.	.	.	SC217008_PC07132_F05	SC317458_PC07131_B07	SC317459_PC07127_C08	201904640140_R06C01	201904650024_R03C01	.
REBC-AF90	.	REBC-AF90-NB1-SC217006	REBC-AF90-NB1-SC217006_Aliq	REBC-AF90-NT1-A	REBC-AF90-NT1-A-1-1-D-A650-36	REBC-AF90-TTP1-A	REBC-AF90-TTP1-A-1-1-D-A650-36	.	.	SC299822_merged	SC299822_merged_aliquot	SC299823_merged	SC299823_merged_aliquot	.	.	.	.	.	.	SC217006_PC07127_G03	SC317443_PC07129_B06	SC317445_PC07133_E02	201980430157_R07C01	201904640133_R08C01	.
REBC-AF92	.	REBC-AF92-NB1-SC217009	REBC-AF92-NB1-SC217009_Aliq	REBC-AF92-NT1-A	REBC-AF92-NT1-A-1-1-D-A650-36	REBC-AF92-TTP1-A	REBC-AF92-TTP1-A-1-1-D-A650-36	.	.	SC299826_merged	SC299826_merged_aliquot	SC299827_merged	SC299827_merged_aliquot	.	.	.	.	.	.	SC217009_PC07128_A12	SC317451_PC07131_H01	SC317453_PC07132_F06	201904640197_R07C01	201904650034_R08C01	.
REBC-AF8T	.	REBC-AF8T-NB1-SC217007	REBC-AF8T-NB1-SC217007_Aliq	REBC-AF8T-NT1-A	REBC-AF8T-NT1-A-1-1-D-A650-36	REBC-AF8T-TTP1-A	REBC-AF8T-TTP1-A-1-1-D-A650-36	.	.	SC299808_merged	SC299808_merged_aliquot	SC299809_merged	SC299809_merged_aliquot	.	.	.	.	.	.	SC217007_PC07132_C08	SC317439_PC07127_B09	SC317440_PC07129_C02	201904650162_R03C01	201985320027_R06C01	.
REBC-AF57	.	.	.	.	.	.	.	.	.	SC299539_merged	SC299539_merged_aliquot	SC299540_merged	SC299540_merged_aliquot	.	.	SC299540_CACCTCGA-ATGCGCGA_L001_R1_001	SC299540_CACCTCGA-ATGCGCGA_L001_R1_001_aliquot	.	.	SC208227_PC07127_B08	SC317201_PC07128_D11	SC317209_PC07127_E04	201980430113_R06C01	201904660124_R06C01	.
REBC-AF58	.	.	.	.	.	.	.	.	.	SC299541_merged	SC299541_merged_aliquot	SC299542_merged	SC299542_merged_aliquot	.	.	SC299542_CTATTATC-ACCGTGCC_L001_R1_001	SC299542_CTATTATC-ACCGTGCC_L001_R1_001_aliquot	.	.	SC208235_PC07127_G07	SC317217_PC07128_G04	SC317225_PC07131_D03	201985320151_R04C01	201904640207_R05C01	.
REBC-AF5F	.	.	.	.	.	.	.	.	.	SC299555_merged	SC299555_merged_aliquot	SC299556_merged	SC299556_merged_aliquot	.	.	SC299556_CGAGATAA-GTGATTCC_L001_R1_001	SC299556_CGAGATAA-GTGATTCC_L001_R1_001_aliquot	.	.	SC208234_PC07134_F07	SC317234_PC07129_F10	SC317242_PC07131_D04	201904640090_R08C01	201985320120_R08C01	.
REBC-AF5K	.	.	.	.	.	.	.	.	.	SC299565_merged	SC299565_merged_aliquot	SC299566_merged	SC299566_merged_aliquot	.	.	.	.	.	.	SC208239_PC07130_A04	SC317219_PC07127_F04	SC317227_PC07129_B08	201904650102_R08C01	201904640185_R07C01	.
REBC-AF5N	.	.	.	.	.	.	.	.	.	SC299573_merged	SC299573_merged_aliquot	SC299574_merged	SC299574_merged_aliquot	.	.	.	.	.	.	SC208238_PC07128_B05	SC317188_PC07130_G03	SC317196_PC07133_E12	201904640091_R04C01	201904640198_R07C01	.
REBC-AF5O	.	.	.	.	.	.	.	.	.	SC299575_merged	SC299575_merged_aliquot	SC299576_merged	SC299576_merged_aliquot	.	.	.	.	.	.	SC208240_PC07130_B08	SC317204_PC07128_C10	SC317212_PC07127_A06	201904640070_R03C01	201980430073_R07C01	.
REBC-AF5X	.	.	.	.	.	.	.	.	.	SC299593_merged	SC299593_merged_aliquot	SC299594_merged	SC299594_merged_aliquot	.	.	.	.	.	.	SC208290_PC07134_A04	SC317158_PC07131_D08	SC317166_PC07130_G05	201939010024_R05C01	201939010022_R03C01	.
REBC-AF69	.	.	.	.	.	.	.	.	.	SC299618_merged	SC299618_merged_aliquot	SC299619_merged	SC299619_merged_aliquot	.	.	.	.	.	.	SC208276_PC07128_C12	SC317256_PC07128_A11	SC317264_PC07129_A02	201985320173_R08C01	201959750221_R08C01	.
REBC-AF6A	.	.	.	.	.	.	.	.	.	SC299620_merged	SC299620_merged_aliquot	SC299621_merged	SC299621_merged_aliquot	.	.	.	.	.	.	SC208268_PC07129_E10	SC317272_PC07127_A04	SC317280_PC07132_F08	201904650195_R04C01	201904640092_R05C01	.
REBC-AF6Q	.	.	.	.	.	.	.	.	.	SC299654_merged	SC299654_merged_aliquot	SC299655_merged	SC299655_merged_aliquot	.	.	.	.	.	.	SC208283_PC07129_H02	SC317259_PC07130_G04	SC317267_PC07133_B02	201904640200_R01C01	201959750222_R02C01	.
REBC-AF6S	.	.	.	.	.	.	.	.	.	SC299658_merged	SC299658_merged_aliquot	SC299659_merged	SC299659_merged_aliquot	.	.	.	.	.	.	SC208279_PC07133_F01	SC317291_PC07127_D07	SC317299_PC07128_E08	201939010024_R01C01	201904650160_R07C01	.
REBC-AF73	.	.	.	.	.	.	.	.	.	SC299682_merged	SC299682_merged_aliquot	SC299683_merged	SC299683_merged_aliquot	.	.	.	.	.	.	SC208280_PC07133_H06	SC317293_PC07132_B02	SC317301_PC07128_C01	201904640207_R01C01	201980430221_R03C01	.
REBC-AF76	.	.	.	.	.	.	.	.	.	SC299688_merged	SC299688_merged_aliquot	SC299689_merged	SC299689_merged_aliquot	.	.	.	.	.	.	SC208281_PC07134_D04	SC317341_PC07133_G04	SC317254_PC07130_C10	201959750221_R06C01	201985320034_R05C01	.
REBC-AF7F	.	.	.	.	.	.	.	.	.	SC299706_merged	SC299706_merged_aliquot	SC299707_merged	SC299707_merged_aliquot	.	.	.	.	.	.	SC208300_PC07131_D07	SC317295_PC07127_E05	SC317303_PC07132_A07	201980430150_R07C01	201959740140_R05C01	.
REBC-AF7M	.	.	.	.	.	.	.	.	.	SC299720_merged	SC299720_merged_aliquot	SC299721_merged	SC299721_merged_aliquot	.	.	.	.	.	.	SC208318_PC07131_D05	SC317400_PC07129_G10	SC317408_PC07127_B02	201980430157_R05C01	201980430184_R07C01	.
REBC-AF7O	.	.	.	.	.	.	.	.	.	SC299724_merged	SC299724_merged_aliquot	SC299725_merged	SC299725_merged_aliquot	.	.	.	.	.	.	SC208307_PC07132_B05	SC317432_PC07133_E05	SC317345_PC07128_B11	201980430204_R07C01	201985320173_R05C01	.
REBC-AF7P	.	.	.	.	.	.	.	.	.	SC299726_merged	SC299726_merged_aliquot	SC299727_merged	SC299727_merged_aliquot	.	.	.	.	.	.	SC208304_PC07133_G12	SC317353_PC07132_H08	SC317361_PC07128_A09	201985320128_R04C01	201904640200_R02C01	.
REBC-AF7Q	.	.	.	.	.	.	.	.	.	SC299728_merged	SC299728_merged_aliquot	SC299729_merged	SC299729_merged_aliquot	.	.	.	.	.	.	SC208308_PC07133_F03	SC317369_PC07130_D12	SC317377_PC07133_D04	201980430157_R08C01	201904650166_R01C01	.
REBC-AF7S	.	.	.	.	.	.	.	.	.	SC299732_merged	SC299732_merged_aliquot	SC299733_merged	SC299733_merged_aliquot	.	.	SC299733_GAATACGG-TAGTCCAC_L001_R1_001	SC299733_GAATACGG-TAGTCCAC_L001_R1_001_aliquot	.	.	SC208311_PC07133_F10	SC317401_PC07128_A03	SC317409_PC07132_A09	201904650051_R08C01	201980430202_R05C01	.
REBC-AF7T	.	.	.	.	.	.	.	.	.	SC299734_merged	SC299734_merged_aliquot	SC299735_merged	SC299735_merged_aliquot	.	.	.	.	.	.	SC208301_PC07128_A06	SC317417_PC07134_A07	SC317425_PC07131_F07	201980430126_R06C01	201904650161_R03C01	.
REBC-AF7U	.	.	.	.	.	.	.	.	.	SC299736_merged	SC299736_merged_aliquot	SC299737_merged	SC299737_merged_aliquot	.	.	.	.	.	.	SC208302_PC07130_D11	SC317433_PC07134_C08	SC317346_PC07129_H03	201904650077_R06C01	201904640207_R06C01	.
REBC-AF7X	.	.	.	.	.	.	.	.	.	SC299742_merged	SC299742_merged_aliquot	SC299743_merged	SC299743_merged_aliquot	.	.	.	.	.	.	SC208312_PC07128_G10	SC317386_PC07128_C11	SC317394_PC07130_E10	201959750221_R01C01	201904640070_R04C01	.
REBC-AF7Z	.	.	.	.	.	.	.	.	.	SC299746_merged	SC299746_merged_aliquot	SC299747_merged	SC299747_merged_aliquot	.	.	.	.	.	.	SC208342_PC07131_B04	SC317418_PC07128_C04	SC317426_PC07134_F08	201939010022_R01C01	201904640197_R04C01	.
REBC-AF80	.	.	.	.	.	.	.	.	.	SC299748_merged	SC299748_merged_aliquot	SC299749_merged	SC299749_merged_aliquot	.	.	.	.	.	.	SC208336_PC07131_F02	SC317434_PC07129_C01	SC317347_PC07132_C04	201904650024_R08C01	201904640009_R05C01	.
REBC-AF88	.	.	.	.	.	.	.	.	.	SC299764_merged	SC299764_merged_aliquot	SC299765_merged	SC299765_merged_aliquot	.	.	SC299765_CTGAGTGC-CCATCTGC_L001_R1_001	SC299765_CTGAGTGC-CCATCTGC_L001_R1_001_aliquot	.	.	SC208332_PC07130_H09	SC317372_PC07127_F02	SC317380_PC07129_F09	201904640013_R02C01	201985320151_R02C01	.
REBC-AF8H	.	.	.	.	.	.	.	.	.	SC299784_merged	SC299784_merged_aliquot	SC299785_merged	SC299785_merged_aliquot	.	.	SC299785_CTTATCAG-CGTCCGTG_L001_R1_001	SC299785_CTTATCAG-CGTCCGTG_L001_R1_001_aliquot	.	.	SC208355_PC07132_C02	SC317437_PC07128_G08	SC317350_PC07128_F08	201904650077_R05C01	201985320034_R02C01	.
REBC-AF87	.	.	.	.	.	.	.	.	.	.	.	SC299763_merged	SC299763_merged_aliquot	.	.	.	.	.	.	SC208338_PC07128_G01	SC317356_PC07130_F08	SC317364_PC07129_G05	201904640133_R04C01	201904640197_R08C01	.
REBC-AF84	.	REBC-AF84-NB1-SC208352	REBC-AF84-NB1-SC208352_Aliq	REBC-AF84-NT1-A	REBC-AF84-NT1-A-1-1-D-A649-36	REBC-AF84-TTP1-A	REBC-AF84-TTP1-A-1-1-D-A649-36	.	.	SC299756_merged	SC299756_merged_aliquot	.	.	.	.	.	.	.	.	SC208352_PC07131_E06	SC317403_PC07128_A07	SC317411_PC07131_B06	201985320068_R02C01	201904660185_R03C01	.
REBC-AC9Y	.	REBC-AC9Y-NB1-A	REBC-AC9Y-NB1-A-1-0-D-A49U-36	REBC-AC9Y-NT1-A	REBC-AC9Y-NT1-A-1-1-D-A49U-36	REBC-AC9Y-TTP1-A	REBC-AC9Y-TTP1-A-1-1-D-A49U-36	.	.	.	.	.	.	.	.	.	.	.	.	SC080937_PB88407_D04	SC081325_PB88407_C05	SC081326_PB88411_E09	200793820060_R01C01	200793820060_R02C01	.
REBC-AF86	.	REBC-AF86-NB1-SC208353	REBC-AF86-NB1-SC208353_Aliq	REBC-AF86-NT1-A	REBC-AF86-NT1-A-1-1-D-A649-36	REBC-AF86-TTP1-A	REBC-AF86-TTP1-A-1-1-D-A649-36	REBC-AF86-TTM1-A	REBC-AF86-TTM1-A-1-1-D-A76R-36	.	.	.	.	REBC-AF86-TTM1	REBC-AF86-TTM1_aliquot	SC299761_TCAGACTT-AGGTGACA_L001_R1_001	SC299761_TCAGACTT-AGGTGACA_L001_R1_001_aliquot	SD086559_GAATCTGA-TCTGCACC_L001_R1_001	SD086559_GAATCTGA-TCTGCACC_L001_R1_001_aliquot	SC208353_PC07130_B03	SC317435_PC07128_A10	SC317348_PC07134_G05	201985320070_R04C01	201904650162_R04C01	204286340056_R03C01
REBC-ACEB	.	REBC-ACEB-NB1-A	REBC-ACEB-NB1-A-1-0-D-A49Y-36	REBC-ACEB-NT1-A	REBC-ACEB-NT1-A-1-1-D-A49Y-36	REBC-ACEB-TTP1-A	REBC-ACEB-TTP1-A-1-1-D-A49Y-36	REBC-ACEB-TTM1-A	REBC-ACEB-TTM1-A-1-1-D-A76R-36	SC080801_merged	SC080801_merged_aliquot	SC080761_merged	SC080761_merged_aliquot	REBC-ACEB-TTM1	REBC-ACEB-TTM1_aliquot	SC080761_TACGGTCG-TTGCGGAC_L001_R1_001	SC080761_TACGGTCG-TTGCGGAC_L001_R1_001_aliquot	SD086536_CGCGCTCG-TGCCTATG_L001_R1_001	SD086536_CGCGCTCG-TGCCTATG_L001_R1_001_aliquot	SC080959_PB88407_A07	SC081412_PB88411_H05	SC081413_PB88410_C12	200691450043_R07C01	200691450043_R08C01	204289440054_R08C01
REBC-ACAW	.	REBC-ACAW-NB1-A	REBC-ACAW-NB1-A-1-0-D-A49V-36	REBC-ACAW-NT1-A	REBC-ACAW-NT1-A-1-1-D-A49V-36	REBC-ACAW-TTP1-A	REBC-ACAW-TTP1-A-1-1-D-A49V-36	.	.	SC080474_merged	SC080474_merged_aliquot	SC080475_merged	SC080475_merged_aliquot	.	.	.	.	.	.	SC080898_PB88410_D07	SC081146_PB88408_G09	SC081147_PB88409_D03	200772260021_R01C01	200772260021_R02C01	.
REBC-ACCR	.	REBC-ACCR-NB1-A	REBC-ACCR-NB1-A-1-0-D-A49W-36	REBC-ACCR-NT1-A	REBC-ACCR-NT1-A-1-1-D-A49W-36	REBC-ACCR-TTP1-A	REBC-ACCR-TTP1-A-1-1-D-A49X-36	.	.	.	.	SC080672_merged	SC080672_merged_aliquot	.	.	.	.	.	.	SC080957_PB88410_E04	SC081403_PB88408_B01	SC081171_PB88411_H08	200693480018_R01C01	200693480018_R02C01	.
REBC-ADLI	.	REBC-ADLI-NB1-A	REBC-ADLI-NB1-A-1-0-D-A527-36	REBC-ADLI-NT1-A	REBC-ADLI-NT1-A-1-1-D-A527-36	REBC-ADLI-TTP1-A	REBC-ADLI-TTP1-A-1-1-D-A554-36	REBC-ADLI-TTM1-A	REBC-ADLI-TTM1-A-1-1-D-A76R-36	.	.	REBC-ADLI-TTP1	REBC-ADLI-TTP1_aliquot	REBC-ADLI-TTM1	REBC-ADLI-TTM1_aliquot	SC108309_CGTTCTGC-GGTGTTCG_L001_R1_001	SC108309_CGTTCTGC-GGTGTTCG_L001_R1_001_aliquot	SD086549_GAGCTAAG-GTTGGATC_L001_R1_001	SD086549_GAGCTAAG-GTTGGATC_L001_R1_001_aliquot	SC317116_PC07127_B03	SC316966_PC07131_A02	SC316967_PC07132_D09	201980430229_R07C01	201904660185_R01C01	204286340056_R07C01
REBC-ACA7	.	REBC-ACA7-NB1-A	REBC-ACA7-NB1-A-1-0-D-A49V-36	REBC-ACA7-NT1-A	REBC-ACA7-NT1-A-1-1-D-A49V-36	REBC-ACA7-TTP1-A	REBC-ACA7-TTP1-A-1-1-D-A49V-36	.	.	.	.	SC080627_merged	SC080627_merged_aliquot	.	.	.	.	.	.	SC080887_PB88409_A06	SC081106_PB88409_B05	SC081107_PB88411_B03	200793820082_R03C01	200793820082_R04C01	.
REBC-ACFJ	.	REBC-ACFJ-NB1-A	REBC-ACFJ-NB1-A-1-0-D-A49Z-36	REBC-ACFJ-NT1-A	REBC-ACFJ-NT1-A-1-1-D-A49Z-36	REBC-ACFJ-TTP1-A	REBC-ACFJ-TTP1-A-1-1-D-A49Z-36	.	.	.	.	SC080826_merged	SC080826_merged_aliquot	.	.	.	.	.	.	SC080983_PB88408_A06	SC081477_PB88411_H06	SC081478_PB88408_F08	200691450031_R07C01	200691450031_R08C01	.
REBC-ADJG	.	REBC-ADJG-NB1-A	REBC-ADJG-NB1-A-1-0-D-A525-36	REBC-ADJG-NT1-A	REBC-ADJG-NT1-A-1-1-D-A525-36	REBC-ADJG-TTP1-A	REBC-ADJG-TTP1-A-1-1-D-A553-36	.	.	.	.	SC108178_merged	SC108178_merged_aliquot	.	.	.	.	.	.	SC317060_PC07135_D02	SC316835_PC07129_B02	SC316836_PC07133_C12	201985320127_R06C01	201985320127_R08C01	.
REBC-AF72	.	REBC-AF72-NB1-SC208285	REBC-AF72-NB1-SC208285_Aliq	REBC-AF72-NT1-A	REBC-AF72-NT1-A-1-1-D-A649-36	REBC-AF72-TTP1-A	REBC-AF72-TTP1-A-1-1-D-A649-36	.	.	.	.	SC299681_merged	SC299681_merged_aliquot	.	.	.	.	.	.	SC208285_PC07129_F08	SC317277_PC07127_E12	SC317285_PC07130_D07	201904650023_R08C01	201985320070_R01C01	.
REBC-ACD6	.	REBC-ACD6-NB1-A	REBC-ACD6-NB1-A-1-0-D-A49X-36	REBC-ACD6-NT1-A	REBC-ACD6-NT1-A-1-1-D-A49X-36	REBC-ACD6-TTP1-A	REBC-ACD6-TTP1-A-2-1-D-A49X-36	.	.	SC080697_merged	SC080697_merged_aliquot	SC080843_merged	SC080843_merged_aliquot	.	.	.	.	.	.	SC080911_PB88410_A06	SC081196_PB88409_F02	SC081491_PB88411_B12	200772260003_R01C01	200772260003_R02C01	.
REBC-AC9Z	.	REBC-AC9Z-NB1-A	REBC-AC9Z-NB1-A-1-0-D-A49U-36	REBC-AC9Z-NT1-A	REBC-AC9Z-NT1-A-1-1-D-A49V-36	REBC-AC9Z-TTP1-A	REBC-AC9Z-TTP1-A-1-1-D-A49V-36	.	.	SC080614_merged	SC080614_merged_aliquot	SC080615_merged	SC080615_merged_aliquot	.	.	.	.	.	.	SC080938_PB88411_B09	SC081094_PB88410_C02	SC081095_PB88410_D05	200793820058_R07C01	200793820058_R08C01	.
REBC-ACA1	.	REBC-ACA1-NB1-A	REBC-ACA1-NB1-A-1-0-D-A525-36	REBC-ACA1-NT1-A	REBC-ACA1-NT1-A-1-1-D-A525-36	REBC-ACA1-TTP1-A	REBC-ACA1-TTP1-A-1-1-D-A553-36	.	.	SC108130_merged	SC108130_merged_aliquot	SC108133_merged	SC108133_merged_aliquot	.	.	SC108133_CTCGCCTT-GCAGCCTC_L001_R1_001	SC108133_CTCGCCTT-GCAGCCTC_L001_R1_001_aliquot	.	.	SC317047_PC07127_E06	SC316790_PC07127_A01	SC316791_PC07131_F06	201904660185_R05C01	201939010019_R06C01	.
REBC-ADK0	.	REBC-ADK0-NB1-A	REBC-ADK0-NB1-A-1-0-D-A553-36	REBC-ADK0-NT1-A	REBC-ADK0-NT1-A-1-1-D-A553-36	REBC-ADK0-TTP1-A	REBC-ADK0-TTP1-A-1-1-D-A526-36	.	.	SC108209_merged	SC108209_merged_aliquot	SC108210_merged	SC108210_merged_aliquot	.	.	.	.	.	.	SC317069_PC07128_D04	SC316867_PC07131_H12	SC316868_PC07131_E09	201904640013_R08C01	201904640091_R08C01	.
REBC-ACDP	.	.	.	REBC-ACDP-NT1-A	REBC-ACDP-NT1-A-1-1-D-A49X-36	REBC-ACDP-TTP1-A	REBC-ACDP-TTP1-A-1-1-D-A49X-36	.	.	SC080729_merged	SC080729_merged_aliquot	SC080730_merged	SC080730_merged_aliquot	.	.	.	.	.	.	.	SC081228_PB88409_E06	SC081229_PB88407_E04	200772260038_R01C01	200772260038_R02C01	.
REBC-ACFH	.	.	.	REBC-ACFH-NT1-A	REBC-ACFH-NT1-A-1-1-D-A49Y-36	REBC-ACFH-TTP1-A	REBC-ACFH-TTP1-A-1-1-D-A49Y-36	REBC-ACFH-TTM1-A	REBC-ACFH-TTM1-A-1-1-D-A76R-36	SC080821_merged	SC080821_merged_aliquot	SC080822_merged	SC080822_merged_aliquot	REBC-ACFH-TTM1	REBC-ACFH-TTM1_aliquot	SC080822_CAAGACCA-AACCGCTC_L001_R1_001	SC080822_CAAGACCA-AACCGCTC_L001_R1_001_aliquot	SD086541_GATTAGGA-ATCACAGA_L001_R1_001	SD086541_GATTAGGA-ATCACAGA_L001_R1_001_aliquot	.	SC081473_PB88410_C08	SC081474_PB88409_E12	200793300026_R05C01	200793300026_R06C01	.
REBC-AC8S	.	REBC-AC8S-NB1-A	REBC-AC8S-NB1-A-1-0-D-A49U-36	REBC-AC8S-NT1-A	REBC-AC8S-NT1-A-1-1-D-A49U-36	REBC-AC8S-TTP1-A	REBC-AC8S-TTP1-A-1-1-D-A49U-36	.	.	SC080550_merged	SC080550_merged_aliquot	SC080551_merged	SC080551_merged_aliquot	.	.	.	.	.	.	.	SC081263_PB88410_E12	SC081264_PB88407_E11	200793820025_R01C01	200793820025_R02C01	.
REBC-ACDW	.	REBC-ACDW-NB1-A	REBC-ACDW-NB1-A-1-0-D-A553-36	REBC-ACDW-NT1-A	REBC-ACDW-NT1-A-1-1-D-A525-36	REBC-ACDW-TTP1-A	REBC-ACDW-TTP1-A-1-1-D-A525-36	.	.	SC108145_merged	SC108145_merged_aliquot	SC108146_merged	SC108146_merged_aliquot	.	.	SC108146_TGTGCCTT-ATCACTAC_L001_R1_001	SC108146_TGTGCCTT-ATCACTAC_L001_R1_001_aliquot	.	.	.	SC316803_PC07132_C01	SC316804_PC07133_E03	201980430202_R01C01	201904640122_R05C01	.
REBC-ACFB	.	REBC-ACFB-NB1-A	REBC-ACFB-NB1-A-1-0-D-A525-36	REBC-ACFB-NT1-A	REBC-ACFB-NT1-A-1-1-D-A525-36	REBC-ACFB-TTP1-A	REBC-ACFB-TTP1-A-1-1-D-A553-36	.	.	SC108153_merged	SC108153_merged_aliquot	SC108154_merged	SC108154_merged_aliquot	.	.	SC108154_ACGTGAGG-ACCGACAG_L001_R1_001	SC108154_ACGTGAGG-ACCGACAG_L001_R1_001_aliquot	.	.	.	SC316811_PC07132_A01	SC316812_PC07131_C10	201980430233_R02C01	201904640021_R08C01	.
REBC-ADLS	.	REBC-ADLS-NB1-A	REBC-ADLS-NB1-A-1-0-D-A554-36	REBC-ADLS-NT1-A	REBC-ADLS-NT1-A-1-1-D-A554-36	REBC-ADLS-TTP1-A	REBC-ADLS-TTP1-A-1-1-D-A554-36	.	.	SC108324_merged	SC108324_merged_aliquot	REBC-ADLS-TTP1	REBC-ADLS-TTP1_aliquot	.	.	.	.	.	.	.	SC316982_PC07131_D06	SC316983_PC07128_A05	201939010019_R08C01	201985320027_R05C01	.
REBC-YQ-A90E	.	REBC-YQ-A90E-10A	REBC-YQ-A90E-10A-01D-A37Z-08	REBC-YQ-A90E-11A	REBC-YQ-A90E-11A-11D-A37Z-08	REBC-YQ-A90E-01A	REBC-YQ-A90E-01A-11D-A37Z-08	.	.	SC218633_merged	SC218633_merged_aliquot	SC218619_merged	SC218619_merged_aliquot	.	.	SC218619_GACGTGTC-GATCTGCC_L001_R1_001	SC218619_GACGTGTC-GATCTGCC_L001_R1_001_aliquot	.	.	.	SB969249_PB73588_D01	SB969247_PB73588_C01	202178170130_R04C01	202178170130_R03C01	.
REBC-AC8L	.	.	.	REBC-AC8L-NT1-A	REBC-AC8L-NT1-A-1-1-D-A49U-36	REBC-AC8L-TTP1-A	REBC-AC8L-TTP1-A-1-1-D-A49U-36	.	.	SC080538_merged	SC080538_merged_aliquot	SC080539_merged	SC080539_merged_aliquot	.	.	.	.	.	.	.	SC081251_PB88409_E04	SC081252_PB88411_E07	200793820062_R05C01	200793820062_R06C01	.
REBC-AC8M	.	.	.	REBC-AC8M-NT1-A	REBC-AC8M-NT1-A-1-1-D-A49U-36	REBC-AC8M-TTP1-A	REBC-AC8M-TTP1-A-1-1-D-A49U-36	.	.	SC080540_merged	SC080540_merged_aliquot	SC080541_merged	SC080541_merged_aliquot	.	.	SC080541_TTGGACAG-GGACCGTC_L001_R1_001	SC080541_TTGGACAG-GGACCGTC_L001_R1_001_aliquot	.	.	.	SC081253_PB88409_H08	SC081254_PB88407_C10	200793820062_R03C01	200793820062_R04C01	.
REBC-AC9E	.	.	.	REBC-AC9E-NT1-A	REBC-AC9E-NT1-A-1-1-D-A49U-36	REBC-AC9E-TTP1-A	REBC-AC9E-TTP1-A-1-1-D-A49U-36	.	.	SC080578_merged	SC080578_merged_aliquot	SC080579_merged	SC080579_merged_aliquot	.	.	SC080579_TTCAACGG-TTGTACAG_L001_R1_001	SC080579_TTCAACGG-TTGTACAG_L001_R1_001_aliquot	.	.	.	SC081291_PB88409_G01	SC081292_PB88408_F09	200793300028_R05C01	200793300028_R06C01	.
REBC-AC9F	.	.	.	REBC-AC9F-NT1-A	REBC-AC9F-NT1-A-1-1-D-A49U-36	REBC-AC9F-TTP1-A	REBC-AC9F-TTP1-A-1-1-D-A49U-36	.	.	SC080580_merged	SC080580_merged_aliquot	SC080581_merged	SC080581_merged_aliquot	.	.	SC080581_TGTTAATT-GACACGAG_L001_R1_001	SC080581_TGTTAATT-GACACGAG_L001_R1_001_aliquot	.	.	.	SC081293_PB88410_C01	SC081294_PB88411_B02	200793300028_R03C01	200793300028_R04C01	.
REBC-AC9G	.	.	.	REBC-AC9G-NT1-A	REBC-AC9G-NT1-A-1-1-D-A49U-36	REBC-AC9G-TTP1-A	REBC-AC9G-TTP1-A-1-1-D-A49U-36	REBC-AC9G-TTM1-A	REBC-AC9G-TTM1-A-1-1-D-A76R-36	SC080582_merged	SC080582_merged_aliquot	SC080583_merged	SC080583_merged_aliquot	REBC-AC9G-TTM1	REBC-AC9G-TTM1_aliquot	SC080583_TTGTATTA-AGCAACGT_L001_R1_001	SC080583_TTGTATTA-AGCAACGT_L001_R1_001_aliquot	SD086508_CTTGGCCT-CAAGCCGC_L001_R1_001	SD086508_CTTGGCCT-CAAGCCGC_L001_R1_001_aliquot	.	SC081295_PB88407_A04	SC081296_PB88410_E05	200793300054_R07C01	200793300054_R08C01	204289440054_R01C01
REBC-AC9I	.	.	.	REBC-AC9I-NT1-A	REBC-AC9I-NT1-A-1-1-D-A49U-36	REBC-AC9I-TTP1-A	REBC-AC9I-TTP1-A-1-1-D-A49U-36	REBC-AC9I-TTM1-A	REBC-AC9I-TTM1-A-1-1-D-A76R-36	SC080584_merged	SC080584_merged_aliquot	SC080585_merged	SC080585_merged_aliquot	REBC-AC9I-TTM1	REBC-AC9I-TTM1_aliquot	SC080585_CGTTAACA-GCGCACGT_L001_R1_001	SC080585_CGTTAACA-GCGCACGT_L001_R1_001_aliquot	SD086509_CTATAGGA-ATACTCGG_L001_R1_001	SD086509_CTATAGGA-ATACTCGG_L001_R1_001_aliquot	.	SC081297_PB88410_B05	SC081298_PB88409_C03	200793300054_R05C01	200793300054_R06C01	204289440073_R01C01
REBC-AC9J	.	.	.	REBC-AC9J-NT1-A	REBC-AC9J-NT1-A-1-1-D-A49U-36	REBC-AC9J-TTP1-A	REBC-AC9J-TTP1-A-1-1-D-A49U-36	REBC-AC9J-TTM1-A	REBC-AC9J-TTM1-A-1-1-D-A76R-36	SC080586_merged	SC080586_merged_aliquot	SC080587_merged	SC080587_merged_aliquot	REBC-AC9J-TTM1	REBC-AC9J-TTM1_aliquot	SC080587_TTCCTCAT-TATCGTAA_L001_R1_001	SC080587_TTCCTCAT-TATCGTAA_L001_R1_001_aliquot	SD086510_TTGTGGCT-AAGATACC_L001_R1_001	SD086510_TTGTGGCT-AAGATACC_L001_R1_001_aliquot	.	SC081299_PB88407_C07	SC081300_PB88409_C04	200793300054_R01C01	200793300054_R02C01	204289440073_R04C01
REBC-AC9K	.	.	.	REBC-AC9K-NT1-A	REBC-AC9K-NT1-A-1-1-D-A49U-36	REBC-AC9K-TTP1-A	REBC-AC9K-TTP1-A-1-1-D-A49U-36	.	.	SC080588_merged	SC080588_merged_aliquot	SC080589_merged	SC080589_merged_aliquot	.	.	SC080589_TTGAGCAC-CAATCGTC_L001_R1_001	SC080589_TTGAGCAC-CAATCGTC_L001_R1_001_aliquot	.	.	.	SC081301_PB88407_A10	SC081302_PB88412_B03	200793300005_R07C01	200793300005_R08C01	.
REBC-AC9M	.	.	.	REBC-AC9M-NT1-A	REBC-AC9M-NT1-A-1-1-D-A49U-36	REBC-AC9M-TTP1-A	REBC-AC9M-TTP1-A-1-1-D-A49U-36	.	.	SC080592_merged	SC080592_merged_aliquot	SC080593_merged	SC080593_merged_aliquot	.	.	.	.	.	.	.	SC081305_PB88410_B07	SC081306_PB88408_E02	200793300005_R03C01	200793300005_R04C01	.
REBC-AC9N	.	.	.	REBC-AC9N-NT1-A	REBC-AC9N-NT1-A-1-1-D-A49U-36	REBC-AC9N-TTP1-A	REBC-AC9N-TTP1-A-1-1-D-A49U-36	.	.	SC080594_merged	SC080594_merged_aliquot	SC080595_merged	SC080595_merged_aliquot	.	.	SC080595_TTGCGACA-AACGTGTA_L001_R1_001	SC080595_TTGCGACA-AACGTGTA_L001_R1_001_aliquot	.	.	.	SC081307_PB88412_A01	SC081308_PB88410_G01	200793300005_R01C01	200793300005_R02C01	.
REBC-AC9O	.	.	.	REBC-AC9O-NT1-A	REBC-AC9O-NT1-A-1-1-D-A49U-36	REBC-AC9O-TTP1-A	REBC-AC9O-TTP1-A-1-1-D-A49U-36	.	.	SC080596_merged	SC080596_merged_aliquot	SC080597_merged	SC080597_merged_aliquot	.	.	SC080597_TACAATCT-GAGTCGCT_L001_R1_001	SC080597_TACAATCT-GAGTCGCT_L001_R1_001_aliquot	.	.	.	SC081309_PB88409_C09	SC081310_PB88407_E08	200793820036_R07C01	200793820036_R08C01	.
REBC-AC9P	.	.	.	REBC-AC9P-NT1-A	REBC-AC9P-NT1-A-1-1-D-A49U-36	REBC-AC9P-TTP1-A	REBC-AC9P-TTP1-A-1-1-D-A49U-36	REBC-AC9P-TTM1-A	REBC-AC9P-TTM1-A-1-1-D-A76R-36	SC080598_merged	SC080598_merged_aliquot	REBC-AC9P-TTP1	REBC-AC9P-TTP1_aliquot	REBC-AC9P-TTM1	REBC-AC9P-TTM1_aliquot	SC080599_TGAATGGA-ACCGATCA_L001_R1_001	SC080599_TGAATGGA-ACCGATCA_L001_R1_001_aliquot	SD086512_GAGATCGG-CACAATGG_L001_R1_001	SD086512_GAGATCGG-CACAATGG_L001_R1_001_aliquot	.	SC081311_PB88410_G12	SC081312_PB88407_H08	200793820036_R05C01	200793820036_R06C01	204286340056_R05C01
REBC-AC9Q	.	.	.	REBC-AC9Q-NT1-A	REBC-AC9Q-NT1-A-1-1-D-A49U-36	REBC-AC9Q-TTP1-A	REBC-AC9Q-TTP1-A-1-1-D-A49U-36	.	.	SC080600_merged	SC080600_merged_aliquot	SC080601_merged	SC080601_merged_aliquot	.	.	.	.	.	.	.	SC081313_PB88407_F04	SC081314_PB88411_G06	200793820036_R03C01	200793820036_R04C01	.
REBC-AC9S	.	.	.	REBC-AC9S-NT1-A	REBC-AC9S-NT1-A-1-1-D-A49U-36	REBC-AC9S-TTP1-A	REBC-AC9S-TTP1-A-1-1-D-A49U-36	.	.	SC080602_merged	SC080602_merged_aliquot	SC080603_merged	SC080603_merged_aliquot	.	.	.	.	.	.	.	SC081315_PB88407_D01	SC081316_PB88408_B04	200793820036_R01C01	200793820036_R02C01	.
REBC-AC9T	.	.	.	REBC-AC9T-NT1-A	REBC-AC9T-NT1-A-1-1-D-A49U-36	REBC-AC9T-TTP1-A	REBC-AC9T-TTP1-A-1-1-D-A49U-36	REBC-AC9T-TTM1-A	REBC-AC9T-TTM1-A-1-1-D-A76R-36	SC080604_merged	SC080604_merged_aliquot	REBC-AC9T-TTP1	REBC-AC9T-TTP1_aliquot	REBC-AC9T-TTM1	REBC-AC9T-TTM1_aliquot	SC080605_TGGCAAGT-GTTCCTTC_L001_R1_001	SC080605_TGGCAAGT-GTTCCTTC_L001_R1_001_aliquot	.	.	.	SC081317_PB88411_B11	SC081318_PB88410_E07	200793820060_R07C01	200793820060_R08C01	204289440054_R04C01
REBC-AC9W	.	.	.	REBC-AC9W-NT1-A	REBC-AC9W-NT1-A-1-1-D-A49U-36	REBC-AC9W-TTP1-A	REBC-AC9W-TTP1-A-1-1-D-A49U-36	.	.	SC080608_merged	SC080608_merged_aliquot	SC080609_merged	SC080609_merged_aliquot	.	.	SC080609_TGACTCAG-GTGGCTAC_L001_R1_001	SC080609_TGACTCAG-GTGGCTAC_L001_R1_001_aliquot	.	.	.	SC081321_PB88408_E08	SC081322_PB88408_F12	200793820060_R05C01	200793820060_R06C01	.
REBC-AC9X	.	.	.	REBC-AC9X-NT1-A	REBC-AC9X-NT1-A-1-1-D-A49U-36	REBC-AC9X-TTP1-A	REBC-AC9X-TTP1-A-1-1-D-A49U-36	.	.	SC080610_merged	SC080610_merged_aliquot	SC080611_merged	SC080611_merged_aliquot	.	.	SC080611_TAACTTGG-CTGTCTTC_L001_R1_001	SC080611_TAACTTGG-CTGTCTTC_L001_R1_001_aliquot	.	.	.	SC081323_PB88407_F01	SC081324_PB88411_G05	200793820060_R03C01	200793820060_R04C01	.
REBC-ACA4	.	.	.	REBC-ACA4-NT1-A	REBC-ACA4-NT1-A-1-1-D-A49V-36	REBC-ACA4-TTP1-A	REBC-ACA4-TTP1-A-1-1-D-A49V-36	.	.	SC080620_merged	SC080620_merged_aliquot	SC080621_merged	SC080621_merged_aliquot	.	.	SC080621_AAGGCCTG-TCTCAATT_L001_R1_001	SC080621_AAGGCCTG-TCTCAATT_L001_R1_001_aliquot	.	.	.	SC081100_PB88410_G03	SC081101_PB88411_F11	200793820058_R01C01	200793820058_R02C01	.
REBC-ACA5	.	.	.	REBC-ACA5-NT1-A	REBC-ACA5-NT1-A-1-1-D-A49V-36	REBC-ACA5-TTP1-A	REBC-ACA5-TTP1-A-1-1-D-A49V-36	.	.	SC080622_merged	SC080622_merged_aliquot	SC080623_merged	SC080623_merged_aliquot	.	.	.	.	.	.	.	SC081102_PB88408_G06	SC081103_PB88409_E07	200793820082_R07C01	200793820082_R08C01	.
REBC-ACAD	.	.	.	REBC-ACAD-NT1-A	REBC-ACAD-NT1-A-1-1-D-A49V-36	REBC-ACAD-TTP1-A	REBC-ACAD-TTP1-A-1-1-D-A49V-36	.	.	SC080442_merged	SC080442_merged_aliquot	SC080443_merged	SC080443_merged_aliquot	.	.	SC080443_CAACGGTC-AGGCACTC_L001_R1_001	SC080443_CAACGGTC-AGGCACTC_L001_R1_001_aliquot	.	.	.	SC081114_PB88410_H11	SC081115_PB88407_C04	200793820112_R03C01	200793820112_R04C01	.
REBC-ACAL	.	.	.	REBC-ACAL-NT1-A	REBC-ACAL-NT1-A-1-1-D-A49V-36	REBC-ACAL-TTP1-A	REBC-ACAL-TTP1-A-1-1-D-A49V-36	.	.	SC080452_merged	SC080452_merged_aliquot	SC080453_merged	SC080453_merged_aliquot	.	.	.	.	.	.	.	SC081124_PB88412_C01	SC081125_PB88411_F03	200793820110_R01C01	200793820110_R02C01	.
REBC-ACAM	.	.	.	REBC-ACAM-NT1-A	REBC-ACAM-NT1-A-1-1-D-A49V-36	REBC-ACAM-TTP1-A	REBC-ACAM-TTP1-A-1-1-D-A49V-36	.	.	SC080454_merged	SC080454_merged_aliquot	SC080455_merged	SC080455_merged_aliquot	.	.	.	.	.	.	.	SC081126_PB88408_G05	SC081127_PB88410_C11	200793820059_R07C01	200793820059_R08C01	.
REBC-ACAN	.	.	.	REBC-ACAN-NT1-A	REBC-ACAN-NT1-A-1-1-D-A49V-36	REBC-ACAN-TTP1-A	REBC-ACAN-TTP1-A-1-1-D-A49V-36	REBC-ACAN-TTM1-A	REBC-ACAN-TTM1-A-1-1-D-A76R-36	SC080456_merged	SC080456_merged_aliquot	SC080457_merged	SC080457_merged_aliquot	REBC-ACAN-TTM1	REBC-ACAN-TTM1_aliquot	SC080457_TTGACAAG-TAGTACCA_L001_R1_001	SC080457_TTGACAAG-TAGTACCA_L001_R1_001_aliquot	SD086515_GATTACTC-CGTGGACA_L001_R1_001	SD086515_GATTACTC-CGTGGACA_L001_R1_001_aliquot	.	SC081128_PB88409_E10	SC081129_PB88411_D06	200793820059_R05C01	200793820059_R06C01	204286340073_R02C01
REBC-ACAS	.	.	.	REBC-ACAS-NT1-A	REBC-ACAS-NT1-A-1-1-D-A49V-36	REBC-ACAS-TTP1-A	REBC-ACAS-TTP1-A-1-1-D-A49V-36	REBC-ACAS-TTM1-A	REBC-ACAS-TTM1-A-1-1-D-A76R-36	SC080466_merged	SC080466_merged_aliquot	SC080467_merged	SC080467_merged_aliquot	REBC-ACAS-TTM1	REBC-ACAS-TTM1_aliquot	SC080467_TAAGCGTT-ATGTCTCT_L001_R1_001	SC080467_TAAGCGTT-ATGTCTCT_L001_R1_001_aliquot	SD086517_CGCGTATC-ATGGCGTC_L001_R1_001	SD086517_CGCGTATC-ATGGCGTC_L001_R1_001_aliquot	.	SC081138_PB88407_H02	SC081139_PB88412_G03	200793820078_R03C01	200793820078_R04C01	204289440057_R08C01
REBC-ACAU	.	.	.	REBC-ACAU-NT1-A	REBC-ACAU-NT1-A-1-1-D-A49V-36	REBC-ACAU-TTP1-A	REBC-ACAU-TTP1-A-1-1-D-A49V-36	.	.	SC080470_merged	SC080470_merged_aliquot	SC080471_merged	SC080471_merged_aliquot	.	.	SC080471_CTTAAGCA-AACAAGTG_L001_R1_001	SC080471_CTTAAGCA-AACAAGTG_L001_R1_001_aliquot	.	.	.	SC081142_PB88407_F02	SC081143_PB88409_D11	200772260021_R05C01	200772260021_R06C01	.
REBC-ACAX	.	.	.	REBC-ACAX-NT1-A	REBC-ACAX-NT1-A-1-1-D-A49V-36	REBC-ACAX-TTP1-A	REBC-ACAX-TTP1-A-1-1-D-A49V-36	.	.	SC080476_merged	SC080476_merged_aliquot	SC080477_merged	SC080477_merged_aliquot	.	.	.	.	.	.	.	SC081148_PB88407_C01	SC081149_PB88407_E12	200772260054_R07C01	200772260054_R08C01	.
REBC-ACAZ	.	.	.	REBC-ACAZ-NT1-A	REBC-ACAZ-NT1-A-1-1-D-A49V-36	REBC-ACAZ-TTP1-A	REBC-ACAZ-TTP1-A-1-1-D-A49V-36	.	.	SC080480_merged	SC080480_merged_aliquot	SC080481_merged	SC080481_merged_aliquot	.	.	.	.	.	.	.	SC081152_PB88409_G12	SC081153_PB88407_F09	200772260054_R03C01	200772260054_R04C01	.
REBC-ACB3	.	.	.	REBC-ACB3-NT1-A	REBC-ACB3-NT1-A-1-1-D-A49V-36	REBC-ACB3-TTP1-A	REBC-ACB3-TTP1-A-1-1-D-A49V-36	.	.	SC080486_merged	SC080486_merged_aliquot	SC080487_merged	SC080487_merged_aliquot	.	.	SC080487_TACGCATA-GGCGGCAG_L001_R1_001	SC080487_TACGCATA-GGCGGCAG_L001_R1_001_aliquot	.	.	.	SC081158_PB88407_F05	SC081159_PB88411_G09	200772260056_R05C01	200772260056_R06C01	.
REBC-ACB4	.	.	.	REBC-ACB4-NT1-A	REBC-ACB4-NT1-A-1-1-D-A49V-36	REBC-ACB4-TTP1-A	REBC-ACB4-TTP1-A-1-1-D-A49V-36	.	.	SC080488_merged	SC080488_merged_aliquot	SC080489_merged	SC080489_merged_aliquot	.	.	.	.	.	.	.	SC081160_PB88407_A06	SC081161_PB88412_B02	200772260056_R03C01	200772260056_R04C01	.
REBC-ACB5	.	.	.	REBC-ACB5-NT1-A	REBC-ACB5-NT1-A-1-1-D-A49V-36	REBC-ACB5-TTP1-A	REBC-ACB5-TTP1-A-1-1-D-A49V-36	.	.	SC080490_merged	SC080490_merged_aliquot	SC080491_merged	SC080491_merged_aliquot	.	.	SC080491_CGGCGCAC-ATCTGCGC_L001_R1_001	SC080491_CGGCGCAC-ATCTGCGC_L001_R1_001_aliquot	.	.	.	SC081162_PB88411_E10	SC081163_PB88410_D02	200772260056_R01C01	200772260056_R02C01	.
REBC-ACBB	.	.	.	REBC-ACBB-NT1-A	REBC-ACBB-NT1-A-1-1-D-A49V-36	REBC-ACBB-TTP1-A	REBC-ACBB-TTP1-A-1-1-D-A49V-36	.	.	SC080496_merged	SC080496_merged_aliquot	SC080497_merged	SC080497_merged_aliquot	.	.	SC080497_TTGCCGTT-CCGCTACA_L001_R1_001	SC080497_TTGCCGTT-CCGCTACA_L001_R1_001_aliquot	.	.	.	SC081168_PB88409_H06	SC081169_PB88410_H12	200772260052_R03C01	200772260052_R04C01	.
REBC-ACBC	.	.	.	REBC-ACBC-NT1-A	REBC-ACBC-NT1-A-1-1-D-A49V-36	REBC-ACBC-TTP1-A	REBC-ACBC-TTP1-A-1-1-D-A49W-36	.	.	SC080498_merged	SC080498_merged_aliquot	SC080499_merged	SC080499_merged_aliquot	.	.	.	.	.	.	.	SC081170_PB88411_A03	SC081327_PB88411_F09	200772260052_R01C01	200772260052_R02C01	.
REBC-ACBF	.	.	.	REBC-ACBF-NT1-A	REBC-ACBF-NT1-A-1-1-D-A49W-36	REBC-ACBF-TTP1-A	REBC-ACBF-TTP1-A-1-1-D-A49W-36	.	.	SC080500_merged	SC080500_merged_aliquot	SC080501_merged	SC080501_merged_aliquot	.	.	SC080501_CAGTGCCG-TATAAGTC_L001_R1_001	SC080501_CAGTGCCG-TATAAGTC_L001_R1_001_aliquot	.	.	.	SC081328_PB88410_A07	SC081329_PB88408_F04	200772260057_R07C01	200772260057_R08C01	.
REBC-ACBP	.	.	.	REBC-ACBP-NT1-A	REBC-ACBP-NT1-A-1-1-D-A49W-36	REBC-ACBP-TTP1-A	REBC-ACBP-TTP1-A-1-1-D-A49W-36	.	.	SC080516_merged	SC080516_merged_aliquot	SC080517_merged	SC080517_merged_aliquot	.	.	.	.	.	.	.	SC081344_PB88408_A12	SC081345_PB88408_H12	200793820051_R07C01	200793820051_R08C01	.
REBC-ACBQ	.	.	.	REBC-ACBQ-NT1-A	REBC-ACBQ-NT1-A-1-1-D-A49W-36	REBC-ACBQ-TTP1-A	REBC-ACBQ-TTP1-A-1-1-D-A49W-36	REBC-ACBQ-TTM1-A	REBC-ACBQ-TTM1-A-1-1-D-A76R-36	SC080518_merged	SC080518_merged_aliquot	SC080519_merged	SC080519_merged_aliquot	REBC-ACBQ-TTM1	REBC-ACBQ-TTM1_aliquot	SC080519_TGCCGTTA-AACAGGAC_L001_R1_001	SC080519_TGCCGTTA-AACAGGAC_L001_R1_001_aliquot	SD086521_GAGCGTCA-CTACGAGG_L001_R1_001	SD086521_GAGCGTCA-CTACGAGG_L001_R1_001_aliquot	.	SC081346_PB88410_D09	SC081347_PB88412_D03	200793820051_R05C01	200793820051_R06C01	204286340073_R05C01
REBC-ACBS	.	.	.	REBC-ACBS-NT1-A	REBC-ACBS-NT1-A-1-1-D-A49W-36	REBC-ACBS-TTP1-A	REBC-ACBS-TTP1-A-1-1-D-A49W-36	.	.	SC080522_merged	SC080522_merged_aliquot	SC080523_merged	SC080523_merged_aliquot	.	.	SC080523_TGAACGTC-CGACGTTC_L001_R1_001	SC080523_TGAACGTC-CGACGTTC_L001_R1_001_aliquot	.	.	.	SC081350_PB88411_A11	SC081351_PB88408_D04	200793820051_R01C01	200793820051_R02C01	.
REBC-ACBU	.	.	.	REBC-ACBU-NT1-A	REBC-ACBU-NT1-A-1-1-D-A49W-36	REBC-ACBU-TTP1-A	REBC-ACBU-TTP1-A-1-1-D-A49W-36	.	.	SC080524_merged	SC080524_merged_aliquot	SC080525_merged	SC080525_merged_aliquot	.	.	SC080525_TAAGGCGG-CGCTGAGC_L001_R1_001	SC080525_TAAGGCGG-CGCTGAGC_L001_R1_001_aliquot	.	.	.	SC081352_PB88410_A04	SC081353_PB88411_H03	200772260011_R07C01	200772260011_R08C01	.
REBC-ACBX	.	.	.	REBC-ACBX-NT1-A	REBC-ACBX-NT1-A-1-1-D-A49W-36	REBC-ACBX-TTP1-A	REBC-ACBX-TTP1-A-1-1-D-A49W-36	.	.	SC080530_merged	SC080530_merged_aliquot	SC080531_merged	SC080531_merged_aliquot	.	.	.	.	.	.	.	SC081358_PB88410_E11	SC081359_PB88407_H12	200772260011_R01C01	200772260011_R02C01	.
REBC-ACBY	.	.	.	REBC-ACBY-NT1-A	REBC-ACBY-NT1-A-1-1-D-A49W-36	REBC-ACBY-TTP1-A	REBC-ACBY-TTP1-A-1-1-D-A49W-36	.	.	SC080532_merged	SC080532_merged_aliquot	SC080533_merged	SC080533_merged_aliquot	.	.	.	.	.	.	.	SC081360_PB88411_H01	SC081361_PB88411_E06	200772260027_R04C01	200772260005_R08C01	.
REBC-ACBZ	.	.	.	REBC-ACBZ-NT1-A	REBC-ACBZ-NT1-A-1-1-D-A553-36	REBC-ACBZ-TTP1-A	REBC-ACBZ-TTP1-A-1-1-D-A553-36	.	.	SC108138_merged	SC108138_merged_aliquot	SC108139_merged	SC108139_merged_aliquot	.	.	.	.	.	.	.	SC316796_PC07128_F09	SC316797_PC07130_H02	201904640090_R05C01	201980430221_R08C01	.
REBC-ACC2	.	.	.	REBC-ACC2-NT1-A	REBC-ACC2-NT1-A-1-1-D-A49W-36	REBC-ACC2-TTP1-A	REBC-ACC2-TTP1-A-1-1-D-A49W-36	.	.	SC080634_merged	SC080634_merged_aliquot	SC080635_merged	SC080635_merged_aliquot	.	.	SC080635_CAGGTTAA-CTACGCAT_L001_R1_001	SC080635_CAGGTTAA-CTACGCAT_L001_R1_001_aliquot	.	.	.	SC081366_PB88409_G08	SC081367_PB88411_D08	200772260005_R01C01	200772260005_R02C01	.
REBC-ACC5	.	.	.	REBC-ACC5-NT1-A	REBC-ACC5-NT1-A-1-1-D-A49W-36	REBC-ACC5-TTP1-A	REBC-ACC5-TTP1-A-1-1-D-A49W-36	REBC-ACC5-TTM1-A	REBC-ACC5-TTM1-A-1-1-D-A76R-36	SC080638_merged	SC080638_merged_aliquot	SC080639_merged	SC080639_merged_aliquot	REBC-ACC5-TTM1	REBC-ACC5-TTM1_aliquot	SC080639_TGAGTTCG-TCACTGAA_L001_R1_001	SC080639_TGAGTTCG-TCACTGAA_L001_R1_001_aliquot	.	.	.	SC081370_PB88407_H06	SC081371_PB88410_G09	200772260019_R05C01	200772260019_R06C01	204289440054_R06C01
REBC-ACC6	.	.	.	REBC-ACC6-NT1-A	REBC-ACC6-NT1-A-1-1-D-A49W-36	REBC-ACC6-TTP1-A	REBC-ACC6-TTP1-A-1-1-D-A49W-36	.	.	SC080640_merged	SC080640_merged_aliquot	SC080641_merged	SC080641_merged_aliquot	.	.	SC080641_CAAGCTTG-CAATGATG_L001_R1_001	SC080641_CAAGCTTG-CAATGATG_L001_R1_001_aliquot	.	.	.	SC081372_PB88410_A10	SC081373_PB88407_B08	200772260019_R03C01	200772260019_R04C01	.
REBC-ACCB	.	.	.	REBC-ACCB-NT1-A	REBC-ACCB-NT1-A-1-1-D-A49W-36	REBC-ACCB-TTP1-A	REBC-ACCB-TTP1-A-1-1-D-A49W-36	.	.	SC080648_merged	SC080648_merged_aliquot	SC080649_merged	SC080649_merged_aliquot	.	.	.	.	.	.	.	SC081380_PB88409_G10	SC081381_PB88412_F03	200793820104_R03C01	200793820104_R04C01	.
REBC-ACCC	.	.	.	REBC-ACCC-NT1-A	REBC-ACCC-NT1-A-1-1-D-A49W-36	REBC-ACCC-TTP1-A	REBC-ACCC-TTP1-A-1-1-D-A49W-36	.	.	SC080650_merged	SC080650_merged_aliquot	SC080651_merged	SC080651_merged_aliquot	.	.	SC080651_TAATCACG-CGCAACTG_L001_R1_001	SC080651_TAATCACG-CGCAACTG_L001_R1_001_aliquot	.	.	.	SC081382_PB88408_B06	SC081383_PB88408_A08	200793820104_R01C01	200793820104_R02C01	.
REBC-ACCF	.	.	.	REBC-ACCF-NT1-A	REBC-ACCF-NT1-A-1-1-D-A49W-36	REBC-ACCF-TTP1-A	REBC-ACCF-TTP1-A-1-1-D-A49W-36	.	.	SC080652_merged	SC080652_merged_aliquot	SC080653_merged	SC080653_merged_aliquot	.	.	.	.	.	.	.	SC081384_PB88409_H03	SC081385_PB88409_G05	200727750008_R07C01	200727750008_R08C01	.
REBC-ACCG	.	.	.	REBC-ACCG-NT1-A	REBC-ACCG-NT1-A-1-1-D-A49W-36	REBC-ACCG-TTP1-A	REBC-ACCG-TTP1-A-1-1-D-A49W-36	.	.	SC080654_merged	SC080654_merged_aliquot	SC080655_merged	SC080655_merged_aliquot	.	.	.	.	.	.	.	SC081386_PB88409_C10	SC081387_PB88407_F10	200727750008_R05C01	200727750008_R06C01	.
REBC-ACCI	.	.	.	REBC-ACCI-NT1-A	REBC-ACCI-NT1-A-1-1-D-A525-36	REBC-ACCI-TTP1-A	REBC-ACCI-TTP1-A-1-1-D-A553-36	.	.	SC108143_merged	SC108143_merged_aliquot	SC108144_merged	SC108144_merged_aliquot	.	.	.	.	.	.	.	SC316801_PC07128_F10	SC316802_PC07133_C06	201980430202_R03C01	201980430150_R01C01	.
REBC-ACCK	.	.	.	REBC-ACCK-NT1-A	REBC-ACCK-NT1-A-1-1-D-A49W-36	REBC-ACCK-TTP1-A	REBC-ACCK-TTP1-A-1-1-D-A49W-36	REBC-ACCK-TTM1-A	REBC-ACCK-TTM1-A-1-1-D-A76R-36	SC080660_merged	SC080660_merged_aliquot	REBC-ACCK-TTP1	REBC-ACCK-TTP1_aliquot	REBC-ACCK-TTM1	REBC-ACCK-TTM1_aliquot	SC080661_TCAGTGAG-CCTTAACC_L001_R1_001	SC080661_TCAGTGAG-CCTTAACC_L001_R1_001_aliquot	SD086526_GATACGAT-ACATTGGC_L001_R1_001	SD086526_GATACGAT-ACATTGGC_L001_R1_001_aliquot	.	SC081392_PB88411_E08	SC081393_PB88411_D02	200693480017_R07C01	200693480017_R08C01	204289440019_R07C01
REBC-ACCL	.	.	.	REBC-ACCL-NT1-A	REBC-ACCL-NT1-A-1-1-D-A49W-36	REBC-ACCL-TTP1-A	REBC-ACCL-TTP1-A-1-1-D-A49W-36	.	.	SC080662_merged	SC080662_merged_aliquot	SC080663_merged	SC080663_merged_aliquot	.	.	SC080663_ACGCTTGT-AGCGATGG_L001_R1_001	SC080663_ACGCTTGT-AGCGATGG_L001_R1_001_aliquot	.	.	.	SC081394_PB88409_E01	SC081395_PB88408_G02	200693480017_R05C01	200693480017_R06C01	.
REBC-ACCW	.	.	.	REBC-ACCW-NT1-A	REBC-ACCW-NT1-A-1-1-D-A49X-36	REBC-ACCW-TTP1-A	REBC-ACCW-TTP1-A-1-1-D-A49X-36	.	.	SC080679_merged	SC080679_merged_aliquot	SC080680_merged	SC080680_merged_aliquot	.	.	.	.	.	.	.	SC081178_PB88407_E01	SC081179_PB88409_B03	200498360157_R01C01	200498360157_R02C01	.
REBC-ACCX	.	.	.	REBC-ACCX-NT1-A	REBC-ACCX-NT1-A-1-1-D-A49X-36	REBC-ACCX-TTP1-A	REBC-ACCX-TTP1-A-1-1-D-A49X-36	.	.	SC080681_merged	SC080681_merged_aliquot	SC080682_merged	SC080682_merged_aliquot	.	.	.	.	.	.	.	SC081180_PB88407_F06	SC081181_PB88409_C11	200772260015_R07C01	200772260015_R08C01	.
REBC-ACD1	.	.	.	REBC-ACD1-NT1-A	REBC-ACD1-NT1-A-1-1-D-A49X-36	REBC-ACD1-TTP1-A	REBC-ACD1-TTP1-A-1-1-D-A49X-36	.	.	SC080687_merged	SC080687_merged_aliquot	SC080688_merged	SC080688_merged_aliquot	.	.	.	.	.	.	.	SC081186_PB88410_E02	SC081187_PB88409_A04	200772260015_R01C01	200772260015_R02C01	.
REBC-ACD3	.	.	.	REBC-ACD3-NT1-A	REBC-ACD3-NT1-A-1-1-D-A49X-36	REBC-ACD3-TTP1-A	REBC-ACD3-TTP1-A-1-1-D-A49X-36	.	.	SC080691_merged	SC080691_merged_aliquot	SC080692_merged	SC080692_merged_aliquot	.	.	.	.	.	.	.	SC081190_PB88410_B03	SC081191_PB88412_D02	200772260003_R05C01	200772260003_R06C01	.
REBC-ACD8	.	.	.	REBC-ACD8-NT1-A	REBC-ACD8-NT1-A-1-1-D-A49X-36	REBC-ACD8-TTP1-A	REBC-ACD8-TTP1-A-1-1-D-A49X-36	REBC-ACD8-TTM1-A	REBC-ACD8-TTM1-A-1-1-D-A76R-36	SC080701_merged	SC080701_merged_aliquot	REBC-ACD8-TTP1	REBC-ACD8-TTP1_aliquot	REBC-ACD8-TTM1	REBC-ACD8-TTM1_aliquot	SC080702_CTTCACGA-GATTCACA_L001_R1_001	SC080702_CTTCACGA-GATTCACA_L001_R1_001_aliquot	.	.	.	SC081200_PB88412_C03	SC081201_PB88407_D11	200772260039_R05C01	200772260039_R06C01	204286340073_R04C01
REBC-ACDB	.	.	.	REBC-ACDB-NT1-A	REBC-ACDB-NT1-A-1-1-D-A49X-36	REBC-ACDB-TTP1-A	REBC-ACDB-TTP1-A-1-1-D-A49X-36	.	.	SC080703_merged	SC080703_merged_aliquot	SC080704_merged	SC080704_merged_aliquot	.	.	.	.	.	.	.	SC081202_PB88409_H01	SC081203_PB88411_B01	200772260039_R03C01	200772260039_R04C01	.
REBC-ACDC	.	.	.	REBC-ACDC-NT1-A	REBC-ACDC-NT1-A-1-1-D-A49X-36	REBC-ACDC-TTP1-A	REBC-ACDC-TTP1-A-1-1-D-A49X-36	.	.	SC080705_merged	SC080705_merged_aliquot	SC080706_merged	SC080706_merged_aliquot	.	.	.	.	.	.	.	SC081204_PB88407_H07	SC081205_PB88408_F11	200772260039_R01C01	200772260039_R02C01	.
REBC-ACDD	.	.	.	REBC-ACDD-NT1-A	REBC-ACDD-NT1-A-1-1-D-A49X-36	REBC-ACDD-TTP1-A	REBC-ACDD-TTP1-A-1-1-D-A49X-36	.	.	SC080707_merged	SC080707_merged_aliquot	SC080708_merged	SC080708_merged_aliquot	.	.	.	.	.	.	.	SC081206_PB88409_H02	SC081207_PB88409_D05	200772260013_R07C01	200772260013_R08C01	.
REBC-ACDE	.	.	.	REBC-ACDE-NT1-A	REBC-ACDE-NT1-A-1-1-D-A49X-36	REBC-ACDE-TTP1-A	REBC-ACDE-TTP1-A-1-1-D-A49X-36	.	.	SC080709_merged	SC080709_merged_aliquot	SC080710_merged	SC080710_merged_aliquot	.	.	.	.	.	.	.	SC081208_PB88411_G10	SC081209_PB88408_D12	200772260013_R05C01	200772260013_R06C01	.
REBC-ACDF	.	.	.	REBC-ACDF-NT1-A	REBC-ACDF-NT1-A-1-1-D-A49X-36	REBC-ACDF-TTP1-A	REBC-ACDF-TTP1-A-1-1-D-A49X-36	.	.	SC080711_merged	SC080711_merged_aliquot	SC080712_merged	SC080712_merged_aliquot	.	.	.	.	.	.	.	SC081210_PB88407_D12	SC081211_PB88409_D10	200772260013_R03C01	200772260013_R04C01	.
REBC-ACDH	.	.	.	REBC-ACDH-NT1-A	REBC-ACDH-NT1-A-1-1-D-A49X-36	REBC-ACDH-TTP1-A	REBC-ACDH-TTP1-A-1-1-D-A49X-36	REBC-ACDH-TTM1-A	REBC-ACDH-TTM1-A-1-1-D-A76R-36	SC080715_merged	SC080715_merged_aliquot	SC080716_merged	SC080716_merged_aliquot	REBC-ACDH-TTM1	REBC-ACDH-TTM1_aliquot	SC080716_TGTCTATC-ATCTCACC_L001_R1_001	SC080716_TGTCTATC-ATCTCACC_L001_R1_001_aliquot	SD086532_AAGACATA-CAGATATT_L001_R1_001	SD086532_AAGACATA-CAGATATT_L001_R1_001_aliquot	.	SC081214_PB88408_C08	SC081215_PB88410_D12	200772260046_R07C01	200772260046_R08C01	204289440054_R05C01
REBC-ACDK	.	.	.	REBC-ACDK-NT1-A	REBC-ACDK-NT1-A-1-1-D-A49X-36	REBC-ACDK-TTP1-A	REBC-ACDK-TTP1-A-1-1-D-A49X-36	.	.	SC080719_merged	SC080719_merged_aliquot	SC080720_merged	SC080720_merged_aliquot	.	.	SC080720_AAGCGGAG-TTAGAATT_L001_R1_001	SC080720_AAGCGGAG-TTAGAATT_L001_R1_001_aliquot	.	.	.	SC081218_PB88410_G08	SC081219_PB88407_F07	200772260046_R03C01	200772260046_R04C01	.
REBC-ACDM	.	.	.	REBC-ACDM-NT1-A	REBC-ACDM-NT1-A-1-1-D-A49X-36	REBC-ACDM-TTP1-A	REBC-ACDM-TTP1-A-1-1-D-A49X-36	.	.	SC080723_merged	SC080723_merged_aliquot	SC080724_merged	SC080724_merged_aliquot	.	.	SC080724_TGTTCTCG-TAGACACG_L001_R1_001	SC080724_TGTTCTCG-TAGACACG_L001_R1_001_aliquot	.	.	.	SC081222_PB88409_D06	SC081223_PB88407_E02	200772260038_R07C01	200772260038_R08C01	.
REBC-ACDO	.	.	.	REBC-ACDO-NT1-A	REBC-ACDO-NT1-A-1-1-D-A49X-36	REBC-ACDO-TTP1-A	REBC-ACDO-TTP1-A-1-1-D-A49X-36	.	.	SC080727_merged	SC080727_merged_aliquot	SC080728_merged	SC080728_merged_aliquot	.	.	.	.	.	.	.	SC081226_PB88410_C06	SC081227_PB88408_H05	200772260038_R03C01	200772260038_R04C01	.
REBC-ACDZ	.	.	.	REBC-ACDZ-NT1-A	REBC-ACDZ-NT1-A-1-1-D-A49X-36	REBC-ACDZ-TTP1-A	REBC-ACDZ-TTP1-A-1-1-D-A49X-36	.	.	SC080742_merged	SC080742_merged_aliquot	SC080743_merged	SC080743_merged_aliquot	.	.	.	.	.	.	.	SC081241_PB88409_D07	SC081242_PB88409_H07	200772260037_R01C01	200772260037_R02C01	.
REBC-ACE4	.	.	.	REBC-ACE4-NT1-A	REBC-ACE4-NT1-A-1-1-D-A49X-36	REBC-ACE4-TTP1-A	REBC-ACE4-TTP1-A-1-1-D-A49X-36	.	.	SC080750_merged	SC080750_merged_aliquot	SC080751_merged	SC080751_merged_aliquot	.	.	.	.	.	.	.	SC081249_PB88407_B12	SC081250_PB88410_D04	200691450045_R01C01	200691450045_R02C01	.
REBC-ACE9	.	.	.	REBC-ACE9-NT1-A	REBC-ACE9-NT1-A-1-1-D-A49Y-36	REBC-ACE9-TTP1-A	REBC-ACE9-TTP1-A-1-1-D-A49Y-36	.	.	SC080758_merged	SC080758_merged_aliquot	SC080759_merged	SC080759_merged_aliquot	.	.	SC080759_TGAGGAGA-GAGCGAAG_L001_R1_001	SC080759_TGAGGAGA-GAGCGAAG_L001_R1_001_aliquot	.	.	.	SC081410_PB88410_B04	SC081411_PB88409_G07	200793820061_R01C01	200793820061_R02C01	.
REBC-ACEJ	.	.	.	REBC-ACEJ-NT1-B	REBC-ACEJ-NT1-B-1-1-D-A525-36	REBC-ACEJ-TTP1-A	REBC-ACEJ-TTP1-A-1-1-D-A553-36	.	.	SC108151_merged	SC108151_merged_aliquot	SC108152_merged	SC108152_merged_aliquot	.	.	SC108152_TTCAGGAG-CGGCGTAA_L001_R1_001	SC108152_TTCAGGAG-CGGCGTAA_L001_R1_001_aliquot	.	.	.	SC316809_PC07128_F06	SC316810_PC07134_B03	201980430113_R07C01	201904640207_R07C01	.
REBC-ACEN	.	.	.	REBC-ACEN-NT1-A	REBC-ACEN-NT1-A-1-1-D-A49Y-36	REBC-ACEN-TTP1-A	REBC-ACEN-TTP1-A-1-1-D-A49Y-36	.	.	SC080774_merged	SC080774_merged_aliquot	SC080775_merged	SC080775_merged_aliquot	.	.	SC080775_TGTCGTAG-TGCTCAAC_L001_R1_001	SC080775_TGTCGTAG-TGCTCAAC_L001_R1_001_aliquot	.	.	.	SC081426_PB88411_C11	SC081427_PB88410_D10	200691450028_R05C01	200691450028_R06C01	.
REBC-ACES	.	.	.	REBC-ACES-NT1-A	REBC-ACES-NT1-A-1-1-D-A49Y-36	REBC-ACES-TTP1-A	REBC-ACES-TTP1-A-1-1-D-A49Y-36	.	.	SC080782_merged	SC080782_merged_aliquot	SC080783_merged	SC080783_merged_aliquot	.	.	.	.	.	.	.	SC081434_PB88408_C02	SC081435_PB88411_G11	200691450026_R05C01	200691450026_R06C01	.
REBC-ACET	.	.	.	REBC-ACET-NT1-A	REBC-ACET-NT1-A-1-1-D-A49Y-36	REBC-ACET-TTP1-A	REBC-ACET-TTP1-A-1-1-D-A49Y-36	.	.	SC080784_merged	SC080784_merged_aliquot	SC080785_merged	SC080785_merged_aliquot	.	.	SC080785_ACCTAAGC-CACTACAG_L001_R1_001	SC080785_ACCTAAGC-CACTACAG_L001_R1_001_aliquot	.	.	.	SC081436_PB88409_A08	SC081437_PB88411_C10	200691450026_R03C01	200691450026_R04C01	.
REBC-ACEV	.	.	.	REBC-ACEV-NT1-A	REBC-ACEV-NT1-A-1-1-D-A49Y-36	REBC-ACEV-TTP1-A	REBC-ACEV-TTP1-A-1-1-D-A49Y-36	REBC-ACEV-TTM1-A	REBC-ACEV-TTM1-A-1-1-D-A76R-36	SC080788_merged	SC080788_merged_aliquot	SC080789_merged	SC080789_merged_aliquot	REBC-ACEV-TTM1	REBC-ACEV-TTM1_aliquot	SC080789_AAGCACGA-AGTGAATT_L001_R1_001	SC080789_AAGCACGA-AGTGAATT_L001_R1_001_aliquot	SD086538_GATACCTA-TGTTAGAC_L001_R1_001	SD086538_GATACCTA-TGTTAGAC_L001_R1_001_aliquot	.	SC081440_PB88411_F04	SC081441_PB88410_B02	200691450044_R07C01	200691450044_R08C01	204286340070_R05C01
REBC-ACF0	.	.	.	REBC-ACF0-NT1-A	REBC-ACF0-NT1-A-1-1-D-A49Y-36	REBC-ACF0-TTP1-A	REBC-ACF0-TTP1-A-1-1-D-A49Y-36	REBC-ACF0-TTM1-A	REBC-ACF0-TTM1-A-1-1-D-A76R-36	SC080796_merged	SC080796_merged_aliquot	REBC-ACF0-TTP1	REBC-ACF0-TTP1_aliquot	REBC-ACF0-TTM1	REBC-ACF0-TTM1_aliquot	SC080797_CTCATAAT-CCTCTAAC_L001_R1_001	SC080797_CTCATAAT-CCTCTAAC_L001_R1_001_aliquot	SD086539_CTGGAGCT-GACGTTGG_L001_R1_001	SD086539_CTGGAGCT-GACGTTGG_L001_R1_001_aliquot	.	SC081448_PB88408_H03	SC081449_PB88408_D08	200793820107_R07C01	200793820107_R08C01	204286340056_R06C01
REBC-ACF8	.	.	.	REBC-ACF8-NT1-A	REBC-ACF8-NT1-A-1-1-D-A49Y-36	REBC-ACF8-TTP1-A	REBC-ACF8-TTP1-A-1-1-D-A49Y-36	.	.	SC080809_merged	SC080809_merged_aliquot	SC080810_merged	SC080810_merged_aliquot	.	.	.	.	.	.	.	SC081461_PB88407_G03	SC081462_PB88410_H06	200793820108_R01C01	200793820108_R02C01	.
REBC-ACF9	.	.	.	REBC-ACF9-NT1-A	REBC-ACF9-NT1-A-1-1-D-A49Y-36	REBC-ACF9-TTP1-A	REBC-ACF9-TTP1-A-1-1-D-A49Y-36	.	.	SC080811_merged	SC080811_merged_aliquot	SC080812_merged	SC080812_merged_aliquot	.	.	.	.	.	.	.	SC081463_PB88409_B07	SC081464_PB88411_H12	200793300088_R07C01	200793300088_R08C01	.
REBC-ACFL	.	.	.	REBC-ACFL-NT1-A	REBC-ACFL-NT1-A-1-1-D-A49Z-36	REBC-ACFL-TTP1-A	REBC-ACFL-TTP1-A-1-1-D-A49Z-36	.	.	SC080829_merged	SC080829_merged_aliquot	SC080830_merged	SC080830_merged_aliquot	.	.	.	.	.	.	.	SC081481_PB88409_E09	SC081482_PB88409_H05	200691450031_R03C01	200691450031_R04C01	.
REBC-ADJ5	.	.	.	REBC-ADJ5-NT1-A	REBC-ADJ5-NT1-A-1-1-D-A525-36	REBC-ADJ5-TTP1-A	REBC-ADJ5-TTP1-A-1-1-D-A553-36	.	.	SC108159_merged	SC108159_merged_aliquot	SC108160_merged	SC108160_merged_aliquot	.	.	.	.	.	.	.	SC316817_PC07131_G12	SC316818_PC07131_C01	201904650023_R05C01	201985320166_R07C01	.
REBC-ADJ9	.	.	.	REBC-ADJ9-NT1-A	REBC-ADJ9-NT1-A-1-1-D-A525-36	REBC-ADJ9-TTP1-A	REBC-ADJ9-TTP1-A-1-1-D-A525-36	.	.	SC108165_merged	SC108165_merged_aliquot	SC108166_merged	SC108166_merged_aliquot	.	.	.	.	.	.	.	SC316823_PC07127_G06	SC316824_PC07130_C06	201980430126_R02C01	201904650023_R01C01	.
REBC-ADJC	.	.	.	REBC-ADJC-NT1-A	REBC-ADJC-NT1-A-1-1-D-A553-36	REBC-ADJC-TTP1-A	REBC-ADJC-TTP1-A-1-1-D-A553-36	.	.	SC108169_merged	SC108169_merged_aliquot	SC108170_merged	SC108170_merged_aliquot	.	.	.	.	.	.	.	SC316827_PC07135_G01	SC316828_PC07128_D05	201985320153_R01C01	201904660184_R04C01	.
REBC-ADJH	.	.	.	REBC-ADJH-NT1-A	REBC-ADJH-NT1-A-1-1-D-A525-36	REBC-ADJH-TTP1-A	REBC-ADJH-TTP1-A-1-1-D-A525-36	.	.	SC108179_merged	SC108179_merged_aliquot	SC108180_merged	SC108180_merged_aliquot	.	.	.	.	.	.	.	SC316837_PC07131_E10	SC316838_PC07132_D12	201939010024_R07C01	201980430221_R01C01	.
REBC-ADJI	.	.	.	REBC-ADJI-NT1-A	REBC-ADJI-NT1-A-1-1-D-A553-36	REBC-ADJI-TTP1-A	REBC-ADJI-TTP1-A-1-1-D-A553-36	.	.	SC108181_merged	SC108181_merged_aliquot	SC108182_merged	SC108182_merged_aliquot	.	.	.	.	.	.	.	SC316839_PC07132_F04	SC316840_PC07127_C01	201904650161_R05C01	201985320128_R06C01	.
REBC-ADJN	.	.	.	REBC-ADJN-NT1-A	REBC-ADJN-NT1-A-1-1-D-A525-36	REBC-ADJN-TTP1-A	REBC-ADJN-TTP1-A-1-1-D-A525-36	.	.	SC108189_merged	SC108189_merged_aliquot	SC108190_merged	SC108190_merged_aliquot	.	.	.	.	.	.	.	SC316847_PC07128_H06	SC316848_PC07130_G12	201985320027_R02C01	201904650102_R04C01	.
REBC-ADJY	.	.	.	REBC-ADJY-NT1-A	REBC-ADJY-NT1-A-1-1-D-A553-36	REBC-ADJY-TTP1-A	REBC-ADJY-TTP1-A-1-1-D-A553-36	.	.	SC108205_merged	SC108205_merged_aliquot	SC108206_merged	SC108206_merged_aliquot	.	.	SC108206_TGTCTTGT-CTAATCCT_L001_R1_001	SC108206_TGTCTTGT-CTAATCCT_L001_R1_001_aliquot	.	.	.	SC316863_PC07131_G06	SC316864_PC07130_E06	201939010019_R07C01	201904650034_R04C01	.
REBC-ADK3	.	.	.	REBC-ADK3-NT1-A	REBC-ADK3-NT1-A-1-1-D-A553-36	REBC-ADK3-TTP1-A	REBC-ADK3-TTP1-A-1-1-D-A553-36	.	.	SC108215_merged	SC108215_merged_aliquot	SC108216_merged	SC108216_merged_aliquot	.	.	.	.	.	.	.	SC316873_PC07134_E04	SC316874_PC07127_C10	201939010022_R05C01	201980430202_R07C01	.
REBC-ADK4	.	.	.	REBC-ADK4-NT1-A	REBC-ADK4-NT1-A-1-1-D-A553-36	REBC-ADK4-TTP1-A	REBC-ADK4-TTP1-A-1-1-D-A553-36	.	.	SC108217_merged	SC108217_merged_aliquot	SC108218_merged	SC108218_merged_aliquot	.	.	.	.	.	.	.	SC316875_PC07133_G10	SC316876_PC07134_C06	201959740178_R06C01	201904660184_R07C01	.
REBC-ADLG	.	.	.	REBC-ADLG-NT1-A	REBC-ADLG-NT1-A-1-1-D-A527-36	REBC-ADLG-TTP1-A	REBC-ADLG-TTP1-A-1-1-D-A554-36	.	.	SC108304_merged	SC108304_merged_aliquot	SC108305_merged	SC108305_merged_aliquot	.	.	.	.	.	.	.	SC316962_PC07134_D06	SC316963_PC07133_D03	201985320128_R03C01	201985320127_R02C01	.
REBC-ADME	.	.	.	REBC-ADME-NT1-A	REBC-ADME-NT1-A-1-1-D-A528-36	REBC-ADME-TTP1-A	REBC-ADME-TTP1-A-1-1-D-A554-36	.	.	SC108362_merged	SC108362_merged_aliquot	SC108363_merged	SC108363_merged_aliquot	.	.	.	.	.	.	.	SC317020_PC07130_H01	SC317021_PC07132_E06	201904650065_R04C01	201985320034_R03C01	.
REBC-AF4Y	.	.	.	REBC-AF4Y-NT1-A	REBC-AF4Y-NT1-A-1-1-D-A649-36	REBC-AF4Y-TTP1-A	REBC-AF4Y-TTP1-A-1-1-D-A649-36	.	.	SC299521_merged	SC299521_merged_aliquot	SC299522_merged	SC299522_merged_aliquot	.	.	.	.	.	.	.	SC317152_PC07132_C12	SC317160_PC07128_F01	201904650023_R07C01	201904640200_R03C01	.
REBC-AF53	.	.	.	REBC-AF53-NT1-A	REBC-AF53-NT1-A-1-1-D-A649-36	REBC-AF53-TTP1-A	REBC-AF53-TTP1-A-1-1-D-A649-36	.	.	SC299531_merged	SC299531_merged_aliquot	SC299532_merged	SC299532_merged_aliquot	.	.	SC299532_TCTTAGGC-CTGTAAGG_L001_R1_001	SC299532_TCTTAGGC-CTGTAAGG_L001_R1_001_aliquot	.	.	.	SC317232_PC07131_F05	SC317240_PC07132_G02	201985320012_R02C01	201939010024_R02C01	.
REBC-AF5R	.	.	.	REBC-AF5R-NT1-A	REBC-AF5R-NT1-A-1-1-D-A649-36	REBC-AF5R-TTP1-A	REBC-AF5R-TTP1-A-1-1-D-A649-36	.	.	SC299581_merged	SC299581_merged_aliquot	SC299582_merged	SC299582_merged_aliquot	.	.	.	.	.	.	.	SC317157_PC07129_E04	SC317165_PC07135_F03	201904640200_R08C01	201980430229_R06C01	.
REBC-AF5W	.	.	.	REBC-AF5W-NT1-A	REBC-AF5W-NT1-A-1-1-D-A649-36	REBC-AF5W-TTP1-A	REBC-AF5W-TTP1-A-1-1-D-A649-36	.	.	SC299591_merged	SC299591_merged_aliquot	SC299592_merged	SC299592_merged_aliquot	.	.	.	.	.	.	.	SC317237_PC07128_D07	SC317245_PC07134_G06	201985320230_R07C01	201985320153_R02C01	.
REBC-AF65	.	.	.	REBC-AF65-NT1-A	REBC-AF65-NT1-A-1-1-D-A649-36	REBC-AF65-TTP1-A	REBC-AF65-TTP1-A-1-1-D-A649-36	.	.	SC299610_merged	SC299610_merged_aliquot	SC299611_merged	SC299611_merged_aliquot	.	.	.	.	.	.	.	SC317199_PC07131_D10	SC317207_PC07129_E01	201904640090_R03C01	201904650161_R08C01	.
REBC-AF66	.	.	.	REBC-AF66-NT1-A	REBC-AF66-NT1-A-1-1-D-A649-36	REBC-AF66-TTP1-A	REBC-AF66-TTP1-A-1-1-D-A649-36	.	.	SC299612_merged	SC299612_merged_aliquot	SC299613_merged	SC299613_merged_aliquot	.	.	.	.	.	.	.	SC317215_PC07129_B10	SC317223_PC07129_H05	201904640198_R04C01	201904650166_R05C01	.
REBC-AF6I	.	.	.	REBC-AF6I-NT1-A	REBC-AF6I-NT1-A-1-1-D-A649-36	REBC-AF6I-TTP1-A	REBC-AF6I-TTP1-A-1-1-D-A649-36	.	.	SC299636_merged	SC299636_merged_aliquot	SC299637_merged	SC299637_merged_aliquot	.	.	.	.	.	.	.	SC317305_PC07131_F01	SC317313_PC07130_A07	201904640070_R06C01	201904640082_R07C01	.
REBC-AF6U	.	.	.	REBC-AF6U-NT1-A	REBC-AF6U-NT1-A-1-1-D-A649-36	REBC-AF6U-TTP1-A	REBC-AF6U-TTP1-A-1-1-D-A649-36	.	.	SC299664_merged	SC299664_merged_aliquot	SC299665_merged	SC299665_merged_aliquot	.	.	.	.	.	.	.	SC317339_PC07135_H03	SC317252_PC07131_E01	201904640091_R02C01	201904650160_R01C01	.
REBC-AF74	.	.	.	REBC-AF74-NT1-A	REBC-AF74-NT1-A-1-1-D-A649-36	REBC-AF74-TTP1-A	REBC-AF74-TTP1-A-1-1-D-A649-36	.	.	SC299684_merged	SC299684_merged_aliquot	SC299685_merged	SC299685_merged_aliquot	.	.	.	.	.	.	.	SC317309_PC07131_A01	SC317317_PC07131_B11	201904640185_R04C01	201980430229_R05C01	.
REBC-AF78	.	.	.	REBC-AF78-NT1-A	REBC-AF78-NT1-A-1-1-D-A649-36	REBC-AF78-TTP1-A	REBC-AF78-TTP1-A-1-1-D-A649-36	.	.	SC299692_merged	SC299692_merged_aliquot	SC299693_merged	SC299693_merged_aliquot	.	.	.	.	.	.	.	SC317278_PC07127_F05	SC317286_PC07130_C12	201980430147_R07C01	201904640009_R01C01	.
REBC-AF79	.	.	.	REBC-AF79-NT1-A	REBC-AF79-NT1-A-1-1-D-A649-36	REBC-AF79-TTP1-A	REBC-AF79-TTP1-A-1-1-D-A649-36	.	.	SC299694_merged	SC299694_merged_aliquot	SC299695_merged	SC299695_merged_aliquot	.	.	.	.	.	.	.	SC317294_PC07130_D08	SC317302_PC07131_D12	201904650051_R01C01	201980430150_R06C01	.
REBC-AF89	.	.	.	REBC-AF89-NT1-A	REBC-AF89-NT1-A-1-1-D-A649-36	REBC-AF89-TTP1-A	REBC-AF89-TTP1-A-1-1-D-A649-36	REBC-AF89-TTM1-A	REBC-AF89-TTM1-A-1-1-D-A76R-36	SC299766_merged	SC299766_merged_aliquot	REBC-AF89-TTP1	REBC-AF89-TTP1_aliquot	REBC-AF89-TTM1	REBC-AF89-TTM1_aliquot	SC299767_TCACTACG-TTGTTCTC_L001_R1_001	SC299767_TCACTACG-TTGTTCTC_L001_R1_001_aliquot	SD086560_GAACGATA-TTATCTAC_L001_R1_001	SD086560_GAACGATA-TTATCTAC_L001_R1_001_aliquot	.	SC317388_PC07127_G01	SC317396_PC07133_G03	201985320027_R04C01	201980430233_R06C01	204289440057_R06C01
REBC-AF91	.	.	.	REBC-AF91-NT1-A	REBC-AF91-NT1-A-1-1-D-A650-36	REBC-AF91-TTP1-A	REBC-AF91-TTP1-A-1-1-D-A650-36	.	.	SC299824_merged	SC299824_merged_aliquot	SC299825_merged	SC299825_merged_aliquot	.	.	.	.	.	.	.	SC317447_PC07133_H09	SC317449_PC07130_C03	201939010019_R05C01	201904640200_R06C01	.
REBC-YQ-A90D	.	REBC-YQ-A90D-10A	REBC-YQ-A90D-10A-01D-A37Z-08	REBC-YQ-A90D-11A	REBC-YQ-A90D-11A-11D-A37Z-08	REBC-YQ-A90D-01A	REBC-YQ-A90D-01A-11D-A37Z-08	.	.	SC218605_merged	SC218605_merged_aliquot	SC218582_merged	SC218582_merged_aliquot	.	.	SC218582_AAGATCAT-ACGTTATT_L001_R1_001	SC218582_AAGATCAT-ACGTTATT_L001_R1_001_aliquot	.	.	.	SB969246_PB73588_B01	SB969244_PB73588_A01	202178170130_R02C01	202178170130_R01C01	.
REBC-AF8C	.	.	.	.	.	.	.	.	.	SC299774_merged	SC299774_merged_aliquot	SC299775_merged	SC299775_merged_aliquot	.	.	.	.	.	.	.	SC317357_PC07130_D02	SC317365_PC07127_H02	201985320254_R02C01	201939010019_R04C01	.
REBC-AF55	.	.	.	.	.	.	.	.	.	SC299535_merged	SC299535_merged_aliquot	SC299536_merged	SC299536_merged_aliquot	.	.	SC299536_AAGTGCTA-CATTAATT_L001_R1_001	SC299536_AAGTGCTA-CATTAATT_L001_R1_001_aliquot	.	.	.	SC317169_PC07134_A11	SC317177_PC07131_H11	201904640021_R03C01	201985320068_R08C01	.
REBC-AF5G	.	.	.	.	.	.	.	.	.	SC299557_merged	SC299557_merged_aliquot	SC299558_merged	SC299558_merged_aliquot	.	.	.	.	.	.	.	SC317155_PC07129_A10	SC317163_PC07131_B02	201904650051_R06C01	201904650051_R03C01	.
REBC-AF5M	.	.	.	.	.	.	.	.	.	SC299571_merged	SC299571_merged_aliquot	SC299572_merged	SC299572_merged_aliquot	.	.	.	.	.	.	.	SC317172_PC07130_B12	SC317180_PC07133_B11	201904640091_R05C01	201985320120_R01C01	.
REBC-AF5S	.	.	.	.	.	.	.	.	.	SC299583_merged	SC299583_merged_aliquot	SC299584_merged	SC299584_merged_aliquot	.	.	.	.	.	.	.	SC317173_PC07129_E03	SC317181_PC07129_F03	201904650065_R07C01	201980430126_R07C01	.
REBC-AF5T	.	.	.	.	.	.	.	.	.	SC299585_merged	SC299585_merged_aliquot	SC299586_merged	SC299586_merged_aliquot	.	.	.	.	.	.	.	SC317189_PC07128_D10	SC317197_PC07133_C10	201985320167_R05C01	201904640198_R02C01	.
REBC-AF5U	.	.	.	.	.	.	.	.	.	SC299587_merged	SC299587_merged_aliquot	SC299588_merged	SC299588_merged_aliquot	.	.	SC299588_TCCTAACG-CGTGAGAG_L001_R1_001	SC299588_TCCTAACG-CGTGAGAG_L001_R1_001_aliquot	.	.	.	SC317205_PC07129_D06	SC317213_PC07134_B09	201904650162_R05C01	201959750222_R01C01	.
REBC-AF5Z	.	.	.	.	.	.	.	.	.	SC299598_merged	SC299598_merged_aliquot	SC299599_merged	SC299599_merged_aliquot	.	.	.	.	.	.	.	SC317198_PC07127_F09	SC317206_PC07132_G10	201959740178_R01C01	201904640091_R01C01	.
REBC-AF60	.	.	.	.	.	.	.	.	.	SC299600_merged	SC299600_merged_aliquot	SC299601_merged	SC299601_merged_aliquot	.	.	.	.	.	.	.	SC317214_PC07133_E09	SC317222_PC07130_A02	201980430157_R01C01	201985320012_R05C01	.
REBC-AF64	.	.	.	.	.	.	.	.	.	SC299608_merged	SC299608_merged_aliquot	SC299609_merged	SC299609_merged_aliquot	.	.	.	.	.	.	.	SC317183_PC07133_G06	SC317191_PC07132_G01	201904640122_R06C01	201904650108_R05C01	.
REBC-AF6E	.	.	.	.	.	.	.	.	.	SC299628_merged	SC299628_merged_aliquot	SC299629_merged	SC299629_merged_aliquot	.	.	.	.	.	.	.	SC317336_PC07128_C07	SC317249_PC07132_C05	201904650024_R06C01	201904640009_R07C01	.
REBC-AF6H	.	.	.	.	.	.	.	.	.	SC299634_merged	SC299634_merged_aliquot	SC299635_merged	SC299635_merged_aliquot	.	.	.	.	.	.	.	SC317289_PC07135_C01	SC317297_PC07132_F11	201904650050_R04C01	201904650034_R02C01	.
REBC-AF6P	.	.	.	.	.	.	.	.	.	SC299652_merged	SC299652_merged_aliquot	SC299653_merged	SC299653_merged_aliquot	.	.	.	.	.	.	.	SC317338_PC07134_B01	SC317251_PC07131_B10	201980430204_R02C01	201904650195_R01C01	.
REBC-YQ-A90F	.	.	.	.	.	.	.	.	.	SC218606_merged	SC218606_merged_aliquot	SC218591_merged	SC218591_merged_aliquot	.	.	.	.	.	.	.	SB969252_PB73588_F01	SB969250_PB73588_E01	202178170130_R06C01	202178170130_R05C01	.
REBC-YQ-A90G	.	.	.	.	.	.	.	.	.	SC218600_merged	SC218600_merged_aliquot	SC218620_merged	SC218620_merged_aliquot	.	.	SC218620_TGCTATTC-TTCAAGAA_L001_R1_001	SC218620_TGCTATTC-TTCAAGAA_L001_R1_001_aliquot	.	.	.	SB969256_PB73588_A02	SB969253_PB73588_G01	202178170130_R08C01	202232290150_R03C01	.
REBC-YQ-A90H	.	.	.	.	.	.	.	.	.	SC218585_merged	SC218585_merged_aliquot	SC218628_merged	SC218628_merged_aliquot	.	.	SC218628_CTTGTACA-TCGTAGAT_L001_R1_001	SC218628_CTTGTACA-TCGTAGAT_L001_R1_001_aliquot	.	.	.	SB969259_PB73588_C02	SB969257_PB73588_B02	202178170149_R03C01	202178170149_R02C01	.
REBC-YQ-A90I	.	.	.	.	.	.	.	.	.	SC218629_merged	SC218629_merged_aliquot	SC218608_merged	SC218608_merged_aliquot	.	.	SC218608_GACAAGTG-CTGTCGAG_L001_R1_001	SC218608_GACAAGTG-CTGTCGAG_L001_R1_001_aliquot	.	.	.	SB969262_PB73588_E02	SB969260_PB73588_D02	202178170149_R05C01	202178170149_R04C01	.
REBC-YQ-A90J	.	.	.	.	.	.	.	.	.	SC218602_merged	SC218602_merged_aliquot	SC218586_merged	SC218586_merged_aliquot	.	.	SC218586_GACAGCAG-GCGTCAAC_L001_R1_001	SC218586_GACAGCAG-GCGTCAAC_L001_R1_001_aliquot	.	.	.	SB969265_PB73588_G02	SB969263_PB73588_F02	202178170149_R07C01	202232290150_R05C01	.
REBC-YQ-A90L	.	.	.	.	.	.	.	.	.	SC218610_merged	SC218610_merged_aliquot	SC218595_merged	SC218595_merged_aliquot	.	.	.	.	.	.	.	SB969271_PB73588_C03	SB969269_PB73588_B03	202232290150_R02C01	202232290150_R07C01	.
REBC-ACF4	.	.	.	REBC-ACF4-NT1-A	REBC-ACF4-NT1-A-1-1-D-A49Y-36	REBC-ACF4-TTP1-A	REBC-ACF4-TTP1-A-1-1-D-A49Y-36	.	.	SC080760_merged	SC080760_merged_aliquot	SC080802_merged	SC080802_merged_aliquot	.	.	.	.	.	.	.	SC081453_PB88410_G02	SC081454_PB88410_F12	200793820107_R01C01	200793820107_R02C01	.
REBC-ACAV	.	.	.	REBC-ACAV-NT1-A	REBC-ACAV-NT1-A-1-1-D-A49V-36	REBC-ACAV-TTP1-A	REBC-ACAV-TTP1-A-1-1-D-A49V-36	.	.	SC080472_merged	SC080472_merged_aliquot	SC080473_merged	SC080473_merged_aliquot	.	.	SC080473_CCTTAGTA-GCCACGGC_L001_R1_001	SC080473_CCTTAGTA-GCCACGGC_L001_R1_001_aliquot	.	.	.	SC081144_PB88410_B06	SC081145_PB88407_E05	200772260021_R03C01	200772260021_R04C01	.
REBC-ACCP	.	.	.	REBC-ACCP-NT1-A	REBC-ACCP-NT1-A-1-1-D-A49W-36	REBC-ACCP-TTP1-A	REBC-ACCP-TTP1-A-1-1-D-A49W-36	.	.	.	.	SC080668_merged	SC080668_merged_aliquot	.	.	.	.	.	.	.	SC081399_PB88410_H03	SC081400_PB88407_G09	200693480018_R05C01	200693480018_R06C01	.
REBC-AC9L	.	.	.	REBC-AC9L-NT1-A	REBC-AC9L-NT1-A-1-1-D-A49U-36	REBC-AC9L-TTP1-A	REBC-AC9L-TTP1-A-1-1-D-A49U-36	REBC-AC9L-TTM1-A	REBC-AC9L-TTM1-A-1-1-D-A76R-36	.	.	SC080591_merged	SC080591_merged_aliquot	.	.	SC080591_GTCTTGCT-ACTGGCTG_L001_R1_001	SC080591_GTCTTGCT-ACTGGCTG_L001_R1_001_aliquot	SD086511_GATGTCAG-TAGCACTT_L001_R1_001	SD086511_GATGTCAG-TAGCACTT_L001_R1_001_aliquot	.	SC081303_PB88408_A11	SC081304_PB88409_F10	200793300005_R05C01	200793300005_R06C01	.
REBC-ACDN	.	.	.	REBC-ACDN-NT1-A	REBC-ACDN-NT1-A-1-1-D-A49X-36	REBC-ACDN-TTP1-A	REBC-ACDN-TTP1-A-1-1-D-A49X-36	.	.	.	.	SC080726_merged	SC080726_merged_aliquot	.	.	SC080726_GAATTGAA-TCGCCGGC_L001_R1_001	SC080726_GAATTGAA-TCGCCGGC_L001_R1_001_aliquot	.	.	.	SC081224_PB88408_E09	SC081225_PB88411_F05	200772260038_R05C01	200772260038_R06C01	.
REBC-ACDY	.	.	.	REBC-ACDY-NT1-A	REBC-ACDY-NT1-A-1-1-D-A49X-36	REBC-ACDY-TTP1-A	REBC-ACDY-TTP1-A-1-1-D-A49X-36	.	.	.	.	SC080741_merged	SC080741_merged_aliquot	.	.	.	.	.	.	.	SC081239_PB88410_B09	SC081240_PB88411_A01	200772260037_R03C01	200772260027_R02C01	.
REBC-ACE6	.	.	.	REBC-ACE6-NT1-A	REBC-ACE6-NT1-A-1-1-D-A49Y-36	REBC-ACE6-TTP1-A	REBC-ACE6-TTP1-A-1-1-D-A49Y-36	.	.	.	.	SC080755_merged	SC080755_merged_aliquot	.	.	SC080755_AAGTAAGT-GGACTATT_L001_R1_001	SC080755_AAGTAAGT-GGACTATT_L001_R1_001_aliquot	.	.	.	SC081406_PB88410_B11	SC081407_PB88409_A11	200793820061_R05C01	200793820061_R06C01	.
REBC-ACFK	.	.	.	REBC-ACFK-NT1-A	REBC-ACFK-NT1-A-1-1-D-A49Z-36	REBC-ACFK-TTP1-A	REBC-ACFK-TTP1-A-1-1-D-A49Z-36	.	.	.	.	SC080828_merged	SC080828_merged_aliquot	.	.	.	.	.	.	.	SC081479_PB88411_C01	SC081480_PB88409_A01	200691450031_R05C01	200691450031_R06C01	.
REBC-AF5H	.	.	.	REBC-AF5H-NT1-A	REBC-AF5H-NT1-A-1-1-D-A649-36	REBC-AF5H-TTP1-A	REBC-AF5H-TTP1-A-1-1-D-A649-36	.	.	.	.	SC299560_merged	SC299560_merged_aliquot	.	.	SC299560_CGTCGTCA-CCGGAGGC_L001_R1_001	SC299560_CGTCGTCA-CCGGAGGC_L001_R1_001_aliquot	.	.	.	SC317171_PC07127_C03	SC317179_PC07131_B12	201959750222_R03C01	201904640185_R01C01	.
REBC-ACDI	.	.	.	REBC-ACDI-NT1-A	REBC-ACDI-NT1-A-1-1-D-A49X-36	REBC-ACDI-TTP1-A	REBC-ACDI-TTP1-A-1-1-D-A49X-36	.	.	SC080717_merged	SC080717_merged_aliquot	SC080718_merged	SC080718_merged_aliquot	.	.	.	.	.	.	.	SC081216_PB88407_G07	SC081217_PB88407_C02	200772260046_R05C01	200772260046_R06C01	.
REBC-ACDL	.	.	.	REBC-ACDL-NT1-A	REBC-ACDL-NT1-A-1-1-D-A49X-36	REBC-ACDL-TTP1-A	REBC-ACDL-TTP1-A-1-1-D-A49X-36	.	.	SC080721_merged	SC080721_merged_aliquot	SC080722_merged	SC080722_merged_aliquot	.	.	.	.	.	.	.	SC081220_PB88409_C05	SC081221_PB88408_E07	200772260046_R01C01	200772260046_R02C01	.
REBC-ADKO	.	.	.	REBC-ADKO-NT1-A	REBC-ADKO-NT1-A-1-1-D-A554-36	REBC-ADKO-TTP1-A	REBC-ADKO-TTP1-A-1-1-D-A554-36	.	.	SC108253_merged	SC108253_merged_aliquot	SC108254_merged	SC108254_merged_aliquot	.	.	.	.	.	.	.	SC316911_PC07132_B01	SC316912_PC07131_A04	201980430147_R05C01	201939010022_R02C01	.
REBC-ACA0	.	REBC-ACA0-NB1-A	REBC-ACA0-NB1-A-1-0-D-A553-36	REBC-ACA0-NT1-A	REBC-ACA0-NT1-A-1-1-D-A525-36	REBC-ACA0-TTP1-A	REBC-ACA0-TTP1-A-1-1-D-A525-36	.	.	SC108132_merged	SC108132_merged_aliquot	SC108131_merged	SC108131_merged_aliquot	.	.	.	.	.	.	.	SC316788_PC07133_A10	SC316789_PC07129_H09	201959750222_R07C01	201985320167_R02C01	.
REBC-AF4Z	.	.	.	REBC-AF4Z-NT1-A	REBC-AF4Z-NT1-A-1-1-D-A649-36	REBC-AF4Z-TTP1-A	REBC-AF4Z-TTP1-A-1-1-D-A649-36	REBC-AF4Z-TTM1-A	REBC-AF4Z-TTM1-A-1-1-D-A76R-36	SC299523_merged	SC299523_merged_aliquot	.	.	REBC-AF4Z-TTM1	REBC-AF4Z-TTM1_aliquot	.	.	SD086555_TTATAGCG-CGGTATAC_L001_R1_001	SD086555_TTATAGCG-CGGTATAC_L001_R1_001_aliquot	.	SC317168_PC07131_A11	SC317176_PC07128_E05	202013790156_R01C01	201985320068_R05C01	204289440074_R06C01
REBC-AF50	.	.	.	REBC-AF50-NT1-A	REBC-AF50-NT1-A-1-1-D-A649-36	REBC-AF50-TTP1-A	REBC-AF50-TTP1-A-1-1-D-A649-36	.	.	SC299525_merged	SC299525_merged_aliquot	.	.	.	.	.	.	.	.	.	SC317184_PC07134_F06	SC317192_PC07132_H04	201904640122_R04C01	201985320153_R04C01	.
REBC-AF51	.	.	.	REBC-AF51-NT1-A	REBC-AF51-NT1-A-1-1-D-A649-36	REBC-AF51-TTP1-A	REBC-AF51-TTP1-A-1-1-D-A649-36	.	.	SC299527_merged	SC299527_merged_aliquot	.	.	.	.	.	.	.	.	.	SC317200_PC07128_E07	SC317208_PC07129_E02	201904650077_R03C01	201980430221_R06C01	.
REBC-AF6X	.	.	.	REBC-AF6X-NT1-A	REBC-AF6X-NT1-A-1-1-D-A649-36	REBC-AF6X-TTP1-A	REBC-AF6X-TTP1-A-1-1-D-A649-36	.	.	SC299670_merged	SC299670_merged_aliquot	.	.	.	.	.	.	.	.	.	SC317292_PC07127_E02	SC317300_PC07132_D07	201985320153_R05C01	201980430147_R04C01	.
REBC-ADJL	.	REBC-ADJL-NB1-A	REBC-ADJL-NB1-A-1-0-D-A553-36	REBC-ADJL-NT1-A	REBC-ADJL-NT1-A-1-1-D-A553-36	REBC-ADJL-TTP1-A	REBC-ADJL-TTP1-A-1-1-D-A525-36	.	.	SC108187_merged	SC108187_merged_aliquot	SC108188_merged	SC108188_merged_aliquot	.	.	.	.	.	.	SC317062_PC07129_B05	SC316845_PC07127_G02	.	201904640013_R07C01	201985320120_R03C01	.
REBC-AC94	.	REBC-AC94-NB1-A	REBC-AC94-NB1-A-1-0-D-A49U-36	REBC-AC94-NT1-A	REBC-AC94-NT1-A-1-1-D-A49U-36	REBC-AC94-TTP1-A	REBC-AC94-TTP1-A-1-1-D-A49U-36	.	.	SC080566_merged	SC080566_merged_aliquot	SC080567_merged	SC080567_merged_aliquot	.	.	.	.	.	.	SC080931_PB88409_B02	SC081279_PB88409_E02	SC081280_PB88408_D05	.	200793820081_R02C01	.
REBC-ADMF	.	REBC-ADMF-NB1-A	REBC-ADMF-NB1-A-1-0-D-A528-36	REBC-ADMF-NT1-A	REBC-ADMF-NT1-A-1-1-D-A528-36	REBC-ADMF-TTP1-A	REBC-ADMF-TTP1-A-1-1-D-A528-36	.	.	SC108364_merged	SC108364_merged_aliquot	SC108365_merged	SC108365_merged_aliquot	.	.	.	.	.	.	SC317144_PC07132_C09	SC317022_PC07135_B02	SC317023_PC07128_H01	.	201985320127_R04C01	.
REBC-ACDG	.	.	.	REBC-ACDG-NT1-A	REBC-ACDG-NT1-A-1-1-D-A49X-36	REBC-ACDG-TTP1-A	REBC-ACDG-TTP1-A-1-1-D-A49X-36	.	.	SC080713_merged	SC080713_merged_aliquot	SC080714_merged	SC080714_merged_aliquot	.	.	.	.	.	.	.	SC081212_PB88409_F07	SC081213_PB88410_G04	.	200772260013_R02C01	.
REBC-YQ-A90K	.	REBC-YQ-A90K-10A	REBC-YQ-A90K-10A-01D-A37Z-08	REBC-YQ-A90K-11A	REBC-YQ-A90K-11A-11D-A37Z-08	REBC-YQ-A90K-01A	REBC-YQ-A90K-01A-12D-A37Z-08	.	.	SC218637_merged	SC218637_merged_aliquot	SC218623_merged	SC218623_merged_aliquot	.	.	SC218623_CGGTAGTC-TAACATAG_L001_R1_001	SC218623_CGGTAGTC-TAACATAG_L001_R1_001_aliquot	.	.	.	SB969268_PB73588_A03	SB969266_PB73588_H02	.	202178170149_R08C01	.
REBC-AC8O	.	REBC-AC8O-NB1-A	REBC-AC8O-NB1-A-1-0-D-A553-36	.	.	REBC-AC8O-TTP1-B	REBC-AC8O-TTP1-B-2-1-D-A553-36	.	.	.	.	SC108121_merged	SC108121_merged_aliquot	.	.	.	.	.	.	SC317041_PC07133_F05	.	SC316779_PC07128_F04	.	201985320012_R07C01	.
REBC-AF5D	.	REBC-AF5D-NB1-SC208230	REBC-AF5D-NB1-SC208230_Aliq	.	.	REBC-AF5D-TTP1-A	REBC-AF5D-TTP1-A-1-1-D-A649-36	REBC-AF5D-TTM1-A	REBC-AF5D-TTM1-A-1-1-D-A76R-36	.	.	REBC-AF5D-TTP1	REBC-AF5D-TTP1_aliquot	REBC-AF5D-TTM1	REBC-AF5D-TTM1_aliquot	SC299552_CTCTACAC-CAATGTAC_L001_R1_001	SC299552_CTCTACAC-CAATGTAC_L001_R1_001_aliquot	.	.	SC208230_PC07130_B06	.	SC317210_PC07127_H08	.	201985320025_R04C01	204289440057_R04C01
REBC-AF93	.	REBC-AF93-NB1-SC217001	REBC-AF93-NB1-SC217001_Aliq	.	.	REBC-AF93-TTP1-A	REBC-AF93-TTP1-A-1-1-D-A650-36	.	.	.	.	SC299829_merged	SC299829_merged_aliquot	.	.	.	.	.	.	SC217001_PC07131_E08	.	SC317457_PC07129_G07	.	201904650034_R07C01	.
REBC-AF5P	.	.	.	.	.	.	.	.	.	.	.	SC299578_merged	SC299578_merged_aliquot	.	.	.	.	.	.	SC208228_PC07134_B07	.	SC317228_PC07129_H01	.	201985320254_R06C01	.
REBC-AF5Q	.	.	.	.	.	.	.	.	.	.	.	SC299580_merged	SC299580_merged_aliquot	.	.	.	.	.	.	SC208282_PC07131_G10	.	SC317244_PC07133_E01	.	201985320068_R04C01	.
REBC-AF7I	.	.	.	.	.	.	.	.	.	.	.	SC299713_merged	SC299713_merged_aliquot	.	.	.	.	.	.	SC208317_PC07134_E12	.	SC317344_PC07127_C06	.	201959750222_R06C01	.
REBC-ACCN	.	REBC-ACCN-NB1-A	REBC-ACCN-NB1-A-2-0-D-A49W-36	.	.	REBC-ACCN-TTP1-A	REBC-ACCN-TTP1-A-1-1-D-A49W-36	.	.	.	.	SC080664_merged	SC080664_merged_aliquot	.	.	.	.	.	.	SC080954_PB88407_D02	.	SC081396_PB88408_B12	.	200693480017_R03C01	.
REBC-ACEG	.	REBC-ACEG-NB1-A	REBC-ACEG-NB1-A-1-0-D-A49Y-36	.	.	REBC-ACEG-TTP1-A	REBC-ACEG-TTP1-A-1-1-D-A49Y-36	.	.	.	.	SC080766_merged	SC080766_merged_aliquot	.	.	.	.	.	.	SC080962_PB88412_E03	.	SC081418_PB88410_B01	.	200691450052_R08C01	.
REBC-ACEH	.	REBC-ACEH-NB1-A	REBC-ACEH-NB1-A-1-0-D-A49Y-36	.	.	REBC-ACEH-TTP1-A	REBC-ACEH-TTP1-A-1-1-D-A49Y-36	.	.	.	.	SC080767_merged	SC080767_merged_aliquot	.	.	.	.	.	.	SC080963_PB88411_A05	.	SC081419_PB88407_E10	.	200691450052_R05C01	.
REBC-AF6W	.	.	.	.	.	.	.	.	.	.	.	SC299669_merged	SC299669_merged_aliquot	.	.	.	.	.	.	.	.	SC317284_PC07135_B03	.	201904650161_R04C01	.
REBC-AF70	.	.	.	.	.	.	.	.	.	.	.	SC299677_merged	SC299677_merged_aliquot	.	.	.	.	.	.	.	.	SC317253_PC07127_B07	.	201904640203_R03C01	.
REBC-AF52	.	.	.	.	.	.	.	.	.	.	.	SC299530_merged	SC299530_merged_aliquot	.	.	SC299530_CTAGTTAT-ACCTGATG_L001_R1_001	SC299530_CTAGTTAT-ACCTGATG_L001_R1_001_aliquot	.	.	.	.	SC317224_PC07134_C10	.	201904640133_R01C01	.
REBC-AF54	.	.	.	.	.	.	.	.	.	.	.	SC299534_merged	SC299534_merged_aliquot	.	.	SC299534_TGACCGCG-GGCCATCA_L001_R1_001	SC299534_TGACCGCG-GGCCATCA_L001_R1_001_aliquot	.	.	.	.	SC317161_PC07127_F07	.	201904650108_R08C01	.
REBC-AC9U	.	.	.	REBC-AC9U-NT1-A	REBC-AC9U-NT1-A-1-1-D-A49U-36	REBC-AC9U-TTP1-A	REBC-AC9U-TTP1-A-1-1-D-A49U-36	.	.	SC080606_merged	SC080606_merged_aliquot	SC080607_merged	SC080607_merged_aliquot	.	.	.	.	.	.	.	SC081319_PB88408_F06	SC081320_PB88409_E08	.	200793820078_R01C01	.
REBC-ACAC	.	REBC-ACAC-NB1-A	REBC-ACAC-NB1-A-1-0-D-A525-36	.	.	REBC-ACAC-TTP1-A	REBC-ACAC-TTP1-A-1-1-D-A525-36	.	.	.	.	SC108134_merged	SC108134_merged_aliquot	.	.	SC108134_TGACGGAA-ACGTCTAA_L001_R1_001	SC108134_TGACGGAA-ACGTCTAA_L001_R1_001_aliquot	.	.	SC317048_PC07134_B02	.	SC316792_PC07129_H10	.	201980430113_R05C01	.
REBC-ACAG	.	REBC-ACAG-NB1-A	REBC-ACAG-NB1-A-1-0-D-A553-36	.	.	REBC-ACAG-TTP1-A	REBC-ACAG-TTP1-A-1-1-D-A525-36	.	.	.	.	SC108135_merged	SC108135_merged_aliquot	.	.	.	.	.	.	SC317049_PC07127_E01	.	SC316793_PC07134_G09	.	201985320153_R06C01	.
REBC-ACDS	.	REBC-ACDS-NB1-A	REBC-ACDS-NB1-A-1-0-D-A49X-36	.	.	REBC-ACDS-TTP1-A	REBC-ACDS-TTP1-A-1-1-D-A49X-36	.	.	.	.	SC080733_merged	SC080733_merged_aliquot	.	.	.	.	.	.	SC080914_PB88407_E06	.	SC081232_PB88411_C08	.	200772260014_R03C01	.
REBC-ACF1	.	REBC-ACF1-NB1-A	REBC-ACF1-NB1-A-1-0-D-A49Y-36	.	.	REBC-ACF1-TTP1-A	REBC-ACF1-TTP1-A-1-1-D-A49Y-36	.	.	.	.	SC080798_merged	SC080798_merged_aliquot	.	.	.	.	.	.	SC080974_PB88409_G11	.	SC081450_PB88407_A08	.	200793820107_R05C01	.
REBC-ADK8	.	REBC-ADK8-NB1-A	REBC-ADK8-NB1-A-1-0-D-A553-36	.	.	REBC-ADK8-TTP1-A	REBC-ADK8-TTP1-A-1-1-D-A553-36	.	.	.	.	SC108225_merged	SC108225_merged_aliquot	.	.	SC108225_CTGACAGT-GGTTGACG_L001_R1_001	SC108225_CTGACAGT-GGTTGACG_L001_R1_001_aliquot	.	.	SC317075_PC07128_G06	.	SC316883_PC07133_C05	.	201904650034_R01C01	.
REBC-ADKJ	.	REBC-ADKJ-NB1-A	REBC-ADKJ-NB1-A-1-0-D-A554-36	.	.	REBC-ADKJ-TTP1-A	REBC-ADKJ-TTP1-A-1-1-D-A554-36	.	.	.	.	SC108244_merged	SC108244_merged_aliquot	.	.	.	.	.	.	SC317085_PC07128_F11	.	SC316902_PC07130_E01	.	201904640019_R08C01	.
REBC-ADMA	.	REBC-ADMA-NB1-A	REBC-ADMA-NB1-A-1-0-D-A528-36	.	.	REBC-ADMA-TTP1-A	REBC-ADMA-TTP1-A-1-1-D-A554-36	.	.	.	.	SC108355_merged	SC108355_merged_aliquot	.	.	.	.	.	.	SC317140_PC07135_A03	.	SC317013_PC07128_B06	.	201959740140_R06C01	.
REBC-ADL5	.	REBC-ADL5-NB1-A	REBC-ADL5-NB1-A-1-0-D-A527-36	.	.	REBC-ADL5-TTP1-A	REBC-ADL5-TTP1-A-1-1-D-A554-36	.	.	.	.	.	.	.	.	.	.	.	.	SC317106_PC07127_A10	.	SC316945_PC07130_C01	.	201939010024_R03C01	.
REBC-AF6Y	.	.	.	.	.	.	.	.	.	SC299672_merged	SC299672_merged_aliquot	SC299673_merged	SC299673_merged_aliquot	.	.	.	.	.	.	.	.	SC317316_PC07129_A01	.	201985320128_R05C01	.
REBC-AC9B	.	REBC-AC9B-NB1-A	REBC-AC9B-NB1-A-1-0-D-A553-36	.	.	REBC-AC9B-TTP1-A	REBC-AC9B-TTP1-A-1-1-D-A525-36	.	.	.	.	SC108127_merged	SC108127_merged_aliquot	.	.	.	.	.	.	.	.	SC316785_PC07135_C03	.	201904660184_R01C01	.
REBC-ACAK	PT; NT	.	.	REBC-ACAK-NT1-A	REBC-ACAK-NT1-A-1-1-D-A525-36	REBC-ACAK-TTP1-A	REBC-ACAK-TTP1-A-1-1-D-A553-36	.	.	SC108137_merged	SC108137_merged_aliquot	SC108136_merged	SC108136_merged_aliquot	.	.	.	.	.	.	.	SC316795_PC07129_A12	SC316794_PC07130_H06	201985320034_R07C01	201904640200_R05C01	.
REBC-ACCH	.	.	.	REBC-ACCH-NT1-A	REBC-ACCH-NT1-A-1-1-D-A49W-36	REBC-ACCH-TTP1-A	REBC-ACCH-TTP1-A-1-1-D-A49W-36	.	.	SC080656_merged	SC080656_merged_aliquot	SC080657_merged	SC080657_merged_aliquot	.	.	SC080657_GTATGAGA-CACTCTCG_L001_R1_001	SC080657_GTATGAGA-CACTCTCG_L001_R1_001_aliquot	.	.	.	SC081388_PB88411_H11	SC081389_PB88411_F10	200727750008_R03C01	.	.
REBC-ADJS	.	.	.	REBC-ADJS-NT1-A	REBC-ADJS-NT1-A-1-1-D-A526-36	REBC-ADJS-TTP1-A	REBC-ADJS-TTP1-A-1-1-D-A526-36	.	.	SC108195_merged	SC108195_merged_aliquot	SC108196_merged	SC108196_merged_aliquot	.	.	.	.	.	.	.	SC316853_PC07128_H02	SC316854_PC07134_H11	201904650024_R05C01	.	.
REBC-YQ-A90M	.	.	.	.	.	.	.	.	.	SC218638_merged	SC218638_merged_aliquot	SC218624_merged	SC218624_merged_aliquot	.	.	.	.	.	.	.	SB969274_PB73588_E03	SB969272_PB73588_D03	.	.	.
REBC-YQ-A90O	.	.	.	.	.	.	.	.	.	SC218589_merged	SC218589_merged_aliquot	SC218632_merged	SC218632_merged_aliquot	.	.	.	.	.	.	.	SB969279_PB73588_H03	SB969277_PB73588_G03	.	.	.
REBC-YQ-A90N	.	.	.	.	.	.	.	.	.	.	.	SC218596_merged	SC218596_merged_aliquot	.	.	.	.	.	.	.	.	SB969275_PB73588_F03	.	.	.
REBC-ADMC	PT	REBC-ADMC-NB1-A	REBC-ADMC-NB1-A-1-0-D-A528-36	REBC-ADMC-NT1-A	REBC-ADMC-NT1-A-1-1-D-A528-36	REBC-ADMC-TTP1-A	REBC-ADMC-TTP1-A-1-1-D-A554-36	.	.	SC108358_merged	SC108358_merged_aliquot	SC108359_merged	SC108359_merged_aliquot	.	.	.	.	.	.	SC317142_PC07129_B01	SC317016_PC07129_E11	.	201985320067_R05C01	.	.
REBC-ACD5	.	REBC-ACD5-NB1-A	REBC-ACD5-NB1-A-1-0-D-A49X-36	REBC-ACD5-NT1-A	REBC-ACD5-NT1-A-1-1-D-A49X-36	REBC-ACD5-TTP1-A	REBC-ACD5-TTP1-A-1-1-D-A49X-36	.	.	SC080695_merged	SC080695_merged_aliquot	SC080696_merged	SC080696_merged_aliquot	.	.	.	.	.	.	SC080910_PB88411_F07	SC081194_PB88409_D01	.	200693480017_R04C01	.	.
REBC-AF8E	.	REBC-AF8E-NB1-SC208340	REBC-AF8E-NB1-SC208340_Aliq	REBC-AF8E-NT1-A	REBC-AF8E-NT1-A-1-1-D-A649-36	REBC-AF8E-TTP1-A	REBC-AF8E-TTP1-A-1-1-D-A649-36	.	.	SC299778_merged	SC299778_merged_aliquot	SC299779_merged	SC299779_merged_aliquot	.	.	.	.	.	.	SC208340_PC07131_D01	SC317389_PC07134_G01	.	201904640122_R02C01	.	.

## Sheet: IDs included in WGS analyses
REBC_ID	TissueType	PT_Type	WGS.PT.GDC_SampleID	WGS.PT.GDC_AliquotID
REBC-ACE8	PT	matched	REBC-ACE8-TTP1-A	REBC-ACE8-TTP1-A-1-1-D-A49Y-36
REBC-AF5H	PT	matched	REBC-AF5H-TTP1-A	REBC-AF5H-TTP1-A-1-1-D-A649-36
REBC-ACDX	PT	matched	REBC-ACDX-TTP1-A	REBC-ACDX-TTP1-A-1-1-D-A49X-36
REBC-ACC6	PT	matched	REBC-ACC6-TTP1-A	REBC-ACC6-TTP1-A-1-1-D-A49W-36
REBC-ACA2	PT	matched	REBC-ACA2-TTP1-A	REBC-ACA2-TTP1-A-1-1-D-A49V-36
REBC-A90K	PT	matched	REBC-YQ-A90K-01A	REBC-YQ-A90K-01A-12D-A37Z-08
REBC-ADKJ	PT	matched	REBC-ADKJ-TTP1-A	REBC-ADKJ-TTP1-A-1-1-D-A554-36
REBC-ADK0	PT	matched	REBC-ADK0-TTP1-A	REBC-ADK0-TTP1-A-1-1-D-A526-36
REBC-AF6C	PT	matched	REBC-AF6C-TTP1-A	REBC-AF6C-TTP1-A-1-1-D-A649-36
REBC-AC9N	PT	matched	REBC-AC9N-TTP1-A	REBC-AC9N-TTP1-A-1-1-D-A49U-36
REBC-ACDK	PT	matched	REBC-ACDK-TTP1-A	REBC-ACDK-TTP1-A-1-1-D-A49X-36
REBC-A90D	PT	matched	REBC-YQ-A90D-01A	REBC-YQ-A90D-01A-11D-A37Z-08
REBC-ACEQ	PT	matched	REBC-ACEQ-TTP1-A	REBC-ACEQ-TTP1-A-1-1-D-A49Y-36
REBC-AC9W	PT	matched	REBC-AC9W-TTP1-A	REBC-AC9W-TTP1-A-1-1-D-A49U-36
REBC-AF51	PT	matched	REBC-AF51-TTP1-A	REBC-AF51-TTP1-A-1-1-D-A649-36
REBC-ADKX	PT	matched	REBC-ADKX-TTP1-A	REBC-ADKX-TTP1-A-1-1-D-A527-36
REBC-AC9F	PT	matched	REBC-AC9F-TTP1-A	REBC-AC9F-TTP1-A-1-1-D-A49U-36
REBC-ADJN	PT	matched	REBC-ADJN-TTP1-A	REBC-ADJN-TTP1-A-1-1-D-A525-36
REBC-ADKD	PT	matched	REBC-ADKD-TTP1-A	REBC-ADKD-TTP1-A-1-1-D-A553-36
REBC-ADLU	PT	matched	REBC-ADLU-TTP1-A	REBC-ADLU-TTP1-A-1-1-D-A554-36
REBC-AF8Y	PT	matched	REBC-AF8Y-TTP1-A	REBC-AF8Y-TTP1-A-1-1-D-A650-36
REBC-ACAV	PT	matched	REBC-ACAV-TTP1-A	REBC-ACAV-TTP1-A-1-1-D-A49V-36
REBC-AC9O	PT	matched	REBC-AC9O-TTP1-A	REBC-AC9O-TTP1-A-1-1-D-A49U-36
REBC-ACA8	PT	matched	REBC-ACA8-TTP1-A	REBC-ACA8-TTP1-A-1-1-D-A49V-36
REBC-ACFG	PT	matched	REBC-ACFG-TTP1-A	REBC-ACFG-TTP1-A-1-1-D-A49Y-36
REBC-ACBH	PT	matched	REBC-ACBH-TTP1-A	REBC-ACBH-TTP1-A-1-1-D-A49W-36
REBC-ACDT	PT	matched	REBC-ACDT-TTP1-A	REBC-ACDT-TTP1-A-1-1-D-A49X-36
REBC-ACCL	PT	matched	REBC-ACCL-TTP1-A	REBC-ACCL-TTP1-A-1-1-D-A49W-36
REBC-AF50	PT	matched	REBC-AF50-TTP1-A	REBC-AF50-TTP1-A-1-1-D-A649-36
REBC-ACBB	PT	matched	REBC-ACBB-TTP1-A	REBC-ACBB-TTP1-A-1-1-D-A49V-36
REBC-ADL4	PT	matched	REBC-ADL4-TTP1-A	REBC-ADL4-TTP1-A-1-1-D-A554-36
REBC-AF78	PT	matched	REBC-AF78-TTP1-A	REBC-AF78-TTP1-A-1-1-D-A649-36
REBC-ACE9	PT	matched	REBC-ACE9-TTP1-A	REBC-ACE9-TTP1-A-1-1-D-A49Y-36
REBC-ADJI	PT	matched	REBC-ADJI-TTP1-A	REBC-ADJI-TTP1-A-1-1-D-A553-36
REBC-ADLW	PT	matched	REBC-ADLW-TTP1-A	REBC-ADLW-TTP1-A-1-1-D-A554-36
REBC-ADLZ	PT	matched	REBC-ADLZ-TTP1-A	REBC-ADLZ-TTP1-A-1-1-D-A554-36
REBC-ADM0	PT	matched	REBC-ADM0-TTP1-A	REBC-ADM0-TTP1-A-1-1-D-A554-36
REBC-AF7Y	PT	matched	REBC-AF7Y-TTP1-A	REBC-AF7Y-TTP1-A-1-1-D-A649-36
REBC-ACAC	PT	matched	REBC-ACAC-TTP1-A	REBC-ACAC-TTP1-A-1-1-D-A525-36
REBC-ACE1	PT	matched	REBC-ACE1-TTP1-A	REBC-ACE1-TTP1-A-1-1-D-A49X-36
REBC-ACBU	PT	matched	REBC-ACBU-TTP1-A	REBC-ACBU-TTP1-A-1-1-D-A49W-36
REBC-ACBG	PT	matched	REBC-ACBG-TTP1-A	REBC-ACBG-TTP1-A-1-1-D-A49W-36
REBC-ACDW	PT	matched	REBC-ACDW-TTP1-A	REBC-ACDW-TTP1-A-1-1-D-A525-36
REBC-ADMB	PT	matched	REBC-ADMB-TTP1-A	REBC-ADMB-TTP1-A-1-1-D-A528-36
REBC-ADL8	PT	matched	REBC-ADL8-TTP1-A	REBC-ADL8-TTP1-A-1-1-D-A527-36
REBC-ACDN	PT	matched	REBC-ACDN-TTP1-A	REBC-ACDN-TTP1-A-1-1-D-A49X-36
REBC-AF84	PT	matched	REBC-AF84-TTP1-A	REBC-AF84-TTP1-A-1-1-D-A649-36
REBC-ACBF	PT	matched	REBC-ACBF-TTP1-A	REBC-ACBF-TTP1-A-1-1-D-A49W-36
REBC-ACC1	PT	matched	REBC-ACC1-TTP1-A	REBC-ACC1-TTP1-A-1-1-D-A49W-36
REBC-AC9K	PT	matched	REBC-AC9K-TTP1-A	REBC-AC9K-TTP1-A-1-1-D-A49U-36
REBC-ACCH	PT	matched	REBC-ACCH-TTP1-A	REBC-ACCH-TTP1-A-1-1-D-A49W-36
REBC-AF53	PT	matched	REBC-AF53-TTP1-A	REBC-AF53-TTP1-A-1-1-D-A649-36
REBC-AC8P	PT	matched	REBC-AC8P-TTP1-A	REBC-AC8P-TTP1-A-1-1-D-A49U-36
REBC-AF66	PT	matched	REBC-AF66-TTP1-A	REBC-AF66-TTP1-A-1-1-D-A649-36
REBC-AC9E	PT	matched	REBC-AC9E-TTP1-A	REBC-AC9E-TTP1-A-1-1-D-A49U-36
REBC-ACBS	PT	matched	REBC-ACBS-TTP1-A	REBC-ACBS-TTP1-A-1-1-D-A49W-36
REBC-ACAD	PT	matched	REBC-ACAD-TTP1-A	REBC-ACAD-TTP1-A-1-1-D-A49V-36
REBC-AC8M	PT	matched	REBC-AC8M-TTP1-A	REBC-AC8M-TTP1-A-1-1-D-A49U-36
REBC-ADJJ	PT	matched	REBC-ADJJ-TTP1-A	REBC-ADJJ-TTP1-A-1-1-D-A553-36
REBC-ADMH	PT	matched	REBC-ADMH-TTP1-A	REBC-ADMH-TTP1-A-1-1-D-A554-36
REBC-ACA4	PT	matched	REBC-ACA4-TTP1-A	REBC-ACA4-TTP1-A-1-1-D-A49V-36
REBC-ACA1	PT	matched	REBC-ACA1-TTP1-A	REBC-ACA1-TTP1-A-1-1-D-A553-36
REBC-AC9X	PT	matched	REBC-AC9X-TTP1-A	REBC-AC9X-TTP1-A-1-1-D-A49U-36
REBC-ACBJ	PT	matched	REBC-ACBJ-TTP1-A	REBC-ACBJ-TTP1-A-1-1-D-A49W-36
REBC-ACFB	PT	matched	REBC-ACFB-TTP1-A	REBC-ACFB-TTP1-A-1-1-D-A553-36
REBC-ACB5	PT	matched	REBC-ACB5-TTP1-A	REBC-ACB5-TTP1-A-1-1-D-A49V-36
REBC-AC8N	PT	matched	REBC-AC8N-TTP1-A	REBC-AC8N-TTP1-A-1-1-D-A49U-36
REBC-ACB3	PT	matched	REBC-ACB3-TTP1-A	REBC-ACB3-TTP1-A-1-1-D-A49V-36
REBC-ADMI	PT	matched	REBC-ADMI-TTP1-A	REBC-ADMI-TTP1-A-1-1-D-A554-36
REBC-ADJR	PT	matched	REBC-ADJR-TTP1-A	REBC-ADJR-TTP1-A-1-1-D-A553-36
REBC-ADJS	PT	matched	REBC-ADJS-TTP1-A	REBC-ADJS-TTP1-A-1-1-D-A526-36
REBC-AF8R	PT	matched	REBC-AF8R-TTP1-A	REBC-AF8R-TTP1-A-1-1-D-A650-36
REBC-ACCE	PT	matched	REBC-ACCE-TTP1-A	REBC-ACCE-TTP1-A-1-1-D-A525-36
REBC-ACB7	PT	matched	REBC-ACB7-TTP1-A	REBC-ACB7-TTP1-A-1-1-D-A49V-36
REBC-ACDZ	PT	matched	REBC-ACDZ-TTP1-A	REBC-ACDZ-TTP1-A-1-1-D-A49X-36
REBC-AC97	PT	matched	REBC-AC97-TTP1-A	REBC-AC97-TTP1-A-1-1-D-A49U-36
REBC-ACEH	PT	matched	REBC-ACEH-TTP1-A	REBC-ACEH-TTP1-A-1-1-D-A49Y-36
REBC-ACE6	PT	matched	REBC-ACE6-TTP1-A	REBC-ACE6-TTP1-A-1-1-D-A49Y-36
REBC-ADK5	PT	matched	REBC-ADK5-TTP1-A	REBC-ADK5-TTP1-A-1-1-D-A553-36
REBC-ADKF	PT	matched	REBC-ADKF-TTP1-A	REBC-ADKF-TTP1-A-1-1-D-A553-36
REBC-ACA6	PT	matched	REBC-ACA6-TTP1-A	REBC-ACA6-TTP1-A-1-1-D-A49V-36
REBC-AF8D	PT	matched	REBC-AF8D-TTP1-A	REBC-AF8D-TTP1-A-1-1-D-A649-36
REBC-ACEJ	PT	matched	REBC-ACEJ-TTP1-A	REBC-ACEJ-TTP1-A-1-1-D-A553-36
REBC-ADLJ	PT	matched	REBC-ADLJ-TTP1-A	REBC-ADLJ-TTP1-A-1-1-D-A527-36
REBC-AC93	PT	matched	REBC-AC93-TTP1-A	REBC-AC93-TTP1-A-1-1-D-A49U-36
REBC-AC8W	PT	paired	REBC-AC8W-TTP1-A	REBC-AC8W-TTP1-A-1-1-D-A49U-36
REBC-AC9G	PT	paired	REBC-AC9G-TTP1-A	REBC-AC9G-TTP1-A-1-1-D-A49U-36
REBC-AC9I	PT	paired	REBC-AC9I-TTP1-A	REBC-AC9I-TTP1-A-1-1-D-A49U-36
REBC-AC9J	PT	paired	REBC-AC9J-TTP1-A	REBC-AC9J-TTP1-A-1-1-D-A49U-36
REBC-AC9L	PT	paired	REBC-AC9L-TTP1-A	REBC-AC9L-TTP1-A-1-1-D-A49U-36
REBC-AC9P	PT	paired	REBC-AC9P-TTP1-A	REBC-AC9P-TTP1-A-1-1-D-A49U-36
REBC-AC9T	PT	paired	REBC-AC9T-TTP1-A	REBC-AC9T-TTP1-A-1-1-D-A49U-36
REBC-ACA9	PT	paired	REBC-ACA9-TTP1-A	REBC-ACA9-TTP1-A-1-1-D-A49V-36
REBC-ACAN	PT	paired	REBC-ACAN-TTP1-A	REBC-ACAN-TTP1-A-1-1-D-A49V-36
REBC-ACAO	PT	paired	REBC-ACAO-TTP1-A	REBC-ACAO-TTP1-A-1-1-D-A49V-36
REBC-ACAS	PT	paired	REBC-ACAS-TTP1-A	REBC-ACAS-TTP1-A-1-1-D-A49V-36
REBC-ACB0	PT	paired	REBC-ACB0-TTP1-A	REBC-ACB0-TTP1-A-1-1-D-A49V-36
REBC-ACBQ	PT	paired	REBC-ACBQ-TTP1-A	REBC-ACBQ-TTP1-A-1-1-D-A49W-36
REBC-ACC5	PT	paired	REBC-ACC5-TTP1-A	REBC-ACC5-TTP1-A-1-1-D-A49W-36
REBC-ACC9	PT	paired	REBC-ACC9-TTP1-A	REBC-ACC9-TTP1-A-1-1-D-A49W-36
REBC-ACCK	PT	paired	REBC-ACCK-TTP1-A	REBC-ACCK-TTP1-A-1-1-D-A49W-36
REBC-ACCO	PT	paired	REBC-ACCO-TTP1-A	REBC-ACCO-TTP1-A-1-1-D-A49W-36
REBC-ACD2	PT	paired	REBC-ACD2-TTP1-A	REBC-ACD2-TTP1-A-1-1-D-A49X-36
REBC-ACD8	PT	paired	REBC-ACD8-TTP1-A	REBC-ACD8-TTP1-A-1-1-D-A49X-36
REBC-ACDH	PT	paired	REBC-ACDH-TTP1-A	REBC-ACDH-TTP1-A-1-1-D-A49X-36
REBC-ACEB	PT	paired	REBC-ACEB-TTP1-A	REBC-ACEB-TTP1-A-1-1-D-A49Y-36
REBC-ACED	PT	paired	REBC-ACED-TTP1-A	REBC-ACED-TTP1-A-1-1-D-A49Y-36
REBC-ACEV	PT	paired	REBC-ACEV-TTP1-A	REBC-ACEV-TTP1-A-1-1-D-A49Y-36
REBC-ACF0	PT	paired	REBC-ACF0-TTP1-A	REBC-ACF0-TTP1-A-1-1-D-A49Y-36
REBC-ACFH	PT	paired	REBC-ACFH-TTP1-A	REBC-ACFH-TTP1-A-1-1-D-A49Y-36
REBC-ACFI	PT	paired	REBC-ACFI-TTP1-A	REBC-ACFI-TTP1-A-1-1-D-A49Z-36
REBC-ADKN	PT	paired	REBC-ADKN-TTP1-A	REBC-ADKN-TTP1-A-1-1-D-A554-36
REBC-ADL0	PT	paired	REBC-ADL0-TTP1-A	REBC-ADL0-TTP1-A-1-1-D-A554-36
REBC-ADL9	PT	paired	REBC-ADL9-TTP1-A	REBC-ADL9-TTP1-A-1-1-D-A527-36
REBC-ADLI	PT	paired	REBC-ADLI-TTP1-A	REBC-ADLI-TTP1-A-1-1-D-A554-36
REBC-ADMD	PT	paired	REBC-ADMD-TTP1-A	REBC-ADMD-TTP1-A-1-1-D-A554-36
REBC-ADMG	PT	paired	REBC-ADMG-TTP1-A	REBC-ADMG-TTP1-A-1-1-D-A554-36
REBC-AF4Z	PT	paired	REBC-AF4Z-TTP1-A	REBC-AF4Z-TTP1-A-1-1-D-A649-36
REBC-AF5D	PT	paired	REBC-AF5D-TTP1-A	REBC-AF5D-TTP1-A-1-1-D-A649-36
REBC-AF5E	PT	paired	REBC-AF5E-TTP1-A	REBC-AF5E-TTP1-A-1-1-D-A649-36
REBC-AF86	PT	paired	REBC-AF86-TTP1-A	REBC-AF86-TTP1-A-1-1-D-A649-36
REBC-AF89	PT	paired	REBC-AF89-TTP1-A	REBC-AF89-TTP1-A-1-1-D-A649-36
REBC-AF8K	PT	paired	REBC-AF8K-TTP1-A	REBC-AF8K-TTP1-A-1-1-D-A649-36
REBC-AF8P	PT	paired	REBC-AF8P-TTP1-A	REBC-AF8P-TTP1-A-1-1-D-A650-36
REBC-AF8V	PT	paired	REBC-AF8V-TTP1-A	REBC-AF8V-TTP1-A-1-1-D-A650-36
REBC-ACE0	PT	paired	REBC-ACE0-TTP1-A	REBC-ACE0-TTP1-A-1-1-D-A49X-36
REBC-AC8W	cLNM	.	REBC-AC8W-TTM1-A	REBC-AC8W-TTM1-A-1-1-D-A76R-36
REBC-AC9G	cLNM	.	REBC-AC9G-TTM1-A	REBC-AC9G-TTM1-A-1-1-D-A76R-36
REBC-AC9I	cLNM	.	REBC-AC9I-TTM1-A	REBC-AC9I-TTM1-A-1-1-D-A76R-36
REBC-AC9J	cLNM	.	REBC-AC9J-TTM1-A	REBC-AC9J-TTM1-A-1-1-D-A76R-36
REBC-AC9L	cLNM	.	REBC-AC9L-TTM1-A	REBC-AC9L-TTM1-A-1-1-D-A76R-36
REBC-AC9P	cLNM	.	REBC-AC9P-TTM1-A	REBC-AC9P-TTM1-A-1-1-D-A76R-36
REBC-AC9T	cLNM	.	REBC-AC9T-TTM1-A	REBC-AC9T-TTM1-A-1-1-D-A76R-36
REBC-ACA9	cLNM	.	REBC-ACA9-TTM1-A	REBC-ACA9-TTM1-A-1-1-D-A76R-36
REBC-ACAN	cLNM	.	REBC-ACAN-TTM1-A	REBC-ACAN-TTM1-A-1-1-D-A76R-36
REBC-ACAO	cLNM	.	REBC-ACAO-TTM1-A	REBC-ACAO-TTM1-A-1-1-D-A76R-36
REBC-ACAS	cLNM	.	REBC-ACAS-TTM1-A	REBC-ACAS-TTM1-A-1-1-D-A76R-36
REBC-ACB0	cLNM	.	REBC-ACB0-TTM1-A	REBC-ACB0-TTM1-A-1-1-D-A76R-36
REBC-ACB9	cLNM	.	REBC-ACB9-TTM1-A	REBC-ACB9-TTM1-A-1-1-D-A76R-36
REBC-ACBO	cLNM	.	REBC-ACBO-TTM1-A	REBC-ACBO-TTM1-A-1-1-D-A76R-36
REBC-ACBQ	cLNM	.	REBC-ACBQ-TTM1-A	REBC-ACBQ-TTM1-A-1-1-D-A76R-36
REBC-ACC5	cLNM	.	REBC-ACC5-TTM1-A	REBC-ACC5-TTM1-A-1-1-D-A76R-36
REBC-ACC9	cLNM	.	REBC-ACC9-TTM1-A	REBC-ACC9-TTM1-A-1-1-D-A76R-36
REBC-ACCK	cLNM	.	REBC-ACCK-TTM1-A	REBC-ACCK-TTM1-A-1-1-D-A76R-36
REBC-ACCO	cLNM	.	REBC-ACCO-TTM1-A	REBC-ACCO-TTM1-A-1-1-D-A76R-36
REBC-ACD2	cLNM	.	REBC-ACD2-TTM1-A	REBC-ACD2-TTM1-A-1-1-D-A76R-36
REBC-ACD8	cLNM	.	REBC-ACD8-TTM1-A	REBC-ACD8-TTM1-A-1-1-D-A76R-36
REBC-ACDH	cLNM	.	REBC-ACDH-TTM1-A	REBC-ACDH-TTM1-A-1-1-D-A76R-36
REBC-ACE0	cLNM	.	REBC-ACE0-TTM1-A	REBC-ACE0-TTM1-A-1-1-D-A76R-36
REBC-ACE5	cLNM	.	REBC-ACE5-TTM1-A	REBC-ACE5-TTM1-A-1-1-D-A76R-36
REBC-ACEB	cLNM	.	REBC-ACEB-TTM1-A	REBC-ACEB-TTM1-A-1-1-D-A76R-36
REBC-ACED	cLNM	.	REBC-ACED-TTM1-A	REBC-ACED-TTM1-A-1-1-D-A76R-36
REBC-ACEV	cLNM	.	REBC-ACEV-TTM1-A	REBC-ACEV-TTM1-A-1-1-D-A76R-36
REBC-ACF0	cLNM	.	REBC-ACF0-TTM1-A	REBC-ACF0-TTM1-A-1-1-D-A76R-36
REBC-ACFH	cLNM	.	REBC-ACFH-TTM1-A	REBC-ACFH-TTM1-A-1-1-D-A76R-36
REBC-ACFI	cLNM	.	REBC-ACFI-TTM1-A	REBC-ACFI-TTM1-A-1-1-D-A76R-36
REBC-ADJU	cLNM	.	REBC-ADJU-TTM1-A	REBC-ADJU-TTM1-A-1-1-D-A76R-36
REBC-ADKN	cLNM	.	REBC-ADKN-TTM1-A	REBC-ADKN-TTM1-A-1-1-D-A76R-36
REBC-ADL0	cLNM	.	REBC-ADL0-TTM1-A	REBC-ADL0-TTM1-A-1-1-D-A76R-36
REBC-ADL9	cLNM	.	REBC-ADL9-TTM1-A	REBC-ADL9-TTM1-A-1-1-D-A76R-36
REBC-ADLI	cLNM	.	REBC-ADLI-TTM1-A	REBC-ADLI-TTM1-A-1-1-D-A76R-36
REBC-ADMD	cLNM	.	REBC-ADMD-TTM1-A	REBC-ADMD-TTM1-A-1-1-D-A76R-36
REBC-ADMG	cLNM	.	REBC-ADMG-TTM1-A	REBC-ADMG-TTM1-A-1-1-D-A76R-36
REBC-AF4Z	cLNM	.	REBC-AF4Z-TTM1-A	REBC-AF4Z-TTM1-A-1-1-D-A76R-36
REBC-AF5D	cLNM	.	REBC-AF5D-TTM1-A	REBC-AF5D-TTM1-A-1-1-D-A76R-36
REBC-AF5E	cLNM	.	REBC-AF5E-TTM1-A	REBC-AF5E-TTM1-A-1-1-D-A76R-36
REBC-AF86	cLNM	.	REBC-AF86-TTM1-A	REBC-AF86-TTM1-A-1-1-D-A76R-36
REBC-AF89	cLNM	.	REBC-AF89-TTM1-A	REBC-AF89-TTM1-A-1-1-D-A76R-36
REBC-AF8K	cLNM	.	REBC-AF8K-TTM1-A	REBC-AF8K-TTM1-A-1-1-D-A76R-36
REBC-AF8P	cLNM	.	REBC-AF8P-TTM1-A	REBC-AF8P-TTM1-A-1-1-D-A76R-36
REBC-AF8V	cLNM	.	REBC-AF8V-TTM1-A	REBC-AF8V-TTM1-A-1-1-D-A76R-36

## Sheet: IDs in mRNA analyses
REBC_ID	TissueType	PT_Type	SampleName	mRNA.PT.GDC_SampleID	mRNA.PT.GDC_AliquotID
REBC-AC8W	cLNM	.	REBC-AC8W-TTM1	REBC-AC8W-TTM1	REBC-AC8W-TTM1_aliquot
REBC-AC9G	cLNM	.	REBC-AC9G-TTM1	REBC-AC9G-TTM1	REBC-AC9G-TTM1_aliquot
REBC-AC9I	cLNM	.	REBC-AC9I-TTM1	REBC-AC9I-TTM1	REBC-AC9I-TTM1_aliquot
REBC-AC9J	cLNM	.	REBC-AC9J-TTM1	REBC-AC9J-TTM1	REBC-AC9J-TTM1_aliquot
REBC-AC9P	cLNM	.	REBC-AC9P-TTM1	REBC-AC9P-TTM1	REBC-AC9P-TTM1_aliquot
REBC-AC9T	cLNM	.	REBC-AC9T-TTM1	REBC-AC9T-TTM1	REBC-AC9T-TTM1_aliquot
REBC-ACA9	cLNM	.	REBC-ACA9-TTM1	REBC-ACA9-TTM1	REBC-ACA9-TTM1_aliquot
REBC-ACAN	cLNM	.	REBC-ACAN-TTM1	REBC-ACAN-TTM1	REBC-ACAN-TTM1_aliquot
REBC-ACAO	cLNM	.	REBC-ACAO-TTM1	REBC-ACAO-TTM1	REBC-ACAO-TTM1_aliquot
REBC-ACAS	cLNM	.	REBC-ACAS-TTM1	REBC-ACAS-TTM1	REBC-ACAS-TTM1_aliquot
REBC-ACB0	cLNM	.	REBC-ACB0-TTM1	REBC-ACB0-TTM1	REBC-ACB0-TTM1_aliquot
REBC-ACB9	cLNM	.	REBC-ACB9-TTM1	REBC-ACB9-TTM1	REBC-ACB9-TTM1_aliquot
REBC-ACBO	cLNM	.	REBC-ACBO-TTM1	REBC-ACBO-TTM1	REBC-ACBO-TTM1_aliquot
REBC-ACBQ	cLNM	.	REBC-ACBQ-TTM1	REBC-ACBQ-TTM1	REBC-ACBQ-TTM1_aliquot
REBC-ACC5	cLNM	.	REBC-ACC5-TTM1	REBC-ACC5-TTM1	REBC-ACC5-TTM1_aliquot
REBC-ACC9	cLNM	.	REBC-ACC9-TTM1	REBC-ACC9-TTM1	REBC-ACC9-TTM1_aliquot
REBC-ACCK	cLNM	.	REBC-ACCK-TTM1	REBC-ACCK-TTM1	REBC-ACCK-TTM1_aliquot
REBC-ACCO	cLNM	.	REBC-ACCO-TTM1	REBC-ACCO-TTM1	REBC-ACCO-TTM1_aliquot
REBC-ACD2	cLNM	.	REBC-ACD2-TTM1	REBC-ACD2-TTM1	REBC-ACD2-TTM1_aliquot
REBC-ACD8	cLNM	.	REBC-ACD8-TTM1	REBC-ACD8-TTM1	REBC-ACD8-TTM1_aliquot
REBC-ACDH	cLNM	.	REBC-ACDH-TTM1	REBC-ACDH-TTM1	REBC-ACDH-TTM1_aliquot
REBC-ACE0	cLNM	.	REBC-ACE0-TTM1	REBC-ACE0-TTM1	REBC-ACE0-TTM1_aliquot
REBC-ACE5	cLNM	.	REBC-ACE5-TTM1	REBC-ACE5-TTM1	REBC-ACE5-TTM1_aliquot
REBC-ACEB	cLNM	.	REBC-ACEB-TTM1	REBC-ACEB-TTM1	REBC-ACEB-TTM1_aliquot
REBC-ACED	cLNM	.	REBC-ACED-TTM1	REBC-ACED-TTM1	REBC-ACED-TTM1_aliquot
REBC-ACEV	cLNM	.	REBC-ACEV-TTM1	REBC-ACEV-TTM1	REBC-ACEV-TTM1_aliquot
REBC-ACF0	cLNM	.	REBC-ACF0-TTM1	REBC-ACF0-TTM1	REBC-ACF0-TTM1_aliquot
REBC-ACFH	cLNM	.	REBC-ACFH-TTM1	REBC-ACFH-TTM1	REBC-ACFH-TTM1_aliquot
REBC-ACFI	cLNM	.	REBC-ACFI-TTM1	REBC-ACFI-TTM1	REBC-ACFI-TTM1_aliquot
REBC-ADJU	cLNM	.	REBC-ADJU-TTM1	REBC-ADJU-TTM1	REBC-ADJU-TTM1_aliquot
REBC-ADKN	cLNM	.	REBC-ADKN-TTM1	REBC-ADKN-TTM1	REBC-ADKN-TTM1_aliquot
REBC-ADL0	cLNM	.	REBC-ADL0-TTM1	REBC-ADL0-TTM1	REBC-ADL0-TTM1_aliquot
REBC-ADL9	cLNM	.	REBC-ADL9-TTM1	REBC-ADL9-TTM1	REBC-ADL9-TTM1_aliquot
REBC-ADLI	cLNM	.	REBC-ADLI-TTM1	REBC-ADLI-TTM1	REBC-ADLI-TTM1_aliquot
REBC-ADLW	cLNM	.	REBC-ADLW-TTM1	REBC-ADLW-TTM1	REBC-ADLW-TTM1_aliquot
REBC-ADMD	cLNM	.	REBC-ADMD-TTM1	REBC-ADMD-TTM1	REBC-ADMD-TTM1_aliquot
REBC-ADMG	cLNM	.	REBC-ADMG-TTM1	REBC-ADMG-TTM1	REBC-ADMG-TTM1_aliquot
REBC-AF4Z	cLNM	.	REBC-AF4Z-TTM1	REBC-AF4Z-TTM1	REBC-AF4Z-TTM1_aliquot
REBC-AF5D	cLNM	.	REBC-AF5D-TTM1	REBC-AF5D-TTM1	REBC-AF5D-TTM1_aliquot
REBC-AF5E	cLNM	.	REBC-AF5E-TTM1	REBC-AF5E-TTM1	REBC-AF5E-TTM1_aliquot
REBC-AF7J	cLNM	.	REBC-AF7J-TTM1	REBC-AF7J-TTM1	REBC-AF7J-TTM1_aliquot
REBC-AF86	cLNM	.	REBC-AF86-TTM1	REBC-AF86-TTM1	REBC-AF86-TTM1_aliquot
REBC-AF89	cLNM	.	REBC-AF89-TTM1	REBC-AF89-TTM1	REBC-AF89-TTM1_aliquot
REBC-AF8K	cLNM	.	REBC-AF8K-TTM1	REBC-AF8K-TTM1	REBC-AF8K-TTM1_aliquot
REBC-AF8P	cLNM	.	REBC-AF8P-TTM1	REBC-AF8P-TTM1	REBC-AF8P-TTM1_aliquot
REBC-AF8V	cLNM	.	REBC-AF8V-TTM1	REBC-AF8V-TTM1	REBC-AF8V-TTM1_aliquot
REBC-AC8W	PT	paired	REBC-AC8W-TTP1	REBC-AC8W-TTM1	REBC-AC8W-TTM1_aliquot
REBC-AC9P	PT	paired	REBC-AC9P-TTP1	REBC-AC9P-TTM1	REBC-AC9P-TTM1_aliquot
REBC-AC9T	PT	paired	REBC-AC9T-TTP1	REBC-AC9T-TTM1	REBC-AC9T-TTM1_aliquot
REBC-ACAO	PT	paired	REBC-ACAO-TTP1	REBC-ACAO-TTM1	REBC-ACAO-TTM1_aliquot
REBC-ACC9	PT	paired	REBC-ACC9-TTP1	REBC-ACC9-TTM1	REBC-ACC9-TTM1_aliquot
REBC-ACCK	PT	paired	REBC-ACCK-TTP1	REBC-ACCK-TTM1	REBC-ACCK-TTM1_aliquot
REBC-ACCO	PT	paired	REBC-ACCO-TTP1	REBC-ACCO-TTM1	REBC-ACCO-TTM1_aliquot
REBC-ACD8	PT	paired	REBC-ACD8-TTP1	REBC-ACD8-TTM1	REBC-ACD8-TTM1_aliquot
REBC-ACF0	PT	paired	REBC-ACF0-TTP1	REBC-ACF0-TTM1	REBC-ACF0-TTM1_aliquot
REBC-ADJU	PT	paired	REBC-ADJU-TTP1	REBC-ADJU-TTM1	REBC-ADJU-TTM1_aliquot
REBC-ADKN	PT	paired	REBC-ADKN-TTP1	REBC-ADKN-TTM1	REBC-ADKN-TTM1_aliquot
REBC-ADL0	PT	paired	REBC-ADL0-TTP1	REBC-ADL0-TTM1	REBC-ADL0-TTM1_aliquot
REBC-ADL9	PT	paired	REBC-ADL9-TTP1	REBC-ADL9-TTM1	REBC-ADL9-TTM1_aliquot
REBC-ADLI	PT	paired	REBC-ADLI-TTP1	REBC-ADLI-TTM1	REBC-ADLI-TTM1_aliquot
REBC-ADMG	PT	paired	REBC-ADMG-TTP1	REBC-ADMG-TTM1	REBC-ADMG-TTM1_aliquot
REBC-AF5D	PT	paired	REBC-AF5D-TTP1	REBC-AF5D-TTM1	REBC-AF5D-TTM1_aliquot
REBC-AF5E	PT	paired	REBC-AF5E-TTP1	REBC-AF5E-TTM1	REBC-AF5E-TTM1_aliquot
REBC-AF7J	PT	paired	REBC-AF7J-TTP1	REBC-AF7J-TTM1	REBC-AF7J-TTM1_aliquot
REBC-AF89	PT	paired	REBC-AF89-TTP1	REBC-AF89-TTM1	REBC-AF89-TTM1_aliquot
REBC-AF8K	PT	paired	REBC-AF8K-TTP1	REBC-AF8K-TTM1	REBC-AF8K-TTM1_aliquot
REBC-AF8P	PT	paired	REBC-AF8P-TTP1	REBC-AF8P-TTM1	REBC-AF8P-TTM1_aliquot
REBC-AF8V	PT	paired	REBC-AF8V-TTP1	REBC-AF8V-TTM1	REBC-AF8V-TTM1_aliquot
REBC-ACAN	PT	paired	SC080457	SC080457_merged	SC080457_merged_aliquot
REBC-ACAS	PT	paired	SC080467	SC080467_merged	SC080467_merged_aliquot
REBC-ACB0	PT	paired	SC080483	SC080483_merged	SC080483_merged_aliquot
REBC-ACB9	PT	paired	SC080495	SC080495_merged	SC080495_merged_aliquot
REBC-ACBO	PT	paired	SC080515	SC080515_merged	SC080515_merged_aliquot
REBC-ACBQ	PT	paired	SC080519	SC080519_merged	SC080519_merged_aliquot
REBC-AC9G	PT	paired	SC080583	SC080583_merged	SC080583_merged_aliquot
REBC-AC9I	PT	paired	SC080585	SC080585_merged	SC080585_merged_aliquot
REBC-AC9J	PT	paired	SC080587	SC080587_merged	SC080587_merged_aliquot
REBC-ACA9	PT	paired	SC080631	SC080631_merged	SC080631_merged_aliquot
REBC-ACC5	PT	paired	SC080639	SC080639_merged	SC080639_merged_aliquot
REBC-ACD2	PT	paired	SC080690	SC080690_merged	SC080690_merged_aliquot
REBC-ACDH	PT	paired	SC080716	SC080716_merged	SC080716_merged_aliquot
REBC-ACE0	PT	paired	SC080745	SC080745_merged	SC080745_merged_aliquot
REBC-ACE5	PT	paired	SC080753	SC080753_merged	SC080753_merged_aliquot
REBC-ACEB	PT	paired	SC080761	SC080761_merged	SC080761_merged_aliquot
REBC-ACED	PT	paired	SC080763	SC080763_merged	SC080763_merged_aliquot
REBC-ACEV	PT	paired	SC080789	SC080789_merged	SC080789_merged_aliquot
REBC-ACFH	PT	paired	SC080822	SC080822_merged	SC080822_merged_aliquot
REBC-ACFI	PT	paired	SC080824	SC080824_merged	SC080824_merged_aliquot
REBC-ADLW	PT	paired	SC108331	SC108331_merged	SC108331_merged_aliquot
REBC-ADMD	PT	paired	SC108361	SC108361_merged	SC108361_merged_aliquot
REBC-AC91	PT	matched	REBC-AC91-TTP1	REBC-AC91-TTP1	REBC-AC91-TTP1_aliquot
REBC-ACE8	PT	matched	REBC-ACE8-TTP1	REBC-ACE8-TTP1	REBC-ACE8-TTP1_aliquot
REBC-ACAD	PT	matched	SC080443	SC080443_merged	SC080443_merged_aliquot
REBC-ACAF	PT	matched	SC080447	SC080447_merged	SC080447_merged_aliquot
REBC-ACAQ	PT	matched	SC080463	SC080463_merged	SC080463_merged_aliquot
REBC-ACAV	PT	matched	SC080473	SC080473_merged	SC080473_merged_aliquot
REBC-ACB3	PT	matched	SC080487	SC080487_merged	SC080487_merged_aliquot
REBC-ACB5	PT	matched	SC080491	SC080491_merged	SC080491_merged_aliquot
REBC-ACBB	PT	matched	SC080497	SC080497_merged	SC080497_merged_aliquot
REBC-ACBF	PT	matched	SC080501	SC080501_merged	SC080501_merged_aliquot
REBC-ACBG	PT	matched	SC080503	SC080503_merged	SC080503_merged_aliquot
REBC-ACBH	PT	matched	SC080505	SC080505_merged	SC080505_merged_aliquot
REBC-ACBJ	PT	matched	SC080507	SC080507_merged	SC080507_merged_aliquot
REBC-ACBL	PT	matched	SC080509	SC080509_merged	SC080509_merged_aliquot
REBC-ACBS	PT	matched	SC080523	SC080523_merged	SC080523_merged_aliquot
REBC-ACBU	PT	matched	SC080525	SC080525_merged	SC080525_merged_aliquot
REBC-ACBV	PT	matched	SC080527	SC080527_merged	SC080527_merged_aliquot
REBC-ACC1	PT	matched	SC080537	SC080537_merged	SC080537_merged_aliquot
REBC-AC8M	PT	matched	SC080541	SC080541_merged	SC080541_merged_aliquot
REBC-AC8N	PT	matched	SC080543	SC080543_merged	SC080543_merged_aliquot
REBC-AC8P	PT	matched	SC080545	SC080545_merged	SC080545_merged_aliquot
REBC-AC8R	PT	matched	SC080549	SC080549_merged	SC080549_merged_aliquot
REBC-AC9E	PT	matched	SC080579	SC080579_merged	SC080579_merged_aliquot
REBC-AC9F	PT	matched	SC080581	SC080581_merged	SC080581_merged_aliquot
REBC-AC9K	PT	matched	SC080589	SC080589_merged	SC080589_merged_aliquot
REBC-AC9N	PT	matched	SC080595	SC080595_merged	SC080595_merged_aliquot
REBC-AC9O	PT	matched	SC080597	SC080597_merged	SC080597_merged_aliquot
REBC-AC9W	PT	matched	SC080609	SC080609_merged	SC080609_merged_aliquot
REBC-AC9X	PT	matched	SC080611	SC080611_merged	SC080611_merged_aliquot
REBC-ACA2	PT	matched	SC080617	SC080617_merged	SC080617_merged_aliquot
REBC-ACA4	PT	matched	SC080621	SC080621_merged	SC080621_merged_aliquot
REBC-ACA8	PT	matched	SC080629	SC080629_merged	SC080629_merged_aliquot
REBC-ACC2	PT	matched	SC080635	SC080635_merged	SC080635_merged_aliquot
REBC-ACC6	PT	matched	SC080641	SC080641_merged	SC080641_merged_aliquot
REBC-ACCC	PT	matched	SC080651	SC080651_merged	SC080651_merged_aliquot
REBC-ACCH	PT	matched	SC080657	SC080657_merged	SC080657_merged_aliquot
REBC-ACCJ	PT	matched	SC080659	SC080659_merged	SC080659_merged_aliquot
REBC-ACCL	PT	matched	SC080663	SC080663_merged	SC080663_merged_aliquot
REBC-ACDK	PT	matched	SC080720	SC080720_merged	SC080720_merged_aliquot
REBC-ACDM	PT	matched	SC080724	SC080724_merged	SC080724_merged_aliquot
REBC-ACDN	PT	matched	SC080726	SC080726_merged	SC080726_merged_aliquot
REBC-ACDT	PT	matched	SC080735	SC080735_merged	SC080735_merged_aliquot
REBC-ACDX	PT	matched	SC080739	SC080739_merged	SC080739_merged_aliquot
REBC-ACE1	PT	matched	SC080747	SC080747_merged	SC080747_merged_aliquot
REBC-ACE6	PT	matched	SC080755	SC080755_merged	SC080755_merged_aliquot
REBC-ACE9	PT	matched	SC080759	SC080759_merged	SC080759_merged_aliquot
REBC-ACEN	PT	matched	SC080775	SC080775_merged	SC080775_merged_aliquot
REBC-ACEP	PT	matched	SC080779	SC080779_merged	SC080779_merged_aliquot
REBC-ACEQ	PT	matched	SC080781	SC080781_merged	SC080781_merged_aliquot
REBC-ACET	PT	matched	SC080785	SC080785_merged	SC080785_merged_aliquot
REBC-ACFG	PT	matched	SC080820	SC080820_merged	SC080820_merged_aliquot
REBC-ACA1	PT	matched	SC108133	SC108133_merged	SC108133_merged_aliquot
REBC-ACAC	PT	matched	SC108134	SC108134_merged	SC108134_merged_aliquot
REBC-ACCE	PT	matched	SC108142	SC108142_merged	SC108142_merged_aliquot
REBC-ACDW	PT	matched	SC108146	SC108146_merged	SC108146_merged_aliquot
REBC-ACEJ	PT	matched	SC108152	SC108152_merged	SC108152_merged_aliquot
REBC-ACFB	PT	matched	SC108154	SC108154_merged	SC108154_merged_aliquot
REBC-ADK6	PT	matched	SC108222	SC108222_merged	SC108222_merged_aliquot
REBC-ADK8	PT	matched	SC108225	SC108225_merged	SC108225_merged_aliquot
REBC-ADK9	PT	matched	SC108227	SC108227_merged	SC108227_merged_aliquot
REBC-ADKE	PT	matched	SC108235	SC108235_merged	SC108235_merged_aliquot
REBC-ADKK	PT	matched	SC108246	SC108246_merged	SC108246_merged_aliquot
REBC-ADKX	PT	matched	SC108272	SC108272_merged	SC108272_merged_aliquot
REBC-ADL8	PT	matched	SC108293	SC108293_merged	SC108293_merged_aliquot
REBC-ADLM	PT	matched	SC108313	SC108313_merged	SC108313_merged_aliquot
REBC-ADLQ	PT	matched	SC108321	SC108321_merged	SC108321_merged_aliquot
REBC-ADLR	PT	matched	SC108323	SC108323_merged	SC108323_merged_aliquot
REBC-ADMB	PT	matched	SC108357	SC108357_merged	SC108357_merged_aliquot
REBC-A90D	PT	matched	SC218582	SC218582_merged	SC218582_merged_aliquot
REBC-A90J	PT	matched	SC218586	SC218586_merged	SC218586_merged_aliquot
REBC-A90I	PT	matched	SC218608	SC218608_merged	SC218608_merged_aliquot
REBC-A90E	PT	matched	SC218619	SC218619_merged	SC218619_merged_aliquot
REBC-A90G	PT	matched	SC218620	SC218620_merged	SC218620_merged_aliquot
REBC-A90K	PT	matched	SC218623	SC218623_merged	SC218623_merged_aliquot
REBC-A90H	PT	matched	SC218628	SC218628_merged	SC218628_merged_aliquot
REBC-AF52	PT	matched	SC299530	SC299530_merged	SC299530_merged_aliquot
REBC-AF53	PT	matched	SC299532	SC299532_merged	SC299532_merged_aliquot
REBC-AF54	PT	matched	SC299534	SC299534_merged	SC299534_merged_aliquot
REBC-AF55	PT	matched	SC299536	SC299536_merged	SC299536_merged_aliquot
REBC-AF57	PT	matched	SC299540	SC299540_merged	SC299540_merged_aliquot
REBC-AF58	PT	matched	SC299542	SC299542_merged	SC299542_merged_aliquot
REBC-AF5F	PT	matched	SC299556	SC299556_merged	SC299556_merged_aliquot
REBC-AF5H	PT	matched	SC299560	SC299560_merged	SC299560_merged_aliquot
REBC-AF5U	PT	matched	SC299588	SC299588_merged	SC299588_merged_aliquot
REBC-AF6C	PT	matched	SC299625	SC299625_merged	SC299625_merged_aliquot
REBC-AF7S	PT	matched	SC299733	SC299733_merged	SC299733_merged_aliquot
REBC-AF88	PT	matched	SC299765	SC299765_merged	SC299765_merged_aliquot
REBC-AF8D	PT	matched	SC299777	SC299777_merged	SC299777_merged_aliquot
REBC-AF8H	PT	matched	SC299785	SC299785_merged	SC299785_merged_aliquot

## Sheet: IDs in methylation analyses
REBC_ID	TissueType	PT_Type	SampleID	Methylation.PT.dbGapID
REBC-ACE5	cLNM	.	SC797463_PC58355_C05	204289440057_R03C01
REBC-ACBQ	cLNM	.	SC797450_PC58355_E02	204286340073_R05C01
REBC-AF8V	cLNM	.	SC797493_PC58355_H06	204289440019_R08C01
REBC-ACAN	cLNM	.	SC797444_PC58355_B02	204286340073_R02C01
REBC-AF89	cLNM	.	SC797489_PC58355_F05	204289440057_R06C01
REBC-ACDH	cLNM	.	SC797461_PC58355_E03	204289440054_R05C01
REBC-ACEV	cLNM	.	SC797467_PC58355_E07	204286340070_R05C01
REBC-ADLI	cLNM	.	SC797478_PC58355_G01	204286340056_R07C01
REBC-ACC5	cLNM	.	SC797451_PC58355_F03	204289440054_R06C01
REBC-ACED	cLNM	.	SC797466_PC58355_F06	204289440019_R06C01
REBC-ADL9	cLNM	.	SC797477_PC58355_E06	204289440019_R05C01
REBC-ACAS	cLNM	.	SC797446_PC58355_H05	204289440057_R08C01
REBC-ACB0	cLNM	.	SC797447_PC58355_B07	204286340070_R02C01
REBC-AC9I	cLNM	.	SC797438_PC58355_A08	204289440073_R01C01
REBC-ADMD	cLNM	.	SC797482_PC58355_E04	204289440074_R05C01
REBC-ACD8	cLNM	.	SC797460_PC58355_D02	204286340073_R04C01
REBC-ACEB	cLNM	.	SC797465_PC58355_H03	204289440054_R08C01
REBC-ACF0	cLNM	.	SC797468_PC58355_F01	204286340056_R06C01
REBC-AF86	cLNM	.	SC797488_PC58355_C01	204286340056_R03C01
REBC-ACC9	cLNM	.	SC797452_PC58355_C07	204286340070_R03C01
REBC-ACAO	cLNM	.	SC797445_PC58355_D07	204286340070_R04C01
REBC-AF8P	cLNM	.	SC797492_PC58355_A02	204286340073_R01C01
REBC-AC9P	cLNM	.	SC797441_PC58355_E01	204286340056_R05C01
REBC-ACB9	cLNM	.	SC797448_PC58355_D04	204289440074_R04C01
REBC-ACBO	cLNM	.	SC797449_PC58355_H01	204286340056_R08C01
REBC-AF5D	cLNM	.	SC797485_PC58355_D05	204289440057_R04C01
REBC-ADMG	cLNM	.	SC797483_PC58355_G05	204289440057_R07C01
REBC-ACCO	cLNM	.	SC797456_PC58355_H08	204289440073_R08C01
REBC-AC9J	cLNM	.	SC797439_PC58355_D08	204289440073_R04C01
REBC-AF4Z	cLNM	.	SC797484_PC58355_F04	204289440074_R06C01
REBC-AF5E	cLNM	.	SC797486_PC58355_G07	204286340070_R07C01
REBC-AC9T	cLNM	.	SC797748_PC58355_D03	204289440054_R04C01
REBC-ACA9	cLNM	.	SC797443_PC58355_C06	204289440019_R03C01
REBC-ACCK	cLNM	.	SC797455_PC58355_G06	204289440019_R07C01
REBC-ADKN	cLNM	.	SC797474_PC58355_E05	204289440057_R05C01
REBC-AC9G	cLNM	.	SC797437_PC58355_A03	204289440054_R01C01
REBC-ADJU	cLNM	.	SC797472_PC58355_F08	204289440073_R06C01
REBC-ADL0	cLNM	.	SC797475_PC58355_B06	204289440019_R02C01
REBC-AF8K	cLNM	.	SC797490_PC58355_G08	204289440073_R07C01
REBC-ACE0	cLNM	.	SC797462_PC58355_G02	204286340073_R07C01
REBC-AC8W	cLNM	.	SC797434_PC58355_F02	204286340073_R06C01
REBC-ACD2	cLNM	.	SC797458_PC58355_C04	204289440074_R03C01
REBC-ACFI	cLNM	.	SC797471_PC58355_A06	204289440019_R01C01
REBC-AC8W	PT	paired	SC081270_PB88505_D01	200793820076_R04C01
REBC-AC9G	PT	paired	SC081296_PB88504_H09	200793300054_R08C01
REBC-AC9I	PT	paired	SC081298_PB88504_F09	200793300054_R06C01
REBC-AC9J	PT	paired	SC081300_PB88504_B09	200793300054_R02C01
REBC-AC9P	PT	paired	SC081312_PB88504_F07	200793820036_R06C01
REBC-AC9T	PT	paired	SC081318_PB88504_H06	200793820060_R08C01
REBC-ACA9	PT	paired	SC081111_PB88504_H03	200793820112_R08C01
REBC-ACAN	PT	paired	SC081129_PB88504_F01	200793820059_R06C01
REBC-ACAO	PT	paired	SC081131_PB88504_D01	200793820059_R04C01
REBC-ACAS	PT	paired	SC081139_PB88503_D12	200793820078_R04C01
REBC-ACB0	PT	paired	SC081155_PB88503_B10	200772260054_R02C01
REBC-ACBQ	PT	paired	SC081347_PB88503_F05	200793820051_R06C01
REBC-ACC5	PT	paired	SC081371_PB88503_F02	200772260019_R06C01
REBC-ACC9	PT	paired	SC081377_PB88503_H01	200793820104_R08C01
REBC-ACCK	PT	paired	SC081393_PB88502_H11	200693480017_R08C01
REBC-ACCO	PT	paired	SC081398_PB88502_H10	200693480018_R08C01
REBC-ACD2	PT	paired	SC081189_PB88502_H07	200772260003_R08C01
REBC-ACD8	PT	paired	SC081201_PB88502_F06	200772260039_R06C01
REBC-ACDH	PT	paired	SC081215_PB88502_H04	200772260046_R08C01
REBC-ACE0	PT	paired	SC081244_PB88501_H12	200691450045_R08C01
REBC-ACEB	PT	paired	SC081413_PB88501_H10	200691450043_R08C01
REBC-ACED	PT	paired	SC081415_PB88501_F10	200691450043_R06C01
REBC-ACEV	PT	paired	SC081441_PB88501_H06	200691450044_R08C01
REBC-ACF0	PT	paired	SC081449_PB88501_H05	200793820107_R08C01
REBC-ACFI	PT	paired	SC081476_PB88501_B02	200793300026_R02C01
REBC-ADKN	PT	paired	SC316910_PC07208_H07	201959740140_R08C01
REBC-ADLI	PT	paired	SC316967_PC07209_A05	201904660185_R01C01
REBC-ADMD	PT	paired	SC317019_PC07208_B10	201904660124_R02C01
REBC-ADMG	PT	paired	SC317025_PC07213_B12	201985320025_R02C01
REBC-AF4Z	PT	paired	SC317176_PC07210_E04	201985320068_R05C01
REBC-AF5D	PT	paired	SC317210_PC07213_D12	201985320025_R04C01
REBC-AF5E	PT	paired	SC317226_PC07213_D11	201959740178_R04C01
REBC-AF86	PT	paired	SC317348_PC07208_D05	201904650162_R04C01
REBC-AF89	PT	paired	SC317396_PC07210_F07	201980430233_R06C01
REBC-AF8P	PT	paired	SC317383_PC07211_D05	201904640019_R04C01
REBC-AF8V	PT	paired	SC317448_PC07212_G09	201985320067_R07C01
REBC-ACEQ	PT	matched	SC081433_PB88501_H07	200691450026_R08C01
REBC-ACE1	PT	matched	SC081246_PB88501_F12	200691450045_R06C01
REBC-ACCL	PT	matched	SC081395_PB88502_F11	200693480017_R06C01
REBC-ACC1	PT	matched	SC081365_PB88503_D03	200772260005_R04C01
REBC-ACBU	PT	matched	SC081353_PB88503_H04	200772260011_R08C01
REBC-ACDT	PT	matched	SC081234_PB88502_B02	200772260014_R02C01
REBC-ACC6	PT	matched	SC081373_PB88503_D02	200772260019_R04C01
REBC-ACAV	PT	matched	SC081145_PB88503_D11	200772260021_R04C01
REBC-ACDX	PT	matched	SC081238_PB88502_F01	200772260037_R06C01
REBC-ACDN	PT	matched	SC081225_PB88502_F03	200772260038_R06C01
REBC-ACDM	PT	matched	SC081223_PB88502_H03	200772260038_R08C01
REBC-ACDK	PT	matched	SC081219_PB88502_D04	200772260046_R04C01
REBC-ACBB	PT	matched	SC081169_PB88503_D08	200772260052_R04C01
REBC-ACAZ	PT	matched	SC081153_PB88503_D10	200772260054_R04C01
REBC-ACB5	PT	matched	SC081163_PB88503_B09	200772260056_R02C01
REBC-ACBG	PT	matched	SC081331_PB88503_F07	200772260057_R06C01
REBC-AC9N	PT	matched	SC081308_PB88504_B08	200793300005_R02C01
REBC-AC9K	PT	matched	SC081302_PB88504_H08	200793300005_R08C01
REBC-ACFH	PT	matched	SC081474_PB88501_F02	200793300026_R06C01
REBC-AC9F	PT	matched	SC081294_PB88504_D10	200793300028_R04C01
REBC-AC9E	PT	matched	SC081292_PB88504_F10	200793300028_R06C01
REBC-AC8P	PT	matched	SC081258_PB88505_H02	200793820025_R08C01
REBC-AC9Q	PT	matched	SC081314_PB88504_D07	200793820036_R04C01
REBC-AC9O	PT	matched	SC081310_PB88504_H07	200793820036_R08C01
REBC-ACBS	PT	matched	SC081351_PB88503_B05	200793820051_R02C01
REBC-ACBP	PT	matched	SC081345_PB88503_H05	200793820051_R08C01
REBC-ACA4	PT	matched	SC081101_PB88504_B05	200793820058_R02C01
REBC-ACA2	PT	matched	SC081097_PB88504_F05	200793820058_R06C01
REBC-AC9X	PT	matched	SC081324_PB88504_D06	200793820060_R04C01
REBC-AC9W	PT	matched	SC081322_PB88504_F06	200793820060_R06C01
REBC-ACE9	PT	matched	SC081411_PB88501_B11	200793820061_R02C01
REBC-ACE8	PT	matched	SC081409_PB88501_D11	200793820061_R04C01
REBC-ACAQ	PT	matched	SC081135_PB88503_H12	200793820078_R08C01
REBC-ACA8	PT	matched	SC081109_PB88504_B04	200793820082_R02C01
REBC-ACA6	PT	matched	SC081105_PB88504_F04	200793820082_R06C01
REBC-ACAF	PT	matched	SC081119_PB88504_H02	200793820110_R08C01
REBC-ACAD	PT	matched	SC081115_PB88504_D03	200793820112_R04C01
REBC-AC96	PT	matched	SC081282_PB88504_H11	200793820113_R08C01
REBC-ADLM	PT	matched	SC316971_PC07209_C11	201904640013_R03C01
REBC-ADLU	PT	matched	SC316987_PC07208_G02	201904640021_R07C01
REBC-ACFB	PT	matched	SC316812_PC07208_H02	201904640021_R08C01
REBC-ADJE	PT	matched	SC316832_PC07209_E09	201904640070_R05C01
REBC-AF52	PT	matched	SC317224_PC07209_A02	201904640133_R01C01
REBC-AF5H	PT	matched	SC317179_PC07208_A12	201904640185_R01C01
REBC-AF5K	PT	matched	SC317227_PC07208_G12	201904640185_R07C01
REBC-AF7Z	PT	matched	SC317426_PC07210_D03	201904640197_R04C01
REBC-AF58	PT	matched	SC317225_PC07210_E12	201904640207_R05C01
REBC-ACEJ	PT	matched	SC316810_PC07210_G12	201904640207_R07C01
REBC-ADK8	PT	matched	SC316883_PC07210_A09	201904650034_R01C01
REBC-ADL8	PT	matched	SC316951_PC07211_B08	201904650051_R02C01
REBC-ADJN	PT	matched	SC316848_PC07211_D11	201904650102_R04C01
REBC-AF6C	PT	matched	SC317312_PC07211_G11	201904650102_R07C01
REBC-AF54	PT	matched	SC317161_PC07210_H05	201904650108_R08C01
REBC-AF6U	PT	matched	SC317252_PC07208_A06	201904650160_R01C01
REBC-AF6S	PT	matched	SC317299_PC07208_G06	201904650160_R07C01
REBC-ADLJ	PT	matched	SC316969_PC07208_B01	201904650161_R02C01
REBC-AF7Y	PT	matched	SC317410_PC07209_C04	201904660184_R03C01
REBC-ACAC	PT	matched	SC316792_PC07208_E08	201980430113_R05C01
REBC-AF6X	PT	matched	SC317300_PC07213_D02	201980430147_R04C01
REBC-ADMH	PT	matched	SC317027_PC07212_E04	201980430184_R05C01
REBC-ADLZ	PT	matched	SC316995_PC07212_H03	201980430202_R08C01
REBC-ADMB	PT	matched	SC317015_PC07213_D05	201980430204_R04C01
REBC-ADKE	PT	matched	SC316893_PC07213_E05	201980430204_R05C01
REBC-AF51	PT	matched	SC317208_PC07212_F01	201980430221_R06C01
REBC-ACBZ	PT	matched	SC316797_PC07212_H01	201980430221_R08C01
REBC-ADMI	PT	matched	SC317029_PC07212_C08	201980430229_R03C01
REBC-AF74	PT	matched	SC317317_PC07212_E08	201980430229_R05C01
REBC-ADM8	PT	matched	SC317010_PC07210_D07	201980430233_R04C01
REBC-ADJJ	PT	matched	SC316842_PC07213_A03	201985320027_R01C01
REBC-ADLS	PT	matched	SC316983_PC07213_E03	201985320027_R05C01
REBC-AF8T	PT	matched	SC317440_PC07213_F03	201985320027_R06C01
REBC-AF8H	PT	matched	SC317350_PC07212_B12	201985320034_R02C01
REBC-AF76	PT	matched	SC317254_PC07212_E12	201985320034_R05C01
REBC-AF5F	PT	matched	SC317242_PC07210_H01	201985320120_R08C01
REBC-ADJG	PT	matched	SC316836_PC07213_H08	201985320127_R08C01
REBC-ADJI	PT	matched	SC316840_PC07213_F09	201985320128_R06C01
REBC-AF88	PT	matched	SC317380_PC07214_B01	201985320151_R02C01
REBC-AF50	PT	matched	SC317192_PC07210_D06	201985320153_R04C01
REBC-ADKX	PT	matched	SC316930_PC07213_D06	201985320167_R04C01
REBC-AF8R	PT	matched	SC317415_PC07213_H06	201985320167_R08C01
REBC-AF5P	PT	matched	SC317228_PC07212_F02	201985320254_R06C01
REBC-A90K	PT	matched	SB969266_PC09383_H02	202178170149_R08C01
REBC-A90E	PT	matched	SB969247_PC09383_C01	202178170130_R03C01
REBC-A90H	PT	matched	SB969257_PC09383_B02	202178170149_R02C01
REBC-A90G	PT	matched	SB969253_PC09383_C04	202232290150_R03C01
REBC-A90I	PT	matched	SB969260_PC09383_D02	202178170149_R04C01
