# Supplementary material for: Genomic characterization of cervical lymph node metastases in papillary thyroid carcinoma following the Chornobyl accident
Source: Nat Commun. 2024 Jun 13;15:5053. doi: 10.1038/s41467-024-49292-z (PMC11176192; doi:10.1038/s41467-024-49292-z)
Supplement: Supplementary file 4 — Supplementary Data 1-8 [file 41467_2024_49292_MOESM4_ESM.zip › ChornobylMets_Supplementary Data 2.xlsx]

## Sheet: Sheet1
REBC_ID	SEX	AGE_SURGERY	DOSE	TNM	multifocal	size	cLNM	DESIGNATED_DRIVERTYPE	DESIGNATED_DRIVERGROUP	WGS_TP_N_nMut	WGS_TP_N_nSNV	WGS_TP_N_nMNP	WGS_TP_N_nINDEL	WGS_TP_N_nINS	WGS_TP_N_nDEL	WGS_TP_N_INDEL_SNV	WGS_TP_N_INS_SNV	WGS_TP_N_DEL_SNV	SigPro_DC96_RnT_CLO	SigPro_DC96_RnT_SBS1_Ct	SigPro_DC96_RnT_SBS5_Ct	SigPro_DC96_RnT_APO	SigPro_DC96_RnT_SBS2_Ct	SigPro_DC96_RnT_SBS13_Ct	SigPro_DC96_RnT_SBS8_Ct	SigPro_DC96_RnT_SBS18_Ct	SigPro_DC96_RnT_SBS23_Ct	SigPro_DC83_RnT_CLO	SigPro_DC83_RnT_ID1_Ct	SigPro_DC83_RnT_ID5_Ct	SigPro_DC83_RnT_EJ	SigPro_DC83_RnT_ID6_Ct	SigPro_DC83_RnT_ID8_Ct	SigPro_DC83_RnT_ID3_Ct	SigPro_DC83_RnT_ID4_Ct	FGA	SCNA_Total_Total_Total	SCNA_Total_DEL_Total	SCNA_Total_GAIN_Total	SCNA_Total_CNLOH_Total	SCNA_22q_DEL_Total	SV_Calls_nTotal_Total	SV_Calls_nComplex_Total	SV_Calls_nTransloc_Total	SV_Calls_nInver_Total	SV_Calls_nDel_Total	SV_Calls_nTanDup_Total	SV_Events_nTotal_Total	SV_Events_nSimple_Total
REBC-A90D	female	24	161	T3N1aM1	0	32	1	Fusion	Fusion.NTRK1	556	508	2	46	11	35	0.09055	0.021654	0.0689	363	56	307	39	13	26	73	0	33	29	8	21	7	0	7	10	0	1e-05	1	0	1	0	0	4	0	4	0	0	0	2	2
REBC-A90E	male	31	1000	T1bN0Mx	0	17	0	Fusion	Fusion.NTRK3	617	566	2	49	14	35	0.08657	0.024735	0.06184	463	63	400	0	0	0	103	0	0	26	6	20	6	0	6	17	0	0	0	0	0	0	0	2	0	2	0	0	0	1	1
REBC-A90F	male	24	1000	T1bNxM0	0	13	0	Fusion	Fusion.PPARG	.	.	.	.	.	.	.	.	.	.	.	.	.	.	.	.	.	.	.	.	.	.	.	.	.	.	.	.	.	.	.	.	.	.	.	.	.	.	.	.
REBC-A90G	male	26	43	T3N1abM0	0	35	1	Fusion	Fusion.RET	.	.	.	.	.	.	.	.	.	.	.	.	.	.	.	.	.	.	.	.	.	.	.	.	.	.	.	.	.	.	.	.	.	.	.	.	.	.	.	.
REBC-A90H	female	27	69	T3N1bM0	0	22	1	Fusion	Fusion.RET	.	.	.	.	.	.	.	.	.	.	.	.	.	.	.	.	.	.	.	.	.	.	.	.	.	.	.	.	.	.	.	.	.	.	.	.	.	.	.	.
REBC-A90I	female	28	413	T1bN1bM0	0	17	1	Fusion	Fusion.RET	.	.	.	.	.	.	.	.	.	.	.	.	.	.	.	.	.	.	.	.	.	.	.	.	.	.	.	.	.	.	.	.	.	.	.	.	.	.	.	.
REBC-A90J	male	20	160	T3NxM0	0	10	0	Fusion	Fusion.NTRK3	.	.	.	.	.	.	.	.	.	.	.	.	.	.	.	.	.	.	.	.	.	.	.	.	.	.	.	.	.	.	.	.	.	.	.	.	.	.	.	.
REBC-A90K	female	28	1000	T3mNxM0	1	12	0	Fusion	Fusion.ALK	648	540	6	102	14	88	0.18889	0.025926	0.16296	387	40	347	0	0	0	111	0	42	68	0	68	34	0	34	0	0	0.00246	1	1	0	0	0	1	0	0	0	1	0	1	0
REBC-A90L	male	35	400	T2NxMx	0	22	0	Mut	Mut.RAS	.	.	.	.	.	.	.	.	.	.	.	.	.	.	.	.	.	.	.	.	.	.	.	.	.	.	.	.	.	.	.	.	.	.	.	.	.	.	.	.
REBC-A90M	female	30	340	T2NxM0	0	25	0	Fusion	Fusion.PPARG	.	.	.	.	.	.	.	.	.	.	.	.	.	.	.	.	.	.	.	.	.	.	.	.	.	.	.	.	.	.	.	.	.	.	.	.	.	.	.	.
REBC-A90N	female	34	1000	T2mNxMx	1	33	0	Fusion	Fusion.IGF2/IGF2BP3	.	.	.	.	.	.	.	.	.	.	.	.	.	.	.	.	.	.	.	.	.	.	.	.	.	.	.	.	.	.	.	.	.	.	.	.	.	.	.	.
REBC-A90O	female	37	187	T1bmNxM0	1	11	0	Mut	Mut.BRAF	.	.	.	.	.	.	.	.	.	.	.	.	.	.	.	.	.	.	.	.	.	.	.	.	.	.	.	.	.	.	.	.	.	.	.	.	.	.	.	.
REBC-AC8L	male	21	455	T1bmNxM0	1	14	0	Fusion	Fusion.BRAF	626	568	4	54	15	39	0.09507	0.026408	0.06866	456	100	356	0	0	0	112	0	0	35	9	26	12	0	12	7	0	0.0088	1	1	0	0	1	2	0	0	2	0	0	1	1
REBC-AC8M	male	24	1000	T3N1aMx	0	11	1	Fusion	Fusion.RET	648	581	4	63	11	52	0.10843	0.018933	0.0895	445	55	390	0	0	0	136	0	0	27	0	27	16	0	16	12	8	0	0	0	0	0	0	2	0	2	0	0	0	1	1
REBC-AC8N	female	25	1000	T3N1abM1	0	45	1	Fusion	Fusion.RET	856	791	3	62	17	45	0.07838	0.021492	0.05689	535	93	442	0	0	0	197	0	59	34	6	28	0	0	0	28	0	0	0	0	0	0	0	4	0	2	2	0	0	2	2
REBC-AC8O	female	27	341	T2mNxMx	1	12	0	Mut	Mut.RAS	591	550	1	40	15	25	0.07273	0.027273	0.04545	424	78	346	18	18	0	108	0	0	33	14	19	7	7	0	0	0	0.01031	1	1	0	0	1	0	0	0	0	0	0	0	0
REBC-AC8P	female	24	1000	T2mN1bM0	1	30	1	Fusion	Fusion.RET	515	472	4	39	13	26	0.08263	0.027542	0.05508	346	58	288	0	0	0	96	0	30	6	6	0	14	0	14	10	9	5e-05	1	0	1	0	0	2	0	0	2	0	0	1	1
REBC-AC8Q	female	30	50	T2N0M0	0	25	0	Mut	Mut.BRAF	959	904	2	53	16	37	0.05863	0.017699	0.04093	554	82	472	152	92	60	198	0	0	33	10	23	7	0	7	13	0	0	0	0	0	0	0	0	0	0	0	0	0	0	0
REBC-AC8R	female	26	1000	T2N0M0	0	28	0	Fusion	Fusion.NTRK3	980	893	4	83	19	64	0.09295	0.021277	0.07167	520	83	437	191	101	90	182	0	0	35	12	23	34	14	20	14	0	0.00114	5	5	0	0	0	9	5	2	2	0	0	3	2
REBC-AC8S	female	30	816	T3NxM0	0	17	0	Mut	Mut.APC	831	743	2	86	23	63	0.11575	0.030956	0.08479	615	140	475	0	0	0	128	0	0	35	15	20	18	0	18	19	14	0.0292	2	1	1	0	0	0	0	0	0	0	0	0	0
REBC-AC8T	female	31	1000	T2NxMx	0	31	0	Fusion	Fusion.IGF2/IGF2BP3	1143	1008	11	124	31	93	0.12302	0.030754	0.09226	669	147	522	0	0	0	263	0	76	59	18	41	28	0	28	24	13	0.00098	1	0	0	1	0	1	1	0	0	0	0	1	0
REBC-AC8U	male	23	112	T1bNxM0	0	13	0	Fusion	Fusion.PPARG	980	895	6	79	31	48	0.08827	0.034637	0.05363	626	112	514	0	0	0	208	0	61	59	26	33	0	0	0	20	0	6e-05	2	2	0	0	0	3	0	2	0	1	0	2	0
REBC-AC8W	female	25	81	T3mN1aM0	1	22	1	Mut	Mut.BRAF	766	723	2	41	15	26	0.05671	0.020747	0.03596	562	79	483	57	34	23	0	104	0	16	6	10	7	0	7	13	5	0	0	0	0	0	0	0	0	0	0	0	0	0	0
REBC-AC8Z	female	31	120	T3NxM0	0	12	0	Mut	Mut.BRAF	1082	1001	3	78	21	57	0.07792	0.020979	0.05694	795	78	717	0	0	0	206	0	0	35	10	25	20	0	20	23	0	0	0	0	0	0	0	0	0	0	0	0	0	0	0
REBC-AC90	female	26	11	T1bNxMx	0	20	0	Mut	Mut.RAS	718	643	6	69	22	47	0.10731	0.034215	0.07309	490	95	395	0	0	0	153	0	0	36	21	15	13	0	13	13	7	0.0259	1	0	1	0	0	0	0	0	0	0	0	0	0
REBC-AC91	female	40	244	T1bmNxM0	1	9	0	Mut	Mut.BRAF	430	398	4	28	11	17	0.07035	0.027638	0.04271	284	50	234	28	13	15	86	0	0	25	11	14	3	3	0	0	0	0.00098	1	0	0	1	0	0	0	0	0	0	0	0	0
REBC-AC92	female	39	40	T1bNxM0	0	18	0	Mut	Mut.BRAF	932	840	6	86	21	65	0.10238	0.025	0.07738	621	83	538	0	0	0	152	0	67	31	6	25	18	0	18	23	14	0	0	0	0	0	0	0	0	0	0	0	0	0	0
REBC-AC93	female	32	221	T3NxM0	0	11	0	Mut	Mut.BRAF	844	778	4	62	15	47	0.07969	0.01928	0.06041	467	46	421	159	80	79	152	0	0	50	6	44	12	0	12	0	0	0	0	0	0	0	0	0	0	0	0	0	0	0	0
REBC-AC94	male	34	253	T1aN0M0	0	8	0	Mut	Mut.BRAF	1297	1196	2	99	27	72	0.08278	0.022575	0.0602	997	142	855	0	0	0	199	0	0	44	11	33	21	0	21	34	0	0	0	0	0	0	0	0	0	0	0	0	0	0	0
REBC-AC96	male	34	106	T1aNxM0	0	7	0	Fusion	Fusion.BRAF	618	578	0	40	11	29	0.0692	0.019031	0.05017	398	54	344	26	0	26	108	0	46	29	10	19	11	0	11	0	0	0.001	1	0	0	1	0	4	0	2	2	0	0	2	2
REBC-AC97	male	34	39	T1aN1aM0	0	8	1	Mut	Mut.BRAF	848	780	5	63	24	39	0.08077	0.030769	0.05	668	64	604	0	0	0	112	0	0	30	9	21	21	0	21	12	0	0.01031	1	1	0	0	1	0	0	0	0	0	0	0	0
REBC-AC99	female	39	24	T1aNxM0	0	7	0	Mut	Mut.BRAF	1108	1034	4	70	30	40	0.0677	0.029014	0.03868	823	82	741	0	0	0	211	0	0	50	20	30	10	0	10	0	10	0	0	0	0	0	0	0	0	0	0	0	0	0	0
REBC-AC9A	female	28	1000	T1aNxM0	0	10	0	Mut	Mut.BRAF	1123	1032	12	79	14	65	0.07655	0.013566	0.06298	699	69	630	170	91	79	163	0	0	55	0	55	24	0	24	0	0	6e-05	2	0	2	0	0	2	0	0	2	0	0	1	1
REBC-AC9B	female	41	121	T1bNxM0	0	15	0	Mut	Mut.RAS	972	886	8	78	14	64	0.08804	0.015801	0.07223	688	88	600	0	0	0	198	0	0	51	4	47	12	0	12	15	0	0.03072	3	2	0	1	1	5	0	4	0	1	0	3	0
REBC-AC9C	female	30	1000	T3mN1aM0	1	11	1	Mut	Mut.RAS	1207	1035	11	161	32	129	0.15556	0.030918	0.12464	808	114	694	0	0	0	227	0	0	95	19	76	66	0	66	0	0	0.01041	2	2	0	0	1	4	3	0	0	1	0	2	0
REBC-AC9D	female	45	62	T1amNxM0	1	9	0			51	49	1	1	0	1	0.02041	0	0.02041	.	.	.	.	.	.	.	.	.	.	.	.	.	.	.	.	.	.	.	.	.	.	.	.	.	.	.	.	.	.	.
REBC-AC9E	female	24	33	T1bNxM0	0	18	0	Fusion	Fusion.RET	640	590	4	46	14	32	0.07797	0.023729	0.05424	463	78	385	20	20	0	0	107	0	4	4	0	10	10	0	18	14	0	0	0	0	0	0	2	0	2	0	0	0	1	1
REBC-AC9F	male	13	333	T3N1aM0	0	15	1	Fusion	Fusion.NTRK1	889	825	4	60	21	39	0.07273	0.025455	0.04727	534	57	477	155	108	47	136	0	0	27	11	16	26	6	20	0	7	0.05342	3	2	1	0	0	9	4	0	4	1	0	5	1
REBC-AC9G	female	16	92	T3N1abM0	0	21	1	Mut	Mut.BRAF	836	795	1	40	14	26	0.05031	0.01761	0.0327	484	72	412	311	142	169	0	0	0	22	8	14	0	0	0	11	7	0	0	0	0	0	0	0	0	0	0	0	0	0	0
REBC-AC9I	male	31	32	T2N1abM0	0	25	1	Fusion	Fusion.NTRK3	754	700	4	50	7	43	0.07143	0.01	0.06143	561	68	493	0	0	0	139	0	0	36	3	33	14	0	14	0	0	0.00985	1	1	0	0	0	6	3	2	0	1	0	3	1
REBC-AC9J	male	14	582	T3N1abMx	0	38	1	Fusion	Fusion.RET	336	310	1	25	6	19	0.08065	0.019355	0.06129	225	48	177	13	13	0	72	0	0	15	4	11	10	0	10	0	0	0	0	0	0	0	0	2	0	2	0	0	0	1	1
REBC-AC9K	female	15	333	T1bN1abM0	0	12	1	Fusion	Fusion.RET	768	710	3	55	15	40	0.07746	0.021127	0.05634	551	75	476	0	0	0	159	0	0	35	8	27	8	8	0	12	0	0	0	0	0	0	0	6	2	2	2	0	0	3	2
REBC-AC9L	female	29	16	T1bN1abMx	0	13	1	Mut	Mut.BRAF	1078	1020	4	54	15	39	0.05294	0.014706	0.03824	552	86	466	323	191	132	145	0	0	32	7	25	12	0	12	10	0	0	0	0	0	0	0	0	0	0	0	0	0	0	0
REBC-AC9M	female	25	63	T1aN1bM0	0	9	1	Mut	Mut.BRAF	547	513	4	30	12	18	0.05848	0.023392	0.03509	390	46	344	0	0	0	123	0	0	17	8	9	7	0	7	6	0	2e-05	1	1	0	0	0	2	0	2	0	0	0	1	1
REBC-AC9N	female	17	231	T1bNxM0	0	15	0	Fusion	Fusion.LTK	691	658	1	32	8	24	0.04863	0.012158	0.03647	516	84	432	0	0	0	142	0	0	11	0	11	14	0	14	7	0	0.03706	5	2	3	0	1	1	0	1	0	0	0	1	0
REBC-AC9O	female	31	28	T2mNxM0	1	25	0	Fusion	Fusion.NTRK3	1212	1125	4	83	22	61	0.07378	0.019556	0.05422	689	122	567	161	55	106	189	0	86	18	0	18	21	0	21	28	16	0.00793	2	1	1	0	0	6	2	3	0	1	0	4	1
REBC-AC9P	female	20	1000	T3N1abM0	0	15	1	Fusion	Fusion.RET	906	820	7	79	19	60	0.09634	0.023171	0.07317	544	90	454	161	124	37	115	0	0	57	9	48	22	0	22	0	0	0.01034	1	1	0	0	0	5	0	2	2	1	0	3	2
REBC-AC9Q	female	32	57	T2NxM0	0	22	0	Mut	Mut.BRAF	1229	1186	4	39	6	33	0.03288	0.005059	0.02782	602	56	546	584	242	342	0	0	0	19	0	19	15	10	5	0	5	0	0	0	0	0	0	0	0	0	0	0	0	0	0
REBC-AC9S	female	24	183	T3N0M0	0	55	0	Mut	Mut.BRAF	1022	969	2	51	19	32	0.05263	0.019608	0.03302	730	97	633	0	0	0	239	0	0	33	11	22	0	0	0	11	7	4e-05	1	1	0	0	0	0	0	0	0	0	0	0	0
REBC-AC9T	female	19	266	T3N1abM0	0	35	1	Fusion	Fusion.RET	513	471	4	38	14	24	0.08068	0.029724	0.05096	303	49	254	0	0	0	122	0	46	29	7	22	0	0	0	5	4	0	0	0	0	0	0	2	0	2	0	0	0	1	1
REBC-AC9U	female	32	32	T1bNxMx	0	17	0	Mut	Mut.RAS	1266	1185	11	70	20	50	0.05907	0.016878	0.04219	909	100	809	0	0	0	276	0	0	38	12	26	12	0	12	20	0	0.01031	1	1	0	0	1	0	0	0	0	0	0	0	0
REBC-AC9W	male	17	130	T3mN1abM0	1	25	1	Fusion	Fusion.NTRK1	519	477	3	39	15	24	0.08176	0.031447	0.05031	376	69	307	0	0	0	101	0	0	26	11	15	0	0	0	13	0	0	0	0	0	0	0	2	0	0	2	0	0	1	1
REBC-AC9X	female	19	92	T2N1aMx	0	28	1	Fusion	Fusion.RET	744	688	0	56	12	44	0.0814	0.017442	0.06395	343	85	258	145	80	65	130	0	70	9	9	0	20	0	20	14	13	0	0	0	0	0	0	5	3	0	2	0	0	2	1
REBC-AC9Y	male	21	97	T3NxM0	0	12	0	Mut	Mut.BRAF	773	717	2	54	28	26	0.07531	0.039052	0.03626	558	102	456	0	0	0	95	64	0	49	19	30	5	0	5	0	0	0	0	0	0	0	0	2	2	0	0	0	0	1	0
REBC-AC9Z	female	28	17	T1aNxM0	0	9	0	Mut	Mut.BRAF	679	641	1	37	11	26	0.05772	0.017161	0.04056	514	68	446	0	0	0	127	0	0	21	4	17	8	0	8	8	0	0	0	0	0	0	0	2	0	0	2	0	0	1	1
REBC-ACA0	female	24	49	T2NxM0	0	22	0	Mut	Mut.BRAF	777	722	2	53	18	35	0.07341	0.024931	0.04848	518	83	435	47	27	20	157	0	0	8	8	0	27	14	13	18	0	0	0	0	0	0	0	0	0	0	0	0	0	0	0
REBC-ACA1	male	22	58	T3N1aM0	0	13	1	Fusion	Fusion.RET	604	566	3	35	6	29	0.06184	0.010601	0.05124	474	48	426	0	0	0	92	0	0	16	0	16	0	0	0	12	7	0.01031	1	1	0	0	1	2	0	2	0	0	0	1	1
REBC-ACA2	male	16	493	T3N1aM0	0	20	1	Fusion	Fusion.ALK	518	475	2	41	15	26	0.08632	0.031579	0.05474	383	61	322	0	0	0	0	92	0	21	7	14	7	0	7	6	7	0.01031	1	1	0	0	1	4	0	2	2	0	0	2	2
REBC-ACA3	female	23	58	T1bNxM0	0	13	0	Mut	Mut.BRAF	2827	2766	7	54	14	40	0.01952	0.005061	0.01446	720	108	612	2046	899	1147	0	0	0	32	4	28	12	0	12	10	0	0	0	0	0	0	0	2	0	0	2	0	0	1	1
REBC-ACA4	female	35	41	T3NxM0	0	15	0	Fusion	Fusion.RET	1109	1039	5	65	23	42	0.06256	0.022137	0.04042	703	81	622	71	28	43	265	0	0	32	15	17	12	0	12	21	0	0	0	0	0	0	0	6	6	0	0	0	0	1	0
REBC-ACA5	female	17	188	T1bN1aM0	0	18	1	Mut	Mut.BRAF	503	476	1	26	11	15	0.05462	0.023109	0.03151	370	66	304	0	0	0	106	0	0	26	9	17	0	0	0	0	0	0.00542	1	1	0	0	0	1	0	0	0	1	0	1	0
REBC-ACA6	male	28	113	T3N1abM0	0	60	1	Mut	Mut.BRAF	2571	2490	13	68	11	57	0.02731	0.004418	0.02289	806	110	696	1684	749	935	0	0	0	16	0	16	15	0	15	24	13	0.01031	1	1	0	0	1	0	0	0	0	0	0	0	0
REBC-ACA7	male	32	32	T3NxM0	0	52	0	Mut	Mut.BRAF	1392	1317	10	65	13	52	0.04935	0.009871	0.03948	761	106	655	116	71	45	310	0	130	28	7	21	12	0	12	25	0	0	0	0	0	0	0	1	0	0	0	1	0	1	0
REBC-ACA8	female	29	28	T3N0M0	0	14	0	Fusion	Fusion.NTRK3	820	755	4	61	14	47	0.08079	0.018543	0.06225	590	59	531	28	28	0	137	0	0	28	0	28	12	0	12	21	0	0.00013	1	1	0	0	0	12	12	0	0	0	0	1	0
REBC-ACA9	female	31	52	T3N1abM0	0	47	1	Fusion	Fusion.RET	700	661	2	37	16	21	0.05598	0.024206	0.03177	504	74	430	0	0	0	157	0	0	7	7	0	6	0	6	17	7	0	0	0	0	0	0	2	0	2	0	0	0	1	1
REBC-ACAB	female	19	125	T2NxM0	0	40	0	Fusion	Fusion.PPARG	1088	1011	4	73	24	49	0.07221	0.023739	0.04847	647	105	542	0	0	0	0	267	97	38	13	25	17	0	17	18	0	0.89757	22	0	22	0	0	2	0	2	0	0	0	1	1
REBC-ACAC	female	32	26	T1bN1_x001A_M0	0	16	1	Fusion	Fusion.RET	716	665	4	47	12	35	0.07068	0.018045	0.05263	527	43	484	0	0	0	99	0	39	26	0	26	9	0	9	12	0	0.00139	1	1	0	0	0	8	7	0	0	1	0	2	0
REBC-ACAD	female	29	513	T3NxM0	0	20	0	Fusion	Fusion.RET	587	544	5	38	13	25	0.06985	0.023897	0.04596	367	74	293	0	0	0	119	0	58	10	10	0	6	0	6	14	8	0	0	0	0	0	0	6	2	2	2	0	0	3	2
REBC-ACAE	female	24	55	T2N0M0	0	25	0	Mut	Mut.BRAF	580	547	3	30	4	26	0.05484	0.007313	0.04753	.	.	.	.	.	.	.	.	.	.	.	.	.	.	.	.	.	.	.	.	.	.	.	.	.	.	.	.	.	.	.
REBC-ACAF	female	32	27	T1bN0M0	0	15	0	Mut	Mut.BRAF	1370	1304	8	58	16	42	0.04448	0.01227	0.03221	798	101	697	313	159	154	193	0	0	37	4	33	11	11	0	10	0	0	0	0	0	0	0	2	0	2	0	0	0	1	1
REBC-ACAG	female	24	293	T1bNxM0	0	12	0	Mut	Mut.BRAF	295	277	1	17	6	11	0.06137	0.021661	0.03971	163	37	126	36	9	27	49	0	29	3	0	3	5	0	5	9	0	0	0	0	0	0	0	0	0	0	0	0	0	0	0
REBC-ACAH	female	33	26	T1bNxM0	0	11	0	Mut	Mut.BRAF	1291	1206	5	80	21	59	0.06633	0.017413	0.04892	784	131	653	124	83	41	298	0	0	51	8	43	14	0	14	15	0	0.00024	1	0	1	0	0	0	0	0	0	0	0	0	0
REBC-ACAI	female	19	272	T3mN0M0	1	12	0	Mut	Mut.BRAF	398	369	3	26	7	19	0.07046	0.01897	0.05149	293	60	233	19	19	0	0	57	0	14	5	9	9	0	9	0	3	0	0	0	0	0	0	0	0	0	0	0	0	0	0
REBC-ACAK	female	20	131	T2NxM0	0	35	0	Fusion	Fusion.PPARG	49	47	0	2	1	1	0.04255	0.021277	0.02128	.	.	.	.	.	.	.	.	.	.	.	.	.	.	.	.	.	.	.	.	.	.	.	.	.	.	.	.	.	.	.
REBC-ACAL	female	33	80	T3N1aM0	0	30	1	Mut	Mut.BRAF	3560	3427	10	123	35	88	0.03589	0.010213	0.02568	1391	142	1249	2036	959	1077	0	0	0	46	14	32	23	0	23	38	16	0.01031	1	1	0	0	1	0	0	0	0	0	0	0	0
REBC-ACAM	female	33	27	T1bNxM0	0	11	0	Mut	Mut.BRAF	1124	1068	3	53	23	30	0.04963	0.021536	0.02809	902	131	771	166	110	56	0	0	0	41	15	26	8	8	0	0	4	0.03294	2	2	0	0	1	0	0	0	0	0	0	0	0
REBC-ACAN	male	30	36	T3mN1aM0	1	23	1	Fusion	Fusion.ALK	1289	1235	2	52	9	43	0.04211	0.007287	0.03482	728	80	648	507	229	278	0	0	0	43	6	37	9	9	0	0	0	0.00248	1	1	0	0	0	1	0	0	0	1	0	1	0
REBC-ACAO	female	22	152	T3N1aM0	0	36	1	Fusion	Fusion.RET	656	599	3	54	13	41	0.09015	0.021703	0.06845	599	42	557	0	0	0	0	0	0	28	4	24	11	11	0	15	0	0	0	0	0	0	0	2	0	0	2	0	0	1	1
REBC-ACAP	female	36	127	T3N1abM0	0	22	1	Fusion	Fusion.RET	106	90	2	14	4	10	0.15556	0.044444	0.11111	.	.	.	.	.	.	.	.	.	.	.	.	.	.	.	.	.	.	.	.	.	.	.	.	.	.	.	.	.	.	.
REBC-ACAQ	female	19	114	T1bN1abM0	0	17	1	Fusion	Fusion.RET	502	478	2	22	6	16	0.04603	0.012552	0.03347	.	.	.	.	.	.	.	.	.	.	.	.	.	.	.	.	.	.	.	.	.	.	.	.	.	.	.	.	.	.	.
REBC-ACAR	female	28	36	T1aN0M0	0	10	0	Mut	Mut.BRAF	573	538	2	33	8	25	0.06134	0.01487	0.04647	432	60	372	0	0	0	106	0	0	16	0	16	17	0	17	0	0	0	0	0	0	0	0	4	2	2	0	0	0	2	1
REBC-ACAS	male	30	36	T3N1aM0	0	40	1	Fusion	Fusion.NTRK3	1224	1167	3	54	18	36	0.04627	0.015424	0.03085	515	86	429	652	296	356	0	0	0	34	9	25	7	0	7	13	0	0	0	0	0	0	0	2	0	2	0	0	0	1	1
REBC-ACAT	male	29	36	T3N1bM0	0	45	1	Mut	Mut.BRAF	782	741	1	40	7	33	0.05398	0.009447	0.04453	610	93	517	0	0	0	131	0	0	21	0	21	0	0	0	19	0	0.00021	1	0	1	0	0	0	0	0	0	0	0	0	0
REBC-ACAU	male	36	39	T3N1abM0	0	53	1	Mut	Mut.BRAF	1427	1339	10	78	18	60	0.05825	0.013443	0.04481	899	125	774	106	75	31	334	0	0	22	0	22	17	0	17	39	0	0	0	0	0	0	0	0	0	0	0	0	0	0	0
REBC-ACAV	female	30	17	T3NxM0	0	22	0	Fusion	Fusion.NTRK3	916	845	7	64	19	45	0.07574	0.022485	0.05325	513	101	412	0	0	0	268	0	64	28	11	17	10	10	0	26	0	3e-05	1	1	0	0	0	4	0	2	0	2	0	3	0
REBC-ACAW	female	34	28	T1bNxM0	0	15	0	Mut	Mut.BRAF	636	587	1	48	11	37	0.08177	0.018739	0.06303	459	70	389	0	0	0	128	0	0	31	11	20	17	5	12	0	0	0	0	0	0	0	0	0	0	0	0	0	0	0	0
REBC-ACAX	female	32	27	T3N1bM0	0	25	1	Mut	Mut.BRAF	929	858	6	65	14	51	0.07576	0.016317	0.05944	701	70	631	29	29	0	128	0	0	55	5	50	10	0	10	0	0	0	0	0	0	0	0	1	0	0	1	0	0	1	0
REBC-ACAY	male	23	75	T3mN1abM0	1	18	1	Mut	Mut.BRAF	713	667	0	46	21	25	0.06897	0.031484	0.03748	509	60	449	0	0	0	111	0	47	16	12	4	13	0	13	17	0	0	0	0	0	0	0	2	0	0	2	0	0	1	1
REBC-ACAZ	female	32	27	T3NxM0	0	15	0	Mut	Mut.BRAF	1097	1023	8	66	21	45	0.06452	0.020528	0.04399	665	108	557	177	92	85	181	0	0	31	7	24	12	12	0	23	0	0	0	0	0	0	0	0	0	0	0	0	0	0	0
REBC-ACB0	female	28	127	T3mN1aM0	1	20	1	Fusion	Fusion.NTRK3	720	680	2	38	9	29	0.05588	0.013235	0.04265	574	75	499	0	0	0	106	0	0	20	4	16	0	0	0	11	7	0	0	0	0	0	0	11	7	4	0	0	0	4	2
REBC-ACB3	female	29	22	T3mNxM0	1	41	0	Mut	Mut.BRAF	1537	1473	5	59	12	47	0.04005	0.008147	0.03191	620	116	504	545	244	301	308	0	0	33	9	24	0	0	0	26	0	0.01258	6	5	1	0	1	0	0	0	0	0	0	0	0
REBC-ACB4	female	21	131	T3mN1aM0	1	12	1	Mut	Mut.BRAF	1462	1382	8	72	23	49	0.0521	0.016643	0.03546	1144	153	991	0	0	0	238	0	0	36	5	31	27	12	15	0	9	0	0	0	0	0	0	0	0	0	0	0	0	0	0
REBC-ACB5	male	19	1000	T3N1aM0	0	9	1	Fusion	Fusion.RET	207	180	3	24	6	18	0.13333	0.033333	0.1	158	21	137	22	14	8	0	0	0	15	3	12	9	0	9	0	0	0	0	0	0	0	0	2	0	0	2	0	0	1	1
REBC-ACB7	female	27	35	T1bN1aM1	0	13	1	Mut	Mut.BRAF	812	757	6	49	21	28	0.06473	0.027741	0.03699	482	69	413	74	33	41	138	0	63	12	12	0	14	0	14	23	0	0	0	0	0	0	0	0	0	0	0	0	0	0	0
REBC-ACB9	female	36	32	T1bN1aM0	0	15	1	Fusion	Fusion.RET	1118	1055	8	55	18	37	0.05213	0.017062	0.03507	.	.	.	.	.	.	.	.	.	.	.	.	.	.	.	.	.	.	.	.	.	.	.	.	.	.	.	.	.	.	.
REBC-ACBB	male	23	451	T2N1aM0	0	25	1	Fusion	Fusion.NTRK3	481	436	2	43	7	36	0.09862	0.016055	0.08257	346	56	290	0	0	0	90	0	0	21	4	17	12	0	12	0	10	0.001	2	0	1	1	0	2	0	2	0	0	0	1	1
REBC-ACBC	female	30	20	T1bN0M0	0	12	0	Mut	Mut.RAS	717	659	5	53	19	34	0.08042	0.028832	0.05159	544	68	476	0	0	0	115	0	0	31	14	17	8	0	8	14	0	0.01031	1	1	0	0	1	0	0	0	0	0	0	0	0
REBC-ACBF	male	25	233	T3N1aM0	0	16	1	Fusion	Fusion.RET	440	389	7	44	8	36	0.11311	0.020566	0.09254	326	47	279	0	0	0	63	0	0	30	0	30	14	0	14	0	0	0	0	0	0	0	0	2	0	0	2	0	0	1	1
REBC-ACBG	female	26	58	T3mNxM0	1	40	0	Fusion	Fusion.RET	717	661	2	54	14	40	0.08169	0.02118	0.06051	521	85	436	29	29	0	111	0	0	37	0	37	0	0	0	17	0	0.0001	1	1	0	0	0	7	7	0	0	0	0	1	0
REBC-ACBH	female	37	41	T3N1bM1	0	21	1	Fusion	Fusion.NTRK3	968	905	1	62	15	47	0.06851	0.016575	0.05193	621	93	528	88	50	38	196	0	0	40	6	34	0	0	0	14	8	9e-05	1	1	0	0	0	16	16	0	0	0	0	1	0
REBC-ACBJ	female	29	110	T1bNxM0	0	20	0	Fusion	Fusion.RET	788	729	3	56	21	35	0.07682	0.028807	0.04801	506	95	411	115	61	54	0	108	0	30	14	16	12	0	12	8	6	4e-05	1	1	0	0	0	4	4	0	0	0	0	1	0
REBC-ACBL	male	29	32	T3N1abM0	0	43	1	Mut	Mut.BRAF	1139	1091	2	46	12	34	0.04216	0.010999	0.03116	743	95	648	158	95	63	190	0	0	27	5	22	10	10	0	9	0	0	0	0	0	0	0	0	0	0	0	0	0	0	0
REBC-ACBM	female	38	41	T3N0Mx	0	11	0	Mut	Mut.BRAF	716	683	2	31	6	25	0.04539	0.008785	0.0366	.	.	.	.	.	.	.	.	.	.	.	.	.	.	.	.	.	.	.	.	.	.	.	.	.	.	.	.	.	.	.
REBC-ACBN	female	28	49	T1bNxM0	0	14	0	Mut	Mut.BRAF	486	445	6	35	16	19	0.07865	0.035955	0.0427	348	44	304	0	0	0	97	0	0	18	11	7	4	0	4	9	4	0	0	0	0	0	0	0	0	0	0	0	0	0	0
REBC-ACBO	female	37	32	T3N1bM0	0	10	1	Fusion	Fusion.RET	487	445	3	39	6	33	0.08764	0.013483	0.07416	.	.	.	.	.	.	.	.	.	.	.	.	.	.	.	.	.	.	.	.	.	.	.	.	.	.	.	.	.	.	.
REBC-ACBP	male	33	31	T2NxM0	0	32	0	Mut	Mut.BRAF	1109	1037	3	69	16	53	0.06654	0.015429	0.05111	830	79	751	0	0	0	207	0	0	51	0	51	18	0	18	0	0	0	0	0	0	0	0	0	0	0	0	0	0	0	0
REBC-ACBQ	female	34	48	T3N1abM0	0	27	1	Fusion	Fusion.ALK	832	740	3	89	23	66	0.12027	0.031081	0.08919	566	74	492	27	27	0	147	0	0	38	12	26	22	0	22	29	0	0.00055	1	1	0	0	0	6	3	0	2	1	0	3	1
REBC-ACBR	female	28	87	T1aNxM0	0	7	0	Mut	Mut.BRAF	720	658	2	60	20	40	0.09119	0.030395	0.06079	454	72	382	0	0	0	204	0	0	34	8	26	11	0	11	15	0	0	0	0	0	0	0	0	0	0	0	0	0	0	0
REBC-ACBS	male	33	36	T3NxM0	0	14	0	Fusion	Fusion.RET	360	337	1	22	4	18	0.06528	0.011869	0.05341	278	50	228	0	0	0	0	59	0	10	0	10	0	0	0	7	5	0	0	0	0	0	0	7	3	2	2	0	0	3	2
REBC-ACBU	female	27	55	T3NxM0	0	15	0	Fusion	Fusion.RET	1656	1574	9	73	16	57	0.04638	0.010165	0.03621	902	92	810	672	672	0	0	0	0	40	7	33	20	0	20	0	13	0.00031	2	2	0	0	0	7	7	0	0	0	0	1	0
REBC-ACBV	male	20	222	T1aNxM0	0	9	0	Fusion	Fusion.BRAF	524	483	0	41	13	28	0.08489	0.026915	0.05797	483	41	442	0	0	0	0	0	0	35	10	25	6	0	6	0	0	0	0	0	0	0	0	2	0	0	2	0	0	1	1
REBC-ACBW	female	23	131	T3NxM0	0	27	0	Fusion	Fusion.BRAF	728	677	3	48	13	35	0.0709	0.019202	0.0517	448	70	378	0	0	0	161	0	68	23	3	20	8	0	8	17	0	0	0	0	0	0	0	2	0	0	2	0	0	1	1
REBC-ACBX	female	38	163	T3N1aM0	0	35	1	Mut	Mut.BRAF	1006	952	3	51	19	32	0.05357	0.019958	0.03361	573	113	460	69	41	28	227	0	83	35	13	22	0	0	0	16	0	0	0	0	0	0	0	0	0	0	0	0	0	0	0
REBC-ACBY	female	30	41	T2mN0Mx	1	30	0	Mut	Mut.RAS	637	579	2	56	17	39	0.09672	0.029361	0.06736	431	69	362	0	0	0	99	0	49	48	11	37	8	8	0	0	0	0	0	0	0	0	0	1	0	0	0	1	0	1	0
REBC-ACBZ	female	31	36	T1aNxM0	0	8	0	Fusion	Fusion.BRAF	460	434	2	24	4	20	0.0553	0.009217	0.04608	331	81	250	0	0	0	103	0	0	24	3	21	0	0	0	0	0	0	0	0	0	0	0	3	3	0	0	0	0	1	0
REBC-ACC0	male	29	41	T1bNxM0	0	12	0	Mut	Mut.BRAF	1123	1047	3	73	22	51	0.06972	0.021012	0.04871	756	113	643	0	0	0	220	0	71	40	6	34	20	0	20	13	0	0	0	0	0	0	0	0	0	0	0	0	0	0	0
REBC-ACC1	female	21	332	T2N1abM0	0	35	1	Fusion	Fusion.RET	1736	1634	6	96	29	67	0.05875	0.017748	0.041	1284	151	1133	121	76	45	229	0	0	55	10	45	16	0	16	25	0	0	0	0	0	0	0	2	0	0	2	0	0	1	1
REBC-ACC2	female	31	36	T3NxM0	0	37	0	Mut	Mut.BRAF	1287	1143	4	140	89	51	0.12248	0.077865	0.04462	853	141	712	44	44	0	246	0	0	103	82	21	18	18	0	19	0	0	0	0	0	0	0	2	0	2	0	0	0	1	1
REBC-ACC4	female	38	32	T3mNxM0	1	20	0	Mut	Mut.BRAF	976	898	1	77	19	58	0.08575	0.021158	0.06459	771	82	689	0	0	0	127	0	0	22	4	18	13	0	13	15	27	0	0	0	0	0	0	0	0	0	0	0	0	0	0
REBC-ACC5	female	26	133	T3N1_x001A_bM0	0	12	1	Fusion	Fusion.NTRK1	622	586	2	34	9	25	0.05802	0.015358	0.04266	421	66	355	0	0	0	94	71	0	15	5	10	12	0	12	0	7	0	0	0	0	0	0	4	0	0	4	0	0	2	2
REBC-ACC6	female	35	136	T3NxM0	0	25	0	Fusion	Fusion.ALK	815	763	6	46	16	30	0.06029	0.02097	0.03932	536	92	444	0	0	0	152	0	75	23	10	13	6	0	6	17	0	0.00249	1	1	0	0	0	1	0	0	0	1	0	1	0
REBC-ACC7	female	35	27	T3N1abM0	0	10	1	Mut	Mut.BRAF	848	806	5	37	11	26	0.04591	0.013648	0.03226	672	63	609	0	0	0	134	0	0	19	6	13	5	5	0	13	0	0	0	0	0	0	0	2	2	0	0	0	0	1	0
REBC-ACC9	female	23	131	T3N1aM0	0	20	1	Fusion	Fusion.RET	422	389	3	30	12	18	0.07712	0.030848	0.04627	253	35	218	58	28	30	78	0	0	18	7	11	2	2	0	10	0	0.00032	2	2	0	0	0	57	57	0	0	0	0	2	0
REBC-ACCA	female	31	36	T1bNxM0	0	12	0	Fusion	Fusion.PPARG	991	931	3	57	14	43	0.06122	0.015038	0.04619	619	123	496	0	0	0	202	0	110	26	7	19	10	0	10	13	8	0	0	0	0	0	0	2	0	2	0	0	0	1	1
REBC-ACCB	female	25	86	T1bN0M0	0	17	0	Mut	Mut.BRAF	925	864	2	59	20	39	0.06829	0.023148	0.04514	723	106	617	0	0	0	141	0	0	35	12	23	10	0	10	14	0	0.02416	2	2	0	0	1	0	0	0	0	0	0	0	0
REBC-ACCC	male	34	31	T2NxM0	0	30	0	Mut	Mut.BRAF	1617	1516	10	91	17	74	0.06003	0.011214	0.04881	1273	156	1117	243	104	139	0	0	0	42	7	35	10	10	0	22	17	0	0	0	0	0	0	0	0	0	0	0	0	0	0
REBC-ACCD	male	30	41	T1bNxM0	0	12	0	Fusion	Fusion.RET	55	47	1	7	1	6	0.14894	0.021277	0.12766	.	.	.	.	.	.	.	.	.	.	.	.	.	.	.	.	.	.	.	.	.	.	.	.	.	.	.	.	.	.	.
REBC-ACCE	female	37	28	T1amN1abM	1	10	1	Mut	Mut.BRAF	597	558	3	36	12	24	0.06452	0.021505	0.04301	471	63	408	87	72	15	0	0	0	28	5	23	8	0	8	0	0	0	0	0	0	0	0	2	0	0	2	0	0	1	1
REBC-ACCF	male	33	22	T3NxM0	0	42	0	Fusion	Fusion.PPARG	1655	1535	11	109	29	80	0.07101	0.018893	0.05212	1300	164	1136	0	0	0	235	0	0	62	12	50	21	0	21	26	0	0.2803	6	0	6	0	0	2	0	2	0	0	0	1	1
REBC-ACCG	female	23	131	T2NxMx	0	25	0	Mut	Mut.RAS	568	516	1	51	19	32	0.09884	0.036822	0.06202	433	66	367	0	0	0	83	0	0	37	8	29	0	0	0	14	0	0.00923	3	2	1	0	1	1	0	0	0	0	1	1	0
REBC-ACCH	female	22	583	T2NxM0	0	24	0	Fusion	Fusion.RET	711	679	3	29	10	19	0.04271	0.014728	0.02798	404	63	341	275	144	131	0	0	0	18	6	12	11	0	11	0	0	0	0	0	0	0	0	2	0	0	2	0	0	1	1
REBC-ACCI	female	36	26	T1bNxM0	0	12	0	Mut	Mut.BRAF	852	797	8	47	17	30	0.05897	0.02133	0.03764	571	72	499	80	47	33	146	0	0	19	0	19	20	0	20	8	0	0.01031	1	1	0	0	1	1	1	0	0	0	0	1	0
REBC-ACCJ	female	32	33	T1bN0M0	0	20	0	Fusion	Fusion.NTRK3	625	574	3	48	10	38	0.08362	0.017422	0.0662	476	82	394	0	0	0	98	0	0	27	0	27	7	0	7	14	0	0	0	0	0	0	0	5	5	0	0	0	0	1	0
REBC-ACCK	female	23	205	T3mN1abM1	1	34	1	Fusion	Fusion.RET	699	645	3	51	20	31	0.07907	0.031008	0.04806	564	77	487	0	0	0	0	81	0	31	9	22	13	0	13	0	7	0	0	0	0	0	0	2	0	2	0	0	0	1	1
REBC-ACCL	female	25	142	T3mN1abM0	1	35	1	Fusion	Fusion.NTRK3	605	559	1	45	11	34	0.0805	0.019678	0.06082	429	57	372	21	21	0	109	0	0	32	6	26	13	0	13	0	0	0	0	0	0	0	0	2	0	2	0	0	0	1	1
REBC-ACCN	female	29	55	T1amNxM0	1	6	0	Mut	Mut.BRAF	737	697	1	39	11	28	0.05595	0.015782	0.04017	549	66	483	148	84	64	0	0	0	23	0	23	11	0	11	0	5	0	0	0	0	0	0	0	0	0	0	0	0	0	0
REBC-ACCO	female	26	75	T2N1abM0	0	21	1	Fusion	Fusion.RET	1415	1360	7	48	17	31	0.03529	0.0125	0.02279	390	53	337	970	190	780	0	0	0	28	9	19	15	0	15	0	5	0	0	0	0	0	0	1	0	1	0	0	0	1	1
REBC-ACCP	female	26	86	T2NxM0	0	40	0	Mut	Mut.RAS	858	802	8	48	12	36	0.05985	0.014963	0.04489	583	108	475	0	0	0	143	0	76	41	5	36	7	0	7	0	0	0	0	0	0	0	0	0	0	0	0	0	0	0	0
REBC-ACCQ	female	25	92	T1bN1bM0	0	13	1	Mut	Mut.BRAF	1131	1067	5	59	19	40	0.0553	0.017807	0.03749	658	78	580	143	75	68	266	0	0	39	10	29	6	6	0	14	0	0	0	0	0	0	0	0	0	0	0	0	0	0	0
REBC-ACCR	female	27	75	T1bN1aM0	0	20	1	Mut	Mut.BRAF	1884	1816	5	63	15	48	0.03469	0.00826	0.02643	1021	120	901	795	376	419	0	0	0	29	4	25	19	0	19	9	6	0	0	0	0	0	0	0	0	0	0	0	0	0	0
REBC-ACCS	female	28	58	T1amN0M0	1	10	0	Mut	Mut.BRAF	295	270	0	25	12	13	0.09259	0.044444	0.04815	221	27	194	0	0	0	0	49	0	23	11	12	2	2	0	0	0	0.00099	1	0	0	1	0	0	0	0	0	0	0	0	0
REBC-ACCT	female	23	154	T1bNxM0	0	13	0	Mut	Mut.BRAF	881	840	4	37	17	20	0.04405	0.020238	0.02381	704	74	630	136	46	90	0	0	0	19	8	11	6	0	6	12	0	0	0	0	0	0	0	0	0	0	0	0	0	0	0
REBC-ACCU	male	31	25	T3N1aM0	0	50	1	Mut	Mut.BRAF	929	862	5	62	24	38	0.07193	0.027842	0.04408	665	91	574	30	30	0	167	0	0	34	11	23	9	0	9	13	6	0	0	0	0	0	0	0	0	0	0	0	0	0	0
REBC-ACCW	female	32	36	T1bNM0	0	11	0	Mut	Mut.BRAF	937	879	3	55	14	41	0.06257	0.015927	0.04664	614	93	521	0	0	0	193	0	72	39	5	34	16	8	8	0	0	0	0	0	0	0	0	0	0	0	0	0	0	0	0
REBC-ACCX	female	26	49	T1bN0M0	0	12	0	Fusion	Fusion.BRAF	668	624	1	43	13	30	0.06891	0.020833	0.04808	486	91	395	54	30	24	84	0	0	24	9	15	8	0	8	0	11	0	0	0	0	0	0	2	0	2	0	0	0	1	1
REBC-ACCY	male	28	103	T1bN0M0	0	15	0	Mut	Mut.BRAF	667	632	3	32	7	25	0.05063	0.011076	0.03956	534	55	479	98	38	60	0	0	0	17	2	15	5	5	0	10	0	0	0	0	0	0	0	0	0	0	0	0	0	0	0
REBC-ACCZ	female	26	86	T1bNxM0	0	14	0	Mut	Mut.BRAF	635	587	4	44	12	32	0.07496	0.020443	0.05451	469	50	419	41	18	23	77	0	0	16	7	9	6	0	6	22	0	0	0	0	0	0	0	0	0	0	0	0	0	0	0
REBC-ACD1	female	24	154	T1bNxMx	0	14	0	Mut	Mut.RAS	589	540	3	46	17	29	0.08519	0.031481	0.0537	443	41	402	0	0	0	97	0	0	9	9	0	9	0	9	28	0	0.0088	1	1	0	0	1	0	0	0	0	0	0	0	0
REBC-ACD2	male	30	49	T2N1abM0	0	35	1	Mut	Mut.BRAF	1497	1422	9	66	16	50	0.04641	0.011252	0.03516	959	83	876	195	70	125	268	0	0	29	5	24	14	0	14	23	0	0	0	0	0	0	0	0	0	0	0	0	0	0	0
REBC-ACD3	male	32	36	T1aNxMx	0	10	0	Mut	Mut.RAS	933	865	8	60	20	40	0.06936	0.023121	0.04624	865	88	777	0	0	0	0	0	0	27	11	16	12	0	12	21	0	0	0	0	0	0	0	0	0	0	0	0	0	0	0
REBC-ACD4	female	23	154	T1bmN1aM0	1	18	1	Mut	Mut.BRAF	1000	951	3	46	14	32	0.04837	0.014721	0.03365	680	90	590	93	43	50	178	0	0	12	4	8	8	8	0	26	0	0	0	0	0	0	0	0	0	0	0	0	0	0	0
REBC-ACD5	female	33	33	T1aN0M0	0	10	0	Mut	Mut.BRAF	965	889	4	72	23	49	0.08099	0.025872	0.05512	756	96	660	0	0	0	133	0	0	47	12	35	8	0	8	17	0	2e-05	1	0	1	0	0	0	0	0	0	0	0	0	0
REBC-ACD6	male	32	36	T3N1abM0	0	60	1	Mut	Mut.BRAF	756	712	2	42	4	38	0.05899	0.005618	0.05337	582	53	529	0	0	0	130	0	0	17	0	17	7	0	7	18	0	3e-05	1	0	1	0	0	0	0	0	0	0	0	0	0
REBC-ACD7	male	35	36	T3mN1abM0	1	40	1	Mut	Mut.BRAF	1295	1235	2	58	22	36	0.04696	0.017814	0.02915	818	110	708	221	125	96	196	0	0	23	9	14	17	0	17	18	0	5e-05	1	0	1	0	0	0	0	0	0	0	0	0	0
REBC-ACD8	male	31	41	T3N1abMx	0	72	1	Fusion	Fusion.NTRK3	779	702	1	76	25	51	0.10826	0.035613	0.07265	643	88	555	59	29	30	0	0	0	61	19	42	10	0	10	0	5	0	0	0	0	0	0	2	0	2	0	0	0	1	1
REBC-ACDB	female	32	41	T1bN0M0	0	13	0	Mut	Mut.BRAF	1009	952	2	55	12	43	0.05777	0.012605	0.04517	584	109	475	170	91	79	198	0	0	27	5	22	0	0	0	16	12	0	0	0	0	0	0	0	0	0	0	0	0	0	0
REBC-ACDC	female	31	49	T1bNxM0	0	16	0	Mut	Mut.RAS	1060	983	2	75	23	52	0.0763	0.023398	0.0529	657	184	473	0	0	0	238	0	88	55	17	38	0	0	0	20	0	0.03884	3	1	2	0	1	0	0	0	0	0	0	0	0
REBC-ACDD	female	30	55	T2N0Mx	0	40	0	Fusion	Fusion.PPARG	1437	1313	9	115	35	80	0.08759	0.026657	0.06093	1103	135	968	0	0	0	210	0	0	68	20	48	16	0	16	31	0	0	0	0	0	0	0	4	0	2	2	0	0	2	2
REBC-ACDE	female	34	33	T3NxM0	0	48	0	Mut	Mut.BRAF	681	630	4	47	18	29	0.0746	0.028571	0.04603	482	87	395	26	26	0	122	0	0	25	14	11	7	0	7	15	0	0.001	1	0	0	1	0	0	0	0	0	0	0	0	0
REBC-ACDF	female	30	55	T1bN1_x001A_M0	0	13	1	Mut	Mut.BRAF	972	923	1	48	9	39	0.052	0.009751	0.04225	770	87	683	0	0	0	153	0	0	22	3	19	11	0	11	8	7	0	0	0	0	0	0	0	0	0	0	0	0	0	0
REBC-ACDG	male	26	131	T3N1aM0	0	52	1	Mut	Mut.NFE2L2	974	899	3	72	21	51	0.08009	0.023359	0.05673	591	96	495	0	0	0	235	0	73	35	5	30	17	0	17	20	0	0	0	0	0	0	0	2	0	2	0	0	0	1	1
REBC-ACDH	male	25	131	T3N1aM0	0	10	1	Fusion	Fusion.LTK	499	466	2	31	7	24	0.06652	0.015021	0.0515	383	57	326	0	0	0	83	0	0	25	0	25	6	0	6	0	0	0	0	0	0	0	0	2	0	2	0	0	0	1	1
REBC-ACDI	male	33	36	T2NxM0	0	28	0	Mut	Mut.RAS	946	866	2	78	28	50	0.09007	0.032333	0.05774	716	109	607	0	0	0	150	0	0	34	18	16	20	0	20	24	0	0.015	1	0	1	0	0	4	4	0	0	0	0	1	0
REBC-ACDK	female	29	75	T1bN1aMx	0	17	1	Fusion	Fusion.NTRK1	535	493	2	40	9	31	0.08114	0.018256	0.06288	399	62	337	0	0	0	94	0	0	27	5	22	13	0	13	0	0	0	0	0	0	0	0	7	6	0	0	1	0	2	0
REBC-ACDL	female	34	33	T1bNxM0	0	16	0	Mut	Mut.BRAF	1956	1878	10	68	17	51	0.03621	0.009052	0.02716	1070	109	961	808	364	444	0	0	0	19	0	19	10	0	10	27	12	0	0	0	0	0	0	0	0	0	0	0	0	0	0
REBC-ACDM	female	29	58	T1bN1bM0	0	11	1	Fusion	Fusion.RET	766	711	4	51	7	44	0.07173	0.009845	0.06188	563	66	497	0	0	0	77	71	0	24	0	24	8	0	8	19	0	0.01207	1	1	0	0	0	2	2	0	0	0	0	1	0
REBC-ACDN	male	25	131	T1bmN0M0	1	16	0	Fusion	Fusion.RET	469	436	4	29	6	23	0.06651	0.013761	0.05275	354	64	290	0	0	0	82	0	0	4	0	4	20	10	10	5	0	0	0	0	0	0	0	2	0	0	2	0	0	1	1
REBC-ACDO	female	27	92	T1bNxMx	0	17	0	Mut	Mut.RAS	732	670	7	55	31	24	0.08209	0.046269	0.03582	545	71	474	0	0	0	125	0	0	35	25	10	0	0	0	20	0	0.0259	1	0	1	0	0	0	0	0	0	0	0	0	0
REBC-ACDP	female	25	153	T3NxM0	0	34	0	Mut	Mut.RAS	634	581	2	51	31	20	0.08778	0.053356	0.03442	463	51	412	0	0	0	118	0	0	32	27	5	0	0	0	12	7	0.01031	1	1	0	0	1	0	0	0	0	0	0	0	0
REBC-ACDR	female	32	49	T1bN1aM0	0	20	1	Mut	Mut.BRAF	1394	1314	5	75	14	61	0.05708	0.010654	0.04642	891	118	773	98	57	41	325	0	0	33	10	23	15	0	15	27	0	0	0	0	0	0	0	0	0	0	0	0	0	0	0
REBC-ACDS	female	25	131	T3N1aM0	0	11	1	Mut	Mut.BRAF	696	654	3	39	11	28	0.05963	0.01682	0.04281	556	66	490	0	0	0	98	0	0	23	6	17	6	0	6	10	0	0	0	0	0	0	0	0	0	0	0	0	0	0	0
REBC-ACDT	female	33	41	T1aN0M0	0	7	0	Fusion	Fusion.NTRK3	979	916	4	59	17	42	0.06441	0.018559	0.04585	698	68	630	0	0	0	218	0	0	47	8	39	12	0	12	0	0	0	0	0	0	0	0	3	3	0	0	0	0	1	0
REBC-ACDV	male	27	92	T3N1aM0	0	25	1			53	50	0	3	2	1	0.06	0.04	0.02	.	.	.	.	.	.	.	.	.	.	.	.	.	.	.	.	.	.	.	.	.	.	.	.	.	.	.	.	.	.	.
REBC-ACDW	male	27	101	T1aN1aM1	0	10	1	Fusion	Fusion.RET	436	397	2	37	7	30	0.0932	0.017632	0.07557	332	39	293	0	0	0	65	0	0	10	0	10	18	11	7	9	0	0	0	0	0	0	0	2	0	0	2	0	0	1	1
REBC-ACDX	female	31	36	T3N1abM0	0	11	1	Fusion	Fusion.ALK	746	686	4	56	17	39	0.08163	0.024781	0.05685	575	85	490	0	0	0	111	0	0	37	5	32	8	0	8	0	11	0.00022	2	2	0	0	0	23	23	0	0	0	0	1	0
REBC-ACDY	female	34	36	T1bNxMx	0	15	0	Mut	Mut.RAS	643	593	2	48	12	36	0.08094	0.020236	0.06071	420	79	341	0	0	0	123	0	50	15	0	15	11	0	11	22	0	0.01031	1	1	0	0	1	2	2	0	0	0	0	1	0
REBC-ACDZ	female	40	38	T1bmNxM0	1	12	0	Mut	Mut.BRAF	1058	982	6	70	21	49	0.07128	0.021385	0.0499	815	96	719	0	0	0	167	0	0	16	0	16	21	0	21	26	7	0	0	0	0	0	0	0	0	0	0	0	0	0	0
REBC-ACE0	female	35	36	T3N1abM0	0	20	1	Mut	Mut.BRAF	567	542	2	23	8	15	0.04244	0.01476	0.02768	.	.	.	.	.	.	.	.	.	.	.	.	.	.	.	.	.	.	.	.	.	.	.	.	.	.	.	.	.	.	.
REBC-ACE1	female	35	36	T1bNxM0	0	15	0	Fusion	Fusion.RET	777	714	4	59	7	52	0.08263	0.009804	0.07283	590	60	530	0	0	0	124	0	0	0	0	0	16	0	16	29	14	0.03054	1	1	0	0	0	6	5	0	0	1	0	2	0
REBC-ACE3	female	31	55	T1aN0M0	0	8	0	Fusion	Fusion.BRAF	1640	1549	7	84	23	61	0.05423	0.014848	0.03938	1066	193	873	172	74	98	311	0	0	43	12	31	16	0	16	25	0	0	0	0	0	0	0	2	0	2	0	0	0	1	1
REBC-ACE4	female	35	36	T1bNxMx	0	13	0	Mut	Mut.RAS	1122	1028	2	92	30	62	0.08949	0.029183	0.06031	856	118	738	0	0	0	172	0	0	65	21	44	9	9	0	18	0	0	0	0	0	0	0	0	0	0	0	0	0	0	0
REBC-ACE5	female	34	41	T1bN1aM0	0	12	1	Fusion	Fusion.BRAF	791	751	2	38	7	31	0.0506	0.009321	0.04128	.	.	.	.	.	.	.	.	.	.	.	.	.	.	.	.	.	.	.	.	.	.	.	.	.	.	.	.	.	.	.
REBC-ACE6	female	33	57	T1bN1aM0	0	11	1	Mut	Mut.BRAF	1343	1257	2	84	20	64	0.06683	0.015911	0.05091	1003	156	847	0	0	0	254	0	0	39	8	31	0	0	0	32	13	0	0	0	0	0	0	0	0	0	0	0	0	0	0
REBC-ACE7	female	26	131	T1bNxM0	0	15	0	Fusion	Fusion.RET	413	391	1	21	5	16	0.05371	0.012788	0.04092	.	.	.	.	.	.	.	.	.	.	.	.	.	.	.	.	.	.	.	.	.	.	.	.	.	.	.	.	.	.	.
REBC-ACE8	female	33	68	T3N0M0	0	12	0	Fusion	Fusion.ALK	810	741	5	64	20	44	0.08637	0.026991	0.05938	533	98	435	0	0	0	129	0	79	30	12	18	14	0	14	20	0	0	0	0	0	0	0	7	7	0	0	0	0	2	0
REBC-ACE9	female	31	58	T1aNxM0	0	10	0	Fusion	Fusion.NTRK3	736	683	4	49	12	37	0.07174	0.01757	0.05417	547	73	474	0	0	0	136	0	0	32	5	27	17	0	17	0	0	0.00031	1	1	0	0	0	4	3	0	0	1	0	2	0
REBC-ACEB	male	25	858	T3N1abM0	0	45	1	Fusion	Fusion.NTRK3	778	700	2	76	15	61	0.10857	0.021429	0.08714	513	94	419	0	0	0	132	0	55	51	6	45	25	0	25	0	0	0	0	0	0	0	0	5	3	2	0	0	0	2	1
REBC-ACED	female	25	188	T3N1abM0	0	35	1	Fusion	Fusion.NTRK1	830	758	5	67	15	52	0.08839	0.019789	0.0686	495	110	385	0	0	0	192	0	71	35	9	26	20	0	20	12	0	0	0	0	0	0	0	10	9	0	0	1	0	3	0
REBC-ACEE	male	34	25	T3N1aM0	0	6	1	Mut	Mut.BRAF	997	927	6	64	16	48	0.06904	0.01726	0.05178	747	91	656	0	0	0	180	0	0	38	7	31	13	0	13	13	0	0	0	0	0	0	0	0	0	0	0	0	0	0	0
REBC-ACEF	female	36	33	T1bmNxM0	1	14	0	Mut	Mut.BRAF	908	843	6	59	11	48	0.06999	0.013049	0.05694	685	77	608	0	0	0	158	0	0	10	0	10	13	0	13	28	8	0	0	0	0	0	0	0	0	0	0	0	0	0	0
REBC-ACEG	female	38	28	T3N1aM0	0	12	1	Mut	Mut.RAS	368	343	2	23	4	19	0.06706	0.011662	0.05539	260	32	228	12	12	0	71	0	0	15	2	13	0	0	0	8	0	0	0	0	0	0	0	0	0	0	0	0	0	0	0
REBC-ACEH	female	38	48	T1bN0M0	0	15	0	Mut	Mut.BRAF	730	675	2	53	14	39	0.07852	0.020741	0.05778	533	99	434	0	0	0	142	0	0	32	8	24	0	0	0	13	8	0	0	0	0	0	0	0	0	0	0	0	0	0	0
REBC-ACEI	female	30	75	T1amN1aM0	1	8	1	Mut	Mut.BRAF	679	633	2	44	17	27	0.06951	0.026856	0.04265	468	48	420	53	26	27	112	0	0	30	4	26	0	0	0	14	0	0.01031	1	1	0	0	1	2	2	0	0	0	0	1	0
REBC-ACEJ	female	27	203	T3N1bM1	0	45	1	Mut	Mut.BRAF	902	843	4	55	25	30	0.06524	0.029656	0.03559	633	99	534	60	35	25	150	0	0	45	18	27	0	0	0	10	0	0	0	0	0	0	0	1	1	0	0	0	0	1	0
REBC-ACEK	male	26	188	T1bNxM0	0	12	0	Mut	Mut.BRAF	1140	1052	8	80	25	55	0.07605	0.023764	0.05228	801	103	698	0	0	0	189	0	62	44	10	34	10	0	10	17	9	0	0	0	0	0	0	0	0	0	0	0	0	0	0
REBC-ACEL	female	34	49	T1aNxM0	0	8	0			623	577	3	43	10	33	0.07452	0.017331	0.05719	.	.	.	.	.	.	.	.	.	.	.	.	.	.	.	.	.	.	.	.	.	.	.	.	.	.	.	.	.	.	.
REBC-ACEN	female	34	41	T1bN0M0	0	18	0	Mut	Mut.BRAF	1071	1005	4	62	11	51	0.06169	0.010945	0.05075	726	74	652	73	35	38	206	0	0	13	0	13	10	0	10	39	0	0	0	0	0	0	0	2	0	2	0	0	0	1	1
REBC-ACEO	female	26	154	T1bmNxMx	1	11	0	Mut	Mut.BRAF	708	663	2	43	13	30	0.06486	0.019608	0.04525	469	63	406	57	25	32	137	0	0	20	9	11	0	0	0	15	8	0	0	0	0	0	0	0	0	0	0	0	0	0	0
REBC-ACEP	female	33	49	T1bNxMx	0	15	0	Mut	Mut.BRAF	923	854	5	64	23	41	0.07494	0.026932	0.04801	582	78	504	154	73	81	118	0	0	32	13	19	8	8	0	12	12	0	0	0	0	0	0	0	0	0	0	0	0	0	0
REBC-ACEQ	male	26	188	T3NxM0	0	43	0	Fusion	Fusion.NTRK1	919	834	3	82	13	69	0.09832	0.015588	0.08273	715	69	646	0	0	0	119	0	0	24	0	24	25	0	25	15	18	0	0	0	0	0	0	2	0	0	2	0	0	1	1
REBC-ACES	male	38	36	T3NxMx	0	42	0	Fusion	Fusion.PPARG	863	797	5	61	28	33	0.07654	0.035132	0.04141	654	132	522	0	0	0	143	0	0	41	21	20	9	0	9	11	0	0	0	0	0	0	0	2	0	2	0	0	0	1	1
REBC-ACET	female	38	110	T1bN1bM0	0	16	1	Mut	Mut.BRAF	1094	1017	3	74	24	50	0.07276	0.023599	0.04916	875	75	800	0	0	0	142	0	0	51	11	40	17	0	17	0	6	1e-05	1	1	0	0	0	1	0	0	0	1	0	1	0
REBC-ACEU	female	27	154	T1aNxMx	0	9	0	Mut	Mut.RAS	736	692	4	40	10	30	0.0578	0.014451	0.04335	600	93	507	0	0	0	92	0	0	22	9	13	7	0	7	11	0	0.01031	1	1	0	0	1	0	0	0	0	0	0	0	0
REBC-ACEV	female	28	130	T3N1abM0	0	20	1	Fusion	Fusion.NTRK1	631	592	3	36	8	28	0.06081	0.013514	0.0473	381	74	307	76	35	41	135	0	0	21	4	17	6	0	6	9	0	0.0013	1	0	0	1	0	2	0	0	2	0	0	1	1
REBC-ACEX	female	35	127	T1aN0Mx	0	9	0	Mut	Mut.BRAF	953	889	5	59	20	39	0.06637	0.022497	0.04387	653	90	563	74	49	25	162	0	0	27	8	19	10	10	0	14	8	0	0	0	0	0	0	0	0	0	0	0	0	0	0
REBC-ACEY	female	35	41	T2N0M0	0	32	0	Mut	Mut.BRAF	1335	1248	7	80	28	52	0.0641	0.022436	0.04167	985	81	904	0	0	0	263	0	0	69	10	59	11	0	11	0	0	0	0	0	0	0	0	0	0	0	0	0	0	0	0
REBC-ACEZ	male	38	36	T1aNxM0	0	6	0	Mut	Mut.BRAF	1006	933	3	70	17	53	0.07503	0.018221	0.05681	677	96	581	129	72	57	127	0	0	40	14	26	6	6	0	14	10	0	0	0	0	0	0	0	0	0	0	0	0	0	0
REBC-ACF0	female	32	75	T1bN1bM0	0	11	1	Fusion	Fusion.NTRK3	854	810	0	44	19	25	0.05432	0.023457	0.03086	476	68	408	334	163	171	0	0	0	31	15	16	6	0	6	7	0	0.01197	4	4	0	0	0	3	2	0	0	1	0	2	0
REBC-ACF1	female	28	231	T2NxM0	0	40	0	Mut	Mut.TSHR	862	775	4	83	22	61	0.1071	0.028387	0.07871	594	74	520	54	33	21	127	0	0	57	10	47	17	0	17	0	9	0.32842	7	0	7	0	0	3	0	1	2	0	0	2	1
REBC-ACF3	female	29	131	T1bNxMx	0	21	0	Mut	Mut.RAS	792	722	1	69	23	46	0.09557	0.031856	0.06371	653	84	569	0	0	0	0	69	0	26	10	16	17	0	17	18	8	0	0	0	0	0	0	0	0	0	0	0	0	0	0
REBC-ACF4	female	29	106	T1aNxMx	0	10	0	Mut	Mut.RAS	1256	1166	4	86	30	56	0.07376	0.025729	0.04803	987	184	803	0	0	0	0	179	0	60	16	44	17	0	17	9	0	0	0	0	0	0	0	0	0	0	0	0	0	0	0
REBC-ACF6	male	35	49	T3mNxM0	1	8	0	Mut	Mut.RAS	693	626	1	66	23	43	0.10543	0.036741	0.06869	425	75	350	0	0	0	136	0	65	43	12	31	13	0	13	0	10	0.00952	3	1	2	0	1	3	2	0	0	1	0	2	0
REBC-ACF7	male	33	58	T1bNxM0	0	12	0	Mut	Mut.BRAF	1443	1380	7	56	16	40	0.04058	0.011594	0.02899	820	90	730	560	211	349	0	0	0	44	9	35	12	0	12	0	0	0	0	0	0	0	0	0	0	0	0	0	0	0	0
REBC-ACF8	female	36	41	T2NxMx	0	22	0	Mut	Mut.RAS	1637	1505	14	118	34	84	0.07841	0.022591	0.05581	1094	144	950	0	0	0	298	0	113	22	22	0	33	0	33	43	20	0.02594	2	0	2	0	0	3	0	0	2	1	0	2	1
REBC-ACF9	female	35	49	T3N1aM0	0	10	1	Mut	Mut.BRAF	2046	1975	5	66	22	44	0.03342	0.011139	0.02228	890	86	804	1085	506	579	0	0	0	51	11	40	15	0	15	0	0	0	0	0	0	0	0	0	0	0	0	0	0	0	0
REBC-ACFA	female	37	36	T1bN1aM0	0	15	1	Mut	Mut.BRAF	947	880	2	65	20	45	0.07386	0.022727	0.05114	696	78	618	0	0	0	184	0	0	10	10	0	20	0	20	25	10	0	0	0	0	0	0	0	0	0	0	0	0	0	0
REBC-ACFB	male	28	154	T1aN1aM0	0	10	1	Fusion	Fusion.RET	322	293	1	28	10	18	0.09556	0.03413	0.06143	261	66	195	0	0	0	0	32	0	17	3	14	3	3	0	8	0	0	0	0	0	0	0	3	0	2	0	1	0	2	1
REBC-ACFD	female	33	58	T1aNxMx	0	6	0	Mut	Mut.BRAF	429	403	0	26	9	17	0.06452	0.022333	0.04218	310	35	275	16	16	0	77	0	0	3	3	0	5	0	5	11	7	0	0	0	0	0	0	0	0	0	0	0	0	0	0
REBC-ACFE	female	33	103	T1bN1aM0	0	12	1	Mut	Mut.BRAF	553	527	1	25	2	23	0.04744	0.003795	0.04364	.	.	.	.	.	.	.	.	.	.	.	.	.	.	.	.	.	.	.	.	.	.	.	.	.	.	.	.	.	.	.
REBC-ACFF	female	31	86	T1bN1abM0	0	11	1	Mut	Mut.BRAF	688	642	4	42	14	28	0.06542	0.021807	0.04361	512	75	437	0	0	0	130	0	0	13	0	13	10	10	0	14	5	0.02416	2	2	0	0	1	0	0	0	0	0	0	0	0
REBC-ACFG	female	37	36	T1aN1aM0	0	7	1	Fusion	Fusion.NTRK3	972	903	5	64	11	53	0.07087	0.012182	0.05869	703	83	620	0	0	0	200	0	0	42	9	33	15	0	15	0	7	0	0	0	0	0	0	2	0	2	0	0	0	1	1
REBC-ACFH	female	15	175	T1aN1bM0	0	4	1	Fusion	Fusion.ALK	1626	1608	2	16	4	12	0.00995	0.002488	0.00746	239	59	180	1369	632	737	0	0	0	8	0	8	0	0	0	5	3	0	0	0	0	0	0	3	3	0	0	0	0	1	0
REBC-ACFI	male	18	48	T3N1aM0	0	11	1	Mut	Mut.BRAF	520	486	2	32	9	23	0.06584	0.018519	0.04733	355	49	306	34	18	16	97	0	0	12	4	8	0	0	0	13	7	0	0	0	0	0	0	0	0	0	0	0	0	0	0
REBC-ACFJ	male	19	63	T1aNxM0	0	6	0	Mut	Mut.BRAF	758	721	2	35	14	21	0.04854	0.019417	0.02913	496	64	432	225	124	101	0	0	0	14	8	6	7	7	0	9	5	0	0	0	0	0	0	0	0	0	0	0	0	0	0
REBC-ACFK	female	22	34	T2NxM0	0	31	0	Mut	Mut.RAS	877	822	3	52	13	39	0.06326	0.015815	0.04745	582	113	469	0	0	0	171	0	69	27	5	22	12	0	12	13	0	0	0	0	0	0	0	0	0	0	0	0	0	0	0
REBC-ACFL	female	23	27	T2NxMx	0	32	0	Mut	Mut.RAS	711	640	5	66	22	44	0.10313	0.034375	0.06875	513	111	402	0	0	0	0	83	44	36	10	26	8	8	0	15	7	0	0	0	0	0	0	0	0	0	0	0	0	0	0
REBC-ACFM	female	25	455	T1bNxM0	0	12	0	Fusion	Fusion.BRAF	726	675	3	48	15	33	0.07111	0.022222	0.04889	471	79	392	0	0	0	147	0	57	29	9	20	0	0	0	13	6	0	0	0	0	0	0	2	0	0	2	0	0	1	1
REBC-ADJ5	male	29	36	T2N0M0	0	22	0	Mut	Mut.BRAF	1353	1255	7	91	29	62	0.07251	0.023108	0.0494	897	96	801	0	0	0	244	0	114	55	14	41	23	0	23	13	0	0	0	0	0	0	0	0	0	0	0	0	0	0	0
REBC-ADJ6	female	18	0	T2NxM0	0	30	0	Mut	Mut.BRAF	643	610	3	30	8	22	0.04918	0.013115	0.03607	389	89	300	67	38	29	154	0	0	14	4	10	0	0	0	16	0	0	0	0	0	0	0	0	0	0	0	0	0	0	0
REBC-ADJ8	female	16	0	T1bNxM0	0	17	0			35	30	0	5	0	5	0.16667	0	0.16667	.	.	.	.	.	.	.	.	.	.	.	.	.	.	.	.	.	.	.	.	.	.	.	.	.	.	.	.	.	.	.
REBC-ADJ9	female	17	0	T2mNxM0	1	30	0	Mut	Mut.APC	462	425	0	37	8	29	0.08706	0.018824	0.06824	333	81	252	0	0	0	92	0	0	30	7	23	0	0	0	7	0	0.02072	3	2	1	0	0	3	2	0	0	1	0	2	0
REBC-ADJA	male	19	0	T3NxM0	0	43	0	Mut	Mut.RAS	576	519	3	54	19	35	0.10405	0.036609	0.06744	440	87	353	0	0	0	0	79	0	30	12	18	6	0	6	11	7	0	0	0	0	0	0	0	0	0	0	0	0	0	0
REBC-ADJC	female	19	0	T1bNxMx	0	12	0	Mut	Mut.BRAF	809	763	8	38	18	20	0.0498	0.023591	0.02621	647	52	595	0	0	0	116	0	0	17	10	7	8	8	0	13	0	0	0	0	0	0	0	0	0	0	0	0	0	0	0
REBC-ADJD	female	21	0	T2N1abM0	0	32	1	Mut	Mut.BRAF	114	103	1	10	1	9	0.09709	0.009709	0.08738	.	.	.	.	.	.	.	.	.	.	.	.	.	.	.	.	.	.	.	.	.	.	.	.	.	.	.	.	.	.	.
REBC-ADJE	female	21	0	T1bNxM0	0	20	0	Fusion	Fusion.RET	946	909	3	34	11	23	0.0374	0.012101	0.0253	466	51	415	443	211	232	0	0	0	20	7	13	6	0	6	8	0	0	0	0	0	0	0	3	0	2	0	0	1	2	0
REBC-ADJF	female	17	0	T3N1abM0	0	45	1	Fusion	Fusion.RET	15	14	0	1	1	0	0.07143	0.071429	0	.	.	.	.	.	.	.	.	.	.	.	.	.	.	.	.	.	.	.	.	.	.	.	.	.	.	.	.	.	.	.
REBC-ADJG	female	22	0	T3N1abM0	0	15	1	Mut	Mut.BRAF	635	594	5	36	13	23	0.06061	0.021886	0.03872	480	81	399	0	0	0	114	0	0	16	7	9	12	0	12	8	0	0.01031	1	1	0	0	1	0	0	0	0	0	0	0	0
REBC-ADJH	female	14	0	T3NxMx	0	45	0	Fusion	Fusion.IGF2/IGF2BP3	781	720	4	57	19	38	0.07917	0.026389	0.05278	607	105	502	0	0	0	0	113	0	36	17	19	11	11	0	10	0	0.06883	9	5	4	0	0	31	16	6	6	3	0	13	6
REBC-ADJI	female	14	0	T1bNxM0	0	12	0	Fusion	Fusion.RET	506	487	3	16	8	8	0.03285	0.016427	0.01643	418	53	365	29	0	29	0	0	40	13	2	11	0	0	0	0	3	0	0	0	0	0	0	2	0	0	2	0	0	1	1
REBC-ADJJ	female	14	0	T3N1aM0	0	20	1	Fusion	Fusion.RET	468	443	1	24	9	15	0.05418	0.020316	0.03386	371	46	325	0	0	0	72	0	0	13	6	7	0	0	0	11	0	0.01044	4	3	0	1	1	5	5	0	0	0	0	1	0
REBC-ADJK	female	22	0	T2N0M0	0	33	0	Mut	Mut.NFE2L2	426	399	3	24	4	20	0.06015	0.010025	0.05013	.	.	.	.	.	.	.	.	.	.	.	.	.	.	.	.	.	.	.	.	.	.	.	.	.	.	.	.	.	.	.
REBC-ADJL	female	18	0	T2N0M0	0	28	0	Fusion	Fusion.PPARG	513	474	2	37	12	25	0.07806	0.025316	0.05274	337	83	254	27	27	0	110	0	0	25	6	19	5	0	5	7	0	0.00671	1	0	1	0	0	1	0	1	0	0	0	1	0
REBC-ADJN	female	22	0	T2NxMx	0	22	0	Fusion	Fusion.NTRK3	810	772	2	36	6	30	0.04663	0.007772	0.03886	412	73	339	196	80	116	164	0	0	25	5	20	0	0	0	11	0	0	0	0	0	0	0	2	2	0	0	0	0	1	0
REBC-ADJQ	female	25	0	T2N0M0	0	35	0	Mut	Mut.BRAF	884	839	2	43	10	33	0.05125	0.011919	0.03933	690	88	602	0	0	0	149	0	0	21	8	13	10	0	10	12	0	0	0	0	0	0	0	0	0	0	0	0	0	0	0
REBC-ADJR	female	25	0	T3N1aM0	0	11	1	Mut	Mut.BRAF	1011	955	6	50	12	38	0.05236	0.012565	0.03979	686	82	604	114	67	47	155	0	0	25	3	22	0	0	0	25	0	0	0	0	0	0	0	0	0	0	0	0	0	0	0
REBC-ADJS	male	16	0	T3N0M0	0	14	0	Mut	Mut.BRAF	363	344	1	18	6	12	0.05233	0.017442	0.03488	239	58	181	13	13	0	92	0	0	8	3	5	5	5	0	5	0	0	0	0	0	0	0	0	0	0	0	0	0	0	0
REBC-ADJU	female	24	0	T3N1aM0	0	13	1	Mut	Mut.BRAF	285	267	2	16	1	15	0.05993	0.003745	0.05618	.	.	.	.	.	.	.	.	.	.	.	.	.	.	.	.	.	.	.	.	.	.	.	.	.	.	.	.	.	.	.
REBC-ADJV	female	27	78	T1bN0M0	0	12	0	Mut	Mut.BRAF	1201	1168	5	28	4	24	0.02397	0.003425	0.02055	1034	17	1017	134	42	92	0	0	0	15	2	13	8	0	8	0	5	0	0	0	0	0	0	2	0	2	0	0	0	1	1
REBC-ADJW	female	34	64	T3NxM0	0	18	0	Mut	Mut.BRAF	721	675	3	43	9	34	0.0637	0.013333	0.05037	440	77	363	66	43	23	169	0	0	31	0	31	0	0	0	12	0	0	0	0	0	0	0	0	0	0	0	0	0	0	0
REBC-ADJX	female	17	0	T3NxM0	0	10	0	Mut	Mut.BRAF	787	769	0	18	8	10	0.02341	0.010403	0.013	277	28	249	492	241	251	0	0	0	5	5	0	4	0	4	6	3	0	0	0	0	0	0	0	0	0	0	0	0	0	0
REBC-ADJY	female	34	64	T1bNxM0	0	12	0	Mut	Mut.BRAF	545	516	3	26	9	17	0.05039	0.017442	0.03295	307	19	288	48	27	21	113	0	48	26	3	23	0	0	0	0	0	0	0	0	0	0	0	0	0	0	0	0	0	0	0
REBC-ADJZ	female	27	154	T1aN1aM0	0	10	1	Mut	Mut.BRAF	668	611	2	55	17	38	0.09002	0.027823	0.06219	484	61	423	0	0	0	127	0	0	26	9	17	0	0	0	13	16	0.00576	1	1	0	0	0	1	0	0	0	1	0	1	0
REBC-ADK0	female	27	154	T1aN0M0	0	8	0	Fusion	Fusion.BRAF	479	453	0	26	6	20	0.0574	0.013245	0.04415	309	62	247	41	25	16	103	0	0	2	2	0	10	0	10	14	0	0	0	0	0	0	0	5	0	3	2	0	0	3	3
REBC-ADK2	female	30	92	T1amN1aM0	1	8	1	Fusion	Fusion.BRAF	170	156	0	14	5	9	0.08974	0.032051	0.05769	.	.	.	.	.	.	.	.	.	.	.	.	.	.	.	.	.	.	.	.	.	.	.	.	.	.	.	.	.	.	.
REBC-ADK3	male	24	0	T2N0M0	0	27	0	Mut	Mut.RAS	740	675	8	57	27	30	0.08444	0.04	0.04444	476	85	391	0	0	0	149	0	50	34	13	21	6	0	6	17	0	0.00735	1	1	0	0	1	4	2	1	0	1	0	3	0
REBC-ADK4	male	31	32	T3NxM0	0	49	0	Mut	Mut.BRAF	954	877	1	76	23	53	0.08666	0.026226	0.06043	634	97	537	0	0	0	173	0	70	47	17	30	0	0	0	12	17	0	0	0	0	0	0	0	0	0	0	0	0	0	0
REBC-ADK5	female	33	75	T3N1abM0	0	40	1	Mut	Mut.BRAF	992	931	1	60	13	47	0.06445	0.013963	0.05048	774	91	683	0	0	0	157	0	0	23	4	19	11	11	0	26	0	0	0	0	0	0	0	0	0	0	0	0	0	0	0
REBC-ADK6	female	45	127	T1bN0M0	0	15	0	Mut	Mut.BRAF	1072	1011	6	55	8	47	0.0544	0.007913	0.04649	870	71	799	0	0	0	141	0	0	34	3	31	0	0	0	21	0	0.01006	1	1	0	0	1	1	0	0	0	1	0	1	0
REBC-ADK7	male	41	38	T2NxMx	0	30	0	Mut	Mut.RAS	1255	1158	4	93	32	61	0.08031	0.027634	0.05268	877	96	781	43	43	0	238	0	0	53	20	33	17	0	17	23	0	0.0113	2	1	0	1	1	0	0	0	0	0	0	0	0
REBC-ADK8	female	31	392	T3N1abMx	0	26	1	Fusion	Fusion.NTRK3	973	924	4	45	8	37	0.0487	0.008658	0.04004	711	82	629	0	0	0	213	0	0	16	0	16	17	10	7	12	0	0	0	0	0	0	0	2	0	2	0	0	0	1	1
REBC-ADK9	female	29	153	T1amN1aM0	1	8	1	Mut	Mut.BRAF	814	703	13	98	14	84	0.1394	0.019915	0.11949	523	72	451	44	22	22	136	0	0	53	0	53	32	0	32	13	0	0.00074	1	1	0	0	0	3	0	0	2	1	0	2	1
REBC-ADKA	male	28	272	T3N1aM0	0	10	1	Fusion	Fusion.BRAF	366	341	5	20	10	10	0.05865	0.029326	0.02933	273	42	231	0	0	0	0	68	0	5	5	0	8	8	0	7	0	0.0259	1	0	1	0	0	2	0	0	2	0	0	1	1
REBC-ADKC	female	26	0	T1bNxM0	0	11	0	Mut	Mut.BRAF	759	710	1	48	11	37	0.06761	0.015493	0.05211	545	99	446	30	30	0	135	0	0	24	7	17	12	0	12	12	0	0	0	0	0	0	0	2	2	0	0	0	0	1	0
REBC-ADKD	female	26	0	T1bmN1aM0	1	13	1	Fusion	Fusion.NTRK3	716	656	2	58	10	48	0.08841	0.015244	0.07317	470	80	390	61	24	37	125	0	0	30	0	30	0	0	0	17	11	0.00448	1	1	0	0	0	3	3	0	0	0	0	1	0
REBC-ADKE	female	33	58	T2NxM0	0	32	0	Mut	Mut.BRAF	772	714	1	57	10	47	0.07983	0.014006	0.06583	523	88	435	0	0	0	133	0	58	32	8	24	11	11	0	14	0	7e-05	1	0	1	0	0	1	0	0	0	0	1	1	0
REBC-ADKF	female	32	75	T1aNxM0	0	7	0	Mut	Mut.BRAF	828	776	1	51	11	40	0.06572	0.014175	0.05155	660	81	579	0	0	0	116	0	0	28	0	28	10	0	10	13	0	0	0	0	0	0	0	0	0	0	0	0	0	0	0
REBC-ADKG	female	35	83	T3NxMx	0	60	0	Mut	Mut.RAS	787	722	4	61	19	42	0.08449	0.026316	0.05817	495	118	377	0	0	0	158	0	69	33	14	19	14	0	14	14	0	0	0	0	0	0	0	0	0	0	0	0	0	0	0
REBC-ADKH	male	36	41	T1bmNxM0	1	13	0	Mut	Mut.BRAF	966	930	1	35	13	22	0.03763	0.013978	0.02366	476	63	413	454	240	214	0	0	0	26	11	15	9	0	9	0	0	0	0	0	0	0	0	0	0	0	0	0	0	0	0
REBC-ADKI	female	29	231	T1aNxM0	0	10	0	Mut	Mut.BRAF	1146	1075	6	65	27	38	0.06047	0.025116	0.03535	676	80	596	83	43	40	316	0	0	46	15	31	13	0	13	6	0	0.01057	1	1	0	0	0	0	0	0	0	0	0	0	0
REBC-ADKJ	female	29	814	T1bmN1aM0	1	13	1	Fusion	Fusion.BRAF	890	823	2	65	22	43	0.07898	0.026731	0.05225	633	67	566	0	0	0	190	0	0	50	9	41	0	0	0	15	0	0	0	0	0	0	0	2	0	0	2	0	0	1	1
REBC-ADKK	male	28	701	T1bN0M0	0	19	0	Fusion	Fusion.BRAF	765	674	4	87	19	68	0.12908	0.02819	0.10089	460	75	385	0	0	0	159	0	55	46	11	35	27	0	27	14	0	0.00015	1	1	0	0	0	6	0	0	4	2	0	4	2
REBC-ADKL	female	31	86	T3mNxM0	1	10	0	Fusion	Fusion.NTRK3	662	594	3	65	14	51	0.10943	0.023569	0.08586	594	67	527	0	0	0	0	0	0	23	0	23	7	7	0	20	15	0.00314	1	1	0	0	0	2	2	0	0	0	0	1	0
REBC-ADKM	female	19	0	T1bNxM0	0	15	0	Mut	Mut.BRAF	3088	3045	6	37	10	27	0.01215	0.003284	0.00887	225	42	183	2820	1388	1432	0	0	0	6	6	0	0	0	0	23	8	0	0	0	0	0	0	1	0	0	0	0	1	1	0
REBC-ADKN	female	27	0	T3N1aM0	0	28	1	Fusion	Fusion.RET	660	604	0	56	14	42	0.09272	0.023179	0.06954	375	81	294	30	30	0	151	0	48	39	9	30	17	0	17	0	0	0.00035	1	0	1	0	0	7	4	2	0	1	0	3	1
REBC-ADKO	female	36	49	T1bNxMx	0	15	0	Mut	Mut.BRAF	1047	976	4	67	23	44	0.06865	0.023566	0.04508	698	98	600	0	0	0	187	0	91	30	8	22	10	0	10	27	0	0	0	0	0	0	0	0	0	0	0	0	0	0	0
REBC-ADKP	female	37	127	T1bN1aM0	0	20	1	Mut	Mut.BRAF	956	895	0	61	21	40	0.06816	0.023464	0.04469	734	86	648	0	0	0	161	0	0	32	0	32	11	0	11	18	0	0	0	0	0	0	0	0	0	0	0	0	0	0	0
REBC-ADKQ	female	33	113	T1aNxMx	0	9	0	Mut	Mut.RAS	962	890	5	67	17	50	0.07528	0.019101	0.05618	602	119	483	0	0	0	206	0	82	43	4	39	11	11	0	13	0	0.01031	1	1	0	0	1	0	0	0	0	0	0	0	0
REBC-ADKR	female	30	92	T1aN0M0	0	10	0	Mut	Mut.BRAF	932	881	4	47	10	37	0.05335	0.011351	0.042	552	125	427	105	77	28	224	0	0	40	6	34	0	0	0	7	0	0	0	0	0	0	0	0	0	0	0	0	0	0	0
REBC-ADKS	male	17	0	T1bNxM0	0	12	0	Mut	Mut.BRAF	402	368	3	31	11	20	0.08424	0.029891	0.05435	259	43	216	28	16	12	81	0	0	19	4	15	0	0	0	6	6	0	0	0	0	0	0	0	0	0	0	0	0	0	0
REBC-ADKT	male	39	36	T3NxMx	0	75	0	Fusion	Fusion.PPARG	953	884	4	65	21	44	0.07353	0.023756	0.04977	589	110	479	0	0	0	210	0	85	55	15	40	0	0	0	10	0	0	0	0	0	0	0	1	0	1	0	0	0	1	1
REBC-ADKU	female	35	55	T3N1bM0	0	10	1	Mut	Mut.BRAF	1472	1358	6	108	34	74	0.07953	0.025037	0.05449	1032	75	957	0	0	0	326	0	0	57	14	43	14	14	0	26	11	1e-05	1	0	1	0	0	2	0	2	0	0	0	1	1
REBC-ADKV	male	31	52	T3N1aM0	0	14	1	Mut	Mut.BRAF	531	499	0	32	11	21	0.06413	0.022044	0.04208	409	33	376	0	0	0	90	0	0	22	7	15	10	0	10	0	0	0	0	0	0	0	0	0	0	0	0	0	0	0	0
REBC-ADKW	female	32	86	T3N1bM0	0	14	1	Mut	Mut.BRAF	1048	992	3	53	16	37	0.05343	0.016129	0.0373	533	68	465	459	241	218	0	0	0	32	9	23	9	0	9	12	0	0.01031	1	1	0	0	1	0	0	0	0	0	0	0	0
REBC-ADKX	female	28	214	T3NxM0	0	12	0	Fusion	Fusion.NTRK1	274	258	1	15	8	7	0.05814	0.031008	0.02713	217	33	184	0	0	0	0	41	0	4	4	0	0	0	0	6	5	0	0	0	0	0	0	2	0	0	2	0	0	1	1
REBC-ADKZ	female	31	92	T1aN0M0	0	7	0	Mut	Mut.BRAF	880	800	6	74	39	35	0.0925	0.04875	0.04375	527	90	437	0	0	0	219	0	54	42	29	13	12	12	0	15	5	0	0	0	0	0	0	0	0	0	0	0	0	0	0
REBC-ADL0	male	41	36	T3N1abM0	0	45	1	Mut	Mut.BRAF	1695	1572	3	120	41	79	0.07634	0.026081	0.05025	1152	159	993	153	89	64	267	0	0	59	20	39	19	0	19	24	18	0	0	0	0	0	0	0	0	0	0	0	0	0	0
REBC-ADL1	female	40	135	T3NxM0	0	14	0	Mut	Mut.BRAF	1163	1097	10	56	15	41	0.05105	0.013674	0.03737	769	142	627	38	38	0	290	0	0	38	10	28	0	0	0	18	0	9e-05	1	0	1	0	0	0	0	0	0	0	0	0	0
REBC-ADL2	female	34	55	T1aNxMx	0	8	0	Mut	Mut.RAS	818	753	2	63	17	46	0.08367	0.022576	0.06109	573	115	458	0	0	0	180	0	0	42	12	30	8	0	8	13	0	0.01031	1	1	0	0	1	0	0	0	0	0	0	0	0
REBC-ADL3	female	29	153	T1bNxMx	0	13	0			1087	996	6	85	17	68	0.08534	0.017068	0.06827	623	167	456	0	0	0	298	0	75	53	8	45	14	0	14	0	18	0.79102	20	0	15	5	0	0	0	0	0	0	0	0	0
REBC-ADL4	female	28	583	T3mN1abM0	1	15	1	Fusion	Fusion.NTRK3	437	406	0	31	6	25	0.07635	0.014778	0.06158	289	63	226	15	15	0	102	0	0	12	4	8	12	0	12	7	0	0	0	0	0	0	0	3	3	0	0	0	0	1	0
REBC-ADL5	female	26	0	T3mN1aM0	1	26	1	Mut	Mut.BRAF	800	747	6	47	10	37	0.06292	0.013387	0.04953	544	63	481	48	16	32	155	0	0	36	5	31	0	0	0	11	0	0	0	0	0	0	0	0	0	0	0	0	0	0	0
REBC-ADL6	female	34	149	T2NxM0	0	22	0	Fusion	Fusion.IGF2/IGF2BP3	1608	1496	10	102	21	81	0.06818	0.014037	0.05414	1116	237	879	0	0	0	380	0	0	51	10	41	24	0	24	27	0	0.0259	1	0	1	0	0	2	0	2	0	0	0	1	1
REBC-ADL7	female	41	142	T1bNxM0	0	15	0	Mut	Mut.BRAF	745	706	4	35	7	28	0.04958	0.009915	0.03966	497	84	413	36	36	0	173	0	0	24	0	24	11	0	11	0	0	0	0	0	0	0	0	0	0	0	0	0	0	0	0
REBC-ADL8	female	30	120	T1bN1aM0	0	13	1	Fusion	Fusion.RET	611	558	2	51	14	37	0.0914	0.02509	0.06631	299	43	256	149	82	67	110	0	0	42	9	33	9	9	0	0	0	0	0	0	0	0	0	5	5	0	0	0	0	2	0
REBC-ADL9	female	29	702	T3mN1abM0	1	20	1	Fusion	Fusion.NTRK3	1005	832	7	166	26	140	0.19952	0.03125	0.16827	674	58	616	0	0	0	158	0	0	67	0	67	68	0	68	31	0	0.00036	1	1	0	0	0	7	6	0	0	1	0	3	0
REBC-ADLA	female	24	0	T3NxM0	0	46	0	Mut	Mut.DICER1	789	720	3	66	19	47	0.09167	0.026389	0.06528	511	105	406	0	0	0	76	133	0	28	13	15	12	0	12	13	13	0	0	0	0	0	0	0	0	0	0	0	0	0	0
REBC-ADLD	female	40	146	T3mN0M0	1	11	0	Mut	Mut.BRAF	885	851	2	32	8	24	0.0376	0.009401	0.0282	473	50	423	378	158	220	0	0	0	26	0	26	6	0	6	0	0	0	0	0	0	0	0	2	2	0	0	0	0	1	0
REBC-ADLE	male	33	75	T1bNxM0	0	13	0	Mut	Mut.BRAF	1069	995	3	71	17	54	0.07136	0.017085	0.05427	527	84	443	180	87	93	197	0	91	29	7	22	16	0	16	15	11	0	0	0	0	0	0	0	0	0	0	0	0	0	0
REBC-ADLF	female	36	49	T1bN0M0	0	12	0	Mut	Mut.BRAF	192	181	2	9	4	5	0.04972	0.022099	0.02762	.	.	.	.	.	.	.	.	.	.	.	.	.	.	.	.	.	.	.	.	.	.	.	.	.	.	.	.	.	.	.
REBC-ADLG	male	26	0	T1bN0M0	0	12	0	Mut	Mut.RAS	896	834	5	57	17	40	0.06835	0.020384	0.04796	744	85	659	90	49	41	0	0	0	46	8	38	11	0	11	0	0	0	0	0	0	0	0	0	0	0	0	0	0	0	0
REBC-ADLH	female	23	0	T2NxMx	0	34	0	Mut	Mut.RAS	799	738	3	58	20	38	0.07859	0.0271	0.05149	581	113	468	0	0	0	108	0	49	48	16	32	10	0	10	0	0	0.01031	1	1	0	0	1	2	0	0	2	0	0	1	1
REBC-ADLI	female	29	154	T3N1abM0	0	38	1	Fusion	Fusion.NTRK1	1083	976	13	94	16	78	0.09631	0.016393	0.07992	826	69	757	0	0	0	150	0	0	45	6	39	30	0	30	19	0	0.00999	1	1	0	0	1	5	0	2	2	0	1	3	2
REBC-ADLJ	female	34	206	T3NxM0	0	6	0	Mut	Mut.BRAF	430	392	1	37	17	20	0.09439	0.043367	0.05102	243	38	205	26	15	11	89	0	34	27	13	14	0	0	0	6	4	0	0	0	0	0	0	0	0	0	0	0	0	0	0
REBC-ADLM	female	31	680	T3N1aM0	0	20	1	Fusion	Fusion.RET	681	630	4	47	10	37	0.0746	0.015873	0.05873	439	48	391	0	0	0	191	0	0	22	0	22	11	0	11	14	0	0.01196	4	4	0	0	0	5	5	0	0	0	0	1	0
REBC-ADLN	female	27	0	T1bN1aM0	0	12	1	Fusion	Fusion.RET	519	482	2	35	7	28	0.07261	0.014523	0.05809	.	.	.	.	.	.	.	.	.	.	.	.	.	.	.	.	.	.	.	.	.	.	.	.	.	.	.	.	.	.	.
REBC-ADLO	male	31	122	T2NxMx	0	30	0	Mut	Mut.BRAF	845	804	3	38	15	23	0.04726	0.018657	0.02861	605	34	571	79	39	40	120	0	0	13	6	7	7	0	7	18	0	0	0	0	0	0	0	0	0	0	0	0	0	0	0
REBC-ADLP	male	17	0	T2NxM0	0	23	0	Fusion	Fusion.RET	258	245	1	12	0	12	0.04898	0	0.04898	.	.	.	.	.	.	.	.	.	.	.	.	.	.	.	.	.	.	.	.	.	.	.	.	.	.	.	.	.	.	.
REBC-ADLQ	male	34	1000	T2NxM0	0	36	0	Mut	Mut.BRAF	771	709	3	59	19	40	0.08322	0.026798	0.05642	534	82	452	59	31	28	116	0	0	28	11	17	6	6	0	25	0	0	0	0	0	0	0	0	0	0	0	0	0	0	0
REBC-ADLR	female	34	75	T1bNxM0	0	14	0	Mut	Mut.BRAF	929	853	7	69	24	45	0.08089	0.028136	0.05275	658	111	547	0	0	0	195	0	0	37	8	29	20	8	12	12	0	0	0	0	0	0	0	2	0	2	0	0	0	1	1
REBC-ADLS	female	30	154	T1bmN0M0	1	8	0	Mut	Mut.BRAF	1204	1139	4	61	21	40	0.05356	0.018437	0.03512	880	105	775	0	0	0	259	0	0	41	4	37	8	8	0	12	0	0	0	0	0	0	0	0	0	0	0	0	0	0	0
REBC-ADLT	female	32	86	T1aNxM0	0	7	0	Mut	Mut.BRAF	531	496	3	32	5	27	0.06452	0.010081	0.05444	333	52	281	0	0	0	163	0	0	16	3	13	0	0	0	16	0	0	0	0	0	0	0	0	0	0	0	0	0	0	0
REBC-ADLU	male	17	0	T3NxM0	0	16	0	Fusion	Fusion.NTRK3	633	568	5	60	18	42	0.10563	0.03169	0.07394	422	56	366	22	22	0	124	0	0	28	8	20	0	0	0	20	12	0.01031	1	1	0	0	1	4	0	2	0	2	0	3	1
REBC-ADLW	female	25	0	T3N1abM1	0	38	1	Fusion	Fusion.RET	2432	2352	7	73	21	52	0.03104	0.008929	0.02211	677	65	612	1675	787	888	0	0	0	18	0	18	15	15	0	29	11	0.04158	1	0	1	0	0	20	20	0	0	0	0	1	0
REBC-ADLX	female	40	109	T1bNxM0	0	13	0	Mut	Mut.BRAF	1434	1329	5	100	30	70	0.07524	0.022573	0.05267	929	80	849	0	0	0	268	0	132	64	16	48	15	0	15	21	0	0	0	0	0	0	0	0	0	0	0	0	0	0	0
REBC-ADLY	female	46	52	T2mN0M0	1	25	0	Mut	Mut.RAS	1112	1036	4	72	30	42	0.0695	0.028958	0.04054	830	141	689	0	0	0	206	0	0	51	24	27	10	0	10	11	0	0.00919	2	1	1	0	1	0	0	0	0	0	0	0	0
REBC-ADLZ	male	15	0	T2N1abM0	0	32	1	Fusion	Fusion.RET	1244	1177	3	64	21	43	0.05438	0.017842	0.03653	680	82	598	322	188	134	175	0	0	32	9	23	16	0	16	16	0	0	0	0	0	0	0	2	0	0	2	0	0	1	1
REBC-ADM0	female	24	0	T1aN1aM0	0	8	1	Fusion	Fusion.RET	497	470	1	26	7	19	0.05532	0.014894	0.04043	372	30	342	0	0	0	98	0	0	20	4	16	6	6	0	0	0	0.01878	2	2	0	0	0	9	2	4	2	1	0	5	2
REBC-ADM2	male	34	557	T1aNxM0	0	7	0	Fusion	Fusion.BRAF	807	728	4	75	15	60	0.10302	0.020604	0.08242	584	72	512	25	25	0	119	0	0	30	7	23	19	19	0	16	10	0	0	0	0	0	0	2	0	2	0	0	0	1	1
REBC-ADM3	male	30	1000	T1bmN0M0	1	16	0	Fusion	Fusion.IGF2/IGF2BP3	1061	948	8	105	28	77	0.11076	0.029536	0.08122	581	105	476	0	0	0	188	113	66	60	12	48	20	20	0	25	0	0.1255	20	9	9	2	1	53	49	2	2	0	0	3	1
REBC-ADM4	male	39	536	T1amN1bM0	1	9	1	Mut	Mut.BRAF	893	807	10	76	26	50	0.09418	0.032218	0.06196	670	91	579	0	0	0	137	0	0	35	7	28	17	0	17	24	0	0.00919	2	1	1	0	1	0	0	0	0	0	0	0	0
REBC-ADM5	female	27	0	T2mNxMx	1	30	0	Mut	Mut.RAS	659	594	1	64	21	43	0.10774	0.035354	0.07239	507	62	445	0	0	0	87	0	0	28	8	20	7	0	7	21	8	0.01907	2	2	0	0	1	1	0	1	0	0	0	1	0
REBC-ADM7	female	39	278	T1aNxM0	0	8	0	Mut	Mut.TSC	1210	1113	6	91	27	64	0.08176	0.024259	0.0575	813	92	721	300	238	62	0	0	0	41	11	30	29	0	29	21	0	0.03406	1	1	0	0	0	0	0	0	0	0	0	0	0
REBC-ADM8	female	28	0	T2NxMx	0	35	0	Mut	Mut.BRAF	1036	959	4	73	27	46	0.07612	0.028154	0.04797	653	95	558	0	0	0	201	0	105	40	19	21	16	0	16	6	11	2e-05	1	0	1	0	0	2	1	0	0	1	0	2	0
REBC-ADM9	female	42	208	T3NxM0	0	6	0	Mut	Mut.BRAF	1159	1086	6	67	19	48	0.06169	0.017495	0.0442	880	81	799	0	0	0	206	0	0	20	7	13	14	0	14	25	8	0	0	0	0	0	0	0	0	0	0	0	0	0	0
REBC-ADMA	female	32	1000	T1bmNxM0	1	13	0	Fusion	Fusion.BRAF	566	488	3	75	14	61	0.15369	0.028689	0.125	397	51	346	0	0	0	91	0	0	44	6	38	18	0	18	13	0	0.00988	4	3	1	0	0	7	0	2	2	3	0	5	2
REBC-ADMB	female	44	116	T1aNxM0	0	10	0	Fusion	Fusion.RET	791	729	3	59	14	45	0.08093	0.019204	0.06173	459	72	387	0	0	0	214	0	56	30	9	21	12	12	0	8	9	0.00062	1	1	0	0	0	17	16	0	0	1	0	2	0
REBC-ADMC	female	43	1000	T1amNxM0	1	4	0	Mut	Mut.BRAF	591	555	4	32	5	27	0.05766	0.009009	0.04865	.	.	.	.	.	.	.	.	.	.	.	.	.	.	.	.	.	.	.	.	.	.	.	.	.	.	.	.	.	.	.
REBC-ADMD	female	20	0	T1bN1abMx	0	12	1	Fusion	Fusion.NTRK3	677	631	6	40	11	29	0.06339	0.017433	0.04596	556	64	492	0	0	0	75	0	0	23	8	15	8	0	8	9	0	0.01061	3	1	2	0	0	1	0	1	0	0	0	1	0
REBC-ADME	female	38	187	T1amNxM0	1	7	0	Mut	Mut.BRAF	752	700	5	47	12	35	0.06714	0.017143	0.05	596	42	554	0	0	0	104	0	0	34	7	27	13	0	13	0	0	0	0	0	0	0	0	0	0	0	0	0	0	0	0
REBC-ADMF	female	24	0	T1bN1aM0	0	19	1	Mut	Mut.BRAF	1258	1204	1	53	10	43	0.04402	0.008306	0.03571	968	127	841	0	0	0	236	0	0	22	0	22	0	0	0	18	13	0	0	0	0	0	0	0	0	0	0	0	0	0	0
REBC-ADMG	female	25	0	T3N1abM0	0	15	1	Fusion	Fusion.RET	677	633	1	43	14	29	0.06793	0.022117	0.04581	464	61	403	0	0	0	169	0	0	15	4	11	8	0	8	14	6	0.00154	2	1	0	1	0	13	12	0	0	1	0	3	0
REBC-ADMH	female	20	0	T1bN0M0	0	14	0	Fusion	Fusion.RET	434	401	0	33	8	25	0.08229	0.01995	0.06234	303	40	263	0	0	0	71	0	27	26	6	20	7	0	7	0	0	0.00148	6	5	1	0	0	152	152	0	0	0	0	1	0
REBC-ADMI	female	30	1000	T1bNxMx	0	18	0	Mut	Mut.BRAF	985	854	3	128	34	94	0.14988	0.039813	0.11007	706	112	594	0	0	0	148	0	0	40	13	27	41	0	41	31	16	0.01133	3	3	0	0	0	7	0	2	0	5	0	6	1
REBC-ADMJ	female	23	0	T1bNxM0	0	12	0	Mut	Mut.BRAF	641	604	0	37	10	27	0.06126	0.016556	0.0447	500	50	450	0	0	0	104	0	0	18	0	18	11	0	11	8	0	1e-05	1	0	1	0	0	0	0	0	0	0	0	0	0
REBC-AF4Y	female	26	526	T2N1bM0	0	25	1	Mut	Mut.BRAF	480	445	2	33	7	26	0.07416	0.01573	0.05843	270	49	221	60	24	36	115	0	0	4	4	0	13	7	6	10	6	0	0	0	0	0	0	0	0	0	0	0	0	0	0
REBC-AF4Z	female	15	97	T3N1abM1	0	27	1	Fusion	Fusion.RET	551	515	5	31	13	18	0.06019	0.025243	0.03495	440	77	363	0	0	0	75	0	0	24	11	13	7	0	7	0	0	0.00104	1	1	0	0	0	2	0	2	0	0	0	1	1
REBC-AF50	male	16	215	T1bN1aM0	0	13	1	Fusion	Fusion.NTRK3	518	454	7	57	19	38	0.12555	0.04185	0.0837	332	53	279	0	0	0	0	72	50	20	7	13	21	0	21	16	0	0	0	0	0	0	0	5	0	2	3	0	0	3	3
REBC-AF51	male	16	362	T1bN1bM0	0	11	1	Fusion	Fusion.NTRK1	342	321	1	20	6	14	0.06231	0.018692	0.04361	243	40	203	17	17	0	0	61	0	12	5	7	4	0	4	4	0	0	0	0	0	0	0	2	0	0	2	0	0	1	1
REBC-AF52	female	16	210	T1bN0M0	0	15	0	Fusion	Fusion.RET	.	.	.	.	.	.	.	.	.	.	.	.	.	.	.	.	.	.	.	.	.	.	.	.	.	.	.	.	.	.	.	.	.	.	.	.	.	.	.	.
REBC-AF53	female	24	596	T3N1aM1	0	32	1	Fusion	Fusion.RET	575	542	1	32	13	19	0.05904	0.023985	0.03506	432	65	367	0	0	0	110	0	0	19	10	9	0	0	0	6	7	0.00012	1	0	1	0	0	2	0	0	2	0	0	1	1
REBC-AF54	female	29	93	T3N1abM0	0	45	1	Fusion	Fusion.NTRK1	.	.	.	.	.	.	.	.	.	.	.	.	.	.	.	.	.	.	.	.	.	.	.	.	.	.	.	.	.	.	.	.	.	.	.	.	.	.	.	.
REBC-AF55	female	27	45	T3mN1abM1	1	25	1	Fusion	Fusion.RET	.	.	.	.	.	.	.	.	.	.	.	.	.	.	.	.	.	.	.	.	.	.	.	.	.	.	.	.	.	.	.	.	.	.	.	.	.	.	.	.
REBC-AF57	female	25	129	T3N1bM0	0	25	1	Fusion	Fusion.RET	.	.	.	.	.	.	.	.	.	.	.	.	.	.	.	.	.	.	.	.	.	.	.	.	.	.	.	.	.	.	.	.	.	.	.	.	.	.	.	.
REBC-AF58	female	19	187	T1bN1abM0	0	20	1	Fusion	Fusion.RET	.	.	.	.	.	.	.	.	.	.	.	.	.	.	.	.	.	.	.	.	.	.	.	.	.	.	.	.	.	.	.	.	.	.	.	.	.	.	.	.
REBC-AF5A	female	27	200	T2N1aM0	0	25	1	Mut	Mut.BRAF	646	598	1	47	14	33	0.0786	0.023411	0.05518	460	68	392	21	21	0	117	0	0	25	4	21	8	0	8	0	14	0	0	0	0	0	0	0	0	0	0	0	0	0	0
REBC-AF5B	female	20	217	T3NxM0	0	37	0	Fusion	Fusion.BRAF	945	874	6	65	24	41	0.07437	0.02746	0.04691	711	103	608	0	0	0	163	0	0	57	19	38	8	0	8	0	0	5e-05	1	0	1	0	0	3	0	0	2	1	0	2	1
REBC-AF5C	female	33	157	T1amN1bM0	1	9	1	Mut	Mut.BRAF	475	430	0	45	17	28	0.10465	0.039535	0.06512	330	52	278	0	0	0	100	0	0	6	6	0	18	0	18	21	0	0	0	0	0	0	0	0	0	0	0	0	0	0	0
REBC-AF5D	female	17	68	T3mN1abM1	1	30	1	Fusion	Fusion.RET	162	155	0	7	4	3	0.04516	0.025806	0.01935	129	16	113	0	0	0	0	26	0	5	3	2	2	2	0	0	0	0	0	0	0	0	0	2	0	2	0	0	0	1	1
REBC-AF5E	male	17	137	T3N1abMx	0	50	1	Fusion	Fusion.RET	163	142	1	20	5	15	0.14085	0.035211	0.10563	120	27	93	0	0	0	0	22	0	11	4	7	9	9	0	0	0	0	0	0	0	0	0	3	0	2	1	0	0	2	2
REBC-AF5F	female	22	151	T3N1abMx	0	50	1	Fusion	Fusion.NTRK1	.	.	.	.	.	.	.	.	.	.	.	.	.	.	.	.	.	.	.	.	.	.	.	.	.	.	.	.	.	.	.	.	.	.	.	.	.	.	.	.
REBC-AF5G	female	21	44	T3N1aM0	0	38	1	Mut	Mut.BRAF	.	.	.	.	.	.	.	.	.	.	.	.	.	.	.	.	.	.	.	.	.	.	.	.	.	.	.	.	.	.	.	.	.	.	.	.	.	.	.	.
REBC-AF5H	female	20	381	T3NxM0	0	17	0	Fusion	Fusion.ALK	657	612	3	42	14	28	0.06863	0.022876	0.04575	470	73	397	59	27	32	0	83	0	29	7	22	13	0	13	0	0	0.01031	1	1	0	0	1	2	0	0	2	0	0	1	1
REBC-AF5K	female	24	62	T3N1abM0	0	75	1	Fusion	Fusion.NTRK3	.	.	.	.	.	.	.	.	.	.	.	.	.	.	.	.	.	.	.	.	.	.	.	.	.	.	.	.	.	.	.	.	.	.	.	.	.	.	.	.
REBC-AF5M	female	22	66	T2NxM0	0	32	0	Mut	Mut.TSHR	.	.	.	.	.	.	.	.	.	.	.	.	.	.	.	.	.	.	.	.	.	.	.	.	.	.	.	.	.	.	.	.	.	.	.	.	.	.	.	.
REBC-AF5N	female	26	165	T3mN1aM0	1	18	1	Mut	Mut.BRAF	.	.	.	.	.	.	.	.	.	.	.	.	.	.	.	.	.	.	.	.	.	.	.	.	.	.	.	.	.	.	.	.	.	.	.	.	.	.	.	.
REBC-AF5O	female	26	42	T2N1bM0	0	25	1	Mut	Mut.BRAF	.	.	.	.	.	.	.	.	.	.	.	.	.	.	.	.	.	.	.	.	.	.	.	.	.	.	.	.	.	.	.	.	.	.	.	.	.	.	.	.
REBC-AF5P	female	21	87	T3mN0M0	1	14	0	Fusion	Fusion.RET	.	.	.	.	.	.	.	.	.	.	.	.	.	.	.	.	.	.	.	.	.	.	.	.	.	.	.	.	.	.	.	.	.	.	.	.	.	.	.	.
REBC-AF5Q	female	34	71	T1bmNxM0	1	20	0	Fusion	Fusion.NTRK3	.	.	.	.	.	.	.	.	.	.	.	.	.	.	.	.	.	.	.	.	.	.	.	.	.	.	.	.	.	.	.	.	.	.	.	.	.	.	.	.
REBC-AF5R	male	17	0	T2NxMx	0	25	0	Fusion	Fusion.BRAF	578	539	2	37	15	22	0.06865	0.027829	0.04082	434	83	351	0	0	0	105	0	0	27	11	16	10	0	10	0	0	0.01031	1	1	0	0	1	1	0	0	0	1	0	1	0
REBC-AF5S	female	24	92	T1bNxM0	0	13	0	Mut	Mut.BRAF	.	.	.	.	.	.	.	.	.	.	.	.	.	.	.	.	.	.	.	.	.	.	.	.	.	.	.	.	.	.	.	.	.	.	.	.	.	.	.	.
REBC-AF5T	female	33	76	T2mN1bM0	1	25	1	Mut	Mut.BRAF	.	.	.	.	.	.	.	.	.	.	.	.	.	.	.	.	.	.	.	.	.	.	.	.	.	.	.	.	.	.	.	.	.	.	.	.	.	.	.	.
REBC-AF5U	female	24	217	T1aNxM0	0	7	0	Fusion	Fusion.RET	.	.	.	.	.	.	.	.	.	.	.	.	.	.	.	.	.	.	.	.	.	.	.	.	.	.	.	.	.	.	.	.	.	.	.	.	.	.	.	.
REBC-AF5W	male	28	143	T1bmNxM0	1	13	0	Fusion	Fusion.BRAF	651	600	3	48	15	33	0.08	0.025	0.055	477	59	418	30	0	30	93	0	0	23	7	16	13	0	13	12	0	0.03883	2	1	1	0	1	2	0	0	2	0	0	1	1
REBC-AF5X	male	38	62	T2mN1_x001A_Mx	1	40	1	Mut	Mut.BRAF	.	.	.	.	.	.	.	.	.	.	.	.	.	.	.	.	.	.	.	.	.	.	.	.	.	.	.	.	.	.	.	.	.	.	.	.	.	.	.	.
REBC-AF5Z	female	25	125	T1bN1aM0	0	13	1	Mut	Mut.BRAF	.	.	.	.	.	.	.	.	.	.	.	.	.	.	.	.	.	.	.	.	.	.	.	.	.	.	.	.	.	.	.	.	.	.	.	.	.	.	.	.
REBC-AF60	female	29	58	T1aN0M0	0	9	0	Mut	Mut.BRAF	.	.	.	.	.	.	.	.	.	.	.	.	.	.	.	.	.	.	.	.	.	.	.	.	.	.	.	.	.	.	.	.	.	.	.	.	.	.	.	.
REBC-AF61	male	16	0	T1bmNxM0	1	12	0	Mut	Mut.BRAF	826	802	2	22	11	11	0.02743	0.013716	0.01372	216	56	160	586	246	340	0	0	0	14	11	3	0	0	0	8	0	0.01136	1	0	0	1	0	0	0	0	0	0	0	0	0
REBC-AF63	female	13	0	T2NxM0	0	25	0	Mut	Mut.BRAF	779	742	4	33	11	22	0.04447	0.014825	0.02965	428	73	355	89	36	53	163	0	62	23	8	15	4	0	4	0	6	0	0	0	0	0	0	0	0	0	0	0	0	0	0
REBC-AF64	female	28	55	T1bNxMx	0	11	0	Mut	Mut.RAS	.	.	.	.	.	.	.	.	.	.	.	.	.	.	.	.	.	.	.	.	.	.	.	.	.	.	.	.	.	.	.	.	.	.	.	.	.	.	.	.
REBC-AF65	female	25	175	T2NxM0	0	28	0	Mut	Mut.TSHR	997	880	5	112	26	86	0.12727	0.029545	0.09773	633	82	551	106	53	53	141	0	0	53	10	43	28	0	28	18	13	0.89561	25	0	8	17	0	3	0	0	2	1	0	2	1
REBC-AF66	female	17	0	T3N1aM0	0	25	1	Fusion	Fusion.RET	304	290	2	12	2	10	0.04138	0.006897	0.03448	215	32	183	0	0	0	0	47	28	5	1	4	0	0	0	4	3	0	0	0	0	0	0	8	8	0	0	0	0	1	0
REBC-AF69	female	25	188	T1aNxMx	0	8	0	Mut	Mut.RAS	.	.	.	.	.	.	.	.	.	.	.	.	.	.	.	.	.	.	.	.	.	.	.	.	.	.	.	.	.	.	.	.	.	.	.	.	.	.	.	.
REBC-AF6A	female	29	75	T2NxMx	0	30	0	Fusion	Fusion.PPARG	.	.	.	.	.	.	.	.	.	.	.	.	.	.	.	.	.	.	.	.	.	.	.	.	.	.	.	.	.	.	.	.	.	.	.	.	.	.	.	.
REBC-AF6C	male	16	0	T1aN1aM0	0	10	1	Fusion	Fusion.LTK	485	456	1	28	9	19	0.0614	0.019737	0.04167	362	46	316	0	0	0	94	0	0	16	4	12	0	0	0	12	0	0	0	0	0	0	0	2	0	2	0	0	0	1	1
REBC-AF6E	female	38	275	T1bmNxM0	1	10	0	Mut	Mut.TSC	.	.	.	.	.	.	.	.	.	.	.	.	.	.	.	.	.	.	.	.	.	.	.	.	.	.	.	.	.	.	.	.	.	.	.	.	.	.	.	.
REBC-AF6F	female	27	245	T1bN1aM0	0	20	1			507	472	1	34	11	23	0.07203	0.023305	0.04873	348	60	288	19	19	0	105	0	0	14	7	7	11	5	6	9	0	0	0	0	0	0	0	2	0	0	2	0	0	1	1
REBC-AF6H	male	25	199	T1aN1aM0	0	7	1	Mut	Mut.BRAF	.	.	.	.	.	.	.	.	.	.	.	.	.	.	.	.	.	.	.	.	.	.	.	.	.	.	.	.	.	.	.	.	.	.	.	.	.	.	.	.
REBC-AF6I	male	17	0	T3NxM0	0	10	0	Mut	Mut.RAS	1118	1063	0	55	21	34	0.05174	0.019755	0.03198	392	89	303	502	243	259	169	0	0	24	16	8	7	0	7	16	8	0.06951	4	3	1	0	1	0	0	0	0	0	0	0	0
REBC-AF6P	male	37	39	T2N1aM0	0	24	1			.	.	.	.	.	.	.	.	.	.	.	.	.	.	.	.	.	.	.	.	.	.	.	.	.	.	.	.	.	.	.	.	.	.	.	.	.	.	.	.
REBC-AF6Q	female	26	171	T3NxM0	0	50	0	Mut	Mut.RAS	.	.	.	.	.	.	.	.	.	.	.	.	.	.	.	.	.	.	.	.	.	.	.	.	.	.	.	.	.	.	.	.	.	.	.	.	.	.	.	.
REBC-AF6S	male	26	249	T3N1bM0	0	25	1	Fusion	Fusion.RET	.	.	.	.	.	.	.	.	.	.	.	.	.	.	.	.	.	.	.	.	.	.	.	.	.	.	.	.	.	.	.	.	.	.	.	.	.	.	.	.
REBC-AF6U	female	21	0	T3NxM0	0	10	0	Fusion	Fusion.NTRK3	691	649	2	40	9	31	0.06163	0.013867	0.04777	402	48	354	149	56	93	98	0	0	26	0	26	14	0	14	0	0	0.01031	1	1	0	0	1	2	0	2	0	0	0	1	1
REBC-AF6W	female	22	0	T1aN0M0	0	7	0	Mut	Mut.BRAF	.	.	.	.	.	.	.	.	.	.	.	.	.	.	.	.	.	.	.	.	.	.	.	.	.	.	.	.	.	.	.	.	.	.	.	.	.	.	.	.
REBC-AF6X	female	15	0	T1bNxM0	0	18	0	Fusion	Fusion.NTRK3	401	360	0	41	9	32	0.11389	0.025	0.08889	263	34	229	0	0	0	97	0	0	19	4	15	16	0	16	0	6	0.0122	1	1	0	0	0	21	20	0	0	1	0	2	0
REBC-AF6Y	male	29	92	T3NxM0	0	9	0	Mut	Mut.BRAF	.	.	.	.	.	.	.	.	.	.	.	.	.	.	.	.	.	.	.	.	.	.	.	.	.	.	.	.	.	.	.	.	.	.	.	.	.	.	.	.
REBC-AF70	female	14	0	T3N1aM0	0	15	1	Fusion	Fusion.RET	.	.	.	.	.	.	.	.	.	.	.	.	.	.	.	.	.	.	.	.	.	.	.	.	.	.	.	.	.	.	.	.	.	.	.	.	.	.	.	.
REBC-AF72	female	15	0	T1bNxMx	0	18	0	Mut	Mut.TSHR	1115	1022	14	79	27	52	0.0773	0.026419	0.05088	614	157	457	68	68	0	247	0	93	44	15	29	20	0	20	15	0	0.4314	10	7	2	1	0	0	0	0	0	0	0	0	0
REBC-AF73	female	32	58	T3NxMx	0	45	0	Mut	Mut.TSHR	.	.	.	.	.	.	.	.	.	.	.	.	.	.	.	.	.	.	.	.	.	.	.	.	.	.	.	.	.	.	.	.	.	.	.	.	.	.	.	.
REBC-AF74	female	16	0	T1aNxM0	0	10	0	Mut	Mut.BRAF	1049	985	2	62	19	43	0.06294	0.019289	0.04365	784	106	678	76	44	32	0	125	0	33	6	27	0	0	0	20	9	0	0	0	0	0	0	0	0	0	0	0	0	0	0
REBC-AF76	female	31	85	T3N1abM1	0	36	1	Fusion	Fusion.RET	.	.	.	.	.	.	.	.	.	.	.	.	.	.	.	.	.	.	.	.	.	.	.	.	.	.	.	.	.	.	.	.	.	.	.	.	.	.	.	.
REBC-AF78	female	15	0	T2N1abM0	0	25	1	Fusion	Fusion.NTRK3	537	500	5	32	12	20	0.064	0.024	0.04	416	81	335	0	0	0	84	0	0	23	10	13	9	3	6	0	0	0	0	0	0	0	0	2	0	2	0	0	0	1	1
REBC-AF79	female	26	0	T1aNxMx	0	10	0	Mut	Mut.BRAF	424	397	3	24	8	16	0.06045	0.020151	0.0403	372	39	333	25	0	25	0	0	0	18	3	15	0	0	0	6	0	2e-05	1	0	1	0	0	0	0	0	0	0	0	0	0
REBC-AF7A	female	10	0	T2NxM0	0	32	0	Mut	Mut.DICER1	714	678	0	36	11	25	0.0531	0.016224	0.03687	388	56	332	0	0	0	290	0	0	13	6	7	0	0	0	18	5	0	0	0	0	0	0	2	0	2	0	0	0	1	1
REBC-AF7B	female	20	0	T1aNxM0	0	8	0	Mut	Mut.BRAF	439	413	3	23	9	14	0.05569	0.021792	0.0339	281	30	251	37	18	19	95	0	0	17	4	13	0	0	0	0	6	0	0	0	0	0	0	0	0	0	0	0	0	0	0
REBC-AF7D	male	26	0	T1amN1bM0	1	7	1			436	396	5	35	5	30	0.08838	0.012626	0.07576	334	42	292	0	0	0	0	62	0	17	2	15	13	0	13	0	5	0.00025	1	1	0	0	0	7	4	0	2	1	0	3	1
REBC-AF7F	male	34	69	T2NxM0	0	22	0			.	.	.	.	.	.	.	.	.	.	.	.	.	.	.	.	.	.	.	.	.	.	.	.	.	.	.	.	.	.	.	.	.	.	.	.	.	.	.	.
REBC-AF7I	female	32	142	T3NxMx	0	57	0	Mut	Mut.TSHR	.	.	.	.	.	.	.	.	.	.	.	.	.	.	.	.	.	.	.	.	.	.	.	.	.	.	.	.	.	.	.	.	.	.	.	.	.	.	.	.
REBC-AF7J	male	22	0	T1amN1abM	1	6	1	Mut	Mut.BRAF	387	360	1	26	7	19	0.07222	0.019444	0.05278	360	42	318	0	0	0	0	0	0	11	3	8	5	5	0	10	0	0	0	0	0	0	0	0	0	0	0	0	0	0	0
REBC-AF7M	female	34	75	T3mN1bM0	1	20	1	Mut	Mut.BRAF	.	.	.	.	.	.	.	.	.	.	.	.	.	.	.	.	.	.	.	.	.	.	.	.	.	.	.	.	.	.	.	.	.	.	.	.	.	.	.	.
REBC-AF7O	female	36	105	T1bmN1aM0	1	16	1	Mut	Mut.BRAF	.	.	.	.	.	.	.	.	.	.	.	.	.	.	.	.	.	.	.	.	.	.	.	.	.	.	.	.	.	.	.	.	.	.	.	.	.	.	.	.
REBC-AF7P	female	34	75	T1bNxM0	0	18	0	Mut	Mut.RAS	.	.	.	.	.	.	.	.	.	.	.	.	.	.	.	.	.	.	.	.	.	.	.	.	.	.	.	.	.	.	.	.	.	.	.	.	.	.	.	.
REBC-AF7Q	female	30	153	T3mN1abM0	1	15	1			.	.	.	.	.	.	.	.	.	.	.	.	.	.	.	.	.	.	.	.	.	.	.	.	.	.	.	.	.	.	.	.	.	.	.	.	.	.	.	.
REBC-AF7S	female	33	92	T3N1aM0	0	25	1	Fusion	Fusion.NTRK3	.	.	.	.	.	.	.	.	.	.	.	.	.	.	.	.	.	.	.	.	.	.	.	.	.	.	.	.	.	.	.	.	.	.	.	.	.	.	.	.
REBC-AF7T	female	29	188	T2NxM0	0	25	0	Fusion	Fusion.IGF2/IGF2BP3	.	.	.	.	.	.	.	.	.	.	.	.	.	.	.	.	.	.	.	.	.	.	.	.	.	.	.	.	.	.	.	.	.	.	.	.	.	.	.	.
REBC-AF7U	male	38	49	T3NxM0	0	53	0	Fusion	Fusion.PPARG	.	.	.	.	.	.	.	.	.	.	.	.	.	.	.	.	.	.	.	.	.	.	.	.	.	.	.	.	.	.	.	.	.	.	.	.	.	.	.	.
REBC-AF7X	female	34	111	T1bmN0M0	1	15	0	Mut	Mut.BRAF	.	.	.	.	.	.	.	.	.	.	.	.	.	.	.	.	.	.	.	.	.	.	.	.	.	.	.	.	.	.	.	.	.	.	.	.	.	.	.	.
REBC-AF7Y	female	17	0	T1aNxM0	0	7	0	Fusion	Fusion.RET	531	498	2	31	10	21	0.06225	0.02008	0.04217	498	38	460	0	0	0	0	0	0	14	6	8	8	0	8	9	0	0	0	0	0	0	0	5	3	0	2	0	0	2	0
REBC-AF7Z	female	33	86	T1amNxM0	1	10	0	Mut	Mut.BRAF	.	.	.	.	.	.	.	.	.	.	.	.	.	.	.	.	.	.	.	.	.	.	.	.	.	.	.	.	.	.	.	.	.	.	.	.	.	.	.	.
REBC-AF80	female	34	86	T1bNxM0	0	11	0	Mut	Mut.BRAF	.	.	.	.	.	.	.	.	.	.	.	.	.	.	.	.	.	.	.	.	.	.	.	.	.	.	.	.	.	.	.	.	.	.	.	.	.	.	.	.
REBC-AF81	female	31	173	T1bN0M0	0	15	0			32	26	1	5	2	3	0.19231	0.076923	0.11538	.	.	.	.	.	.	.	.	.	.	.	.	.	.	.	.	.	.	.	.	.	.	.	.	.	.	.	.	.	.	.
REBC-AF83	male	33	421	T1bNxM0	0	20	0	Mut	Mut.BRAF	471	432	3	36	11	25	0.08333	0.025463	0.05787	313	59	254	0	0	0	119	0	0	6	6	0	9	9	0	13	8	0	0	0	0	0	0	2	2	0	0	0	0	1	0
REBC-AF84	female	31	211	T1bN1aM1	0	12	1	Fusion	Fusion.RET	845	806	2	37	14	23	0.04591	0.01737	0.02854	604	44	560	202	82	120	0	0	0	24	6	18	10	0	10	3	0	7e-05	1	0	1	0	0	3	0	0	2	0	1	2	1
REBC-AF86	male	39	62	T3N1abM0	0	40	1	Fusion	Fusion.RET	843	752	6	85	21	64	0.11303	0.027926	0.08511	580	51	529	0	0	0	172	0	0	27	6	21	17	0	17	20	21	0	0	0	0	0	0	4	0	0	4	0	0	2	2
REBC-AF87	female	44	84	T1aNxM0	0	10	0	Mut	Mut.BRAF	.	.	.	.	.	.	.	.	.	.	.	.	.	.	.	.	.	.	.	.	.	.	.	.	.	.	.	.	.	.	.	.	.	.	.	.	.	.	.	.
REBC-AF88	female	32	140	T3N1abM0	0	30	1	Fusion	Fusion.NTRK3	.	.	.	.	.	.	.	.	.	.	.	.	.	.	.	.	.	.	.	.	.	.	.	.	.	.	.	.	.	.	.	.	.	.	.	.	.	.	.	.
REBC-AF89	female	24	0	T3mN1abM0	1	7	1	Fusion	Fusion.ALK	908	854	3	51	13	38	0.05972	0.015222	0.0445	494	72	422	360	109	251	0	0	0	35	8	27	7	7	0	9	0	0.00248	1	1	0	0	0	1	0	0	0	1	0	1	0
REBC-AF8B	male	33	266	T1bNxM0	0	13	0	Fusion	Fusion.BRAF	830	769	4	57	14	43	0.07412	0.018205	0.05592	573	50	523	74	74	0	122	0	0	34	4	30	10	0	10	0	13	0.0056	1	0	0	1	0	2	0	0	2	0	0	1	1
REBC-AF8C	female	26	0	T3mNxM0	1	10	0	Mut	Mut.BRAF	.	.	.	.	.	.	.	.	.	.	.	.	.	.	.	.	.	.	.	.	.	.	.	.	.	.	.	.	.	.	.	.	.	.	.	.	.	.	.	.
REBC-AF8D	female	33	129	T3N1aM0	0	16	1	Mut	Mut.BRAF	867	819	4	44	10	34	0.05372	0.01221	0.04151	574	62	512	129	55	74	116	0	0	21	5	16	6	6	0	17	0	0	0	0	0	0	0	0	0	0	0	0	0	0	0
REBC-AF8E	female	33	109	T1amNxM0	1	9	0	Mut	Mut.BRAF	408	379	2	27	8	19	0.07124	0.021108	0.05013	252	40	212	0	0	0	93	0	34	14	2	12	5	5	0	8	0	0	0	0	0	0	0	0	0	0	0	0	0	0	0
REBC-AF8G	female	24	0	T3mN1aMx	1	10	1	Mut	Mut.BRAF	1758	1673	2	83	23	60	0.04961	0.013748	0.03586	914	120	794	445	179	266	314	0	0	50	8	42	20	20	0	0	13	0	0	0	0	0	0	0	0	0	0	0	0	0	0
REBC-AF8H	female	36	195	T3N1aM0	0	22	1	Fusion	Fusion.ALK	.	.	.	.	.	.	.	.	.	.	.	.	.	.	.	.	.	.	.	.	.	.	.	.	.	.	.	.	.	.	.	.	.	.	.	.	.	.	.	.
REBC-AF8K	male	33	1000	T3N1aM0	0	17	1	Mut	Mut.BRAF	744	688	0	56	17	39	0.0814	0.024709	0.05669	557	80	477	0	0	0	131	0	0	25	14	11	0	0	0	23	8	0	0	0	0	0	0	0	0	0	0	0	0	0	0
REBC-AF8L	female	17	0	T1aN0Mx	0	5	0	Mut	Mut.BRAF	230	220	1	9	5	4	0.04091	0.022727	0.01818	178	41	137	0	0	0	42	0	0	6	3	3	0	0	0	3	0	0	0	0	0	0	0	0	0	0	0	0	0	0	0
REBC-AF8M	female	29	0	T1bmN0M0	1	12	0	Mut	Mut.BRAF	314	295	1	18	2	16	0.06102	0.00678	0.05424	230	21	209	0	0	0	65	0	0	12	0	12	6	0	6	0	0	0	0	0	0	0	0	0	0	0	0	0	0	0	0
REBC-AF8N	female	11	0	T1bNxM0	0	17	0	Mut	Mut.BRAF	549	522	2	25	9	16	0.04789	0.017241	0.03065	349	47	302	81	50	31	92	0	0	15	6	9	7	0	7	0	3	0	0	0	0	0	0	0	0	0	0	0	0	0	0
REBC-AF8O	female	29	0	T1bNxM0	0	23	0	Mut	Mut.BRAF	940	907	2	31	9	22	0.03418	0.009923	0.02426	440	52	388	467	198	269	0	0	0	9	0	9	6	0	6	8	8	0	0	0	0	0	0	0	0	0	0	0	0	0	0
REBC-AF8P	male	21	0	T3N1abM0	0	43	1	Fusion	Fusion.RET	800	742	5	53	13	40	0.07143	0.01752	0.05391	566	79	487	0	0	0	116	0	60	42	8	34	11	0	11	0	0	0.00213	2	2	0	0	0	15	15	0	0	0	0	5	0
REBC-AF8R	female	13	0	T3N1aMx	0	25	1	Mut	Mut.BRAF	1263	1233	5	25	9	16	0.02028	0.007299	0.01298	619	54	565	614	245	369	0	0	0	12	4	8	4	0	4	9	0	0	0	0	0	0	0	1	0	0	0	1	0	1	0
REBC-AF8S	female	24	0	T1bN1aM0	0	11	1	Mut	Mut.BRAF	809	756	3	50	20	30	0.06614	0.026455	0.03968	598	84	514	0	0	0	158	0	0	18	10	8	6	6	0	18	8	0	0	0	0	0	0	0	0	0	0	0	0	0	0
REBC-AF8T	female	27	0	T1bNxMx	0	15	0	Mut	Mut.BRAF	964	880	5	79	45	34	0.08977	0.051136	0.03864	787	82	705	0	0	0	93	0	0	55	0	55	24	0	24	0	0	.	.	.	.	.	.	1	0	0	1	0	0	1	1
REBC-AF8V	female	12	0	T3N1abMx	0	30	1	Fusion	Fusion.ALK	484	461	1	22	6	16	0.04772	0.013015	0.03471	272	30	242	189	92	97	0	0	0	0	0	0	6	0	6	9	7	0.00246	1	1	0	0	0	1	0	0	0	1	0	1	0
REBC-AF8W	female	22	0	T2NxM0	0	30	0	Mut	Mut.RAS	1154	1068	3	83	42	41	0.07772	0.039326	0.03839	744	133	611	0	0	0	256	0	68	65	36	29	7	7	0	11	0	0.04139	3	2	1	0	1	0	0	0	0	0	0	0	0
REBC-AF8Y	female	26	0	T1bN0M0	0	15	0	Fusion	Fusion.NTRK3	716	658	2	56	11	45	0.08511	0.016717	0.06839	472	45	427	68	29	39	118	0	0	20	3	17	11	11	0	11	14	0.01031	1	1	0	0	1	5	3	0	0	2	0	3	0
REBC-AF8Z	female	29	0	T1aNxM0	0	5	0	Mut	Mut.BRAF	627	594	3	30	5	25	0.05051	0.008418	0.04209	.	.	.	.	.	.	.	.	.	.	.	.	.	.	.	.	.	.	.	.	.	.	.	.	.	.	.	.	.	.	.
REBC-AF90	female	26	0	T1aNxM0	0	6	0	Mut	Mut.BRAF	710	670	4	36	15	21	0.05373	0.022388	0.03134	569	57	512	0	0	0	101	0	0	8	0	8	6	0	6	16	6	0	0	0	0	0	0	0	0	0	0	0	0	0	0
REBC-AF91	female	16	0	T2NxMx	0	25	0	Mut	Mut.DICER1	600	552	4	44	18	26	0.07971	0.032609	0.0471	458	58	400	0	0	0	0	94	0	22	7	15	0	0	0	22	0	4e-05	1	0	1	0	0	0	0	0	0	0	0	0	0
REBC-AF92	female	29	0	T1bNxMx	0	17	0	Mut	Mut.RAS	817	763	1	53	22	31	0.06946	0.028834	0.04063	528	76	452	0	0	0	170	0	65	32	10	22	7	7	0	14	0	0.01031	1	1	0	0	1	0	0	0	0	0	0	0	0
REBC-AF93	female	25	0	T1amN1aMx	1	5	1	Mut	Mut.BRAF	405	380	2	23	10	13	0.06053	0.026316	0.03421	325	36	289	0	0	0	55	0	0	11	3	8	5	5	0	7	0	0	0	0	0	0	0	0	0	0	0	0	0	0	0
[truncated: 4 more columns]
