# Supplementary material for: Genomic characterization of cervical lymph node metastases in papillary thyroid carcinoma following the Chornobyl accident
Source: Nat Commun. 2024 Jun 13;15:5053. doi: 10.1038/s41467-024-49292-z (PMC11176192; doi:10.1038/s41467-024-49292-z)
Supplement: Supplementary file 4 — Supplementary Data 1-8 [file 41467_2024_49292_MOESM4_ESM.zip › ChornobylMets_Supplementary Data 3.xlsx]

## Sheet: Sheet1
REBC_ID	cLNM	WGS_TP_N_nMut	WGS_TP_N_nSNV	WGS_TP_N_nMNP	WGS_TP_N_nINDEL	WGS_TP_N_nINS	WGS_TP_N_nDEL	WGS_TP_N_INDEL_SNV	WGS_TP_N_INS_SNV	WGS_TP_N_DEL_SNV	SigPro_DC96_RnT_CLO	SigPro_DC96_RnT_SBS1_Ct	SigPro_DC96_RnT_SBS5_Ct	SigPro_DC96_RnT_APO	SigPro_DC96_RnT_SBS2_Ct	SigPro_DC96_RnT_SBS13_Ct	SigPro_DC96_RnT_SBS8_Ct	SigPro_DC96_RnT_SBS18_Ct	SigPro_DC96_RnT_SBS23_Ct	SigPro_DC83_RnT_CLO	SigPro_DC83_RnT_ID1_Ct	SigPro_DC83_RnT_ID5_Ct	SigPro_DC83_RnT_EJ	SigPro_DC83_RnT_ID6_Ct	SigPro_DC83_RnT_ID8_Ct	SigPro_DC83_RnT_ID3_Ct	SigPro_DC83_RnT_ID4_Ct	FGA	SCNA_Total_Total_Total	SCNA_Total_DEL_Total	SCNA_Total_GAIN_Total	SCNA_Total_CNLOH_Total	SCNA_22q_DEL_Total	SV_Calls_nTotal_Total	SV_Calls_nComplex_Total	SV_Calls_nTransloc_Total	SV_Calls_nInver_Total	SV_Calls_nDel_Total	SV_Calls_nTanDup_Total	SV_Events_nTotal_Total	SV_Events_nSimple_Total	SV_Events_nComplex_Total	SV_Events_nSimpUnbal_Total	SV_Events_nSimpBalEJ_Total	SV_Events_nCompUnOth_Total	TP53_Mut	AKT1_Mut	PIK3CA_Mut	TERT_ProMut
REBC-ACE8	0	810	741	5	64	20	44	0.0863698	0.0269906	0.0593792	533	98	435	0	0	0	129	0	79	30	12	18	14	0	14	20	0	0	0	0	0	0	0	7	7	0	0	0	0	2	0	2	0	0	2	0	0	0	0
REBC-AF5H	0	657	612	3	42	14	28	0.0686275	0.0228758	0.0457516	470	73	397	59	27	32	0	83	0	29	7	22	13	0	13	0	0	0.0103119	1	1	0	0	1	2	0	0	2	0	0	1	1	0	0	1	0	0	0	0	0
REBC-ACDX	0	746	686	4	56	17	39	0.0816327	0.0247813	0.0568513	575	85	490	0	0	0	111	0	0	37	5	32	8	0	8	0	11	0.000216084	2	2	0	0	0	23	23	0	0	0	0	1	0	1	0	0	1	0	0	0	0
REBC-ACC6	0	815	763	6	46	16	30	0.0602883	0.0209699	0.0393185	536	92	444	0	0	0	152	0	75	23	10	13	6	0	6	17	0	0.00248564	1	1	0	0	0	1	0	0	0	1	0	1	0	0	1	0	1	0	0	0	0
REBC-ACA2	0	518	475	2	41	15	26	0.0863158	0.0315789	0.0547368	383	61	322	0	0	0	0	92	0	21	7	14	7	0	7	6	7	0.0103119	1	1	0	0	1	4	0	2	2	0	0	2	2	0	0	1	1	0	0	0	0
REBC-A90K	0	648	540	6	102	14	88	0.188889	0.0259259	0.162963	387	40	347	0	0	0	111	0	42	68	0	68	34	0	34	0	0	0.00245624	1	1	0	0	0	1	0	0	0	1	0	1	0	0	1	0	1	0	0	0	0
REBC-ADKJ	0	890	823	2	65	22	43	0.0789793	0.0267315	0.0522479	633	67	566	0	0	0	190	0	0	50	9	41	0	0	0	15	0	0	0	0	0	0	0	2	0	0	2	0	0	1	1	0	0	1	0	0	0	0	0
REBC-ADK0	0	479	453	0	26	6	20	0.0573951	0.013245	0.0441501	309	62	247	41	25	16	103	0	0	2	2	0	10	0	10	14	0	0	0	0	0	0	0	5	0	3	2	0	0	3	3	0	0	1	2	0	0	0	0
REBC-AF6C	0	485	456	1	28	9	19	0.0614035	0.0197368	0.0416667	362	46	316	0	0	0	94	0	0	16	4	12	0	0	0	12	0	0	0	0	0	0	0	2	0	2	0	0	0	1	1	0	0	0	1	0	0	0	0
REBC-AC9N	0	691	658	1	32	8	24	0.0486322	0.0121581	0.0364742	516	84	432	0	0	0	142	0	0	11	0	11	14	0	14	7	0	0.0370612	5	2	3	0	1	1	0	1	0	0	0	1	0	0	1	0	1	0	0	0	0
REBC-ACDK	0	535	493	2	40	9	31	0.0811359	0.0182556	0.0628803	399	62	337	0	0	0	94	0	0	27	5	22	13	0	13	0	0	0	0	0	0	0	0	7	6	0	0	1	0	2	0	1	1	0	2	0	0	0	0
REBC-A90D	0	556	508	2	46	11	35	0.0905512	0.0216535	0.0688976	363	56	307	39	13	26	73	0	33	29	8	21	7	0	7	10	0	1.25978e-05	1	0	1	0	0	4	0	4	0	0	0	2	2	0	0	1	1	0	0	0	0
REBC-ACEQ	0	919	834	3	82	13	69	0.0983213	0.0155875	0.0827338	715	69	646	0	0	0	119	0	0	24	0	24	25	0	25	15	18	0	0	0	0	0	0	2	0	0	2	0	0	1	1	0	0	1	0	0	0	0	0
REBC-AC9W	0	519	477	3	39	15	24	0.081761	0.0314465	0.0503145	376	69	307	0	0	0	101	0	0	26	11	15	0	0	0	13	0	0	0	0	0	0	0	2	0	0	2	0	0	1	1	0	0	1	0	0	0	0	0
REBC-AF51	0	342	321	1	20	6	14	0.0623053	0.0186916	0.0436137	243	40	203	17	17	0	0	61	0	12	5	7	4	0	4	4	0	0	0	0	0	0	0	2	0	0	2	0	0	1	1	0	0	1	0	0	0	0	0
REBC-ADKX	0	274	258	1	15	8	7	0.0581395	0.0310078	0.0271318	217	33	184	0	0	0	0	41	0	4	4	0	0	0	0	6	5	0	0	0	0	0	0	2	0	0	2	0	0	1	1	0	0	1	0	0	0	0	0
REBC-AC9F	0	889	825	4	60	21	39	0.0727273	0.0254545	0.0472727	534	57	477	155	108	47	136	0	0	27	11	16	26	6	20	0	7	0.0534181	3	2	1	0	0	9	4	0	4	1	0	5	1	1	3	1	4	0	0	0	0
REBC-ADJN	0	810	772	2	36	6	30	0.0466321	0.00777202	0.0388601	412	73	339	196	80	116	164	0	0	25	5	20	0	0	0	11	0	0	0	0	0	0	0	2	2	0	0	0	0	1	0	1	0	0	1	0	0	0	0
REBC-ADKD	0	716	656	2	58	10	48	0.0884146	0.0152439	0.0731707	470	80	390	61	24	37	125	0	0	30	0	30	0	0	0	17	11	0.00447856	1	1	0	0	0	3	3	0	0	0	0	1	0	1	0	0	1	0	0	0	0
REBC-ADLU	0	633	568	5	60	18	42	0.105634	0.0316901	0.0739437	422	56	366	22	22	0	124	0	0	28	8	20	0	0	0	20	12	0.0103119	1	1	0	0	1	4	0	2	0	2	0	3	1	0	2	1	2	0	0	0	0
REBC-AF8Y	0	716	658	2	56	11	45	0.0851064	0.0167173	0.0683891	472	45	427	68	29	39	118	0	0	20	3	17	11	11	0	11	14	0.0103119	1	1	0	0	1	5	3	0	0	2	0	3	0	1	2	0	3	0	0	0	0
REBC-ACAV	0	916	845	7	64	19	45	0.0757396	0.0224852	0.0532544	513	101	412	0	0	0	268	0	64	28	11	17	10	10	0	26	0	2.90723e-05	1	1	0	0	0	4	0	2	0	2	0	3	0	0	3	0	3	0	0	0	0
REBC-AC9O	0	1212	1125	4	83	22	61	0.0737778	0.0195556	0.0542222	689	122	567	161	55	106	189	0	86	18	0	18	21	0	21	28	16	0.00793474	2	1	1	0	0	6	2	3	0	1	0	4	1	1	2	0	4	0	0	0	0
REBC-ACA8	0	820	755	4	61	14	47	0.0807947	0.018543	0.0622517	590	59	531	28	28	0	137	0	0	28	0	28	12	0	12	21	0	0.000131418	1	1	0	0	0	12	12	0	0	0	0	1	0	1	0	0	1	0	0	0	0
REBC-ACFG	0	972	903	5	64	11	53	0.0708749	0.0121816	0.0586932	703	83	620	0	0	0	200	0	0	42	9	33	15	0	15	0	7	0	0	0	0	0	0	2	0	2	0	0	0	1	1	0	0	0	1	0	0	0	0
REBC-ACBH	0	968	905	1	62	15	47	0.0685083	0.0165746	0.0519337	621	93	528	88	50	38	196	0	0	40	6	34	0	0	0	14	8	8.62485e-05	1	1	0	0	0	16	16	0	0	0	0	1	0	1	0	0	1	0	0	0	0
REBC-ACDT	0	979	916	4	59	17	42	0.0644105	0.018559	0.0458515	698	68	630	0	0	0	218	0	0	47	8	39	12	0	12	0	0	0	0	0	0	0	0	3	3	0	0	0	0	1	0	1	0	0	1	0	0	0	0
REBC-ACCL	0	605	559	1	45	11	34	0.0805009	0.019678	0.0608229	429	57	372	21	21	0	109	0	0	32	6	26	13	0	13	0	0	0	0	0	0	0	0	2	0	2	0	0	0	1	1	0	0	0	1	0	0	0	0
REBC-AF50	0	518	454	7	57	19	38	0.125551	0.0418502	0.0837004	332	53	279	0	0	0	0	72	50	20	7	13	21	0	21	16	0	0	0	0	0	0	0	5	0	2	3	0	0	3	3	0	0	2	1	0	0	0	0
REBC-ACBB	0	481	436	2	43	7	36	0.0986239	0.016055	0.0825688	346	56	290	0	0	0	90	0	0	21	4	17	12	0	12	0	10	0.000997629	2	0	1	1	0	2	0	2	0	0	0	1	1	0	0	1	0	0	0	0	0
REBC-ADL4	0	437	406	0	31	6	25	0.0763547	0.0147783	0.0615764	289	63	226	15	15	0	102	0	0	12	4	8	12	0	12	7	0	0	0	0	0	0	0	3	3	0	0	0	0	1	0	1	0	0	1	0	0	0	0
REBC-AF78	0	537	500	5	32	12	20	0.064	0.024	0.04	416	81	335	0	0	0	84	0	0	23	10	13	9	3	6	0	0	0	0	0	0	0	0	2	0	2	0	0	0	1	1	0	0	1	0	0	0	0	0
REBC-ACE9	0	736	683	4	49	12	37	0.0717423	0.0175695	0.0541728	547	73	474	0	0	0	136	0	0	32	5	27	17	0	17	0	0	0.000314286	1	1	0	0	0	4	3	0	0	1	0	2	0	1	1	0	2	0	0	0	0
REBC-ADJI	0	506	487	3	16	8	8	0.0328542	0.0164271	0.0164271	418	53	365	29	0	29	0	0	40	13	2	11	0	0	0	0	3	0	0	0	0	0	0	2	0	0	2	0	0	1	1	0	0	1	0	0	0	0	0
REBC-ADLW	0	2432	2352	7	73	21	52	0.0310374	0.00892857	0.0221088	677	65	612	1675	787	888	0	0	0	18	0	18	15	15	0	29	11	0.0415764	1	0	1	0	0	20	20	0	0	0	0	1	0	1	0	0	1	0	0	0	0
REBC-ADLZ	0	1244	1177	3	64	21	43	0.0543755	0.017842	0.0365336	680	82	598	322	188	134	175	0	0	32	9	23	16	0	16	16	0	0	0	0	0	0	0	2	0	0	2	0	0	1	1	0	0	0	1	0	0	0	0
REBC-ADM0	0	497	470	1	26	7	19	0.0553191	0.0148936	0.0404255	372	30	342	0	0	0	98	0	0	20	4	16	6	6	0	0	0	0.0187769	2	2	0	0	0	9	2	4	2	1	0	5	2	2	1	0	5	0	0	0	0
REBC-AF7Y	0	531	498	2	31	10	21	0.062249	0.0200803	0.0421687	498	38	460	0	0	0	0	0	0	14	6	8	8	0	8	9	0	0	0	0	0	0	0	5	3	0	2	0	0	2	0	2	0	0	2	0	0	0	0
REBC-ACAC	0	716	665	4	47	12	35	0.0706767	0.0180451	0.0526316	527	43	484	0	0	0	99	0	39	26	0	26	9	0	9	12	0	0.00139071	1	1	0	0	0	8	7	0	0	1	0	2	0	1	1	0	2	0	0	0	0
REBC-ACE1	0	777	714	4	59	7	52	0.0826331	0.00980392	0.0728291	590	60	530	0	0	0	124	0	0	0	0	0	16	0	16	29	14	0.0305364	1	1	0	0	0	6	5	0	0	1	0	2	0	1	1	0	2	0	0	0	0
REBC-ACBU	0	1656	1574	9	73	16	57	0.0463787	0.0101652	0.0362135	902	92	810	672	672	0	0	0	0	40	7	33	20	0	20	0	13	0.000309724	2	2	0	0	0	7	7	0	0	0	0	1	0	1	0	0	1	0	0	0	0
REBC-ACBG	0	717	661	2	54	14	40	0.0816944	0.02118	0.0605144	521	85	436	29	29	0	111	0	0	37	0	37	0	0	0	17	0	9.50898e-05	1	1	0	0	0	7	7	0	0	0	0	1	0	1	0	0	1	0	0	0	0
REBC-ACDW	0	436	397	2	37	7	30	0.093199	0.0176322	0.0755668	332	39	293	0	0	0	65	0	0	10	0	10	18	11	7	9	0	0	0	0	0	0	0	2	0	0	2	0	0	1	1	0	0	1	0	0	0	0	0
REBC-ADMB	0	791	729	3	59	14	45	0.0809328	0.0192044	0.0617284	459	72	387	0	0	0	214	0	56	30	9	21	12	12	0	8	9	0.000618344	1	1	0	0	0	17	16	0	0	1	0	2	0	1	1	0	2	0	0	0	0
REBC-ADL8	0	611	558	2	51	14	37	0.0913978	0.0250896	0.0663082	299	43	256	149	82	67	110	0	0	42	9	33	9	9	0	0	0	0	0	0	0	0	0	5	5	0	0	0	0	2	0	2	0	0	2	0	0	0	0
REBC-ACDN	0	469	436	4	29	6	23	0.0665138	0.0137615	0.0527523	354	64	290	0	0	0	82	0	0	4	0	4	20	10	10	5	0	0	0	0	0	0	0	2	0	0	2	0	0	1	1	0	0	1	0	0	0	0	0
REBC-AF84	0	845	806	2	37	14	23	0.0459057	0.0173697	0.028536	604	44	560	202	82	120	0	0	0	24	6	18	10	0	10	3	0	6.58977e-05	1	0	1	0	0	3	0	0	2	0	1	2	1	0	1	1	1	0	0	0	0
REBC-ACBF	0	440	389	7	44	8	36	0.113111	0.0205656	0.092545	326	47	279	0	0	0	63	0	0	30	0	30	14	0	14	0	0	0	0	0	0	0	0	2	0	0	2	0	0	1	1	0	0	1	0	0	0	0	0
REBC-ACC1	0	1736	1634	6	96	29	67	0.0587515	0.0177479	0.0410037	1284	151	1133	121	76	45	229	0	0	55	10	45	16	0	16	25	0	0	0	0	0	0	0	2	0	0	2	0	0	1	1	0	0	1	0	0	0	0	0
REBC-AC9K	0	768	710	3	55	15	40	0.0774648	0.0211268	0.056338	551	75	476	0	0	0	159	0	0	35	8	27	8	8	0	12	0	0	0	0	0	0	0	6	2	2	2	0	0	3	2	1	0	1	2	0	0	0	0
REBC-ACCH	0	711	679	3	29	10	19	0.0427099	0.0147275	0.0279823	404	63	341	275	144	131	0	0	0	18	6	12	11	0	11	0	0	0	0	0	0	0	0	2	0	0	2	0	0	1	1	0	0	0	1	0	0	0	0
REBC-AF53	0	575	542	1	32	13	19	0.0590406	0.0239852	0.0350554	432	65	367	0	0	0	110	0	0	19	10	9	0	0	0	6	7	0.000120846	1	0	1	0	0	2	0	0	2	0	0	1	1	0	0	1	0	0	0	0	0
REBC-AC8P	0	515	472	4	39	13	26	0.0826271	0.0275424	0.0550847	346	58	288	0	0	0	96	0	30	6	6	0	14	0	14	10	9	5.23304e-05	1	0	1	0	0	2	0	0	2	0	0	1	1	0	0	1	0	0	0	0	0
REBC-AF66	0	304	290	2	12	2	10	0.0413793	0.00689655	0.0344828	215	32	183	0	0	0	0	47	28	5	1	4	0	0	0	4	3	0	0	0	0	0	0	8	8	0	0	0	0	1	0	1	0	0	1	0	0	0	0
REBC-AC9E	0	640	590	4	46	14	32	0.0779661	0.0237288	0.0542373	463	78	385	20	20	0	0	107	0	4	4	0	10	10	0	18	14	0	0	0	0	0	0	2	0	2	0	0	0	1	1	0	0	1	0	0	0	0	0
REBC-ACBS	0	360	337	1	22	4	18	0.0652819	0.0118694	0.0534125	278	50	228	0	0	0	0	59	0	10	0	10	0	0	0	7	5	0	0	0	0	0	0	7	3	2	2	0	0	3	2	1	0	2	1	0	0	0	0
REBC-ACAD	0	587	544	5	38	13	25	0.0698529	0.0238971	0.0459559	367	74	293	0	0	0	119	0	58	10	10	0	6	0	6	14	8	0	0	0	0	0	0	6	2	2	2	0	0	3	2	1	0	2	1	0	0	0	0
REBC-AC8M	0	648	581	4	63	11	52	0.108434	0.0189329	0.0895009	445	55	390	0	0	0	136	0	0	27	0	27	16	0	16	12	8	0	0	0	0	0	0	2	0	2	0	0	0	1	1	0	0	1	0	0	0	0	0
REBC-ADJJ	0	468	443	1	24	9	15	0.0541761	0.020316	0.03386	371	46	325	0	0	0	72	0	0	13	6	7	0	0	0	11	0	0.0104359	4	3	0	1	1	5	5	0	0	0	0	1	0	1	0	0	1	0	0	0	0
REBC-ADMH	0	434	401	0	33	8	25	0.0822943	0.0199501	0.0623441	303	40	263	0	0	0	71	0	27	26	6	20	7	0	7	0	0	0.00148434	6	5	1	0	0	152	152	0	0	0	0	1	0	1	0	0	1	0	0	0	0
REBC-ACA4	0	1109	1039	5	65	23	42	0.0625602	0.0221367	0.0404235	703	81	622	71	28	43	265	0	0	32	15	17	12	0	12	21	0	0	0	0	0	0	0	6	6	0	0	0	0	1	0	1	0	0	1	0	0	0	0
REBC-ACA1	0	604	566	3	35	6	29	0.0618375	0.0106007	0.0512367	474	48	426	0	0	0	92	0	0	16	0	16	0	0	0	12	7	0.0103119	1	1	0	0	1	2	0	2	0	0	0	1	1	0	0	1	0	0	0	0	0
REBC-AC9X	0	744	688	0	56	12	44	0.0813953	0.0174419	0.0639535	343	85	258	145	80	65	130	0	70	9	9	0	20	0	20	14	13	0	0	0	0	0	0	5	3	0	2	0	0	2	1	1	0	0	2	0	0	0	0
REBC-ACBJ	0	788	729	3	56	21	35	0.0768176	0.0288066	0.048011	506	95	411	115	61	54	0	108	0	30	14	16	12	0	12	8	6	4.29626e-05	1	1	0	0	0	4	4	0	0	0	0	1	0	1	0	0	1	0	0	0	0
REBC-ACFB	0	322	293	1	28	10	18	0.0955631	0.0341297	0.0614334	261	66	195	0	0	0	0	32	0	17	3	14	3	3	0	8	0	0	0	0	0	0	0	3	0	2	0	1	0	2	1	0	1	1	1	0	0	0	0
REBC-ACB5	0	207	180	3	24	6	18	0.133333	0.0333333	0.1	158	21	137	22	14	8	0	0	0	15	3	12	9	0	9	0	0	0	0	0	0	0	0	2	0	0	2	0	0	1	1	0	0	1	0	0	0	0	0
REBC-AC8N	0	856	791	3	62	17	45	0.0783818	0.0214918	0.05689	535	93	442	0	0	0	197	0	59	34	6	28	0	0	0	28	0	0	0	0	0	0	0	4	0	2	2	0	0	2	2	0	0	1	1	0	0	0	0
REBC-ACB3	0	1537	1473	5	59	12	47	0.0400543	0.00814664	0.0319077	620	116	504	545	244	301	308	0	0	33	9	24	0	0	0	26	0	0.0125751	6	5	1	0	1	0	0	0	0	0	0	0	0	0	0	0	0	0	0	0	0
REBC-ADMI	0	985	854	3	128	34	94	0.149883	0.0398126	0.11007	706	112	594	0	0	0	148	0	0	40	13	27	41	0	41	31	16	0.0113278	3	3	0	0	0	7	0	2	0	5	0	6	1	0	5	1	5	0	0	0	0
REBC-ADJR	0	1011	955	6	50	12	38	0.052356	0.0125654	0.0397906	686	82	604	114	67	47	155	0	0	25	3	22	0	0	0	25	0	0	0	0	0	0	0	0	0	0	0	0	0	0	0	0	0	0	0	0	0	0	0
REBC-ADJS	0	363	344	1	18	6	12	0.0523256	0.0174419	0.0348837	239	58	181	13	13	0	92	0	0	8	3	5	5	5	0	5	0	0	0	0	0	0	0	0	0	0	0	0	0	0	0	0	0	0	0	0	0	0	0
REBC-ACCE	0	597	558	3	36	12	24	0.0645161	0.0215054	0.0430108	471	63	408	87	72	15	0	0	0	28	5	23	8	0	8	0	0	0	0	0	0	0	0	2	0	0	2	0	0	1	1	0	0	0	1	0	0	0	0
REBC-ACB7	0	812	757	6	49	21	28	0.0647292	0.0277411	0.0369881	482	69	413	74	33	41	138	0	63	12	12	0	14	0	14	23	0	0	0	0	0	0	0	0	0	0	0	0	0	0	0	0	0	0	0	0	0	0	0
REBC-ACDZ	0	1058	982	6	70	21	49	0.0712831	0.0213849	0.0498982	815	96	719	0	0	0	167	0	0	16	0	16	21	0	21	26	7	0	0	0	0	0	0	0	0	0	0	0	0	0	0	0	0	0	0	0	0	0	0
REBC-AC97	0	848	780	5	63	24	39	0.0807692	0.0307692	0.05	668	64	604	0	0	0	112	0	0	30	9	21	21	0	21	12	0	0.0103119	1	1	0	0	1	0	0	0	0	0	0	0	0	0	0	0	0	0	0	0	0
REBC-ACEH	0	730	675	2	53	14	39	0.0785185	0.0207407	0.0577778	533	99	434	0	0	0	142	0	0	32	8	24	0	0	0	13	8	0	0	0	0	0	0	0	0	0	0	0	0	0	0	0	0	0	0	0	0	0	0
REBC-ACE6	0	1343	1257	2	84	20	64	0.0668258	0.0159109	0.0509149	1003	156	847	0	0	0	254	0	0	39	8	31	0	0	0	32	13	0	0	0	0	0	0	0	0	0	0	0	0	0	0	0	0	0	0	0	0	0	0
REBC-ADK5	0	992	931	1	60	13	47	0.0644468	0.0139635	0.0504834	774	91	683	0	0	0	157	0	0	23	4	19	11	11	0	26	0	0	0	0	0	0	0	0	0	0	0	0	0	0	0	0	0	0	0	0	0	0	0
REBC-ADKF	0	828	776	1	51	11	40	0.0657216	0.0141753	0.0515464	660	81	579	0	0	0	116	0	0	28	0	28	10	0	10	13	0	0	0	0	0	0	0	0	0	0	0	0	0	0	0	0	0	0	0	0	0	0	0
REBC-ACA6	0	2571	2490	13	68	11	57	0.0273092	0.00441767	0.0228916	806	110	696	1684	749	935	0	0	0	16	0	16	15	0	15	24	13	0.0103119	1	1	0	0	1	0	0	0	0	0	0	0	0	0	0	0	0	0	0	0	0
REBC-AF8D	0	867	819	4	44	10	34	0.0537241	0.01221	0.041514	574	62	512	129	55	74	116	0	0	21	5	16	6	6	0	17	0	0	0	0	0	0	0	0	0	0	0	0	0	0	0	0	0	0	0	0	0	0	0
REBC-ACEJ	0	902	843	4	55	25	30	0.0652432	0.029656	0.0355872	633	99	534	60	35	25	150	0	0	45	18	27	0	0	0	10	0	0	0	0	0	0	0	1	1	0	0	0	0	1	0	1	0	0	1	0	0	0	0
REBC-ADLJ	0	430	392	1	37	17	20	0.0943878	0.0433673	0.0510204	243	38	205	26	15	11	89	0	34	27	13	14	0	0	0	6	4	0	0	0	0	0	0	0	0	0	0	0	0	0	0	0	0	0	0	0	0	0	0
REBC-AC93	0	844	778	4	62	15	47	0.0796915	0.0192802	0.0604113	467	46	421	159	80	79	152	0	0	50	6	44	12	0	12	0	0	0	0	0	0	0	0	0	0	0	0	0	0	0	0	0	0	0	0	0	0	0	0
REBC-AC8W	0	766	723	2	41	15	26	0.0567082	0.0207469	0.0359613	562	79	483	57	34	23	0	104	0	16	6	10	7	0	7	13	5	0	0	0	0	0	0	0	0	0	0	0	0	0	0	0	0	0	0	0	0	0	0
REBC-AC9G	0	836	795	1	40	14	26	0.0503145	0.0176101	0.0327044	484	72	412	311	142	169	0	0	0	22	8	14	0	0	0	11	7	0	0	0	0	0	0	0	0	0	0	0	0	0	0	0	0	0	0	0	0	0	0
REBC-AC9I	0	754	700	4	50	7	43	0.0714286	0.01	0.0614286	561	68	493	0	0	0	139	0	0	36	3	33	14	0	14	0	0	0.00984686	1	1	0	0	0	6	3	2	0	1	0	3	1	1	1	1	2	0	0	0	0
REBC-AC9J	0	336	310	1	25	6	19	0.0806452	0.0193548	0.0612903	225	48	177	13	13	0	72	0	0	15	4	11	10	0	10	0	0	0	0	0	0	0	0	2	0	2	0	0	0	1	1	0	0	1	0	0	0	0	0
REBC-AC9L	0	1078	1020	4	54	15	39	0.0529412	0.0147059	0.0382353	552	86	466	323	191	132	145	0	0	32	7	25	12	0	12	10	0	0	0	0	0	0	0	0	0	0	0	0	0	0	0	0	0	0	0	0	0	0	0
REBC-AC9P	0	906	820	7	79	19	60	0.0963415	0.0231707	0.0731707	544	90	454	161	124	37	115	0	0	57	9	48	22	0	22	0	0	0.0103395	1	1	0	0	0	5	0	2	2	1	0	3	2	0	1	2	1	0	0	0	0
REBC-AC9T	0	513	471	4	38	14	24	0.0806794	0.029724	0.0509554	303	49	254	0	0	0	122	0	46	29	7	22	0	0	0	5	4	0	0	0	0	0	0	2	0	2	0	0	0	1	1	0	0	1	0	0	0	0	0
REBC-ACA9	0	700	661	2	37	16	21	0.0559758	0.0242057	0.03177	504	74	430	0	0	0	157	0	0	7	7	0	6	0	6	17	7	0	0	0	0	0	0	2	0	2	0	0	0	1	1	0	0	1	0	0	0	0	0
REBC-ACAN	0	1289	1235	2	52	9	43	0.0421053	0.00728745	0.0348178	728	80	648	507	229	278	0	0	0	43	6	37	9	9	0	0	0	0.00248337	1	1	0	0	0	1	0	0	0	1	0	1	0	0	1	0	1	0	0	0	0
REBC-ACAO	0	656	599	3	54	13	41	0.0901503	0.0217028	0.0684474	599	42	557	0	0	0	0	0	0	28	4	24	11	11	0	15	0	0	0	0	0	0	0	2	0	0	2	0	0	1	1	0	0	1	0	0	0	0	0
REBC-ACAS	0	1224	1167	3	54	18	36	0.0462725	0.0154242	0.0308483	515	86	429	652	296	356	0	0	0	34	9	25	7	0	7	13	0	0	0	0	0	0	0	2	0	2	0	0	0	1	1	0	0	1	0	0	0	0	0
REBC-ACB0	0	720	680	2	38	9	29	0.0558824	0.0132353	0.0426471	574	75	499	0	0	0	106	0	0	20	4	16	0	0	0	11	7	0	0	0	0	0	0	11	7	4	0	0	0	4	2	2	0	0	4	0	0	0	0
REBC-ACBQ	0	832	740	3	89	23	66	0.12027	0.0310811	0.0891892	566	74	492	27	27	0	147	0	0	38	12	26	22	0	22	29	0	0.000551086	1	1	0	0	0	6	3	0	2	1	0	3	1	1	1	0	3	0	0	0	0
REBC-ACC5	0	622	586	2	34	9	25	0.0580205	0.0153584	0.0426621	421	66	355	0	0	0	94	71	0	15	5	10	12	0	12	0	7	0	0	0	0	0	0	4	0	0	4	0	0	2	2	0	0	2	0	0	0	0	0
REBC-ACC9	0	422	389	3	30	12	18	0.0771208	0.0308483	0.0462725	253	35	218	58	28	30	78	0	0	18	7	11	2	2	0	10	0	0.000320351	2	2	0	0	0	57	57	0	0	0	0	2	0	2	0	0	2	0	0	0	0
REBC-ACCK	0	699	645	3	51	20	31	0.0790698	0.0310078	0.048062	564	77	487	0	0	0	0	81	0	31	9	22	13	0	13	0	7	0	0	0	0	0	0	2	0	2	0	0	0	1	1	0	0	1	0	0	0	0	0
REBC-ACCO	0	1415	1360	7	48	17	31	0.0352941	0.0125	0.0227941	390	53	337	970	190	780	0	0	0	28	9	19	15	0	15	0	5	0	0	0	0	0	0	1	0	1	0	0	0	1	1	0	0	1	0	0	0	0	0
REBC-ACD2	0	1497	1422	9	66	16	50	0.0464135	0.0112518	0.0351617	959	83	876	195	70	125	268	0	0	29	5	24	14	0	14	23	0	0	0	0	0	0	0	0	0	0	0	0	0	0	0	0	0	0	0	0	0	0	0
REBC-ACD8	0	779	702	1	76	25	51	0.108262	0.0356125	0.0726496	643	88	555	59	29	30	0	0	0	61	19	42	10	0	10	0	5	0	0	0	0	0	0	2	0	2	0	0	0	1	1	0	0	1	0	0	0	0	0
REBC-ACDH	0	499	466	2	31	7	24	0.0665236	0.0150215	0.0515021	383	57	326	0	0	0	83	0	0	25	0	25	6	0	6	0	0	0	0	0	0	0	0	2	0	2	0	0	0	1	1	0	0	0	1	0	0	0	0
REBC-ACEB	0	778	700	2	76	15	61	0.108571	0.0214286	0.0871429	513	94	419	0	0	0	132	0	55	51	6	45	25	0	25	0	0	0	0	0	0	0	0	5	3	2	0	0	0	2	1	1	0	1	1	0	0	0	0
REBC-ACED	0	830	758	5	67	15	52	0.0883905	0.0197889	0.0686016	495	110	385	0	0	0	192	0	71	35	9	26	20	0	20	12	0	0	0	0	0	0	0	10	9	0	0	1	0	3	0	2	1	0	3	0	0	0	0
REBC-ACEV	0	631	592	3	36	8	28	0.0608108	0.0135135	0.0472973	381	74	307	76	35	41	135	0	0	21	4	17	6	0	6	9	0	0.00130153	1	0	0	1	0	2	0	0	2	0	0	1	1	0	0	0	1	0	0	0	0
REBC-ACF0	0	854	810	0	44	19	25	0.054321	0.0234568	0.0308642	476	68	408	334	163	171	0	0	0	31	15	16	6	0	6	7	0	0.0119691	4	4	0	0	0	3	2	0	0	1	0	2	0	1	1	0	2	0	0	0	0
REBC-ACFH	0	1626	1608	2	16	4	12	0.00995025	0.00248756	0.00746269	239	59	180	1369	632	737	0	0	0	8	0	8	0	0	0	5	3	0	0	0	0	0	0	3	3	0	0	0	0	1	0	1	0	0	1	0	0	0	0
REBC-ACFI	0	520	486	2	32	9	23	0.0658436	0.0185185	0.0473251	355	49	306	34	18	16	97	0	0	12	4	8	0	0	0	13	7	0	0	0	0	0	0	0	0	0	0	0	0	0	0	0	0	0	0	0	0	0	0
REBC-ADKN	0	660	604	0	56	14	42	0.0927152	0.0231788	0.0695364	375	81	294	30	30	0	151	0	48	39	9	30	17	0	17	0	0	0.000349254	1	0	1	0	0	7	4	2	0	1	0	3	1	1	1	0	3	0	0	0	0
REBC-ADL0	0	1695	1572	3	120	41	79	0.0763359	0.0260814	0.0502545	1152	159	993	153	89	64	267	0	0	59	20	39	19	0	19	24	18	0	0	0	0	0	0	0	0	0	0	0	0	0	0	0	0	0	0	0	0	0	1
REBC-ADL9	0	1005	832	7	166	26	140	0.199519	0.03125	0.168269	674	58	616	0	0	0	158	0	0	67	0	67	68	0	68	31	0	0.000362693	1	1	0	0	0	7	6	0	0	1	0	3	0	2	1	0	3	0	0	0	0
REBC-ADLI	0	1083	976	13	94	16	78	0.0963115	0.0163934	0.079918	826	69	757	0	0	0	150	0	0	45	6	39	30	0	30	19	0	0.00998752	1	1	0	0	1	5	0	2	2	0	1	3	2	0	1	1	2	0	0	0	0
REBC-ADMD	0	677	631	6	40	11	29	0.0633914	0.0174326	0.0459588	556	64	492	0	0	0	75	0	0	23	8	15	8	0	8	9	0	0.0106126	3	1	2	0	0	1	0	1	0	0	0	1	0	0	1	0	1	0	0	0	0
REBC-ADMG	0	677	633	1	43	14	29	0.0679305	0.0221169	0.0458136	464	61	403	0	0	0	169	0	0	15	4	11	8	0	8	14	6	0.00154092	2	1	0	1	0	13	12	0	0	1	0	3	0	2	1	0	3	0	0	0	0
REBC-AF4Z	0	551	515	5	31	13	18	0.0601942	0.0252427	0.0349515	440	77	363	0	0	0	75	0	0	24	11	13	7	0	7	0	0	0.00103534	1	1	0	0	0	2	0	2	0	0	0	1	1	0	0	1	0	0	0	0	0
REBC-AF5D	0	162	155	0	7	4	3	0.0451613	0.0258065	0.0193548	129	16	113	0	0	0	0	26	0	5	3	2	2	2	0	0	0	0	0	0	0	0	0	2	0	2	0	0	0	1	1	0	0	1	0	0	0	0	0
REBC-AF5E	0	163	142	1	20	5	15	0.140845	0.0352113	0.105634	120	27	93	0	0	0	0	22	0	11	4	7	9	9	0	0	0	0	0	0	0	0	0	3	0	2	1	0	0	2	2	0	0	2	0	0	0	0	0
REBC-AF86	0	843	752	6	85	21	64	0.113032	0.0279255	0.0851064	580	51	529	0	0	0	172	0	0	27	6	21	17	0	17	20	21	0	0	0	0	0	0	4	0	0	4	0	0	2	2	0	0	2	0	0	0	0	0
REBC-AF89	0	908	854	3	51	13	38	0.059719	0.0152225	0.0444965	494	72	422	360	109	251	0	0	0	35	8	27	7	7	0	9	0	0.00248467	1	1	0	0	0	1	0	0	0	1	0	1	0	0	1	0	1	0	0	0	0
REBC-AF8K	0	744	688	0	56	17	39	0.0813953	0.0247093	0.056686	557	80	477	0	0	0	131	0	0	25	14	11	0	0	0	23	8	0	0	0	0	0	0	0	0	0	0	0	0	0	0	0	0	0	0	0	0	0	0
REBC-AF8P	0	800	742	5	53	13	40	0.0714286	0.0175202	0.0539084	566	79	487	0	0	0	116	0	60	42	8	34	11	0	11	0	0	0.00213288	2	2	0	0	0	15	15	0	0	0	0	5	0	5	0	0	5	0	0	0	0
REBC-AF8V	0	484	461	1	22	6	16	0.0477223	0.0130152	0.0347072	272	30	242	189	92	97	0	0	0	0	0	0	6	0	6	9	7	0.00245689	1	1	0	0	0	1	0	0	0	1	0	1	0	0	1	0	1	0	0	0	0
REBC-AF8R	0	1263	1233	5	25	9	16	0.0202758	0.00729927	0.0129765	619	54	565	614	245	369	0	0	0	12	4	8	4	0	4	9	0	0	0	0	0	0	0	1	0	0	0	1	0	1	0	0	1	0	1	0	0	0	0
REBC-ACE0	0	567	542	2	23	8	15	0.0424354	0.0147601	0.0276753	394	59	335	148	54	94	0	0	0	20	4	16	0	0	0	0	3	0	0	0	0	0	0	0	0	0	0	0	0	0	0	0	0	0	0	0	0	0	0
REBC-AC8W	1	824	765	7	52	20	32	0.0679739	0.0261438	0.0418301	607	87	520	62	62	0	0	96	0	32	15	17	6	6	0	14	0	0	0	0	0	0	0	0	0	0	0	0	0	0	0	0	0	0	0	0	0	0	0
REBC-AC9G	1	761	721	4	36	16	20	0.0499307	0.0221914	0.0277393	388	62	326	333	153	180	0	0	0	23	7	16	0	0	0	13	0	0	0	0	0	0	0	0	0	0	0	0	0	0	0	0	0	0	0	0	0	0	0
REBC-AC9I	1	925	856	5	64	14	50	0.0747664	0.0163551	0.0584112	556	93	463	62	30	32	163	0	75	32	0	32	17	0	17	15	0	0.00984879	1	1	0	0	0	3	0	2	0	1	0	2	1	0	1	1	1	0	0	0	0
REBC-AC9J	1	396	368	0	28	11	17	0.076087	0.0298913	0.0461957	294	61	233	12	12	0	0	62	0	22	3	19	6	0	6	0	0	0	0	0	0	0	0	2	0	2	0	0	0	1	1	0	0	1	0	0	0	0	0
REBC-AC9L	1	506	461	2	43	13	30	0.0932755	0.0281996	0.0650759	357	66	291	0	0	0	104	0	0	35	0	35	8	0	8	0	0	9.22527e-05	1	0	1	0	0	0	0	0	0	0	0	0	0	0	0	0	0	0	0	0	0
REBC-AC9P	1	1190	1080	5	105	26	79	0.0972222	0.0240741	0.0731481	696	80	616	256	166	90	128	0	0	64	9	55	31	0	31	0	10	0	0	0	0	0	0	4	0	2	2	0	0	2	2	0	0	2	0	0	0	0	0
REBC-AC9T	1	496	447	4	45	22	23	0.100671	0.049217	0.0514541	306	50	256	0	0	0	102	0	39	33	7	26	0	0	0	7	5	0	0	0	0	0	0	2	0	2	0	0	0	1	1	0	0	1	0	0	0	0	0
REBC-ACA9	1	619	573	2	44	21	23	0.0767888	0.0366492	0.0401396	464	77	387	0	0	0	109	0	0	29	16	13	0	0	0	15	0	0.0249315	2	1	1	0	0	2	0	2	0	0	0	1	1	0	0	1	0	0	0	0	0
REBC-ACAN	1	980	939	3	38	11	27	0.0404686	0.0117146	0.028754	508	65	443	218	102	116	213	0	0	27	9	18	5	0	5	0	6	0.00245624	1	1	0	0	0	1	0	0	0	1	0	1	0	0	1	0	1	0	0	0	0
REBC-ACAO	1	513	475	2	36	6	30	0.0757895	0.0126316	0.0631579	404	36	368	0	0	0	71	0	0	17	0	17	10	0	10	9	0	0	0	0	0	0	0	2	0	0	2	0	0	1	1	0	0	1	0	0	0	0	0
REBC-ACAS	1	676	612	5	59	22	37	0.0964052	0.0359477	0.0604575	483	99	384	0	0	0	129	0	0	40	12	28	11	0	11	8	0	0	0	0	0	0	0	2	0	2	0	0	0	1	1	0	0	1	0	0	0	0	0
REBC-ACB0	1	422	389	1	32	5	27	0.0822622	0.0128535	0.0694087	318	41	277	0	0	0	71	0	0	14	0	14	12	0	12	6	0	0	0	0	0	0	0	5	3	2	0	0	0	2	1	1	0	0	2	0	0	0	0
REBC-ACB9	1	659	615	3	41	11	30	0.0666667	0.0178862	0.0487805	449	59	390	0	0	0	166	0	0	13	3	10	0	0	0	14	14	0	0	0	0	0	0	2	0	2	0	0	0	1	1	0	0	0	1	0	0	0	0
REBC-ACBO	1	1453	1363	7	83	15	68	0.0608951	0.0110051	0.0498899	844	95	749	354	148	206	165	0	0	48	5	43	19	0	19	0	16	0	0	0	0	0	0	2	0	2	0	0	0	1	1	0	0	1	0	0	0	0	0
REBC-ACBQ	1	1343	1238	4	101	26	75	0.0815832	0.0210016	0.0605816	664	87	577	574	226	348	0	0	0	43	14	29	19	0	19	27	12	0.000551086	1	1	0	0	0	4	2	0	2	0	0	2	1	1	0	0	2	0	0	0	0
REBC-ACC5	1	1005	954	3	48	10	38	0.0503145	0.0104822	0.0398323	612	102	510	91	48	43	157	94	0	5	5	0	19	6	13	15	9	0	0	0	0	0	0	4	0	0	4	0	0	2	2	0	0	2	0	0	0	0	0
REBC-ACC9	1	569	518	2	49	17	32	0.0945946	0.0328185	0.0617761	446	51	395	72	31	41	0	0	0	25	13	12	7	7	0	8	9	0.000358468	3	3	0	0	0	57	57	0	0	0	0	2	0	2	0	0	2	0	0	0	0
REBC-ACCK	1	696	650	1	45	16	29	0.0692308	0.0246154	0.0446154	550	76	474	0	0	0	100	0	0	29	9	20	8	0	8	8	0	0	0	0	0	0	0	2	0	2	0	0	0	1	1	0	0	1	0	0	0	0	0
REBC-ACCO	1	832	758	7	67	21	46	0.0883905	0.0277045	0.060686	526	97	429	110	55	55	122	0	0	44	12	32	23	0	23	0	0	0.0113001	2	1	1	0	1	0	0	0	0	0	0	0	0	0	0	0	0	0	0	0	0
REBC-ACD2	1	1041	979	8	54	16	38	0.0551583	0.0163432	0.0388151	666	70	596	115	49	66	198	0	0	33	7	26	11	0	11	10	0	0	0	0	0	0	0	0	0	0	0	0	0	0	0	0	0	0	0	0	0	0	0
REBC-ACD8	1	561	502	2	57	24	33	0.113546	0.0478088	0.0657371	361	60	301	57	32	25	84	0	0	43	14	29	14	0	14	0	0	0	0	0	0	0	0	2	0	2	0	0	0	1	1	0	0	1	0	0	0	0	0
REBC-ACDH	1	563	519	3	41	8	33	0.0789981	0.0154143	0.0635838	371	46	325	34	18	16	114	0	0	26	4	22	0	0	0	15	0	0	0	0	0	0	0	2	0	2	0	0	0	1	1	0	0	0	1	0	0	0	0
REBC-ACE0	1	1257	1191	5	61	20	41	0.0512175	0.0167926	0.0344249	703	101	602	488	236	252	0	0	0	41	8	33	6	0	6	14	0	0	0	0	0	0	0	0	0	0	0	0	0	0	0	0	0	0	0	0	0	0	0
REBC-ACE5	1	970	916	2	52	10	42	0.0567686	0.010917	0.0458515	736	92	644	0	0	0	180	0	0	30	5	25	11	11	0	11	0	0	0	0	0	0	0	2	0	0	2	0	0	1	1	0	0	1	0	0	0	0	0
REBC-ACEB	1	515	444	1	70	13	57	0.157658	0.0292793	0.128378	238	64	174	51	28	23	110	0	45	49	0	49	21	0	21	0	0	0	0	0	0	0	0	5	3	2	0	0	0	2	1	1	0	1	1	0	0	0	0
REBC-ACED	1	811	741	5	65	18	47	0.0877193	0.0242915	0.0634278	495	107	388	0	0	0	181	0	65	31	6	25	21	0	21	13	0	0	0	0	0	0	0	7	6	0	0	1	0	3	0	2	1	0	3	0	0	0	0
REBC-ACEV	1	1354	1285	3	66	18	48	0.0513619	0.0140078	0.0373541	627	101	526	658	295	363	0	0	0	31	7	24	13	0	13	22	0	0.0226267	1	0	1	0	0	2	0	0	2	0	0	1	1	0	0	0	1	0	0	0	0
REBC-ACF0	1	595	552	0	43	18	25	0.0778986	0.0326087	0.0452899	442	67	375	35	19	16	0	75	0	21	14	7	6	0	6	9	7	0.0121649	3	3	0	0	0	3	2	0	0	1	0	2	0	1	1	0	2	0	0	0	0
REBC-ACFH	1	951	928	1	22	6	16	0.0237069	0.00646552	0.0172414	266	56	210	662	304	358	0	0	0	11	0	11	5	0	5	0	6	0	0	0	0	0	0	4	3	0	0	1	0	2	0	1	1	0	2	0	0	0	0
REBC-ACFI	1	432	396	1	35	9	26	0.0883838	0.0227273	0.0656566	300	47	253	0	0	0	72	0	24	7	0	7	5	5	0	13	10	0	0	0	0	0	0	0	0	0	0	0	0	0	0	0	0	0	0	0	0	0	0
REBC-ADJU	1	634	598	2	34	11	23	0.0568562	0.0183946	0.0384615	425	42	383	71	43	28	102	0	0	28	4	24	0	0	0	6	0	0	0	0	0	0	0	0	0	0	0	0	0	0	0	0	0	0	0	0	0	0	0
REBC-ADKN	1	772	702	0	70	20	50	0.0997151	0.02849	0.0712251	495	82	413	70	45	25	137	0	0	46	17	29	24	0	24	0	0	0.0846899	4	1	3	0	0	8	4	2	0	2	0	4	1	1	2	0	4	0	0	0	0
REBC-ADL0	1	1201	1149	1	51	17	34	0.0443864	0.0147955	0.0295909	562	50	512	587	243	344	0	0	0	23	11	12	0	0	0	17	11	0	0	0	0	0	0	0	0	0	0	0	0	0	0	0	0	0	0	0	0	0	0
REBC-ADL9	1	1080	901	7	172	20	152	0.190899	0.0221976	0.168701	725	97	628	0	0	0	176	0	0	100	0	100	72	0	72	0	0	0.000361724	1	1	0	0	0	4	3	0	0	1	0	2	0	1	1	0	2	0	0	0	0
REBC-ADLI	1	877	802	9	66	11	55	0.0822943	0.0137157	0.0685786	536	79	457	76	40	36	123	0	67	23	0	23	26	0	26	17	0	0.0103119	1	1	0	0	1	5	0	2	2	0	1	3	2	0	1	1	2	0	0	0	0
REBC-ADMD	1	668	616	5	47	14	33	0.0762987	0.0227273	0.0535714	546	63	483	0	0	0	70	0	0	29	8	21	9	0	9	9	0	0.0106326	4	1	3	0	0	1	0	1	0	0	0	1	0	0	1	0	1	0	0	0	0
REBC-ADMG	1	701	643	2	56	18	38	0.0870918	0.0279938	0.059098	471	71	400	0	0	0	172	0	0	22	12	10	13	0	13	15	6	6.75128e-05	1	1	0	0	0	14	12	1	0	1	0	4	0	2	2	0	4	0	0	0	0
REBC-AF4Z	1	396	368	0	28	11	17	0.076087	0.0298913	0.0461957	261	56	205	45	15	30	62	0	0	18	8	10	10	0	10	0	0	0	0	0	0	0	0	2	0	2	0	0	0	1	1	0	0	1	0	0	0	0	0
REBC-AF5D	1	294	267	0	27	9	18	0.101124	0.0337079	0.0674157	244	25	219	23	14	9	0	0	0	21	5	16	6	6	0	0	0	0	0	0	0	0	0	2	0	2	0	0	0	1	1	0	0	1	0	0	0	0	0
REBC-AF5E	1	295	265	1	29	10	19	0.109434	0.0377358	0.0716981	210	42	168	0	0	0	55	0	0	12	6	6	12	5	7	5	0	0	0	0	0	0	0	2	0	2	0	0	0	1	1	0	0	1	0	0	0	0	0
REBC-AF86	1	960	866	5	89	25	64	0.102771	0.0288684	0.073903	687	66	621	0	0	0	179	0	0	24	10	14	24	0	24	24	17	0	0	0	0	0	0	4	0	0	4	0	0	2	2	0	0	2	0	0	0	0	0
REBC-AF89	1	928	882	1	45	18	27	0.0510204	0.0204082	0.0306122	478	76	402	312	93	219	92	0	0	30	10	20	0	0	0	15	0	0.00248467	1	1	0	0	0	1	0	0	0	1	0	1	0	0	1	0	1	0	0	0	0
REBC-AF8K	1	686	643	0	43	6	37	0.066874	0.00933126	0.0575428	504	79	425	22	22	0	117	0	0	0	0	0	16	0	16	19	8	0	0	0	0	0	0	0	0	0	0	0	0	0	0	0	0	0	0	0	0	0	0
REBC-AF8P	1	324	294	2	28	7	21	0.0952381	0.0238095	0.0714286	242	43	199	0	0	0	52	0	0	28	3	25	0	0	0	0	0	0.00207036	2	2	0	0	0	14	14	0	0	0	0	5	0	5	0	0	5	0	0	0	0
REBC-AF8V	1	300	277	2	21	6	15	0.0758123	0.0216606	0.0541516	264	25	239	13	13	0	0	0	0	0	0	0	4	0	4	10	7	0.00245559	1	1	0	0	0	1	0	0	0	1	0	1	0	0	1	0	1	0	0	0	0
[truncated: 4 more columns]
