# Supplementary material for: Genomic characterization of cervical lymph node metastases in papillary thyroid carcinoma following the Chornobyl accident
Source: Nat Commun. 2024 Jun 13;15:5053. doi: 10.1038/s41467-024-49292-z (PMC11176192; doi:10.1038/s41467-024-49292-z)
Supplement: Supplementary file 4 — Supplementary Data 1-8 [file 41467_2024_49292_MOESM4_ESM.zip › ChornobylMets_Supplementary Data 4.xlsx]

## Sheet: Sheet1
Gene	sex_age_beta	sex_age_P	sex_age_Padj	sex_age_HOXC10_beta	sex_age_HOXC10_P	sex_age_HOXC10_Padj	sex_age_driver_beta	sex_age_driver_P	sex_age_driver_Padj	sex_age_dose_beta	sex_age_dose_P	sex_age_dose_Padj	paired_beta	paired_P	paired_Padj
HOXC10	3.40227	2.1503e-27	6.39544e-23	.	.	.	3.46685	1.04853e-28	8.95069e-25	3.38053	1.75026e-27	5.20561e-23	3.45714	4e-15	1.19e-10
BRINP3	-3.58073	8.80563e-22	1.30948e-17	-3.11599	1.46954e-10	1.4569e-06	-3.6434	2.69762e-23	1.53517e-19	-3.58666	1.03696e-21	1.54206e-17	-3.65241	1.35e-14	2.01e-10
HOTAIR	2.87104	2.90318e-21	2.87821e-17	0.774378	0.00989497	0.104095	2.8971	4.42355e-21	3.22679e-17	2.86412	4.31048e-21	4.27341e-17	2.59451	2.25e-08	0.000111525
HOXC11	1.96207	2.98756e-16	2.2214e-12	0.368079	0.148432	0.585267	2.00552	1.15708e-16	3.18422e-13	1.96385	3.59281e-16	2.67143e-12	2.07905	1.49e-08	0.000110802
HOXC9	2.04736	2.00343e-13	1.19172e-09	0.525995	0.106227	0.482786	2.06705	2.8009e-13	1.1027e-09	2.0374	2.67204e-13	1.51506e-09	2.02755	3.51e-11	3.48e-07
MAB21L2	-3.12751	2.92076e-13	1.44782e-09	-1.74009	0.00150641	0.0791885	-3.14486	1.71081e-13	9.74922e-10	-3.13527	3.0564e-13	1.51506e-09	-3.25303	2.2e-08	0.000111525
HOXC13	1.80644	1.09679e-12	4.66012e-09	0.946931	0.00349112	0.0791885	1.83411	1.50784e-12	4.00984e-09	1.81657	8.75141e-13	3.71835e-09	1.67593	1.62e-05	0.0104826
AC018470.4/LINC01305	1.6558	8.56626e-12	3.18472e-08	0.776041	0.0119868	0.115004	1.66583	1.09971e-11	3.42836e-08	1.65948	9.0829e-12	3.3768e-08	1.66056	2.74e-07	0.000741444
HOXC8	2.14499	4.80217e-11	1.58696e-07	0.199738	0.597565	0.96392	2.21158	1.61568e-11	2.05886e-08	2.13911	6.09278e-11	1.81212e-07	2.23186	4.47e-08	0.000166315
GRIA4	2.9245	6.56798e-11	1.95345e-07	2.094	0.000480382	0.0628384	2.94195	1.04537e-10	2.68809e-07	2.91588	8.34148e-11	2.25538e-07	2.53648	7.44e-05	0.0185477
HAND2	-2.69281	7.50874e-11	2.03023e-07	-2.43811	1.61488e-05	0.00945648	-2.696	3.11563e-11	1.06086e-07	-2.71949	4.1892e-11	1.38439e-07	-2.58253	3.49e-08	0.00014849
HOXC12	1.12573	1.54003e-09	3.81698e-06	0.0914435	0.682556	0.981177	1.15107	1.4995e-09	2.03812e-06	1.12447	1.82553e-09	4.52457e-06	1.11108	7.61e-05	0.0185477
CLEC4M	3.44225	6.80445e-09	1.55675e-05	2.62281	0.0011839	0.0791885	3.47993	9.65102e-09	1.69009e-05	3.43827	7.97233e-09	1.69366e-05	3.15928	0.000288418	0.0252632
DLX1	-1.57192	8.09633e-09	1.72001e-05	-1.62832	1.66883e-05	0.00945648	-1.57505	3.85293e-09	9.58933e-06	-1.59303	3.98806e-09	9.12406e-06	-1.56913	1.29e-07	0.000426908
LMX1B	-2.23486	1.76052e-08	3.49075e-05	-3.54324	1.25116e-10	1.4569e-06	-2.14926	8.85613e-09	5.68285e-05	-2.26384	9.47492e-09	1.87869e-05	-2.29834	3.51e-07	0.000870294
HOXC6	1.54189	2.68226e-08	4.69269e-05	0.00657633	0.984397	0.999497	1.58367	2.72695e-08	2.81388e-05	1.53219	3.35008e-08	5.86107e-05	1.59617	8.82e-07	0.0017538
HOXC-AS1	1.27481	2.58032e-08	4.69269e-05	0.255146	0.378725	0.87306	1.28135	2.55625e-08	4.68358e-05	1.27344	2.98342e-08	5.5458e-05	1.37082	3.24e-06	0.00438536
PCDH15	2.42816	6.27473e-08	0.000103679	1.94896	0.00156374	0.0791885	2.43525	8.51012e-08	0.000147274	2.42662	7.1233e-08	0.000117701	2.26218	0.000123576	0.0204326
DLX2	-1.62977	1.23946e-07	0.000194021	-1.54403	0.000304292	0.0489204	-1.60044	8.12003e-08	0.000211525	-1.6375	1.17189e-07	0.000183445	-1.38116	0.000157183	0.022017
LOC101929387	1.44963	2.26448e-07	0.00033675	0.406612	0.265402	0.769579	1.4679	1.58664e-07	0.000191599	1.43896	2.79532e-07	0.000395897	1.5851	1.1e-06	0.00200202
OGN	-2.87578	3.24768e-07	0.000459964	-3.55276	6.55955e-06	0.00609669	-2.86317	3.7358e-07	0.000602858	-2.90712	2.3099e-07	0.000343506	-2.74967	2.3e-05	0.0114727
GRIN2B	2.11455	3.51339e-07	0.000474978	1.40926	0.0128631	0.120042	2.13444	3.55722e-07	0.000427281	2.1064	4.17849e-07	0.000564894	1.95078	0.000520424	0.0282621
FAM151A	2.37461	6.07381e-07	0.000785423	1.42597	0.0275362	0.198895	2.37203	6.66534e-07	0.000907808	2.37458	6.67647e-07	0.000863354	2.15691	0.000192047	0.0229558
EN1	1.82505	7.41375e-07	0.000918749	0.224494	0.635292	0.972533	1.93136	3.67368e-07	0.000149812	1.80569	9.11431e-07	0.00112949	1.98593	1.44e-07	0.000427397
MIR6859-1	1.31259	9.97277e-07	0.00118644	1.0934	0.00322968	0.0791885	1.34893	9.80645e-07	0.000711451	1.3134	1.07621e-06	0.00128034	1.53391	4.9e-06	0.00560182
LOC101927921	1.38951	2.64627e-06	0.00302713	0.834483	0.0389598	0.251136	1.42651	2.60029e-06	0.00178817	1.37941	3.19271e-06	0.00365221	1.27412	0.000733512	0.0311224
ITIH1	1.755	3.47411e-06	0.00382692	1.03878	0.044422	0.273447	1.80605	2.74726e-06	0.00178817	1.74267	4.17179e-06	0.00459546	1.80766	7.97e-05	0.0185477
LOC101928572	1.59731	3.81318e-06	0.00405042	0.970461	0.0402021	0.255982	1.59517	4.39081e-06	0.00491993	1.5824	4.6355e-06	0.00492389	1.89456	2.73e-05	0.0127199
LOC101928555	1.56147	5.83012e-06	0.00597929	1.07572	0.023435	0.1774	1.58153	7.07611e-06	0.0054195	1.55668	6.65244e-06	0.00649074	1.64329	0.00249291	0.0451443
LOC101927426	1.35674	6.65916e-06	0.00660189	0.47732	0.237666	0.73655	1.36458	2.63109e-06	0.00272679	1.3414	8.09795e-06	0.00729846	1.52567	1.62e-05	0.0104826
FLJ38122	1.61183	7.35296e-06	0.00705458	0.749761	0.124236	0.532653	1.57499	6.51163e-06	0.00875855	1.59629	8.89764e-06	0.00778334	1.81921	8.73e-05	0.0185477
HAND2-AS1	-1.5069	8.32292e-06	0.00773563	-1.34974	0.00417007	0.0791885	-1.54864	6.01767e-06	0.00387431	-1.52221	6.76528e-06	0.00649074	-1.64143	0.000118143	0.0204326
CLEC4G	2.32088	8.67709e-06	0.00782042	1.75737	0.0150009	0.132824	2.39747	9.8354e-06	0.00529043	2.31627	9.69667e-06	0.00823995	2.36903	0.00141037	0.0375199
FAIM	-0.367256	9.54414e-06	0.00834888	-0.194282	0.0861971	0.422725	-0.358193	5.236e-06	0.00778629	-0.364892	1.12753e-05	0.00931524	-0.409536	2.01e-05	0.0108668
LOC102724142	1.44217	1.04032e-05	0.00859477	0.764331	0.0870714	0.425515	1.46388	1.2369e-05	0.00816671	1.43253	1.23047e-05	0.00989096	1.52764	0.000230787	0.0246191
FAM180A	-1.61602	1.02807e-05	0.00859477	-2.71509	1.12038e-07	0.000476033	-1.58358	8.62856e-06	0.0103221	-1.64501	6.04193e-06	0.00619652	-1.41122	0.00183943	0.0410811
ASPN	-1.30767	1.20955e-05	0.00972284	-2.40932	6.28305e-09	4.67177e-05	-1.28381	5.91418e-06	0.00778629	-1.33158	7.07486e-06	0.00657564	-1.44067	1.19e-06	0.00200202
LOXHD1	1.46209	1.26868e-05	0.00992978	0.570848	0.207225	0.692115	1.48006	9.73533e-06	0.00734713	1.46117	1.38068e-05	0.0105293	1.82425	3.21e-06	0.00438536
ANKRD29	1.13261	1.49737e-05	0.0114192	0.467314	0.187454	0.658488	1.10828	1.25518e-05	0.0126449	1.12135	1.8021e-05	0.0133995	1.02365	0.00243096	0.044823
LINC00926	1.89656	1.69257e-05	0.0119858	0.87693	0.143945	0.575896	1.91048	1.74493e-05	0.0114871	1.87733	2.03628e-05	0.013846	1.84774	0.000158838	0.022017
CFP	1.19888	1.62443e-05	0.0119858	0.766845	0.0453413	0.277478	1.21582	1.58294e-05	0.0101306	1.18509	1.96364e-05	0.013846	1.29423	0.000305362	0.025284
KRT73-AS1	1.46689	1.66031e-05	0.0119858	0.639382	0.167015	0.621853	1.47154	1.9166e-05	0.0125785	1.46074	1.9016e-05	0.0137945	1.45796	0.00281768	0.046829
OMD	-2.22153	1.8812e-05	0.0127161	-3.04084	3.10229e-05	0.0146457	-2.16421	1.67531e-05	0.0163073	-2.25458	1.3162e-05	0.0103017	-2.39495	6.98e-06	0.00712108
GP1BA	2.54279	1.8413e-05	0.0127161	1.20317	0.13699	0.560511	2.55325	1.5637e-05	0.0112744	2.51912	2.20447e-05	0.0145701	2.63151	2.3e-05	0.0114727
LINC00282	2.0304	1.97524e-05	0.013055	1.23746	0.0587323	0.331029	2.02774	2.42262e-05	0.0158751	2.03396	2.04837e-05	0.013846	1.81693	0.00383418	0.052369
RASGRP2	1.57369	2.33644e-05	0.0151066	0.611587	0.225159	0.71878	1.57034	2.46433e-05	0.0158751	1.56023	2.77726e-05	0.0179568	1.65383	0.000222009	0.0246191
TRIM35	0.226399	2.77542e-05	0.0174105	0.102762	0.162914	0.614734	0.233947	2.64605e-05	0.0112744	0.225018	3.22648e-05	0.0195841	0.318822	5.47e-07	0.00125123
EDIL3	-0.868546	2.80984e-05	0.0174105	-1.18263	5.0142e-05	0.0181475	-0.867632	2.99021e-05	0.0178379	-0.864273	3.22579e-05	0.0195841	-0.866326	1.27e-05	0.00945509
KRT72	1.52306	2.93496e-05	0.0178146	0.875367	0.0806933	0.405471	1.53347	3.74204e-05	0.0191466	1.51652	3.34331e-05	0.0198873	1.26538	0.00739422	0.0679391
CD5L	2.46489	3.01013e-05	0.0179055	1.788	0.0290378	0.206367	2.47373	3.16638e-05	0.0177568	2.44131	3.58962e-05	0.0209338	2.33939	0.000628763	0.0296366
FAM163B	1.84627	3.79161e-05	0.0219319	0.505856	0.401618	0.887307	1.84531	4.42867e-05	0.0235203	1.83577	4.37249e-05	0.0245371	1.81702	5.49e-05	0.0168666
TECRL	-1.38579	3.8345e-05	0.0219319	-1.17897	0.012027	0.115203	-1.39361	4.19699e-05	0.0215307	-1.4002	3.21653e-05	0.0195841	-1.17634	0.000719894	0.0309857
RP3-395M20.9	1.16075	4.20676e-05	0.0236071	0.549322	0.156421	0.603015	1.15704	3.68146e-05	0.0215514	1.15336	4.87761e-05	0.0263763	1.14055	0.000255038	0.0246781
NKX2-3	-2.51585	4.37727e-05	0.024109	-1.82427	0.0327496	0.222739	-2.49003	3.52913e-05	0.0225145	-2.46795	5.21476e-05	0.0276959	-2.52658	7.19e-05	0.0185477
FAM129C	2.40807	4.5211e-05	0.0244484	1.29387	0.110641	0.495081	2.41236	4.94119e-05	0.0244449	2.38081	5.41178e-05	0.0282002	2.44485	0.000448659	0.0277423
OR7E12P	1.32724	4.73012e-05	0.025122	0.574506	0.196837	0.675009	1.345	4.95877e-05	0.0216355	1.31817	5.49934e-05	0.0282002	1.10609	0.00508166	0.0584746
MYO7B	1.14319	4.88153e-05	0.0254713	0.76481	0.0497016	0.295154	1.18307	4.50217e-05	0.0158751	1.12309	5.85359e-05	0.029508	1.0151	0.00244017	0.0449141
GLT8D2	-0.988004	5.56054e-05	0.028514	-1.26463	0.000246348	0.0452277	-1.00119	2.32136e-05	0.0125785	-0.99757	4.80225e-05	0.0263763	-0.980439	7.48e-06	0.00717803
F2RL2	-1.52819	5.70478e-05	0.0287579	-2.09118	9.10045e-05	0.0255855	-1.47824	5.82077e-05	0.0377883	-1.55194	4.11949e-05	0.0235619	-1.68435	2.97e-06	0.00438536
LOC102723506	1.38097	6.08207e-05	0.0301488	0.77505	0.102288	0.471595	1.37375	6.86185e-05	0.0314645	1.37727	6.73174e-05	0.0333692	1.29453	0.00199517	0.0423256
MIR4476	1.11932	7.05639e-05	0.0344051	0.552037	0.153233	0.596369	1.12296	7.86817e-05	0.0314645	1.11668	7.76543e-05	0.0378622	1.0556	0.00453306	0.0559179
C12orf42	2.10338	7.23317e-05	0.0346982	1.344	0.066911	0.360323	2.04407	6.34644e-05	0.0377883	2.07859	8.63136e-05	0.0407482	2.04878	0.00166238	0.0395867
POPDC2	0.513357	7.65621e-05	0.0361446	0.150884	0.390539	0.87997	0.528885	7.67058e-05	0.0244449	0.508829	8.98552e-05	0.041115	0.572087	1.35e-05	0.0095105
TIMD4	1.59511	8.05831e-05	0.0374485	1.0875	0.0526674	0.307023	1.53886	6.86466e-05	0.0423744	1.5918	8.82223e-05	0.0409985	1.47624	0.00414876	0.0536956
ARHGEF18	0.43403	8.85834e-05	0.0387448	0.228983	0.133001	0.551011	0.461847	7.14372e-05	0.0158751	0.434071	9.3895e-05	0.041681	0.538418	1.84e-05	0.0105995
MIR6801	0.801392	8.65834e-05	0.0387448	0.753636	0.00840415	0.0953668	0.82065	9.48064e-05	0.029853	0.798444	9.66666e-05	0.0422803	1.06869	4.98e-05	0.0168666
RBP5	1.22052	8.52943e-05	0.0387448	0.943605	0.0292026	0.207043	1.21163	7.26609e-05	0.0338461	1.21185	9.86417e-05	0.0425188	1.21535	0.000654564	0.0302286
FAM177B	1.30778	8.84679e-05	0.0387448	0.875303	0.058492	0.329983	1.26376	8.77446e-05	0.0490421	1.29676	0.000103348	0.0435012	1.3627	0.000733534	0.0311224
HOXB4	0.834542	9.09004e-05	0.038842	-0.209108	0.444069	0.911831	0.849557	7.78729e-05	0.0284336	0.823493	0.000108739	0.0449181	0.94863	1.49e-05	0.0100927
C1orf64	-1.50973	9.14176e-05	0.038842	-0.533789	0.309544	0.815379	-1.5677	9.25999e-05	0.0254451	-1.52169	8.3266e-05	0.0399435	-1.28205	0.00232412	0.0439774
MAS1	0.914533	0.000101429	0.0424889	0.664922	0.0421585	0.264022	0.907028	9.81053e-05	0.0403051	0.909918	0.000114764	0.046126	0.964114	0.00405077	0.0531208
CDH18	0.990097	0.000106781	0.0441095	0.420829	0.228967	0.723924	1.00899	9.60101e-05	0.0310659	0.984722	0.000121216	0.0480693	0.880381	0.00597352	0.0617918
C5orf54	-0.404924	0.000108448	0.0441843	-0.223589	0.121273	0.524924	-0.410931	7.6734e-05	0.0285777	-0.399207	0.000129795	0.0507944	-0.55725	3.61e-06	0.00461319
LILRA4	1.98397	0.000119345	0.0462638	1.11895	0.116063	0.510899	1.95737	0.000136123	0.0526996	1.94735	0.00014289	0.0524671	1.99309	0.000128975	0.0204326
BX255923.3	1.19484	0.000116835	0.0462638	0.57312	0.178681	0.643616	1.20407	0.000120046	0.0391864	1.18433	0.000136339	0.0514246	1.22461	0.00167014	0.0396752
GTSCR1	1.15197	0.000119774	0.0462638	0.802368	0.0538595	0.311409	1.14332	0.000122051	0.0467355	1.14168	0.000139861	0.0519967	0.97399	0.00491775	0.0576904
KRT73	1.43473	0.000115693	0.0462638	0.760802	0.137974	0.56299	1.45022	0.000142023	0.0424024	1.42492	0.000132944	0.0513509	1.29915	0.00871122	0.0734172
MIR5193	0.972982	0.000121447	0.0463087	0.475685	0.171823	0.631165	0.991002	0.000127078	0.0377883	0.987381	9.30776e-05	0.041681	1.00227	0.000461241	0.0278696
SMAP2	0.567159	0.000126729	0.047711	0.399374	0.0522353	0.305342	0.52635	6.82144e-05	0.0621299	0.560173	0.00015061	0.0541473	0.663349	0.000232534	0.0246191
BMPR1B	-1.60222	0.000138462	0.0514766	-2.44912	3.4515e-05	0.0149076	-1.52323	0.000124907	0.065157	-1.62745	0.000103846	0.0435012	-1.728	0.000104149	0.0201184
SHISA8	1.76954	0.000143081	0.0518964	1.02114	0.11247	0.500762	1.82142	9.4212e-05	0.0285348	1.76975	0.000151107	0.0541473	1.85358	0.000122672	0.0204326
DPPA4	1.50761	0.00014273	0.0518964	0.997051	0.0699882	0.371315	1.52574	0.000127554	0.0391864	1.49391	0.000166439	0.0576618	1.39244	0.00667764	0.0652266
ANXA2R	0.914964	0.000148195	0.0531039	0.337349	0.305826	0.812533	0.9499	0.000127861	0.0310659	0.916023	0.000154042	0.054542	0.695644	0.0014137	0.0375749
CETP	1.07424	0.000155538	0.0550716	1.57226	8.42763e-05	0.0248173	1.02181	0.000116916	0.0641776	1.09197	0.00011474	0.046126	1.32751	0.000312515	0.025284
TCL1B	1.23725	0.000159401	0.0557753	0.47557	0.288697	0.794346	1.26815	0.000162945	0.0405325	1.23739	0.00016823	0.0576618	1.19692	0.00261305	0.0455907
GSC	-1.04236	0.000162316	0.0561349	-1.65614	2.0138e-05	0.0108899	-1.00744	0.00014851	0.0641776	-1.05456	0.000136593	0.0514246	-1.13964	0.000157645	0.022017
BZRAP1-AS1	1.00513	0.000170481	0.0582809	0.646255	0.0815668	0.408612	0.968197	0.000172509	0.0678389	0.997715	0.000195768	0.0638886	0.996234	0.000796244	0.0322642
DAZAP1	0.223189	0.000175124	0.059188	0.0938002	0.250252	0.752416	0.242042	6.82672e-05	0.0125086	0.220981	0.000204723	0.0640935	0.27371	2.91e-05	0.0131007
KCNG1	1.72411	0.000184737	0.0610495	0.548404	0.382912	0.875476	1.77105	0.000147178	0.0377883	1.70596	0.000216624	0.0654572	1.87315	6.21e-05	0.0172369
RP11-439L8.4	1.48804	0.000183495	0.0610495	0.788923	0.150825	0.591017	1.57645	0.000149694	0.0286219	1.47107	0.000216206	0.0654572	1.51062	0.00229305	0.043802
CWH43	-1.7121	0.000191475	0.0615609	-0.996832	0.116696	0.512594	-1.77039	0.00015027	0.0367149	-1.72824	0.000170609	0.0576618	-1.82588	5.04e-05	0.0168666
P2RY8	0.875918	0.000192494	0.0615609	0.574626	0.0782374	0.397495	0.837684	0.000134145	0.065157	0.870848	0.000217596	0.0654572	0.999849	0.000220512	0.0246191
LGALS9B	1.08706	0.000191395	0.0615609	1.13259	0.00568995	0.0791885	1.09679	0.000218811	0.0595021	1.09554	0.00017657	0.059006	0.95162	0.00305335	0.0483008
LIPE	0.464902	0.000198064	0.0617705	0.205874	0.230458	0.726012	0.493395	0.000143837	0.0282663	0.470147	0.00016933	0.0576618	0.557961	3.2e-05	0.0134473
LNX1-AS2	-0.8101	0.000200609	0.0617705	-0.150763	0.608438	0.966405	-0.848861	0.000142081	0.0308676	-0.806726	0.000222954	0.066311	-0.880567	0.000115645	0.0204326
PTGDS	1.77771	0.000201457	0.0617705	1.56791	0.0192281	0.155403	1.78372	0.000181791	0.0544935	1.75822	0.000236535	0.0683013	2.02368	0.00025372	0.0246781
FAM216B	2.13437	0.000201312	0.0617705	1.02966	0.19294	0.66819	2.1236	0.000220364	0.0641776	2.11781	0.000231355	0.0674603	1.82516	0.00277293	0.0465327
MIR378I	2.27218	0.000205133	0.0619808	0.990747	0.238702	0.737628	2.32448	0.000178997	0.0444562	2.23899	0.000244339	0.0698763	2.35902	0.000292457	0.0252632
H3F3C	0.816569	0.000206311	0.0619808	0.36176	0.23164	0.726734	0.843688	0.000166681	0.0385196	0.812604	0.000230875	0.0674603	0.616976	0.00733448	0.0676312
TRNAD17	0.776319	0.000210787	0.0626921	0.641084	0.0286207	0.20428	0.756244	0.000198879	0.0678033	0.781252	0.000200299	0.0638886	0.924739	0.000165593	0.0223764
NR5A1	0.973671	0.000216545	0.0637673	0.86001	0.019671	0.15808	1.00294	0.000234169	0.0504102	0.961036	0.000256413	0.072167	0.74768	0.00943326	0.0762403
FOXF1	0.797776	0.00022495	0.0653349	1.164	0.000132434	0.0317268	0.74473	0.000105139	0.0678033	0.802042	0.000217883	0.0654572	1.03413	9.57e-05	0.019384
P2RX2	1.49766	0.000226262	0.0653349	0.612154	0.272049	0.778009	1.50881	0.000221085	0.060801	1.48355	0.000262771	0.072167	1.41352	0.00391516	0.0524525
CD79B	1.66389	0.000229854	0.0657338	0.674333	0.276592	0.782709	1.63692	0.000206327	0.065157	1.65104	0.000263584	0.072167	1.83362	0.000207901	0.0242033
ZBED6CL	0.471225	0.000235614	0.0662138	0.186171	0.289447	0.795055	0.466957	0.000195628	0.0634506	0.476688	0.00020091	0.0638886	0.48205	8.85e-07	0.0017538
EXOC3L4	1.67613	0.000235985	0.0662138	0.366741	0.552834	0.951463	1.69064	0.00023937	0.0621299	1.65575	0.000278161	0.074532	1.70394	0.000306367	0.025284
CFHR1	1.31577	0.000241924	0.0672457	0.379237	0.437416	0.908034	1.34398	0.000200723	0.0490421	1.30621	0.000276206	0.074532	1.37612	0.00351395	0.0507449
TCL6	2.04673	0.000245095	0.0674963	1.15939	0.133475	0.552435	2.04045	0.000228946	0.0641776	2.0261	0.000285524	0.075822	1.7765	0.00288123	0.0471362
ZDHHC15	-0.333641	0.000252681	0.0677048	-0.194104	0.124403	0.532986	-0.344896	0.000222314	0.0467815	-0.330811	0.000291066	0.0762974	-0.45041	5.02e-05	0.0168666
MORN2	-0.575037	0.000249115	0.0677048	-0.200232	0.351099	0.853827	-0.607058	0.000207206	0.0372174	-0.575665	0.000258553	0.072167	-0.701169	8.35e-05	0.0185477
BLK	2.4672	0.000250914	0.0677048	1.01261	0.273801	0.780019	2.47853	0.000247475	0.0641776	2.44201	0.000292445	0.0762974	2.50212	0.00095164	0.0338757
TFF2	-1.12986	0.000262989	0.0698378	-0.91561	0.0344168	0.230546	-1.15462	0.000301079	0.0634506	-1.13343	0.000264481	0.072167	-1.20114	8.4e-05	0.0185477
LOC102723784	1.22743	0.000282521	0.0743606	0.629369	0.177786	0.641868	1.24479	0.000283619	0.0641776	1.22314	0.000310443	0.0789161	1.14377	0.00438377	0.0551065
KCND2	-1.60943	0.000288406	0.0746438	-3.0112	1.19303e-06	0.00208725	-1.45765	0.000143069	0.0907807	-1.64541	0.000185589	0.0613309	-1.5047	0.000264556	0.0246781
P2RX5-TAX1BP3	1.58652	0.000288617	0.0746438	0.655964	0.275407	0.78155	1.57903	0.000240489	0.065157	1.57155	0.000334059	0.0827964	1.71722	0.000451869	0.027825
AIRE	1.64809	0.000292316	0.0749487	0.942855	0.134803	0.55583	1.66067	0.000314387	0.0678033	1.62792	0.000343717	0.0831125	1.43412	0.00781708	0.0701344
LOC102724543	1.73502	0.000299523	0.0761403	0.326053	0.61596	0.968431	1.77874	0.000228161	0.0514719	1.74126	0.000299128	0.0766954	1.86104	0.000361751	0.0261122
HOXC-AS2	0.777079	0.000304043	0.0764916	-0.362379	0.184613	0.653511	0.820437	0.000156471	0.0308301	0.780747	0.000298113	0.0766954	1.01697	2.31e-05	0.0114727
LOC102724155	1.08785	0.000306049	0.0764916	0.700874	0.0943161	0.447535	1.08683	0.0003597	0.0777117	1.08483	0.000333296	0.0827964	1.09626	0.0032469	0.0494683
MIR3155A	0.972938	0.00030992	0.0768136	0.583636	0.118944	0.518966	1.01982	0.000300549	0.0505289	0.969482	0.00034039	0.0829825	1.00901	0.00189772	0.0415635
XPO6	0.243529	0.0003253	0.0789362	0.135153	0.149814	0.588608	0.238936	0.000279794	0.0774715	0.243628	0.000340375	0.0829825	0.317138	0.000144962	0.021117
PAX5	3.16497	0.000326446	0.0789362	1.22838	0.309774	0.815475	3.15611	0.000307811	0.0716567	3.12725	0.000382686	0.0889206	3.31759	0.000531272	0.0284192
OR2T11	0.884136	0.000325093	0.0789362	0.369332	0.274958	0.781219	0.887609	0.000318015	0.0696846	0.880474	0.000359079	0.0861268	0.782779	0.0134711	0.0904421
DBX2	-1.12812	0.000332017	0.0796358	-1.10877	0.0120477	0.115203	-1.10356	0.00034222	0.085897	-1.1558	0.000201921	0.0638886	-1.2055	0.000748881	0.0313817
LOC102723522	1.52157	0.000338393	0.0805159	0.673599	0.249394	0.751136	1.48637	0.000344598	0.0864398	1.51288	0.000379348	0.0889206	1.4623	0.000288029	0.0252632
KEL	1.33147	0.000342262	0.0807901	0.631153	0.218615	0.710815	1.3247	0.000383588	0.0845218	1.31949	0.00039398	0.0902134	1.15523	0.00425684	0.0542214
P2RX5	2.28729	0.000348477	0.0816095	0.784506	0.370571	0.868042	2.23766	0.000333188	0.085897	2.25017	0.000414499	0.0926919	2.38242	0.000757967	0.0316178
SHD	1.35866	0.000355251	0.0821155	0.502539	0.335733	0.8403	1.38704	0.000377513	0.0678033	1.33293	0.000423884	0.0940832	1.26017	0.00536177	0.0593928
LOC101927613	1.43315	0.00035616	0.0821155	0.752195	0.175565	0.637253	1.45048	0.000335074	0.0678033	1.42321	0.000403292	0.0908691	1.28559	0.00864995	0.0733178
CDH16	-1.95421	0.000365387	0.0828454	-0.840249	0.26579	0.770053	-1.99734	0.000288176	0.0621299	-1.94792	0.000399112	0.0906136	-1.93966	0.000469152	0.028092
GDF7	1.31931	0.000365724	0.0828454	0.612923	0.230097	0.72572	1.30111	0.00037835	0.085897	1.3237	0.000366785	0.0872714	1.28295	0.00354469	0.0509797
MIR4467	0.812676	0.000367682	0.0828454	0.63925	0.045045	0.27629	0.820238	0.000397473	0.076617	0.813654	0.000380304	0.0889206	0.683822	0.0056923	0.0605942
SELL	1.36456	0.000384194	0.0859149	0.925739	0.083761	0.415265	1.34923	0.000431137	0.0880441	1.35602	0.000432062	0.0951881	1.25602	0.00379234	0.0522911
NDST2	0.262355	0.00040372	0.0889441	0.0541087	0.591397	0.962973	0.275742	0.000405041	0.0621299	0.26052	0.000456554	0.0983972	0.311684	1.75e-05	0.0105995
LOC102723729	-0.550701	0.000401434	0.0889441	-0.568432	0.00939869	0.102132	-0.53058	0.000350438	0.0913687	-0.553271	0.000394316	0.0902134	-0.530148	0.00145186	0.0380734
CLDN15	0.462839	0.000429977	0.0940322	0.160627	0.373038	0.869914	0.484531	0.000450293	0.0643394	0.463532	0.000442643	0.0968021	0.574437	6.01e-06	0.00661899
MIR645	0.813926	0.000437223	0.0949189	0.534535	0.0971837	0.45571	0.811154	0.000451267	0.0868578	0.802275	0.000515854	0.108523	0.868205	0.00414856	0.0536956
RP5-887A10.1	1.77761	0.000449155	0.0961062	0.945868	0.177635	0.641712	1.79408	0.000398889	0.076617	1.75136	0.0005306	0.108613	1.5645	0.00381571	0.052369
INSM1	1.75153	0.000446691	0.0961062	0.905273	0.189883	0.663399	1.79822	0.000432117	0.0697079	1.73261	0.00051813	0.108523	1.515	0.00440988	0.0553176
ATP6V1B1	1.11381	0.000458615	0.0974295	-0.136341	0.746311	0.987635	1.14534	0.000454199	0.0713566	1.11938	0.000448361	0.0973368	1.27041	0.000138437	0.0209005
RGS17	-1.25039	0.00046218	0.0974905	-1.6358	0.00115933	0.0791885	-1.30775	0.000170964	0.0357942	-1.2355	0.000539119	0.108613	-1.15857	0.000496985	0.028092
FCRL1	2.66786	0.000472647	0.0989961	0.945367	0.366935	0.865554	2.67665	0.0004686	0.085897	2.64078	0.000545625	0.108613	2.70458	0.00192551	0.0417652
CNR2	1.88922	0.00048492	0.100857	0.718483	0.334595	0.838764	1.8882	0.000525231	0.0905017	1.86613	0.000566157	0.110057	1.83278	0.00271285	0.0460269
RORB	-1.19435	0.000496549	0.102558	-2.10711	1.18393e-05	0.00813325	-1.13221	0.000267004	0.0907807	-1.2215	0.000330802	0.0827964	-1.12051	0.000142996	0.0210544
C15orf65	-0.489281	0.000515866	0.103023	-0.174896	0.366277	0.865205	-0.502209	0.000494789	0.076617	-0.482958	0.000603796	0.115859	-0.585634	0.000506844	0.028092
LPPR5	-0.74118	0.00053943	0.103023	-1.31484	1.20322e-05	0.00813325	-0.701983	0.000505512	0.116176	-0.749298	0.000476105	0.101145	-0.820925	0.000696278	0.0305694
DYRK3	-0.377423	0.000521049	0.103023	-0.212067	0.160073	0.609885	-0.414019	2.96637e-05	0.00529043	-0.377155	0.000551128	0.108613	-0.338956	0.00127154	0.0360859
CDHR2	1.04688	0.00050871	0.103023	0.526043	0.206906	0.691586	1.06462	0.000491717	0.0835247	1.04444	0.00054826	0.108613	1.21931	0.0013226	0.0366565
RGL4	1.21837	0.000521205	0.103023	0.646552	0.183989	0.652619	1.23185	0.00044157	0.0812223	1.2178	0.000549694	0.108613	1.24051	0.00197411	0.0421242
C1orf200	1.08384	0.000540365	0.103023	0.357939	0.404968	0.889546	1.07791	0.000481622	0.0900993	1.06414	0.000642407	0.116534	1.17114	0.00232649	0.0439774
TCL1A	2.91362	0.000526023	0.103023	1.29894	0.262807	0.766691	2.9192	0.00050497	0.0880441	2.86313	0.000624585	0.116534	2.838	0.00267389	0.0457337
LOC100131825	1.14858	0.000537526	0.103023	0.582582	0.204789	0.688746	1.14223	0.000580537	0.0984935	1.11239	0.000617135	0.116534	1.20535	0.0033175	0.0498059
TRNAL17	-0.811357	0.000536424	0.103023	-0.94331	0.00429205	0.0791885	-0.815523	0.000358357	0.0740459	-0.795711	0.000638598	0.116534	-0.581159	0.0040595	0.0531421
LOC100130458	1.98084	0.000506191	0.103023	0.975534	0.215689	0.705851	1.96277	0.000517652	0.0935597	1.97181	0.000558298	0.109243	1.89029	0.00420118	0.0539981
CEACAM22P	0.942322	0.000539383	0.103023	0.0203647	0.955628	0.997432	0.969517	0.000584442	0.0845218	0.939125	0.000587585	0.11348	0.949773	0.00559421	0.0601675
LOC101927321	0.74658	0.000536216	0.103023	0.238459	0.41999	0.897139	0.760472	0.00052284	0.0845218	0.748587	0.000542652	0.108613	0.741771	0.0174814	0.103504
SPIC	2.06781	0.000548722	0.103292	1.27715	0.124967	0.534172	2.00951	0.000492431	0.103009	2.04304	0.000638691	0.116534	2.03161	0.00191263	0.0416439
BCL11A	0.801664	0.000546988	0.103292	0.657859	0.0428465	0.26699	0.783247	0.000531493	0.103064	0.794698	0.000623893	0.116534	0.720986	0.0136367	0.0910909
CD19	2.56382	0.000552826	0.10341	0.709327	0.484856	0.931093	2.5421	0.000486962	0.0907807	2.52152	0.000654827	0.117137	2.71085	0.000501717	0.028092
C6orf165	-0.599069	0.000581465	0.10485	-0.331973	0.169564	0.627415	-0.645899	6.58532e-05	0.0125785	-0.591735	0.000677147	0.118412	-0.687869	3.89e-05	0.0153159
NFASC	0.794735	0.000581678	0.10485	0.397203	0.214305	0.703515	0.762661	0.000434896	0.10352	0.790829	0.000642578	0.116534	0.996413	0.000297993	0.0252632
CHST4	1.45974	0.000579705	0.10485	0.991502	0.0937589	0.445702	1.53087	0.000539187	0.0678389	1.43679	0.000684785	0.118412	1.4382	0.00159768	0.0391626
FAIM3	1.51688	0.000577427	0.10485	0.67956	0.264196	0.768105	1.50657	0.000617052	0.101011	1.49409	0.000680582	0.118412	1.49399	0.00368821	0.0520374
EPB41	0.343459	0.000580131	0.10485	0.182729	0.18674	0.657719	0.327193	0.000524936	0.116176	0.339916	0.00066831	0.118315	0.345092	0.00388466	0.0524004
LY86-AS1	1.35234	0.000569408	0.10485	0.68312	0.208756	0.694809	1.34805	0.000533014	0.0909037	1.34661	0.000625156	0.116534	1.15664	0.00850941	0.072722
HOXA10	1.00983	0.000589048	0.105258	-0.543471	0.146431	0.580533	1.02463	0.000517364	0.085897	0.996552	0.000688847	0.118426	1.26115	2.78e-06	0.00434853
PPFIA2	-1.00718	0.000593187	0.105258	-1.99089	1.11471e-06	0.00207211	-0.93727	0.000475171	0.120761	-1.01565	0.000549297	0.108613	-0.958139	4.55e-05	0.0166985
CTC1	0.275867	0.000594559	0.105258	0.107842	0.329704	0.834477	0.289472	0.000459955	0.0642915	0.275331	0.000637091	0.116534	0.328371	8.09e-05	0.0185477
ST6GALNAC1	0.802034	0.00060965	0.10708	0.784708	0.0170811	0.143551	0.762868	0.000477769	0.113307	0.78089	0.000719868	0.119594	0.8056	0.000665912	0.030305
LOC100507600	1.31806	0.00061307	0.10708	0.13998	0.788138	0.98952	1.38161	0.00056039	0.0697079	1.2956	0.000726315	0.119594	1.46465	0.00135458	0.0368776
AC005550.4	1.10227	0.000615648	0.10708	0.782898	0.0815062	0.40852	1.08813	0.000640474	0.10352	1.08669	0.000722589	0.119594	1.01367	0.00944682	0.0762642
HOXA6	1.16352	0.000622705	0.107677	-0.0716726	0.874739	0.994849	1.19193	0.0006285	0.0864398	1.14643	0.00073232	0.119594	1.25059	0.00594018	0.0617553
CCDC173	-0.652807	0.000628333	0.108022	-0.291874	0.268495	0.773872	-0.685296	0.000428575	0.0634506	-0.649192	0.000697347	0.119198	-0.696972	0.000311739	0.025284
DARC	1.22083	0.000632131	0.108051	0.752447	0.130162	0.544756	1.22921	0.000519341	0.0873494	1.18254	0.000729777	0.119594	1.36043	0.00131051	0.0364954
ADAMTSL1	-0.770658	0.000636876	0.10824	-1.58691	4.19576e-07	0.00113446	-0.735668	0.000606328	0.116859	-0.786038	0.00046495	0.0994859	-0.627143	0.000596465	0.029314
ANGPTL6	0.968245	0.00065202	0.110132	0.28968	0.456951	0.916526	1.00445	0.000421454	0.065157	0.964582	0.000711479	0.119594	1.01504	1.23e-05	0.00945509
WDR35	-0.264105	0.000655413	0.110132	-0.167787	0.120125	0.521496	-0.266666	0.000589727	0.0900993	-0.26511	0.0006529	0.117137	-0.3228	0.000895865	0.0332412
LINC00882	-0.625592	0.00066686	0.110371	-0.601397	0.0199606	0.159526	-0.624785	0.000578668	0.09438	-0.628407	0.000657717	0.117137	-0.67371	4.14e-05	0.0154141
LOC102723693	1.22192	0.000667969	0.110371	-0.00705512	0.988336	0.999497	1.24648	0.000697706	0.0907807	1.22426	0.000682721	0.118412	1.3992	0.000521941	0.0282621
LOC101930098	0.628708	0.000664304	0.110371	0.188238	0.45734	0.916556	0.627435	0.000610108	0.0984935	0.627599	0.00070966	0.119594	0.617176	0.0072753	0.067556
SH2D1B	1.16066	0.000674586	0.110848	1.10795	0.0209501	0.164536	1.13826	0.00069313	0.113307	1.15777	0.000726183	0.119594	1.26921	0.000117452	0.0204326
HOXA5	0.898427	0.000684438	0.111849	-0.0715016	0.839732	0.990126	0.924744	0.00063412	0.085897	0.892487	0.000765696	0.122437	1.19183	8.18e-05	0.0185477
JADE2	0.245297	0.000692466	0.112543	0.126581	0.206696	0.691201	0.249694	0.000556515	0.085897	0.244305	0.000756969	0.121696	0.301333	6.26e-05	0.0172369
EIF3B	0.164293	0.000699955	0.113142	0.127427	0.0603213	0.336465	0.177153	0.000489496	0.0554445	0.164229	0.000735851	0.119594	0.232523	0.000280625	0.0252155
UNC45B	0.822018	0.000709941	0.114135	0.379567	0.25837	0.760609	0.818505	0.000800824	0.112394	0.818274	0.000779597	0.122558	1.01725	9.67e-05	0.019384
BTN1A1	1.43963	0.000715683	0.114188	0.64107	0.275678	0.781892	1.4237	0.00060952	0.103009	1.42606	0.000817089	0.124625	1.31392	0.00350897	0.0507359
LOC101927634	1.40004	0.000717948	0.114188	0.496978	0.38285	0.875476	1.4209	0.000755079	0.098807	1.38839	0.000813307	0.124625	1.29422	0.00915633	0.0749388
LOC101927121	1.72003	0.000730817	0.115617	1.47005	0.0395775	0.253524	1.65594	0.000703983	0.11948	1.71041	0.000809799	0.124625	1.55462	0.010454	0.0800519
SFRP2	-2.57009	0.00076038	0.119657	-4.31593	5.80192e-05	0.0193888	-2.38463	0.000549883	0.126666	-2.62334	0.000551429	0.108613	-2.00499	0.00812629	0.0713424
SH3TC1	0.530875	0.000795401	0.12333	0.237231	0.278396	0.784318	0.528919	0.000467035	0.0880441	0.534964	0.000748112	0.120926	0.610733	9.55e-05	0.019384
EEPD1	0.506592	0.000790524	0.12333	0.316895	0.131825	0.548126	0.49173	0.000723966	0.116414	0.502052	0.000898294	0.134257	0.630367	0.000828643	0.0325999
FCER2	2.5089	0.000801217	0.12333	1.32408	0.20239	0.684033	2.52405	0.000800149	0.10352	2.47848	0.000927979	0.136633	2.55331	0.0020958	0.0429264
LOC101926923	-0.775208	0.000804332	0.12333	-0.313432	0.326218	0.830966	-0.787595	0.000812234	0.101011	-0.777513	0.000810436	0.124625	-0.573718	0.0167839	0.101564
CRTAC1	-1.08181	0.000804453	0.12333	-1.44125	0.00155339	0.0791885	-1.05851	0.000786738	0.116176	-1.08772	0.000782934	0.122558	-0.67964	0.0206851	0.112796
DBNL	0.261661	0.000812299	0.123894	0.0890568	0.407447	0.891049	0.267322	0.000717944	0.0909037	0.261133	0.000868385	0.131104	0.343899	0.000150418	0.0214055
KANSL1L	-0.325948	0.000816796	0.123945	-0.136795	0.309182	0.815003	-0.329551	0.000598584	0.0900993	-0.32525	0.000874321	0.131334	-0.448176	9.73e-05	0.019384
ZNF610	-0.298835	0.000825452	0.124622	-0.142209	0.250525	0.752416	-0.286891	0.000653118	0.117032	-0.294024	0.000971871	0.141002	-0.387461	4.69e-05	0.0167964
TCEAL5	-1.37311	0.000843558	0.126713	-0.893922	0.119187	0.519392	-1.37038	0.000865361	0.113344	-1.38519	0.000780062	0.122558	-1.35085	0.00138901	0.0373157
EMX2OS	1.13691	0.000853386	0.127545	-0.379002	0.396128	0.883194	1.18331	0.000792606	0.0880441	1.12113	0.000995858	0.141297	1.38443	0.000526242	0.0283029
PIH1D2	-0.489074	0.000860176	0.127917	-0.238788	0.240369	0.739559	-0.505452	0.000674076	0.085897	-0.483251	0.000993989	0.141297	-0.622325	0.000293393	0.0252632
WDR78	-0.470118	0.000872167	0.129055	-0.225018	0.25012	0.752257	-0.483468	0.000584073	0.0845218	-0.468426	0.000946672	0.138019	-0.629493	5.56e-05	0.0168666
CXCR5	2.46612	0.000896743	0.132034	0.962576	0.347538	0.851019	2.46858	0.000795201	0.106808	2.44779	0.00100572	0.141764	2.39426	0.00328592	0.0495628
C6orf10	0.750355	0.000901667	0.132105	0.706014	0.0262988	0.192465	0.750379	0.00103251	0.116717	0.758718	0.000802509	0.124625	0.90136	0.00158742	0.0391315
DISC1FP1	0.935286	0.000911483	0.132889	0.540622	0.168241	0.624306	0.936191	0.000938027	0.116176	0.926999	0.00103271	0.143527	1.01458	0.00119905	0.0357425
RNU86	0.59579	0.000918679	0.133285	0.355721	0.155247	0.599793	0.630107	0.000861737	0.085897	0.591835	0.00102355	0.143292	0.702121	0.00124669	0.0359911
WBP5	-0.412915	0.000939956	0.135054	-0.281591	0.106241	0.482786	-0.434417	0.000819923	0.085897	-0.41914	0.000779101	0.122558	-0.443014	0.000132844	0.0204326
HTR6	1.29646	0.000935555	0.135054	0.195578	0.713996	0.985377	1.33522	0.000915681	0.098807	1.27203	0.00110768	0.146938	1.10848	0.00847791	0.0725611
LMX1A	-0.934654	0.000948231	0.135588	-1.53391	0.00011618	0.0297882	-0.876156	0.000952877	0.143665	-0.934912	0.000987163	0.141297	-0.950433	0.0158065	0.0984331
NME5	-0.601916	0.000953162	0.135641	-0.154605	0.535863	0.946828	-0.622932	0.000959935	0.098807	-0.602801	0.000978407	0.141261	-0.789629	0.0001502	0.0214055
PTPN6	0.550166	0.000984118	0.139379	0.216766	0.347105	0.850729	0.568188	0.000941464	0.098807	0.548496	0.00106085	0.146753	0.579393	0.000576247	0.0290535
TLR9	1.17673	0.000993242	0.140005	0.259453	0.595754	0.963632	1.17314	0.000931924	0.116176	1.16399	0.0011381	0.146938	1.16082	0.00148728	0.0383352
CSK	0.467989	0.00100224	0.140606	0.271872	0.169717	0.62768	0.475658	0.000885506	0.10352	0.465177	0.00110953	0.146938	0.541355	0.000386198	0.0264688
CPSF4	0.161596	0.00101428	0.141388	0.11865	0.0845633	0.417372	0.167651	0.00109254	0.10352	0.159532	0.00117429	0.146938	0.249849	3.72e-06	0.00461319
GOLPH3L	-0.218536	0.00103756	0.141388	-0.106204	0.250369	0.752416	-0.230026	0.00108316	0.0950202	-0.218026	0.00111007	0.146938	-0.335499	5.92e-05	0.017161
SPATA17	-0.562622	0.00105079	0.141388	-0.275611	0.247214	0.748208	-0.582301	0.000693072	0.085897	-0.560224	0.00114499	0.146938	-0.63093	6.48e-05	0.0176896
RP11-60I3.5	-0.396032	0.00102992	0.141388	-0.310982	0.065842	0.356438	-0.416819	0.000914212	0.0880441	-0.392621	0.00116262	0.146938	-0.567167	0.000114778	0.0204326
FAM151B	-0.289242	0.00105332	0.141388	-0.230426	0.0626065	0.345008	-0.310622	0.000793444	0.0725458	-0.29421	0.000841615	0.127711	-0.369283	0.000480106	0.028092
DYM	-0.184058	0.0010561	0.141388	-0.123032	0.116927	0.513409	-0.18784	0.000660229	0.0900993	-0.182509	0.00119007	0.146938	-0.237418	0.000628241	0.0296366
NUP210	0.62247	0.0010601	0.141388	0.202491	0.439129	0.90944	0.62945	0.000953197	0.112394	0.620782	0.00113818	0.146938	0.639045	0.00086652	0.0330835
ZNRD1	0.227849	0.00102017	0.141388	0.231313	0.0178485	0.147807	0.225388	0.00103855	0.123947	0.227652	0.00107506	0.146938	0.202992	0.00187794	0.0413974
CCR7	1.77331	0.00105911	0.141388	0.859426	0.252524	0.755287	1.77796	0.00103224	0.116176	1.75245	0.00121885	0.146938	1.73221	0.0037258	0.0521554
RP11-439L8.3	1.18325	0.0010348	0.141388	0.669841	0.181878	0.647991	1.26969	0.000693291	0.0678033	1.17278	0.00116998	0.146938	1.19584	0.00607931	0.0623485
LOC102724514	1.04873	0.00103951	0.141388	0.648374	0.145781	0.579067	1.07001	0.000856595	0.101011	1.04885	0.00108354	0.146938	0.916423	0.0167147	0.101316
LRRC49	-0.358343	0.0010657	0.1415	-0.439591	0.00443538	0.0791885	-0.341896	0.000997506	0.135863	-0.361293	0.000997656	0.141297	-0.511844	1.03e-05	0.00852099
ARHGEF1	0.616583	0.00108966	0.141522	0.165409	0.523276	0.9437	0.64114	0.00110095	0.103009	0.613724	0.00119078	0.146938	0.696179	0.000167022	0.0223764
GRK6	0.512461	0.00108536	0.141522	0.20571	0.34256	0.846354	0.535887	0.00095645	0.0913687	0.510248	0.00118278	0.146938	0.572189	0.00062814	0.0296366
CD72	1.14398	0.00107301	0.141522	0.433787	0.368946	0.866898	1.14866	0.00103038	0.116176	1.1335	0.00121505	0.146938	1.07766	0.00118705	0.035626
LCNL1	1.20427	0.00107579	0.141522	0.546909	0.283673	0.790721	1.23871	0.00114436	0.111874	1.19898	0.00117329	0.146938	1.39697	0.00185324	0.0411951
LOC100506571	0.613655	0.00108819	0.141522	0.433026	0.0991997	0.461649	0.624387	0.0012655	0.116859	0.615569	0.00109412	0.146938	0.677203	0.00469295	0.0568123
LINC00996	1.21612	0.00110305	0.142022	0.591526	0.252587	0.755311	1.22557	0.000818354	0.10352	1.20531	0.00124627	0.146948	1.37084	4.61e-05	0.0167123
BMP8A	-1.63607	0.00109922	0.142022	-1.9138	0.0067924	0.0833758	-1.69707	0.000345912	0.0621299	-1.62623	0.00121531	0.146938	-1.51054	0.000318306	0.025284
L3MBTL2	0.218666	0.00115097	0.142351	0.20949	0.02684	0.19513	0.219411	0.000754357	0.10352	0.218442	0.00121373	0.146938	0.2911	4.8e-05	0.0168666
MAP4K2	0.435869	0.00112786	0.142351	0.272745	0.143977	0.575946	0.437724	0.00105253	0.116176	0.438392	0.0010947	0.146938	0.530666	0.000112674	0.0204326
SHOX2	1.07148	0.00121311	0.142351	-0.871186	0.0353566	0.234884	1.13339	0.000844742	0.085897	1.06878	0.00129813	0.149069	1.18896	0.000121226	0.0204326
MIR7848	1.11041	0.00111072	0.142351	0.577539	0.222111	0.714164	1.10366	0.00123216	0.126666	1.09789	0.00127373	0.147792	1.29954	0.000225266	0.0246191
FAM206A	-0.318317	0.00123331	0.142351	-0.262351	0.0576907	0.326701	-0.329789	0.00114063	0.104578	-0.321482	0.00112702	0.146938	-0.472123	0.000313505	0.025284
CYTL1	0.844466	0.00123812	0.142351	1.06626	0.00385558	0.0791885	0.852669	0.00134442	0.123947	0.836964	0.00139619	0.15499	0.966252	0.000358748	0.0260369
WNT16	1.45171	0.00115105	0.142351	0.194332	0.749481	0.987722	1.50344	0.000760196	0.0880441	1.42637	0.00135489	0.15303	1.42356	0.00041084	0.0269145
PLA1A	0.860683	0.00120115	0.142351	0.798517	0.0326033	0.222166	0.834213	0.000961382	0.129392	0.841388	0.00142557	0.15499	0.964603	0.000667398	0.030305
CDK5R1	0.865735	0.00113646	0.142351	0.517244	0.162861	0.614734	0.905821	0.00108465	0.098807	0.857159	0.00129202	0.148943	0.83065	0.000937543	0.0338403
SLIRP	-0.306369	0.00115564	0.142351	-0.0965768	0.456789	0.916526	-0.319391	0.00122439	0.104578	-0.305488	0.00124157	0.146948	-0.389999	0.00115874	0.0356013
C5orf47	-0.80827	0.00121565	0.142351	-0.766264	0.0292256	0.207156	-0.819318	0.00109336	0.116176	-0.811813	0.00120274	0.146938	-0.867403	0.00156709	0.0390907
LAT	1.00651	0.00123962	0.142351	0.290011	0.49862	0.936283	1.0272	0.00118305	0.116176	1.00133	0.00135834	0.15303	0.975491	0.00169559	0.039714
CRIP3	0.756641	0.00118074	0.142351	0.584818	0.0735656	0.382721	0.799459	0.00118411	0.0984935	0.771031	0.000914045	0.135928	0.816249	0.00203744	0.0424294
LOC102724488	0.910144	0.00116408	0.142351	0.872784	0.0268504	0.195143	0.85264	0.000807766	0.135863	0.907566	0.00125001	0.146948	0.910258	0.00282152	0.046829
RP11-129J12.2	-0.927588	0.00118315	0.142351	-1.02522	0.0110062	0.109921	-0.923128	0.00129655	0.129392	-0.927833	0.00123017	0.146938	-0.852614	0.00292245	0.0473592
PIN4	-0.329379	0.00123185	0.142351	-0.236806	0.0968136	0.454599	-0.337001	0.00124353	0.116176	-0.329545	0.00127707	0.147792	-0.302085	0.0039529	0.0526263
LOC101928316	-0.807057	0.00123162	0.142351	-0.802645	0.0224352	0.172401	-0.802996	0.00134713	0.132219	-0.795792	0.0014296	0.15499	-0.818044	0.00409995	0.0534827
SLC24A2	-1.68784	0.00121614	0.142351	-3.58528	7.60198e-07	0.00161499	-1.54898	0.000779827	0.146306	-1.72033	0.000938545	0.137508	-1.4802	0.00460661	0.0564409
PPP1R16B	0.859835	0.00121444	0.142351	0.328659	0.370652	0.868163	0.835406	0.0011826	0.135083	0.847369	0.00141333	0.15499	0.900215	0.00506211	0.0583104
SPNS3	0.856744	0.00112309	0.142351	0.442021	0.226241	0.720529	0.826742	0.000987252	0.132555	0.848276	0.00127689	0.147792	0.859816	0.00652138	0.0645239
ZNF556	0.858837	0.00111903	0.142351	0.701168	0.057828	0.32723	0.87005	0.00114717	0.116176	0.867088	0.0010262	0.143292	0.891594	0.00924121	0.0752813
FAM19A5	-0.924471	0.00119958	0.142351	-1.09381	0.00659601	0.0815711	-0.921597	0.0011902	0.125168	-0.916961	0.00134621	0.152821	-0.553409	0.0121461	0.0855699
MIR150	0.720363	0.00121034	0.142351	0.180805	0.553907	0.951671	0.726753	0.00125716	0.122275	0.726133	0.00113872	0.146938	0.603617	0.0131561	0.0894314
DPP6	-1.9233	0.00114918	0.142351	-0.820443	0.316241	0.820736	-2.00604	0.000413409	0.0641776	-1.92632	0.00117732	0.146938	-1.54185	0.0162108	0.0996379
LOC101926893	1.33296	0.00116354	0.142351	1.03244	0.0725931	0.379649	1.34161	0.0011562	0.11905	1.31638	0.00134185	0.152821	1.06362	0.0258411	0.126656
THBS4	-1.2495	0.00116893	0.142351	-2.26663	2.70636e-05	0.0136428	-1.18291	0.000778037	0.132479	-1.24588	0.00125591	0.14706	-0.751566	0.0317412	0.142627
REG4	0.901863	0.00121056	0.142351	0.686609	0.0785674	0.398423	0.921394	0.00124195	0.116176	0.908179	0.00115567	0.146938	0.71964	0.0616673	0.214015
RNU6-35P	-0.593711	0.00117739	0.142351	-1.03597	5.62177e-05	0.0192187	-0.579354	0.00116294	0.132555	-0.594113	0.00121857	0.146938	-0.380759	0.0717322	0.234472
TNFRSF13C	2.00614	0.00124513	0.142433	0.483346	0.570726	0.957315	2.07401	0.0010558	0.10352	1.97307	0.00145959	0.15499	2.22911	0.00056985	0.0289805
IFT46	-0.192424	0.00126791	0.142651	-0.07654	0.353804	0.855697	-0.198388	0.00106336	0.10352	-0.190367	0.00144589	0.15499	-0.209447	0.000463838	0.0278696
HOXA7	1.11166	0.00125678	0.142651	-0.0773623	0.8675	0.994272	1.1517	0.00112258	0.10352	1.10111	0.00142267	0.15499	1.36873	0.000570413	0.0289805
GPR113	0.682005	0.00127347	0.142651	0.234205	0.422428	0.898824	0.687678	0.00138678	0.12547	0.674909	0.00144961	0.15499	0.757124	0.00059105	0.029314
CCDC141	1.04937	0.00125719	0.142651	0.316757	0.479288	0.929076	1.03835	0.00119552	0.128311	1.0477	0.00133259	0.152438	1.04339	0.00335363	0.0499218
ATG9B	1.29483	0.00127855	0.142651	0.537894	0.333615	0.837814	1.33196	0.00116588	0.112456	1.27575	0.00148826	0.15499	1.07161	0.00487639	0.0575351
MIR486	0.575559	0.00128061	0.142651	0.118939	0.627029	0.970903	0.591442	0.00136299	0.116176	0.573371	0.00138615	0.15499	0.656754	0.0061424	0.0626929
EGLN2	0.588282	0.00126585	0.142651	0.260102	0.303569	0.810261	0.614374	0.00106117	0.098807	0.574752	0.00150234	0.15499	0.551771	0.00786809	0.0703374
JPH4	0.895377	0.00128692	0.14282	0.27772	0.468429	0.922541	0.900821	0.00103961	0.116176	0.886641	0.00145871	0.15499	0.984589	0.00116069	0.0356013
SCCPDH	-0.250192	0.00129861	0.14305	-0.117902	0.274572	0.780795	-0.233881	0.000860658	0.140626	-0.247521	0.00148018	0.15499	-0.262171	0.000198091	0.0232871
CYTH1	0.339952	0.00129849	0.14305	0.123512	0.397335	0.884109	0.34673	0.00106596	0.112456	0.338602	0.00140739	0.15499	0.321407	0.000520539	0.0282621
DSC1	1.34858	0.00130631	0.143367	0.765666	0.189952	0.66356	1.37147	0.0011878	0.116176	1.3386	0.00145635	0.15499	1.10457	0.0524211	0.193975
ERMN	1.33161	0.00132156	0.144506	0.131856	0.815302	0.98952	1.36471	0.00126024	0.116176	1.28865	0.00154456	0.157081	1.25884	0.00142215	0.0376648
FOXP2	-1.17013	0.00134152	0.145622	-1.11308	0.0301364	0.211196	-1.209	0.00127034	0.113307	-1.16483	0.0014607	0.15499	-1.33779	3.93e-06	0.00467711
ZC3H12D	0.947241	0.00134155	0.145622	0.4674	0.254479	0.756849	0.970998	0.00136182	0.1168	0.94629	0.00141257	0.15499	0.967768	0.00034011	0.0257393
RP5-1071N3.1	1.01531	0.00135467	0.146512	0.182795	0.673252	0.979852	1.02275	0.00140617	0.12637	1.00135	0.0015685	0.157081	0.958403	0.00287396	0.0471139
GMEB1	0.148928	0.00136667	0.146742	0.0947711	0.144428	0.576877	0.158178	0.00110999	0.0907807	0.148477	0.00146765	0.15499	0.210593	1.37e-05	0.0095105
IQSEC1	0.238151	0.00136189	0.146742	0.0330155	0.744944	0.987394	0.233542	0.00148174	0.140626	0.235377	0.00155985	0.157081	0.356318	0.000118805	0.0204326
HTR1E	-1.40737	0.001395	0.148505	-0.942735	0.125578	0.535701	-1.49584	0.000584865	0.0663146	-1.4065	0.00146252	0.15499	-1.48925	5.94e-05	0.017161
ANKRD37	-0.519114	0.0013958	0.148505	-0.565392	0.0135565	0.12429	-0.539823	0.00067495	0.0845218	-0.526782	0.0011809	0.146938	-0.593219	0.000999519	0.0341698
KCNA1	-1.72188	0.00139807	0.148505	-2.06605	0.00659007	0.0815606	-1.70881	0.0013397	0.132555	-1.74363	0.00122695	0.146938	-1.66733	0.00306048	0.0483008
FLJ44313	-0.457614	0.00140638	0.148857	-0.133464	0.498641	0.936283	-0.470003	0.00136424	0.116176	-0.454128	0.00156859	0.157081	-0.565519	0.000916382	0.0334788
LOC101928958	0.809982	0.001426	0.150397	0.208917	0.549429	0.95065	0.828285	0.00111989	0.113307	0.808893	0.00150587	0.15499	0.723533	0.0140834	0.0924448
LHX8	-1.18716	0.0014348	0.150791	-1.81795	0.000537528	0.066701	-1.18812	0.00103944	0.116717	-1.22042	0.000920228	0.136166	-1.62313	0.000112154	0.0204326
LRRC17	-0.554668	0.00145247	0.151046	-1.20505	6.21777e-07	0.00154107	-0.560836	0.00127684	0.121616	-0.562368	0.00124964	0.146948	-0.56018	0.00136834	0.0370987
MRPS36	-0.475925	0.0014517	0.151046	-0.180039	0.383546	0.875975	-0.484946	0.00134162	0.11948	-0.477266	0.00146459	0.15499	-0.68304	0.00154294	0.0388139
MIR142	1.40784	0.00144719	0.151046	0.713836	0.245226	0.746216	1.41816	0.00127363	0.123947	1.39143	0.00165594	0.162458	1.49105	0.00241912	0.0447574
FAM63B	-0.213236	0.00145809	0.151103	-0.0984385	0.289541	0.795081	-0.20566	0.00111457	0.135863	-0.216502	0.00122374	0.146938	-0.192752	0.00117137	0.0356013
IL3RA	0.490995	0.00147462	0.151607	0.19521	0.360899	0.861396	0.496222	0.00161411	0.132555	0.484517	0.00170047	0.162792	0.6278	0.000208326	0.0242033
PLA2R1	-0.822485	0.00147713	0.151607	-0.466405	0.195598	0.673085	-0.815557	0.000900428	0.116176	-0.825251	0.00148054	0.15499	-0.887295	0.00102589	0.0343989
LINC00643	1.26384	0.00147825	0.151607	1.06432	0.0565693	0.322315	1.27196	0.00158149	0.132555	1.26157	0.00156766	0.157081	0.91431	0.00790303	0.0703959
MIR766	1.07777	0.0014949	0.152788	0.530562	0.260436	0.76284	1.07492	0.00149155	0.13305	1.07184	0.00163868	0.161383	1.0735	0.00838688	0.072234
TBC1D27	1.79618	0.00150097	0.152883	0.254669	0.74178	0.986945	1.82741	0.00142059	0.123947	1.77086	0.0017378	0.164312	1.91197	0.000677785	0.0303882
IL4	0.700077	0.00152436	0.154736	0.438791	0.154642	0.598955	0.71964	0.00131977	0.116176	0.70308	0.00151072	0.15499	0.798776	0.00232554	0.0439774
GNAT3	-0.988398	0.0015373	0.155518	-0.870073	0.0472416	0.285175	-0.996336	0.00177668	0.135711	-0.982582	0.0016897	0.162792	-1.14442	0.000558802	0.0289042
ABCF2	0.145119	0.00156551	0.155541	0.118109	0.0666573	0.359413	0.148272	0.0016096	0.126191	0.14431	0.00171594	0.163052	0.201226	8.45e-06	0.00761348
ZNF746	0.208907	0.00156534	0.155541	0.19334	0.0374647	0.244145	0.201642	0.00126331	0.140733	0.210327	0.00150209	0.15499	0.31037	0.000176076	0.0227689
PCDP1	-0.680252	0.00155096	0.155541	-0.331753	0.266499	0.770967	-0.697069	0.00072357	0.0907807	-0.67692	0.00169078	0.162792	-0.673973	0.000498417	0.028092
CHMP7	0.31344	0.00156891	0.155541	0.167784	0.223949	0.71736	0.31941	0.00157592	0.12637	0.312274	0.00169275	0.162792	0.389951	0.00124455	0.0359911
CDKL3	-0.408439	0.00155162	0.155541	-0.220025	0.220589	0.712435	-0.404679	0.00131232	0.132555	-0.408704	0.00160387	0.159008	-0.539622	0.00158705	0.0391315
FXYD7	0.914135	0.0015577	0.155541	0.523916	0.193201	0.668786	0.867733	0.00153915	0.162291	0.909384	0.00170225	0.162792	0.963186	0.00736214	0.067728
POTEE	0.792815	0.00157638	0.155763	0.437183	0.210773	0.697774	0.797381	0.00165311	0.133498	0.790269	0.00169294	0.162792	0.859484	0.00481371	0.0572019
C22orf34	0.726586	0.00158751	0.156344	0.326363	0.306459	0.813449	0.715078	0.00147395	0.139029	0.718105	0.00181383	0.165949	0.89291	0.000872251	0.0331099
STK10	0.562871	0.00160481	0.157526	0.224876	0.362525	0.862838	0.56151	0.00148114	0.132555	0.558102	0.00179702	0.165321	0.67297	0.000222175	0.0246191
PPIL6	-0.523923	0.00161231	0.157742	-0.289197	0.21131	0.698173	-0.516464	0.00107474	0.125425	-0.521624	0.00174915	0.164312	-0.589052	1.34e-05	0.0095105
STAR	1.25837	0.00164214	0.160133	0.402186	0.46574	0.920852	1.2591	0.0016819	0.136024	1.24869	0.00182813	0.166183	1.01909	0.0126385	0.0877339
EEF1D	0.208764	0.00166979	0.160203	0.164838	0.0768191	0.392975	0.209333	0.00196082	0.143606	0.210868	0.00153129	0.156507	0.331116	3.77e-05	0.0151337
PAX1	-1.42087	0.00165665	0.160203	-1.65388	0.00945634	0.102475	-1.4149	0.00160191	0.136024	-1.42889	0.00161463	0.159542	-1.57335	0.000900618	0.0332412
FAM81B	-0.697014	0.00166484	0.160203	-0.628152	0.0438771	0.271139	-0.713841	0.0016203	0.125425	-0.699454	0.00166598	0.162458	-0.731134	0.00108837	0.0350328
HEPHL1	-1.18255	0.00165045	0.160203	-0.63693	0.223406	0.716237	-1.25548	0.000952362	0.0864398	-1.19594	0.00148519	0.15499	-0.899032	0.00921971	0.075168
LOC102723690	1.42297	0.0016626	0.160203	0.12726	0.836515	0.990026	1.42211	0.0016047	0.135083	1.4105	0.00186442	0.167056	1.19444	0.011917	0.0849116
ZBTB32	1.52593	0.00168594	0.160377	0.212986	0.748451	0.987722	1.53204	0.00169593	0.135375	1.51764	0.00184387	0.166183	1.70451	0.000563138	0.0289272
MFNG	0.674932	0.00169229	0.160377	0.361765	0.226732	0.720782	0.651959	0.00164599	0.155811	0.670355	0.00187041	0.167056	0.843661	0.000665764	0.030305
C1orf192	-0.946515	0.00169318	0.160377	-0.680225	0.107111	0.48555	-0.989227	0.00162977	0.116176	-0.971973	0.00113437	0.146938	-1.08192	0.00225753	0.0435835
PRL	0.446328	0.00168772	0.160377	0.0350236	0.856443	0.992647	0.463987	0.00188343	0.1253	0.446237	0.00175935	0.164312	0.305074	0.0753667	0.242017
SUN2	0.376705	0.00171299	0.160719	0.0868898	0.598529	0.96392	0.396554	0.00140894	0.107182	0.375423	0.00184105	0.166183	0.467877	0.00029426	0.0252632
TREML1	0.957557	0.00171205	0.160719	0.447867	0.29081	0.796303	0.948472	0.00156219	0.138045	0.946523	0.00195198	0.172529	1.00985	0.00092992	0.0336059
LOC102724792	0.370389	0.00170267	0.160719	0.265405	0.108312	0.489027	0.391083	0.00172677	0.116176	0.379606	0.00119397	0.146938	0.414042	0.000987988	0.0341516
SMPD3	0.949935	0.00173481	0.162077	0.537144	0.203781	0.686849	0.962964	0.00185941	0.135083	0.949176	0.00181896	0.165949	0.995462	0.00181477	0.0409125
SNAI2	-0.627024	0.00173837	0.162077	-1.24584	8.54638e-06	0.00668911	-0.598918	0.00112244	0.140733	-0.643221	0.00119603	0.146938	-0.511093	0.0072855	0.067583
MOB3A	0.386636	0.00176371	0.162463	0.308143	0.0756698	0.38938	0.376599	0.00144303	0.143314	0.39088	0.00159775	0.15893	0.468563	0.000388108	0.0264688
MIR765	0.777335	0.00175701	0.162463	0.455845	0.188372	0.660708	0.784746	0.00177883	0.135083	0.781813	0.00171038	0.163045	0.811142	0.00149856	0.0383352
TCEAL4	-0.238749	0.00176435	0.162463	-0.181836	0.0893254	0.432478	-0.247342	0.00172701	0.123947	-0.236757	0.00197089	0.173426	-0.183649	0.0132579	0.089795
LOC101927445	0.709957	0.00176121	0.162463	0.572623	0.0722454	0.37883	0.687169	0.00174473	0.159389	0.702484	0.00199541	0.175066	0.543562	0.0386275	0.161063
SPATA7	-0.366276	0.00178419	0.162906	-0.168791	0.299796	0.804814	-0.385926	0.0012345	0.101011	-0.359724	0.00209013	0.177727	-0.563995	2.74e-05	0.0127199
CAMTA1	-0.229278	0.00179655	0.162906	-0.0961273	0.345029	0.848577	-0.215745	0.00131218	0.160552	-0.230433	0.00176496	0.164312	-0.269338	8.56e-05	0.0185477
PCSK7	0.395196	0.00179534	0.162906	0.138184	0.429571	0.902918	0.409683	0.00172184	0.123947	0.393239	0.00195415	0.172529	0.459936	0.000126873	0.0204326
DENND4B	0.401686	0.0017897	0.162906	0.0735759	0.67645	0.979998	0.422394	0.00166671	0.116176	0.396578	0.00205211	0.176399	0.477801	0.00023427	0.0246191
C16orf98	0.627605	0.00178455	0.162906	0.285838	0.305389	0.811969	0.646486	0.00173397	0.12547	0.635029	0.00159637	0.15893	0.734128	0.000410616	0.0269145
LOC102723892	1.0405	0.00180336	0.163026	0.206497	0.651673	0.976525	1.05993	0.00183615	0.132555	1.03585	0.00195489	0.172529	1.17442	0.00319311	0.0491814
FNBP1L	-0.266966	0.0018297	0.163421	-0.119573	0.314519	0.819279	-0.262282	0.00163011	0.145969	-0.26746	0.0018654	0.167056	-0.387838	0.000268926	0.0246781
PDCD5	-0.203836	0.00181943	0.163421	-0.156724	0.0873107	0.426116	-0.205933	0.00155936	0.131484	-0.204821	0.00179198	0.165321	-0.297075	0.000319239	0.025284
KIF21B	1.0472	0.00182616	0.163421	0.358876	0.439439	0.909646	1.03939	0.00163138	0.139747	1.03306	0.00210139	0.177727	1.17903	0.000502325	0.028092
CLEC17A	1.70415	0.00181714	0.163421	0.931402	0.221093	0.713049	1.66526	0.00160812	0.147768	1.67626	0.00211706	0.1778	1.73503	0.00617411	0.0629215
TMOD4	0.664966	0.00183799	0.163669	0.180311	0.539622	0.948007	0.696943	0.00197114	0.123947	0.660538	0.00202702	0.176061	0.673651	0.00109449	0.0350735
ZNF616	-0.222333	0.00188102	0.164681	-0.103849	0.295918	0.800763	-0.232491	0.00207537	0.12637	-0.22041	0.00210342	0.177727	-0.355067	0.000192746	0.0229558
LOC100506734	0.944513	0.00187649	0.164681	0.664232	0.118326	0.517156	0.917091	0.0012946	0.139747	0.956266	0.00166496	0.162458	1.16185	0.000433854	0.0273972
CALML6	0.94399	0.001876	0.164681	0.400087	0.341963	0.845577	0.961661	0.00187011	0.133394	0.933144	0.00213513	0.177863	1.11322	0.00135327	0.0368776
BEND4	1.97986	0.00187706	0.164681	0.773851	0.380196	0.873944	1.97634	0.00166338	0.136254	1.9471	0.00218721	0.178641	1.91778	0.00167315	0.0397045
LINC00381	0.922738	0.00187724	0.164681	0.162188	0.690131	0.981574	0.938869	0.00191928	0.135083	0.913818	0.0021133	0.1778	0.974498	0.00250709	0.0451443
C12orf74	1.4959	0.00188258	0.164681	0.254462	0.699617	0.982485	1.49697	0.00182443	0.140626	1.47739	0.00215287	0.177863	1.36715	0.00888176	0.0740155
ITPKB	0.37044	0.00195015	0.165059	0.336274	0.0455962	0.278865	0.371864	0.00166968	0.135083	0.374542	0.00176786	0.164312	0.514854	3.91e-05	0.0153159
ADRBK1	0.408324	0.00189768	0.165059	0.168657	0.354719	0.856537	0.419918	0.00168327	0.1253	0.406656	0.00204913	0.176399	0.507924	8.71e-05	0.0185477
GLYCTK	0.398991	0.00197246	0.165059	0.0624917	0.723472	0.985625	0.418324	0.00203903	0.125168	0.398071	0.00209563	0.177727	0.549072	0.000172601	0.0226086
PFKFB3	0.495129	0.00196359	0.165059	0.432971	0.0541429	0.312683	0.541254	0.000873853	0.0678033	0.491468	0.00217508	0.178641	0.533178	0.000185323	0.0229558
TTC26	-0.253827	0.00196707	0.165059	-0.150119	0.189588	0.663162	-0.267191	0.00162744	0.116176	-0.253302	0.0020854	0.177727	-0.356615	0.000229757	0.0246191
CEP70	-0.358565	0.00195563	0.165059	-0.132318	0.408876	0.891527	-0.363063	0.00199048	0.139424	-0.354945	0.00220593	0.178641	-0.550255	0.000269895	0.0246781
CAMSAP2	-0.219855	0.00196131	0.165059	-0.147926	0.136461	0.558891	-0.221806	0.00200571	0.140733	-0.224079	0.00155587	0.157081	-0.321234	0.000586817	0.0292838
FENDRR	1.03571	0.00196442	0.165059	1.42099	0.00262988	0.0791885	0.964229	0.00148119	0.169675	1.04777	0.00176604	0.164312	1.19594	0.00310353	0.0484874
C2orf47	-0.185327	0.00197569	0.165059	-0.0813378	0.327875	0.832773	-0.186012	0.00152246	0.132555	-0.184672	0.00212222	0.1778	-0.224252	0.00380219	0.0523573
LOC102467081	0.669355	0.00196134	0.165059	0.373653	0.215012	0.705138	0.659626	0.00201374	0.155608	0.665663	0.00214196	0.177863	0.64138	0.00684526	0.0657809
ALX3	0.889598	0.00196073	0.165059	0.153371	0.696992	0.982126	0.934644	0.00203512	0.123947	0.90032	0.00175206	0.164312	1.02639	0.00950045	0.0762724
GPA33	1.29219	0.00191281	0.165059	0.17607	0.757228	0.987815	1.35733	0.00149879	0.113307	1.2675	0.00224649	0.179065	1.06144	0.0104138	0.0799504
SYNGR4	-0.728871	0.00196728	0.165059	-0.796531	0.016471	0.140407	-0.708564	0.00214337	0.166915	-0.712624	0.00232505	0.18163	-0.629866	0.0109341	0.0816065
CLEC4C	1.83334	0.00191635	0.165059	1.05659	0.199756	0.679144	1.85842	0.00203803	0.139747	1.7947	0.00226083	0.179065	1.56009	0.0140131	0.0922689
RP11-624C23.1	1.44654	0.00190663	0.165059	0.559746	0.38564	0.877896	1.45017	0.00186377	0.140626	1.42511	0.00220574	0.178641	1.08474	0.0172865	0.102951
VSX2	0.757511	0.00194074	0.165059	0.588894	0.0858763	0.421753	0.739478	0.00214842	0.165702	0.759817	0.00195225	0.172529	0.607241	0.0853476	0.261153
DMRTB1	-1.0374	0.00199856	0.165574	-0.856604	0.0692081	0.368227	-0.982389	0.00178497	0.170324	-1.02992	0.00221034	0.178641	-0.66541	0.00965882	0.0769343
ADH1C	-1.01197	0.00199448	0.165574	-1.42424	0.00206057	0.0791885	-0.99242	0.00168428	0.148221	-1.03393	0.00151124	0.15499	-1.05012	0.0116105	0.0837296
TLL1	0.627567	0.00198912	0.165574	0.448202	0.114883	0.507928	0.609127	0.00208245	0.166915	0.619691	0.00227465	0.17945	0.60859	0.0221739	0.117123
KCNG2	0.826276	0.00201015	0.166072	0.674677	0.0724678	0.379261	0.867688	0.0018038	0.118472	0.829501	0.0020023	0.175154	0.779501	0.0263551	0.128039
CCNB1IP1	-0.325632	0.00201878	0.166323	-0.195792	0.183587	0.651595	-0.326653	0.00157552	0.132585	-0.325114	0.00213019	0.177863	-0.363265	0.00290707	0.0473247
MIR6513	0.680047	0.00203985	0.166401	0.273954	0.37	0.86766	0.683633	0.00227543	0.150363	0.68309	0.00201843	0.176048	0.916289	0.000241462	0.0246191
MTVR2	0.800669	0.002047	0.166401	0.562764	0.121692	0.526072	0.817189	0.00202605	0.135863	0.796615	0.00222612	0.178863	0.938548	0.00134215	0.0368392
PTH2R	0.93634	0.00202624	0.166401	-0.122593	0.764067	0.987815	0.965023	0.00187515	0.129392	0.946806	0.00183562	0.166183	0.958586	0.00137814	0.03728
C1orf228	0.777545	0.0020477	0.166401	0.377523	0.281667	0.789051	0.783429	0.00215153	0.146306	0.772391	0.00225411	0.179065	0.73544	0.00603295	0.0621302
FOXD4L3	0.992785	0.00203812	0.166401	0.511432	0.253638	0.756585	1.00637	0.00212937	0.141459	1.00555	0.00180096	0.165321	0.869572	0.0125178	0.0872931
CR1	1.46612	0.00205926	0.166884	0.629127	0.340592	0.8451	1.49577	0.00170546	0.130315	1.44017	0.00240575	0.185189	1.48361	0.00149656	0.0383352
C10orf105	0.935568	0.00212365	0.170755	0.793281	0.0637544	0.349056	0.915027	0.00228269	0.166915	0.919045	0.00247942	0.187165	1.12215	0.00235784	0.0441725
FCRL3	2.06142	0.00212425	0.170755	0.394113	0.668774	0.979126	2.02443	0.0021653	0.162192	2.03528	0.002428	0.185639	2.00973	0.00615588	0.0627659
FHL5	-0.864669	0.00211975	0.170755	-0.0517099	0.89276	0.997136	-0.934377	0.00182128	0.105972	-0.847236	0.00249272	0.187692	-0.674101	0.0356035	0.152624
VRTN	1.0527	0.00213962	0.171066	0.459114	0.334756	0.83884	1.06258	0.00203328	0.141304	1.04859	0.00230334	0.180754	0.940199	0.00931957	0.0756296
LOC102724820	-0.514028	0.00213659	0.171066	-0.623249	0.00835964	0.0950429	-0.488836	0.00216198	0.179636	-0.513766	0.00223017	0.178863	-0.504352	0.0136794	0.0912304
CDC42SE1	0.21352	0.00216969	0.173005	0.153213	0.116341	0.511547	0.203576	0.00176905	0.166915	0.211376	0.00244221	0.185914	0.227727	0.000415826	0.0270245
RDX	-0.234969	0.00219601	0.173706	-0.0824409	0.437378	0.908034	-0.250922	0.00195328	0.116176	-0.23447	0.00232671	0.18163	-0.335116	0.000108042	0.0204326
LOC102724048	0.531651	0.00219449	0.173706	0.196989	0.412484	0.892939	0.534399	0.00229022	0.150363	0.531576	0.0022819	0.179546	0.550471	0.0104343	0.0800037
LOC100507616	1.87035	0.00218828	0.173706	0.559234	0.506951	0.94018	1.84095	0.0022154	0.162192	1.84323	0.00252213	0.188475	1.75053	0.011044	0.081811
LOC101929054	0.552949	0.00221331	0.174611	0.239429	0.339842	0.844374	0.572059	0.00252953	0.140626	0.558712	0.00203042	0.176061	0.613153	0.00422918	0.0541149
RP11-53O19.1	-0.490495	0.00225265	0.174636	-0.463897	0.0401603	0.255825	-0.493218	0.00233884	0.152179	-0.483423	0.002594	0.188986	-0.683157	6.13e-05	0.0172369
HSPB11	-0.388051	0.00223616	0.174636	-0.254713	0.151423	0.592037	-0.405121	0.00188248	0.123947	-0.391848	0.0020699	0.177415	-0.59607	0.000197857	0.0232871
SCGB2A1	-0.979349	0.002248	0.174636	-0.56082	0.209829	0.696744	-0.967975	0.00202114	0.153685	-0.949329	0.00265528	0.190757	-1.17874	0.000237856	0.0246191
TINF2	0.144993	0.0022606	0.174636	0.0380488	0.560953	0.954362	0.156834	0.00177033	0.10352	0.142385	0.00263955	0.190527	0.189786	0.000241563	0.0246191
STAG3	0.908686	0.00222546	0.174636	0.63827	0.125061	0.534283	0.899244	0.00213774	0.156943	0.893182	0.00259098	0.188986	0.945937	0.00030825	0.025284
MIR6075	0.878455	0.00223248	0.174636	0.597545	0.137318	0.561314	0.888981	0.00220662	0.145969	0.881233	0.00224252	0.179065	0.954243	0.0024607	0.0450461
LOC101928632	0.933933	0.00225617	0.174636	0.573551	0.179394	0.644623	0.926533	0.00208776	0.15326	0.93225	0.00238281	0.185038	0.910103	0.00599197	0.0619225
PLD5	1.27003	0.00224453	0.174636	1.03501	0.0761834	0.391003	1.2047	0.00196928	0.175341	1.25537	0.00254737	0.188986	0.83056	0.122019	0.325159
MIR6774	0.932214	0.00227531	0.175317	0.566602	0.184204	0.652871	0.945661	0.00228983	0.146306	0.921098	0.00258712	0.188986	0.69879	0.0466796	0.181057
RP3-400N23.6	0.607153	0.00231928	0.176702	0.420009	0.132379	0.549891	0.614904	0.00234569	0.148417	0.60696	0.00241489	0.185189	0.655901	0.000239797	0.0246191
TNNI1	0.91295	0.00231731	0.176702	0.9207	0.0292589	0.207244	0.951147	0.00230608	0.132555	0.906624	0.00255168	0.188986	1.28069	0.000405154	0.0268975
PIGP	-0.422498	0.00232149	0.176702	-0.0658103	0.729365	0.985642	-0.439351	0.00221199	0.132555	-0.419372	0.00256487	0.188986	-0.573441	0.000803387	0.0323772
PADI4	0.951287	0.00231222	0.176702	0.111907	0.793382	0.98952	0.96452	0.00245324	0.150363	0.93564	0.00268417	0.191905	1.14305	0.000889107	0.0332316
FRRS1	-0.335481	0.002323	0.176702	-0.249474	0.106274	0.482858	-0.358119	0.00226954	0.122348	-0.334856	0.00245408	0.186197	-0.382938	0.00316021	0.0489134
SIPA1	0.528024	0.0023452	0.176819	0.074261	0.754823	0.987722	0.547019	0.00217622	0.132555	0.528425	0.00241589	0.185189	0.643017	0.000265387	0.0246781
TRMT2B	0.176588	0.00234626	0.176819	0.0687641	0.392711	0.881515	0.174514	0.00237344	0.163964	0.177759	0.00226375	0.179065	0.170687	0.000292131	0.0252632
AC009120.4	-0.784569	0.00234832	0.176819	-0.562074	0.119847	0.520879	-0.756955	0.0023055	0.174958	-0.770822	0.00273605	0.194426	-0.57567	0.0130803	0.0891287
EPX	0.726689	0.00233776	0.176819	0.406664	0.222035	0.71406	0.722594	0.00241371	0.162192	0.726144	0.0024441	0.185914	0.68922	0.0505845	0.189888
COLQ	0.582549	0.00237588	0.177208	0.247662	0.352054	0.854689	0.597368	0.00256437	0.146306	0.585197	0.00234989	0.182959	0.642559	0.000166024	0.0223764
PITX2	0.845452	0.00238646	0.177208	-0.72737	0.0388225	0.250577	0.902719	0.00204292	0.116176	0.814538	0.00277858	0.196155	1.18653	0.000256829	0.0246781
NME7	-0.312461	0.00237996	0.177208	-0.0958778	0.499764	0.936823	-0.328537	0.00238245	0.132219	-0.315488	0.00220821	0.178641	-0.464727	0.000557757	0.0289042
HVCN1	0.776941	0.00238216	0.177208	0.279866	0.429327	0.902918	0.765102	0.00229841	0.163964	0.77056	0.00264568	0.190527	0.776468	0.00363591	0.0516453
MIR4432	0.544385	0.00238923	0.177208	0.126392	0.60853	0.966405	0.55354	0.00250418	0.150363	0.540689	0.00262695	0.190099	0.686835	0.0133056	0.0898581
RP11-843A23.1	0.681875	0.00238438	0.177208	0.0827006	0.787846	0.98952	0.721571	0.0024024	0.128311	0.683923	0.00239918	0.185189	0.74663	0.0225412	0.117983
HMHA1	0.814521	0.0024003	0.177586	0.340899	0.359977	0.860339	0.821206	0.00217121	0.146306	0.806452	0.00269485	0.192207	0.907762	0.000595307	0.029314
AC002511.1	0.558261	0.00242045	0.178633	0.235396	0.356869	0.858533	0.57186	0.00259194	0.147768	0.556502	0.00258516	0.188986	0.547794	0.0176953	0.104164
NOP2	0.313633	0.00246007	0.181107	0.182225	0.207542	0.692479	0.321144	0.00257777	0.147768	0.313437	0.00256789	0.188986	0.359364	5.22e-05	0.0168666
TDO2	1.18235	0.00249833	0.181451	0.89718	0.101966	0.470474	1.18576	0.00215634	0.148804	1.1568	0.0029411	0.204379	1.3427	0.000244283	0.0246274
EEFSEC	0.205161	0.00251965	0.181451	0.139405	0.142618	0.572435	0.211264	0.00203113	0.132555	0.208351	0.0021509	0.177863	0.277616	0.000354457	0.0259912
SART3	0.128232	0.00250462	0.181451	0.0744734	0.208572	0.694291	0.136318	0.00209861	0.11948	0.127828	0.00267408	0.191644	0.153262	0.000400708	0.0267315
YAE1D1	-0.287851	0.00249477	0.181451	-0.173761	0.191332	0.666033	-0.28355	0.0022796	0.163616	-0.28974	0.00241022	0.185189	-0.421372	0.0010634	0.0347162
PVRIG	1.31118	0.00248112	0.181451	0.457983	0.445183	0.912517	1.31134	0.00217779	0.150363	1.29775	0.00278977	0.196155	1.35161	0.00145021	0.0380734
PRMT9	-0.280099	0.00248366	0.181451	-0.0059028	0.962661	0.997432	-0.294466	0.00251886	0.132555	-0.279523	0.00262665	0.190099	-0.328179	0.00365834	0.0517878
FBXL4	-0.297566	0.00247292	0.181451	-0.193296	0.159883	0.609775	-0.300205	0.00237342	0.150363	-0.30165	0.00216906	0.178641	-0.396085	0.00382225	0.052369
TMEM174	-0.68608	0.00250806	0.181451	-0.662478	0.0382696	0.248261	-0.691338	0.00252862	0.156055	-0.688004	0.00252888	0.188506	-0.662535	0.0124799	0.0870898
SCRG1	-0.952143	0.00251582	0.181451	-1.24714	0.00507625	0.0791885	-0.915713	0.00257546	0.184244	-0.957029	0.00247206	0.187084	-0.564221	0.124214	0.32839
FAM102A	0.313702	0.00253499	0.181819	0.365426	0.0127208	0.1192	0.304083	0.00228208	0.171321	0.314411	0.00257078	0.188986	0.381186	0.00289406	0.0471903
RAB3C	1.14624	0.00253698	0.181819	0.740245	0.163395	0.61562	1.17048	0.00183713	0.132555	1.11231	0.00300152	0.205232	0.92494	0.0186062	0.106811
SLC6A15	-1.15908	0.00254594	0.182022	-0.970783	0.0720992	0.378522	-1.17192	0.00262992	0.156756	-1.17512	0.00223113	0.178863	-1.37504	0.000815552	0.0325149
FOXD1	0.867595	0.00255536	0.182258	0.0302979	0.938405	0.997432	0.889058	0.0022911	0.140626	0.853228	0.00296268	0.204825	1.08163	0.00131542	0.0365794
PLCG2	0.692895	0.00259388	0.184486	0.414289	0.197314	0.675318	0.673797	0.00206481	0.165702	0.67904	0.00304041	0.205232	0.725838	0.00378958	0.052283
LOC388499	0.617025	0.002599	0.184486	0.680819	0.0185154	0.151871	0.573554	0.0024938	0.199061	0.621265	0.00250235	0.187942	0.55738	0.0271558	0.130374
AC005594.3	0.787606	0.00261657	0.185291	0.373168	0.30541	0.811969	0.811123	0.00271712	0.147768	0.809494	0.00179468	0.165321	0.860051	0.00250463	0.0451443
CTBP1	0.187918	0.00262518	0.185459	0.115703	0.185087	0.654326	0.198496	0.00269861	0.133498	0.191873	0.00204956	0.176399	0.282642	0.000608229	0.0295105
LOC100505622	1.19821	0.00264076	0.185696	0.216017	0.69323	0.982001	1.18738	0.00233517	0.162192	1.16498	0.00312662	0.207161	1.18405	0.00839205	0.072234
RLN3	0.527518	0.00264102	0.185696	0.249957	0.305847	0.812533	0.503877	0.0025865	0.187849	0.527517	0.00273904	0.194426	0.547794	0.00955359	0.0765241
RNF166	0.450749	0.0026712	0.186495	0.174847	0.400922	0.886692	0.454975	0.00246713	0.152996	0.446697	0.00297622	0.204825	0.568294	0.000659017	0.030305
ACAP1	0.995033	0.0026707	0.186495	0.19359	0.670915	0.979126	1.01178	0.00271785	0.154674	0.983771	0.00301789	0.205232	0.97106	0.00327101	0.0495601
VPREB3	1.97522	0.00266878	0.186495	0.415944	0.645823	0.974857	1.96165	0.00256088	0.166102	1.94811	0.00305398	0.205232	1.96282	0.00776274	0.0698365
HOXB2	0.606098	0.00270012	0.187919	-0.281525	0.290304	0.796186	0.617628	0.00261694	0.150363	0.595766	0.00313334	0.207161	0.729602	0.000116932	0.0204326
DCDC5	-0.797242	0.00270423	0.187919	-0.520358	0.161797	0.613014	-0.782023	0.00213885	0.162192	-0.788929	0.00303936	0.205232	-0.830929	0.000301936	0.025284
FCRL2	2.29018	0.0027113	0.187971	0.103276	0.92107	0.997432	2.30283	0.00262081	0.161345	2.26611	0.00304861	0.205232	2.41781	0.00146682	0.0381681
STX8	-0.223166	0.00272386	0.188403	-0.0922886	0.371989	0.869376	-0.236218	0.00255491	0.132429	-0.223478	0.00278599	0.196155	-0.240473	0.00522644	0.0589022
LDLRAP1	0.261539	0.0027414	0.189037	0.122888	0.311753	0.81693	0.251601	0.002543	0.182521	0.266678	0.00219806	0.178641	0.382255	9.78e-05	0.019384
GMIP	0.504173	0.00275773	0.189037	0.150813	0.517039	0.9437	0.515238	0.00234573	0.143138	0.501006	0.00301429	0.205232	0.609326	0.000316622	0.025284
DENND2D	0.346495	0.00276782	0.189037	0.251081	0.12197	0.526889	0.352885	0.00181887	0.132555	0.342676	0.0031204	0.207161	0.373787	0.00167433	0.0397045
ACVR2B-AS1	-0.352332	0.00277117	0.189037	-0.300201	0.0698048	0.370871	-0.326947	0.00176605	0.182415	-0.347464	0.00317044	0.207161	-0.29518	0.00201704	0.0424294
ARL5C	0.755616	0.00277038	0.189037	0.190315	0.584779	0.961161	0.724562	0.0027849	0.191148	0.752376	0.00298195	0.204825	1.01862	0.00274793	0.0463918
PIK3C2A	-0.284	0.00276081	0.189037	-0.127735	0.33291	0.837399	-0.299652	0.00255049	0.132555	-0.287232	0.00251092	0.188111	-0.394323	0.00326993	0.0495601
OSCP1	-0.277921	0.00280688	0.190598	-0.22416	0.0862202	0.422725	-0.28113	0.00223793	0.146306	-0.276132	0.00307068	0.205232	-0.243328	0.00132369	0.0366565
RP11-18H21.1	1.53367	0.00280187	0.190598	0.854706	0.232674	0.727982	1.5085	0.00283413	0.175341	1.51404	0.00318868	0.207161	1.36245	0.00785768	0.0702866
VASP	0.322941	0.00282581	0.191447	0.0748235	0.615641	0.968285	0.345616	0.00242445	0.123947	0.319741	0.00316361	0.207161	0.367844	0.00103753	0.0346653
RRP1B	0.179559	0.00288892	0.195278	0.0820016	0.327992	0.832846	0.19623	0.0014564	0.0900993	0.176905	0.00331747	0.213567	0.195854	0.00101182	0.0342752
ZBTB8A	-0.239426	0.00290873	0.196171	-0.0904093	0.417595	0.896	-0.235144	0.00282473	0.176181	-0.238241	0.00314523	0.207161	-0.316577	0.000524175	0.0282621
TTN	0.970884	0.00293292	0.19691	0.237785	0.597343	0.96392	0.945525	0.00257435	0.175341	0.969894	0.00306824	0.205232	0.968087	0.00557876	0.0600954
GLYAT	0.450507	0.00292716	0.19691	0.123594	0.554487	0.951717	0.42387	0.00243267	0.193207	0.450003	0.00306497	0.205232	0.377117	0.0997991	0.287271
C7orf26	0.166335	0.00295404	0.197881	0.122817	0.117672	0.51531	0.1706	0.00317123	0.161518	0.167003	0.00294018	0.204379	0.262836	0.000172483	0.0226086
SLC12A3	1.31487	0.00302057	0.20143	0.951898	0.125773	0.536001	1.27919	0.00292611	0.184515	1.30959	0.00324061	0.209527	1.34534	0.00379701	0.0523312
SIDT1	1.10769	0.00301836	0.20143	0.23117	0.653117	0.976728	1.09273	0.0028492	0.174708	1.09756	0.00335937	0.215086	1.07001	0.00481971	0.0572019
MTA2	0.182369	0.0030294	0.20153	0.140914	0.102742	0.473248	0.179753	0.00220981	0.162192	0.180717	0.00336962	0.215086	0.250934	2.99e-05	0.0132641
BMPR1A	-0.332778	0.00303735	0.20153	-0.162274	0.299392	0.804656	-0.333816	0.00289892	0.166915	-0.335825	0.00284856	0.199816	-0.385088	0.00105857	0.0347162
ZNF101	0.415789	0.00304918	0.20153	0.142983	0.462077	0.919087	0.418658	0.00306043	0.166915	0.41591	0.00315062	0.207161	0.440925	0.00341533	0.0502634
TMIGD2	1.3421	0.00304861	0.20153	0.409814	0.513062	0.942714	1.31747	0.0032076	0.184515	1.34206	0.0031593	0.207161	1.34593	0.00984035	0.0776284
SNX4	-0.27052	0.00307104	0.201759	-0.167574	0.189763	0.663267	-0.280304	0.00282136	0.146306	-0.270443	0.00319009	0.207161	-0.37484	0.000224738	0.0246191
CDKN2D	0.426668	0.00307779	0.201759	0.167051	0.403772	0.888718	0.456406	0.00259412	0.12637	0.421865	0.00346783	0.219915	0.539762	0.000990056	0.0341516
ATP2A3	0.821891	0.00306045	0.201759	0.215426	0.573945	0.958929	0.805908	0.00286486	0.178574	0.815282	0.0033811	0.215334	0.902116	0.00428559	0.0544013
FAM180B	-1.24179	0.00307978	0.201759	-1.36816	0.0208464	0.164155	-1.2477	0.00310351	0.168291	-1.26267	0.00259886	0.188986	-1.06591	0.0321381	0.143672
SP7	-1.16833	0.00308744	0.201817	-0.948468	0.087367	0.426188	-1.10306	0.00314411	0.204029	-1.1764	0.00297579	0.204825	-1.10932	0.00337255	0.0499719
IGLL3P	1.03829	0.00309879	0.202114	0.0232284	0.961323	0.997432	1.10327	0.00295947	0.135083	1.02651	0.00349273	0.220447	1.18692	0.005326	0.0592398
LOC102724965	0.569348	0.00311482	0.202716	0.349007	0.195016	0.672014	0.573447	0.00294169	0.166481	0.575518	0.00286066	0.200192	0.589325	0.00445687	0.0556725
NPHS1	1.80192	0.00313175	0.203372	0.451773	0.59146	0.962973	1.81847	0.0030912	0.166915	1.78741	0.0034588	0.219811	1.63149	0.0182246	0.105577
LOC100996662	-0.444202	0.0031505	0.204144	-0.0973327	0.638762	0.973414	-0.452696	0.00201997	0.135863	-0.433819	0.00371065	0.221953	-0.371366	0.00280816	0.0467638
AQP10	0.605284	0.00316435	0.204596	0.314902	0.270864	0.776485	0.612634	0.00345231	0.171321	0.607717	0.00314961	0.207161	0.867328	0.00134752	0.0368392
ACSL6	1.04795	0.00318881	0.20573	0.693882	0.16321	0.615234	1.0105	0.00284444	0.188053	1.03981	0.00351395	0.220487	0.963071	0.0214177	0.114776
ACOT13	-0.190631	0.00320708	0.206015	-0.00594979	0.946296	0.997432	-0.204109	0.00310358	0.134788	-0.188401	0.00361967	0.221953	-0.215854	0.000596057	0.029314
TREML2	1.49242	0.00320341	0.206015	0.499955	0.475957	0.927102	1.53036	0.00248693	0.145151	1.4599	0.00376008	0.221953	1.54983	0.00126214	0.0359911
RPGRIP1L	-0.284847	0.00323081	0.207013	-0.232513	0.0871935	0.425901	-0.270342	0.00306414	0.199082	-0.287475	0.00303019	0.205232	-0.402262	0.000124511	0.0204326
TFF3	-1.47276	0.00323653	0.207013	-0.37333	0.588771	0.962289	-1.53199	0.00236796	0.135083	-1.47276	0.00335186	0.215086	-1.38398	0.00748408	0.0684476
MIR6728	0.656231	0.00325174	0.207095	0.234296	0.448575	0.914053	0.66031	0.00227616	0.150363	0.662232	0.00305318	0.205232	0.937205	0.00017316	0.0226086
ZNF271	-0.247725	0.00324843	0.207095	-0.02725	0.813366	0.98952	-0.268046	0.00272203	0.123947	-0.246579	0.00349845	0.220447	-0.334891	0.000899322	0.0332412
ZCRB1	-0.215695	0.00327319	0.207572	-0.0558925	0.581075	0.960326	-0.225809	0.0030837	0.146306	-0.21685	0.00321172	0.208111	-0.317675	0.000194813	0.0230842
GPHA2	0.673793	0.00326684	0.207572	0.142612	0.651433	0.97648	0.702798	0.00343428	0.154296	0.670004	0.00354461	0.221479	0.764973	0.00236293	0.0441725
RBM15	0.221519	0.00331108	0.208093	0.0529835	0.610658	0.966922	0.228713	0.0035055	0.162291	0.219269	0.00370213	0.221953	0.248394	0.000224361	0.0246191
NECAP2	0.219303	0.00328998	0.208093	0.0900497	0.385045	0.877077	0.223739	0.00349282	0.167349	0.216793	0.00370633	0.221953	0.291703	0.000254458	0.0246781
LOC102724162	1.14281	0.00331539	0.208093	0.590355	0.276641	0.782709	1.18961	0.00299048	0.14758	1.12968	0.00373543	0.221953	1.1656	0.00655244	0.0646377
MIR5087	0.917987	0.0033069	0.208093	0.541965	0.214659	0.704265	0.900599	0.00331663	0.187782	0.909843	0.00366839	0.221953	0.966713	0.0140728	0.0924001
ABCB5	0.925059	0.00331638	0.208093	0.808171	0.0682285	0.364832	0.914894	0.00332147	0.183152	0.892717	0.0039008	0.223066	0.620871	0.0466538	0.181014
EVL	0.556411	0.00333013	0.208515	0.0906461	0.728012	0.985642	0.571066	0.00325999	0.162192	0.549972	0.00375337	0.221953	0.581839	0.000913548	0.0334788
C14orf169	0.151142	0.00351767	0.208827	0.121265	0.0956584	0.450954	0.158665	0.00332733	0.148804	0.151244	0.00361863	0.221953	0.225355	7.07e-05	0.0185477
DGKZ	0.38722	0.00344471	0.208827	0.118905	0.516404	0.9437	0.405049	0.00318409	0.148221	0.38704	0.00358104	0.221953	0.50727	9.72e-05	0.019384
TRAM2-AS1	-0.293195	0.00343149	0.208827	0.0281189	0.836118	0.990026	-0.310382	0.00254207	0.132219	-0.288085	0.00397108	0.223943	-0.341594	0.000140978	0.0210544
ARHGAP4	0.826167	0.00348917	0.208827	0.250074	0.52293	0.9437	0.830338	0.00327285	0.171565	0.818034	0.00389031	0.223066	0.970441	0.00016024	0.0220642
C9orf9	-0.360627	0.00344458	0.208827	-0.20937	0.224304	0.71757	-0.363868	0.00238448	0.150363	-0.355002	0.003957	0.223943	-0.34031	0.000251218	0.0246781
LOC101929566	-0.700017	0.00339487	0.208827	-0.949565	0.00490822	0.0791885	-0.670654	0.00289073	0.193207	-0.711328	0.00290432	0.202771	-0.852115	0.000313607	0.025284
DYNC2H1	-0.343414	0.00349892	0.208827	-0.26079	0.114225	0.505451	-0.337271	0.00301621	0.181181	-0.342221	0.00373071	0.221953	-0.510194	0.000551263	0.028728
TTLL10-AS1	0.756798	0.00340988	0.208827	-0.0720644	0.837156	0.990026	0.775903	0.00366149	0.167349	0.757007	0.00352133	0.220487	1.0259	0.000665306	0.030305
MIR1273H	0.948191	0.00351154	0.208827	0.569764	0.20973	0.696569	0.945021	0.0034582	0.181181	0.946488	0.00369262	0.221953	1.24989	0.000670037	0.0303322
PPP1R18	0.535304	0.00339569	0.208827	0.132648	0.599031	0.96392	0.554021	0.0031892	0.154296	0.530443	0.00377015	0.221953	0.600635	0.000749894	0.0313817
CACNA1C-AS1	0.793218	0.00343716	0.208827	0.438685	0.246549	0.747717	0.777483	0.00318787	0.184528	0.786877	0.00378877	0.221953	0.900546	0.000857429	0.0329008
RCSD1	0.785264	0.00336807	0.208827	0.333089	0.371021	0.868481	0.756117	0.00324344	0.195181	0.776321	0.00379148	0.221953	0.896831	0.000992392	0.0341516
KDM2B	0.353125	0.00338298	0.208827	0.139693	0.403859	0.888718	0.362257	0.00315284	0.16122	0.351859	0.00361183	0.221953	0.387283	0.00102066	0.0343399
ACHE	0.875576	0.00351761	0.208827	0.457831	0.274031	0.780226	0.853118	0.00301185	0.184528	0.864771	0.0039771	0.223943	0.98292	0.00204214	0.0424294
ARHGAP25	0.835096	0.00344663	0.208827	0.323126	0.415041	0.894764	0.817727	0.00330009	0.188511	0.82721	0.00383432	0.222735	0.911636	0.00210554	0.0429264
HOTAIRM1	0.58897	0.00349806	0.208827	0.00389738	0.988703	0.999497	0.59403	0.00286693	0.163616	0.585515	0.00379845	0.221953	0.563902	0.00384553	0.052369
DPCD	-0.24084	0.00346556	0.208827	-0.270138	0.0201942	0.160721	-0.240459	0.00328711	0.176021	-0.241352	0.00351628	0.220487	-0.195685	0.00466506	0.0567717
CCDC58	-0.286213	0.00336624	0.208827	-0.193347	0.157426	0.605245	-0.287047	0.0034172	0.175874	-0.287891	0.00328507	0.21194	-0.43524	0.00466627	0.0567717
SPIB	1.99868	0.0033422	0.208827	0.761118	0.420774	0.897558	1.98719	0.0033757	0.181181	1.97161	0.00380559	0.221953	2.01794	0.0046952	0.0568123
LOC102724427	-0.721808	0.00350878	0.208827	-0.242041	0.479977	0.929614	-0.789497	0.00223274	0.112456	-0.715014	0.00390154	0.223066	-0.609393	0.00646666	0.0642497
MIR4540	0.910798	0.00349947	0.208827	0.0133479	0.974996	0.998215	0.931366	0.00350691	0.166915	0.897444	0.00400231	0.223943	0.925031	0.0100527	0.0786392
GPR126	0.681534	0.00338914	0.208827	0.861717	0.00872595	0.0974933	0.633757	0.00314859	0.214306	0.67127	0.0038854	0.223066	0.649838	0.0102452	0.0793068
FAM205A	0.380424	0.00351759	0.208827	0.0284192	0.873533	0.99443	0.381251	0.00319303	0.171565	0.378965	0.00376123	0.221953	0.323939	0.019186	0.108498
TRNAV-CAC	-0.361134	0.00348378	0.208827	-0.763539	9.6e-06	0.00732111	-0.366752	0.00293046	0.162192	-0.359259	0.00376448	0.221953	-0.274694	0.0214497	0.114906
GEMIN8P4	-0.415576	0.0034013	0.208827	-0.234073	0.237545	0.736481	-0.45289	0.00228854	0.116176	-0.412051	0.0037619	0.221953	-0.294989	0.0265349	0.128618
LOC101926969	-1.29373	0.00336932	0.208827	-1.33164	0.0323653	0.221238	-1.27398	0.00285643	0.175341	-1.26905	0.00392251	0.223066	-0.379448	0.131124	0.339594
ARRDC5	1.20011	0.00356618	0.210002	0.218747	0.699684	0.982485	1.18583	0.00336767	0.184515	1.18297	0.00407005	0.225003	1.37136	0.00189738	0.0415635
NLRP6	1.26519	0.00356623	0.210002	0.447497	0.457388	0.916556	1.2152	0.0029475	0.193207	1.25595	0.00391061	0.223066	1.27585	0.0033402	0.0498466
NR5A2	0.560336	0.00356815	0.210002	0.420188	0.119546	0.520426	0.549356	0.00341196	0.19087	0.55465	0.00398403	0.223943	0.571084	0.00367059	0.0518872
FCN2	0.832543	0.00354602	0.210002	0.82282	0.0409133	0.258683	0.847189	0.00369021	0.171565	0.831366	0.00371635	0.221953	1.02357	0.00400089	0.0526906
NPTX1	1.48621	0.00357275	0.210002	0.436222	0.536544	0.94683	1.59568	0.00271529	0.126666	1.47599	0.00390619	0.223066	1.40052	0.00846197	0.0725106
RP11-76N22.2	-0.596344	0.00373472	0.210106	-0.414846	0.150243	0.589412	-0.591091	0.00314825	0.178445	-0.589271	0.00420711	0.227092	-0.693015	2.23e-05	0.0114727
GLT8D1	-0.217571	0.00371255	0.210106	-0.0504553	0.625931	0.970835	-0.227736	0.00345886	0.152863	-0.212978	0.00434097	0.230141	-0.256325	2.91e-05	0.0131007
MAST3	0.309703	0.00362904	0.210106	0.172332	0.246535	0.747717	0.325215	0.00335442	0.148804	0.309836	0.00374094	0.221953	0.404009	0.000126683	0.0204326
MNS1	-0.468806	0.00372986	0.210106	-0.415377	0.0679213	0.363723	-0.450079	0.00393875	0.209614	-0.471925	0.00361069	0.221953	-0.568045	0.000307667	0.025284
NCAPD3	0.150789	0.00363702	0.210106	0.100047	0.168419	0.624604	0.151658	0.00319146	0.169675	0.146694	0.00429783	0.229811	0.172817	0.000458587	0.0278696
ATXN7L3	0.198559	0.00372937	0.210106	0.0901785	0.344136	0.847364	0.218305	0.0031425	0.123947	0.199525	0.0036805	0.221953	0.275554	0.000711329	0.0309194
TAS2R41	0.998038	0.00370571	0.210106	0.621029	0.196904	0.675009	0.97205	0.00356578	0.195152	0.989125	0.00410429	0.225786	1.29457	0.000731504	0.0311224
OR2T10	0.695978	0.00366036	0.210106	0.017589	0.957143	0.997432	0.722829	0.00258526	0.139747	0.691522	0.00398721	0.223943	0.812302	0.00122737	0.0357425
PTPN1	0.277883	0.00366559	0.210106	0.0451382	0.731593	0.98607	0.287651	0.0037248	0.165286	0.271554	0.00430384	0.229811	0.274131	0.0015708	0.0390907
CCDC53	-0.204471	0.00365542	0.210106	-0.112066	0.253969	0.756585	-0.212024	0.00410611	0.167689	-0.207831	0.00312386	0.207161	-0.320516	0.00162089	0.0392364
LIMD2	1.00422	0.00373701	0.210106	0.340562	0.478197	0.928539	0.996194	0.00354661	0.184515	0.993635	0.00417856	0.226589	1.05316	0.00197931	0.0421613
ARID3B	0.367011	0.00373485	0.210106	0.297786	0.0941787	0.447049	0.360025	0.00236035	0.166915	0.36735	0.00383202	0.222735	0.349309	0.00257986	0.0454925
ZCCHC18	0.830528	0.00361905	0.210106	0.126936	0.746426	0.987635	0.859008	0.00372841	0.165787	0.821221	0.0040645	0.225003	0.869677	0.0029245	0.0473592
ANTXRLP1	1.53534	0.00369014	0.210106	0.140605	0.846261	0.991516	1.53113	0.0035144	0.182135	1.50102	0.00432828	0.230141	1.57858	0.00383944	0.052369
LINC00243	1.20086	0.00365119	0.210106	0.239281	0.674307	0.979852	1.22299	0.0034069	0.166915	1.18701	0.00410735	0.225786	1.1705	0.00450178	0.0558843
CLEC4GP1	1.0654	0.00370263	0.210106	0.454911	0.372949	0.869847	1.13055	0.00379272	0.150363	1.06263	0.00391759	0.223066	1.37077	0.00463925	0.056631
ITPKB-IT1	0.754691	0.00360373	0.210106	0.365364	0.311881	0.816976	0.760827	0.00372279	0.17912	0.752972	0.00380396	0.221953	0.8719	0.00487038	0.0575239
TCTEX1D1	-0.723526	0.00360905	0.210106	-0.897513	0.010593	0.107418	-0.742941	0.00379323	0.168291	-0.737103	0.00297748	0.204825	-0.737858	0.00595049	0.0617553
FCAMR	2.04914	0.00360741	0.210106	0.852124	0.383975	0.876246	2.03045	0.00349024	0.184515	2.03825	0.00389961	0.223066	1.99713	0.00661	0.064936
IFT20	-0.141038	0.00364454	0.210106	-0.0928286	0.171893	0.631165	-0.143894	0.00349366	0.167349	-0.140146	0.00396816	0.223943	-0.175847	0.00811136	0.0713424
TMEM258	-0.216923	0.00359778	0.210106	-0.110644	0.286982	0.79331	-0.222394	0.00378968	0.169587	-0.215651	0.00390503	0.223066	-0.275869	0.0102226	0.0792189
IL17REL	1.73575	0.00369076	0.210106	0.167063	0.838567	0.990092	1.7784	0.00350869	0.166915	1.69686	0.00432951	0.230141	1.53723	0.0157017	0.0979858
MUC22	1.11388	0.00372969	0.210106	1.53325	0.00471742	0.0791885	1.11232	0.00326845	0.175341	1.10158	0.00418254	0.226589	0.608572	0.045374	0.177618
R3HDM4	0.243998	0.00375229	0.210567	0.0711135	0.541621	0.948681	0.272577	0.00243956	0.10352	0.242616	0.00406437	0.225003	0.323795	0.000298993	0.0252632
LRRIQ1	-0.608709	0.00379874	0.211477	-0.425648	0.148935	0.586331	-0.616688	0.00238113	0.148804	-0.607385	0.00400419	0.223943	-0.942619	1.03e-05	0.00852099
TBRG4	0.209289	0.00378953	0.211477	0.0800085	0.425513	0.900114	0.228432	0.00301323	0.125168	0.210565	0.00369132	0.221953	0.281057	0.000579218	0.0290998
MIR4655	0.803124	0.00377652	0.211477	0.367211	0.341623	0.845447	0.84674	0.00370154	0.152863	0.81191	0.00347716	0.220038	1.00399	0.00625462	0.0633384
ASXL3	-1.21281	0.00380406	0.211477	-1.05087	0.0747557	0.386541	-1.28761	0.0026193	0.132219	-1.18814	0.00443674	0.231123	-1.16553	0.00967386	0.0769923
C6orf229	0.923935	0.00379334	0.211477	1.14366	0.0111934	0.111115	0.871501	0.00390818	0.221437	0.925235	0.00387418	0.223066	0.784663	0.0473806	0.182798
DUS2	0.294426	0.00381526	0.211704	0.122833	0.385451	0.877599	0.300348	0.00357651	0.168291	0.292063	0.00419917	0.227076	0.318575	0.00130976	0.0364954
RCBTB2	-0.296551	0.00383429	0.212245	-0.0162837	0.907689	0.997224	-0.32463	0.00285562	0.121616	-0.294893	0.00414964	0.226589	-0.32842	0.00168475	0.039714
TJP1	-0.189971	0.00383927	0.212245	-0.19515	0.0352377	0.234402	-0.188155	0.00234892	0.162192	-0.192753	0.00336998	0.215086	-0.195792	0.00194784	0.0418287
MIRLET7G	0.580305	0.00385455	0.2123	0.528703	0.0615415	0.340787	0.585657	0.00400179	0.183421	0.583922	0.00374954	0.221953	0.727959	0.00107252	0.0347966
HOXB9	0.854796	0.00385303	0.2123	0.0646335	0.873342	0.994408	0.867985	0.00401584	0.179636	0.849908	0.0041735	0.226589	0.90855	0.00403823	0.0530031
SH2D3C	0.458077	0.00387098	0.212427	0.244264	0.269904	0.775454	0.435978	0.00284478	0.195114	0.455623	0.00418174	0.226589	0.610169	0.000707036	0.0309194
SFRP4	-1.62442	0.00387115	0.212427	-3.24063	3.89742e-05	0.0157046	-1.51008	0.00336106	0.219758	-1.66891	0.00277804	0.196155	-1.17962	0.0459911	0.179228
CD209	1.01806	0.0038818	0.21262	0.689545	0.162902	0.614734	1.04222	0.0038921	0.171565	1.01168	0.00422077	0.227365	1.23174	0.00253311	0.0452492
CORO1A	0.974095	0.00390767	0.213643	0.37635	0.422287	0.898823	0.98071	0.00337741	0.172779	0.961969	0.00441193	0.230614	1.03809	0.0018303	0.0410495
LINC00622	-0.623594	0.00392071	0.213963	-0.421816	0.163912	0.616668	-0.629491	0.0037046	0.178105	-0.636169	0.00317952	0.207161	-0.595664	0.00430148	0.0545171
FKBP7	-0.322274	0.00395472	0.215342	-0.324531	0.0396056	0.25365	-0.316613	0.00389537	0.195181	-0.321691	0.00415428	0.226589	-0.42743	0.000430352	0.0273972
UPB1	0.761	0.00396047	0.215342	0.614903	0.0976931	0.457285	0.742822	0.00312761	0.186609	0.762692	0.00401323	0.223943	0.742985	0.00278827	0.0465634
FUT8-AS1	0.456974	0.00398309	0.216177	0.451406	0.0436426	0.270534	0.465707	0.00383374	0.174433	0.461345	0.00373246	0.221953	0.24466	0.0170473	0.102325
TTC8	-0.309352	0.0040116	0.216964	-0.148362	0.322197	0.8266	-0.290487	0.00296065	0.203158	-0.310111	0.00405604	0.225003	-0.390573	7.85e-05	0.0185477
ENGASE	0.400967	0.00403862	0.216964	0.137819	0.476258	0.927142	0.413638	0.00413756	0.171565	0.406188	0.00362744	0.221953	0.46862	0.000392473	0.0264688
GPSM3	0.815856	0.00402795	0.216964	0.346853	0.379534	0.873489	0.783187	0.00333868	0.198607	0.81042	0.0043891	0.230614	0.86426	0.00248155	0.0451415
PTCRA	1.04848	0.00404135	0.216964	0.659862	0.196247	0.674276	1.0464	0.00440453	0.195114	1.04148	0.00440374	0.230614	1.04246	0.00284236	0.046866
BMP10	0.541496	0.00401879	0.216964	0.0750158	0.771998	0.988429	0.560258	0.0038825	0.166915	0.537642	0.00439287	0.230614	0.528114	0.0344285	0.149813
DPF1	0.78659	0.00402897	0.216964	0.381004	0.317703	0.82272	0.789693	0.00417224	0.18944	0.781836	0.00437132	0.230614	0.4705	0.130879	0.339344
IFT81	-0.316609	0.00406358	0.217372	-0.332347	0.0325467	0.221957	-0.310105	0.00427789	0.201292	-0.317073	0.00414687	0.226589	-0.468552	7.48e-05	0.0185477
LOC101927256	0.615092	0.00406107	0.217372	-0.237878	0.404806	0.889359	0.641905	0.00433767	0.167689	0.612698	0.00433643	0.230141	0.651489	0.0118684	0.0847721
WNT6	0.792077	0.00408578	0.217826	0.304717	0.426602	0.9012	0.810073	0.0031942	0.162192	0.790568	0.00429407	0.229811	0.948613	0.000321485	0.025284
RAB33A	0.894682	0.00408672	0.217826	0.249606	0.562681	0.954794	0.892365	0.00443273	0.195181	0.890078	0.00440458	0.230614	0.950443	0.00198911	0.0422271
TECPR1	0.322763	0.00410731	0.21786	0.15674	0.317542	0.822632	0.33444	0.00384393	0.166915	0.326288	0.00378889	0.221953	0.45615	5.19e-05	0.0168666
GVINP1	0.948817	0.00410931	0.21786	0.33908	0.460041	0.918177	0.91386	0.00407284	0.209614	0.939177	0.00457693	0.236743	0.850284	0.0136289	0.0910698
HECA	0.32315	0.00409539	0.21786	0.194267	0.217382	0.708145	0.321204	0.00364943	0.185464	0.312013	0.00483025	0.24302	0.292288	0.0146436	0.0945779
MIR4446	0.892607	0.00411949	0.218011	-0.0765734	0.856383	0.992647	0.894386	0.00422366	0.19199	0.891911	0.00428843	0.229811	0.589187	0.0834143	0.25773
NDUFS4	-0.188799	0.00413446	0.218414	-0.0864886	0.345675	0.849323	-0.199199	0.00415384	0.162192	-0.187408	0.00452478	0.234862	-0.247054	0.00396994	0.0526906
ZNF667-AS1	-0.299636	0.0041605	0.218556	-0.0307963	0.830184	0.98952	-0.312348	0.00379273	0.162192	-0.296907	0.00460376	0.237289	-0.344613	0.000226259	0.0246191
HLA-L	0.714474	0.0041848	0.218556	0.150522	0.661992	0.978513	0.745267	0.0032392	0.150363	0.709039	0.00458625	0.236813	0.798128	0.000218231	0.0246191
MEOX1	0.983744	0.00414665	0.218556	0.438832	0.358442	0.859564	1.02403	0.00368928	0.162192	0.957832	0.00489033	0.243632	1.12992	0.00484726	0.0573548
BTNL2	0.629108	0.00417995	0.218556	0.514222	0.0959234	0.451917	0.611792	0.00395406	0.200659	0.627107	0.00443721	0.231123	0.570892	0.0159212	0.0989405
SLITRK2	1.20222	0.00416988	0.218556	0.477783	0.412788	0.893268	1.2561	0.00399176	0.163964	1.1712	0.00491396	0.243992	1.09732	0.0244057	0.123029
LINC00264	1.01464	0.00418859	0.218556	0.152517	0.754495	0.987722	1.00291	0.00419135	0.196594	0.99749	0.00481987	0.243008	0.949751	0.02835	0.133578
PLA2G2A	-1.77408	0.00417303	0.218556	-2.97122	0.000665776	0.0750804	-1.78321	0.00396014	0.184515	-1.77806	0.00422745	0.227365	-1.21007	0.0534384	0.196145
RNASEH1	0.117288	0.00423893	0.220077	0.000694674	0.990114	0.999497	0.130614	0.00217447	0.101011	0.113502	0.00500958	0.244535	0.152735	0.000102688	0.020093
ANO9	0.667565	0.00423827	0.220077	0.207105	0.52204	0.9437	0.687358	0.00418959	0.174243	0.666235	0.00445587	0.23169	0.745049	0.000228757	0.0246191
TMEM67	-0.340487	0.00424195	0.220077	-0.160512	0.333464	0.837771	-0.348201	0.00379435	0.171321	-0.34031	0.00440498	0.230614	-0.539698	0.000383819	0.0264249
RP11-861A13.4	1.36812	0.00424733	0.220077	0.864893	0.196797	0.675009	1.39994	0.00361199	0.167617	1.33324	0.00500199	0.244535	1.42203	0.00735985	0.0677279
LOC92249	-0.208406	0.00429213	0.220934	-0.127682	0.21129	0.698173	-0.217456	0.00469219	0.17408	-0.202426	0.00507123	0.245914	-0.18882	0.000669246	0.0303322
LOC101927596	1.1415	0.00429358	0.220934	0.623952	0.263878	0.767738	1.15813	0.00431026	0.184515	1.12659	0.00485436	0.243061	1.10621	0.0187965	0.10739
CHRM3-AS2	1.50688	0.00428942	0.220934	0.699492	0.341425	0.845447	1.52478	0.00430755	0.186129	1.48707	0.00485156	0.243061	1.4841	0.019368	0.108997
RP11-770E5.1	0.591727	0.00427906	0.220934	-0.011162	0.968515	0.998023	0.590587	0.00426182	0.193345	0.585319	0.00478082	0.242233	0.452653	0.0672873	0.226001
MTOR	0.151548	0.00433599	0.221964	0.08095	0.275277	0.78155	0.157954	0.00418189	0.166915	0.14994	0.00483719	0.24302	0.222751	0.000280157	0.0252155
LOC100289098	-0.348921	0.00433558	0.221964	-0.0772487	0.647461	0.97516	-0.379296	0.00384368	0.137711	-0.343724	0.0049437	0.244491	-0.352705	0.00106044	0.0347162
C22orf15	0.700169	0.0043245	0.221964	0.960876	0.00558051	0.0791885	0.653291	0.00342493	0.218108	0.698401	0.0045652	0.236547	0.81978	0.00635895	0.0637224
IFT74	-0.297653	0.00439652	0.222907	-0.15665	0.283067	0.790049	-0.299705	0.00460691	0.193345	-0.296269	0.00471654	0.240204	-0.496532	8.95e-05	0.0185477
STAG3L5P	0.415552	0.00440251	0.222907	0.105943	0.599642	0.963957	0.434611	0.0037215	0.160334	0.419929	0.00408557	0.225441	0.59067	0.000484516	0.028092
TFG	-0.21041	0.0043987	0.222907	-0.0632015	0.536972	0.946909	-0.220092	0.00430488	0.166915	-0.21474	0.00356735	0.221953	-0.303939	0.000710075	0.0309194
KCNH4	0.709371	0.00440852	0.222907	0.159842	0.642338	0.974148	0.699916	0.00391868	0.194563	0.699649	0.00499741	0.244535	0.816267	0.00201243	0.0424294
ANKRD33B	0.805089	0.00441437	0.222907	0.138048	0.723201	0.985588	0.799598	0.00444734	0.197347	0.797748	0.00487996	0.243523	0.907488	0.00218236	0.0432143
DRD3	0.479291	0.00441217	0.222907	-0.0126854	0.95598	0.997432	0.504561	0.00418122	0.162291	0.476924	0.00474304	0.24082	0.52039	0.0036559	0.051778
NLRC3	0.897244	0.00437418	0.222907	0.261106	0.549333	0.950624	0.885002	0.00431163	0.199061	0.89169	0.00474483	0.24082	0.91682	0.00569047	0.0605942
FAM127B	-0.197562	0.00441016	0.222907	-0.15346	0.115512	0.509347	-0.198789	0.00453284	0.193207	-0.195827	0.00486536	0.243203	-0.130938	0.012997	0.0888019
RNASEK-C17orf49	0.596717	0.00443501	0.22357	0.460121	0.11839	0.517294	0.62657	0.00446921	0.166915	0.590219	0.00495346	0.244491	0.584784	0.00942346	0.0761817
MIR25	0.584769	0.0045171	0.227322	0.355618	0.21732	0.708099	0.61097	0.00488552	0.175341	0.582921	0.00479002	0.242287	0.53336	0.0115405	0.0834876
RNF4	0.116305	0.00456589	0.228176	0.107412	0.0630114	0.346347	0.110189	0.00452847	0.232207	0.117118	0.00441096	0.230614	0.158062	7.06e-05	0.0185477
ZNF33B	-0.273892	0.00454401	0.228176	-0.078711	0.556038	0.952605	-0.294372	0.00366353	0.140733	-0.267458	0.00532705	0.248724	-0.362969	0.00135136	0.0368736
KCNB2	1.01751	0.00457043	0.228176	0.205332	0.678454	0.980733	1.11363	0.003093	0.125168	1.00978	0.00500124	0.244535	1.10299	0.00597516	0.0617918
CD28	1.23756	0.00457242	0.228176	0.576946	0.342959	0.84669	1.23047	0.00395223	0.19199	1.22282	0.00513267	0.245914	1.22537	0.00634098	0.0636975
CTD-2297D10.2	-0.565836	0.00456106	0.228176	-1.14043	4.47928e-05	0.0175293	-0.543276	0.0037282	0.205318	-0.561079	0.00501709	0.244535	-0.481628	0.0633524	0.217528
TRAPPC10	0.187085	0.00460031	0.228596	0.0534276	0.55906	0.95397	0.200619	0.00370332	0.143251	0.185244	0.00510386	0.245914	0.238313	1.7e-05	0.0105341
FAM161A	-0.315956	0.00461158	0.228596	-0.352248	0.0252914	0.186933	-0.317649	0.00433294	0.19199	-0.316469	0.00469683	0.240204	-0.452436	3.3e-05	0.0134473
ZAP70	1.25363	0.00459707	0.228596	0.266076	0.663172	0.978513	1.25347	0.00452169	0.195152	1.2419	0.00508569	0.245914	1.2916	0.00322212	0.0492294
ACER1	0.76937	0.00460983	0.228596	0.966911	0.0117388	0.113874	0.736207	0.00482948	0.229972	0.762048	0.00510437	0.245914	1.00993	0.00453251	0.0559179
PLEKHG7	1.45665	0.00462532	0.228896	0.461629	0.517537	0.9437	1.43015	0.00435219	0.201072	1.4322	0.0053099	0.248313	1.36828	0.0143166	0.0933168
STAT5B	0.156067	0.00465574	0.229933	0.136524	0.0786845	0.398813	0.14147	0.00420797	0.254085	0.158346	0.00411458	0.225786	0.195284	5.43e-05	0.0168666
IMP4	0.170917	0.00467721	0.229933	0.107346	0.204681	0.688566	0.176265	0.00473289	0.182135	0.171411	0.00470819	0.240204	0.235763	0.00164054	0.0393625
KLK4	-1.36642	0.00467317	0.229933	-1.29898	0.0564091	0.321939	-1.32546	0.00386071	0.200659	-1.39745	0.0036822	0.221953	-1.08934	0.0192399	0.108682
LOC102724641	-0.396397	0.00466782	0.229933	-0.725188	0.000233647	0.044262	-0.383196	0.00431946	0.211531	-0.388314	0.0054261	0.249433	-0.248105	0.124475	0.328874
DNM2	0.205758	0.00469899	0.230623	0.0422649	0.674095	0.979852	0.214348	0.00417781	0.166915	0.204874	0.00502356	0.244535	0.241389	0.000940411	0.0338706
WWTR1	-0.237134	0.00472013	0.230759	-0.197904	0.0937288	0.445702	-0.265019	0.00304865	0.116176	-0.242169	0.00380594	0.221953	-0.232252	0.000561198	0.0289272
LMAN1L	0.795785	0.00473847	0.230759	0.249129	0.523769	0.9437	0.788061	0.0049711	0.206529	0.781437	0.00546338	0.250373	0.940038	0.00227648	0.0436999
PTGR2	-0.356071	0.00473439	0.230759	-0.106372	0.542676	0.948837	-0.36648	0.00486726	0.184515	-0.350259	0.00542255	0.249433	-0.341855	0.00271438	0.0460269
RAG2	-1.5348	0.00474189	0.230759	-0.622247	0.410594	0.89179	-1.61431	0.00450572	0.166915	-1.52382	0.00517072	0.246506	-1.70704	0.00308022	0.0483008
MIR4715	0.741686	0.00474832	0.230759	0.220664	0.544449	0.949291	0.736214	0.00531989	0.210254	0.730654	0.00540429	0.249433	0.726746	0.00731524	0.0676312
LOC102724491	0.410652	0.00471924	0.230759	0.154387	0.444719	0.912158	0.417081	0.00495549	0.193345	0.409901	0.00494971	0.244491	0.449161	0.0432578	0.172428
SEPT1	0.933277	0.00478796	0.232306	0.195109	0.669396	0.979126	0.924747	0.00464794	0.200659	0.925903	0.00524554	0.248033	0.922722	0.00682405	0.0657809
BACH2	0.911219	0.00479859	0.232442	0.320582	0.474992	0.926601	0.991794	0.00264475	0.11948	0.892263	0.00558225	0.252705	0.791711	0.0121953	0.0857885
JARID2	0.324361	0.0048362	0.233043	0.224263	0.164931	0.61804	0.3232	0.00451053	0.196594	0.322681	0.0052013	0.246726	0.335207	0.000338787	0.025735
CCDC176	-0.306877	0.00483664	0.233043	-0.212152	0.164979	0.618111	-0.307311	0.00395146	0.186609	-0.305833	0.00513421	0.245914	-0.387435	0.000376482	0.0263
DAXX	0.181521	0.00485974	0.233043	0.113091	0.210312	0.697412	0.18245	0.00535638	0.201391	0.183041	0.0046285	0.237756	0.265661	0.000410264	0.0269145
OSBPL9	-0.133884	0.00485849	0.233043	-0.07762	0.243179	0.743028	-0.147062	0.00415643	0.136141	-0.133506	0.00513457	0.245914	-0.18536	0.000482956	0.028092
SH2B2	0.434853	0.00481973	0.233043	0.181813	0.397225	0.884109	0.445804	0.003933	0.171565	0.436404	0.00482062	0.243008	0.502172	0.00122148	0.0357425
FGD3	0.793805	0.00486584	0.233043	0.37111	0.345145	0.848724	0.790032	0.00448137	0.196594	0.790964	0.0051718	0.246506	0.832284	0.00400927	0.052716
LINC00494	1.66325	0.00485904	0.233043	0.163141	0.840738	0.990384	1.6386	0.0050066	0.210508	1.64538	0.00541354	0.249433	1.64222	0.0110694	0.0818532
GRASP	0.482244	0.00490404	0.233284	0.253631	0.289516	0.795081	0.48228	0.00326868	0.175341	0.478226	0.0053852	0.249433	0.758651	3.13e-05	0.0134473
LOC102724285	-0.381994	0.00491794	0.233284	-0.360846	0.0594497	0.333236	-0.378631	0.00500925	0.206529	-0.385737	0.00461142	0.237289	-0.267289	0.000529219	0.0283604
ZNF585B	-0.152389	0.00491726	0.233284	-0.0698449	0.355153	0.856622	-0.154572	0.00444471	0.186913	-0.150536	0.00551918	0.25138	-0.208808	0.00163378	0.0393548
SMPD5	0.866163	0.00490374	0.233284	0.082449	0.845531	0.991275	0.911284	0.00464077	0.167689	0.865879	0.00507846	0.245914	1.0179	0.00250547	0.0451443
MRPS22	-0.175738	0.0048798	0.233284	0.00513847	0.95196	0.997432	-0.190105	0.00451028	0.150363	-0.176071	0.00495693	0.244491	-0.246035	0.00370893	0.0521523
MAPK8	-0.279305	0.00491706	0.233284	-0.0701599	0.609686	0.966833	-0.282772	0.00417491	0.184515	-0.277165	0.00537632	0.249433	-0.36137	0.00684843	0.06579
SMTNL1	0.548542	0.00493314	0.233633	0.0163728	0.951172	0.997432	0.56038	0.00510894	0.193207	0.547147	0.00520113	0.246726	0.562427	0.0309611	0.140245
MIR6840	0.738078	0.00495178	0.233771	0.218206	0.548965	0.950422	0.747587	0.00505088	0.195152	0.741354	0.00491157	0.243992	0.893556	0.000693159	0.0305694
C18orf61	0.665455	0.00494772	0.233771	0.24451	0.457502	0.916556	0.670978	0.00527227	0.199286	0.664245	0.00518656	0.246726	0.667155	0.0238665	0.121693
LRRC26	0.989615	0.00498442	0.234374	0.97732	0.0492556	0.293379	0.977557	0.0045365	0.200659	0.989587	0.00514843	0.246181	1.32095	0.000968939	0.0340238
CELF2-AS1	0.729669	0.00499837	0.234374	0.101128	0.777598	0.988918	0.783991	0.0050192	0.162879	0.722545	0.00553464	0.251699	0.729356	0.00214661	0.0431477
PTPRCAP	1.08084	0.00499749	0.234374	0.382701	0.474334	0.926306	1.08153	0.00478428	0.198135	1.07471	0.00539074	0.249433	1.07464	0.00601021	0.0620034
LOC102723540	0.474508	0.00500395	0.234374	0.165456	0.481069	0.929614	0.465636	0.00490788	0.211531	0.476597	0.00496512	0.244491	0.339586	0.00842235	0.0723354
NAPSB	0.966959	0.00498439	0.234374	0.430316	0.369868	0.8676	0.94256	0.00475846	0.21357	0.939273	0.00588216	0.259181	0.823499	0.0112881	0.0826315
LOC102724714	1.26497	0.00505788	0.235532	0.846421	0.181028	0.647695	1.26216	0.00492603	0.200659	1.23552	0.00591706	0.259257	1.38177	0.00223847	0.0435835
S1PR4	0.968391	0.00503865	0.235532	0.337092	0.482171	0.929749	0.978788	0.00492041	0.195125	0.954892	0.00570332	0.256236	1.02493	0.00694888	0.0661779
LOC101926956	-0.964463	0.00506035	0.235532	-0.337181	0.480522	0.929614	-1.05524	0.0029719	0.123947	-0.949508	0.00576836	0.257879	-0.76046	0.0162532	0.099691
CATSPER3	-0.251715	0.00505742	0.235532	-0.212806	0.0921839	0.441503	-0.250913	0.00437413	0.195152	-0.245644	0.00592747	0.259257	-0.231999	0.0171788	0.102741
LOC606724	0.449045	0.00508051	0.236101	-0.050191	0.817973	0.98952	0.456932	0.00547029	0.197347	0.448446	0.00530372	0.248313	0.365161	0.0816068	0.254093
PPP6R1	0.304384	0.00509568	0.236436	0.0973425	0.518617	0.9437	0.309965	0.00436835	0.184394	0.303418	0.00539656	0.249433	0.386277	0.000615759	0.0296267
RNASEK	0.474404	0.00511451	0.236572	0.1996	0.397634	0.884218	0.487889	0.00545767	0.193207	0.468011	0.00577457	0.257879	0.606971	0.000259318	0.0246781
TOX2	0.633089	0.00510838	0.236572	0.13552	0.664505	0.978513	0.662805	0.00407228	0.163964	0.618409	0.0059739	0.25976	0.533786	0.0052985	0.0591668
LOC101927011	-0.83346	0.0051471	0.237341	-0.63551	0.12901	0.542443	-0.880703	0.00444305	0.164515	-0.843905	0.0046803	0.240002	-0.847979	0.000444289	0.0276809
FAM65B	0.913319	0.00514024	0.237341	0.828085	0.0717349	0.377172	0.901834	0.00557221	0.217728	0.909312	0.00549232	0.250926	0.673088	0.0119485	0.0849616
LINC00954	0.789923	0.00517061	0.237888	0.173285	0.657254	0.977612	0.821743	0.0047735	0.176704	0.776011	0.00594239	0.259389	0.76894	0.000323711	0.025284
DIP2A	0.271314	0.00518296	0.237888	0.0637687	0.634817	0.972533	0.293956	0.00470386	0.152863	0.26957	0.00561663	0.253875	0.309672	0.000483177	0.028092
TCTN1	-0.286133	0.00517751	0.237888	-0.0670093	0.635984	0.972533	-0.303348	0.0041636	0.159389	-0.280958	0.00596072	0.259566	-0.277927	0.000572055	0.0289848
HOXC-AS3	0.349975	0.00521483	0.238982	-0.0944269	0.576282	0.959125	0.361592	0.0052457	0.187848	0.346246	0.00579929	0.258207	0.52039	0.00266673	0.0457337
CD160	1.06483	0.00524336	0.239551	0.714918	0.181429	0.647748	1.07893	0.00517217	0.196594	1.0659	0.00536626	0.249433	1.22663	0.00377023	0.0521822
LOC101929788	-0.567514	0.00523543	0.239551	-0.668269	0.019944	0.159526	-0.556528	0.0039426	0.196594	-0.564139	0.00565426	0.255188	-0.417967	0.0353778	0.151929
GRAP	0.691044	0.00526104	0.239623	0.390333	0.2598	0.762253	0.665767	0.00490553	0.226126	0.693226	0.00528221	0.248313	0.885629	0.00239281	0.0444608
LOC102724667	0.769614	0.00525925	0.239623	0.214916	0.573888	0.958929	0.752573	0.00509403	0.217036	0.770333	0.00538613	0.249433	0.651489	0.0182665	0.105738
DPEP2	0.669216	0.00530881	0.241429	0.36656	0.274796	0.781057	0.658374	0.00549718	0.219089	0.662597	0.00587627	0.259181	0.79686	0.00339293	0.0501056
SPNS2	0.442077	0.00533933	0.242238	0.243791	0.271926	0.777847	0.432068	0.00454701	0.208781	0.440163	0.00569984	0.256236	0.631943	0.00152363	0.0386983
MIR5196	0.598865	0.0053429	0.242238	0.173871	0.559699	0.954341	0.624548	0.00521513	0.182135	0.598987	0.00550542	0.251138	0.695299	0.0118921	0.0848217
ABCB11	1.21837	0.00535219	0.24229	0.857594	0.162534	0.614165	1.23397	0.00576677	0.203158	1.19857	0.00611373	0.262388	1.15834	0.0436451	0.173493
LOC440934	-1.11016	0.00536259	0.242392	-1.43675	0.0107779	0.108353	-1.11584	0.0030683	0.167617	-1.11535	0.0053082	0.248313	-0.766406	0.0382645	0.159907
LOC102724361	1.1937	0.00539754	0.243421	0.631116	0.292527	0.797844	1.17262	0.00565746	0.22314	1.17049	0.00623891	0.265739	1.21024	0.00511855	0.05862
CD163L1	0.871651	0.00540171	0.243421	0.385197	0.377768	0.87298	0.891665	0.00570796	0.197347	0.864368	0.00592267	0.259257	1.00567	0.00596037	0.0617553
GPR35	0.552957	0.00541197	0.243514	0.280853	0.31179	0.816954	0.585729	0.00543013	0.175341	0.549826	0.00583067	0.258782	0.565365	0.0046225	0.0565306
CDS1	-0.313053	0.00543155	0.243658	-0.145625	0.353848	0.855697	-0.338665	0.0046228	0.152863	-0.312539	0.00568071	0.255993	-0.402309	0.000118146	0.0204326
MROH2B	0.568276	0.00542758	0.243658	0.0663418	0.813628	0.98952	0.582055	0.00571485	0.196594	0.56511	0.00584358	0.258782	0.45607	0.0402132	0.1649
NFATC2IP	0.22852	0.0054613	0.244255	0.0192648	0.86473	0.993835	0.242596	0.00523897	0.171321	0.225782	0.00611173	0.262388	0.263886	0.000389402	0.0264688
SNORD19B	0.688121	0.00545493	0.244255	0.575963	0.0983992	0.459598	0.671181	0.00559515	0.227877	0.681357	0.00603289	0.261179	0.445445	0.127913	0.334335
AP1B1	0.243967	0.00555659	0.244867	0.282019	0.0232618	0.176538	0.229767	0.00358782	0.214727	0.247056	0.0050543	0.245629	0.340325	0.000192958	0.0229558
GFOD1	0.363396	0.0055675	0.244867	0.232785	0.205205	0.689121	0.334329	0.0047362	0.253295	0.355872	0.00645764	0.268356	0.51935	0.00023769	0.0246191
PPAN	0.25925	0.00551579	0.244867	0.184819	0.158796	0.607915	0.270377	0.00526477	0.182415	0.260327	0.00548705	0.250926	0.380588	0.000563126	0.0289272
DNAJC28	-0.367558	0.00549114	0.244867	-0.0565491	0.75676	0.987736	-0.379666	0.00500537	0.184515	-0.365548	0.00590675	0.259257	-0.556286	0.000745139	0.0313675
KCNAB2	0.591875	0.00557376	0.244867	0.247854	0.404708	0.889359	0.603398	0.00566994	0.198807	0.58551	0.00619419	0.264695	0.700173	0.000976455	0.0341516
NFU1	-0.227015	0.00556486	0.244867	-0.0465482	0.68089	0.981177	-0.236899	0.00544088	0.184515	-0.227794	0.00557316	0.252678	-0.335174	0.00192561	0.0417652
LYL1	0.547141	0.00551347	0.244867	0.280857	0.307827	0.814361	0.53047	0.0048226	0.218294	0.541926	0.0060859	0.262388	0.68106	0.00194536	0.0418287
DENND1C	0.972748	0.00555147	0.244867	0.132323	0.784317	0.98952	0.986221	0.00504155	0.195114	0.961274	0.00620473	0.264765	0.973749	0.00255985	0.0453455
C2orf76	-0.252309	0.00555681	0.244867	-0.0777553	0.538052	0.94742	-0.266265	0.00505699	0.171565	-0.25517	0.00513209	0.245914	-0.361035	0.00278038	0.0465327
PPP1R3C	-0.521844	0.00555633	0.244867	-0.197596	0.450419	0.914064	-0.567849	0.0046086	0.148804	-0.536673	0.00404984	0.225003	-0.495743	0.00355749	0.051061
MFAP5	-1.46893	0.00555154	0.244867	-2.79608	0.000172139	0.0363481	-1.39002	0.00513145	0.240943	-1.51155	0.00400594	0.223943	-1.29618	0.013372	0.0900252
SLCO1A2	1.1017	0.00552584	0.244867	0.781063	0.161165	0.611635	1.12786	0.00585619	0.198607	1.08627	0.00624544	0.265739	0.867752	0.0600317	0.210203
C17orf62	0.317263	0.0056098	0.244995	0.0571405	0.717923	0.985485	0.348369	0.00393628	0.135083	0.317208	0.00579668	0.258207	0.4084	8.98e-05	0.0185477
IQCH	-0.388576	0.0056229	0.244995	-0.275331	0.162273	0.613653	-0.397439	0.00513612	0.193207	-0.386429	0.00604893	0.261493	-0.428321	0.000636089	0.0297501
ZRANB2-AS2	-0.381972	0.00562609	0.244995	-0.318751	0.10065	0.466139	-0.398859	0.00612721	0.193207	-0.383869	0.00555401	0.252195	-0.575067	0.001072	0.0347966
ENPP5	-0.53679	0.0055929	0.244995	-0.0765173	0.774523	0.988763	-0.606412	0.00426917	0.12637	-0.533822	0.00601717	0.261179	-0.722135	0.00113266	0.0355355
C14orf183	0.647327	0.00559585	0.244995	0.382244	0.242583	0.742199	0.652886	0.00622015	0.211777	0.653695	0.00525577	0.248123	0.600742	0.0155886	0.0976078
FLRT1	-1.27419	0.00561167	0.244995	0.269458	0.665456	0.978513	-1.29359	0.00457608	0.188718	-1.25602	0.00634793	0.267763	-0.57988	0.181554	0.418456
LOC339192	0.833101	0.00566872	0.24649	0.516201	0.221193	0.713217	0.858281	0.00553838	0.193207	0.828456	0.00609948	0.262388	0.853931	0.000818331	0.032544
LOC729683	0.853386	0.00568683	0.246557	0.239061	0.576357	0.959125	0.851523	0.00546069	0.209324	0.842045	0.00640153	0.26792	0.958857	0.00223711	0.0435835
LOC100128139	-0.889875	0.0056848	0.246557	-0.165797	0.709163	0.984892	-0.907865	0.00567859	0.198607	-0.873193	0.00654858	0.270093	-0.504373	0.0396468	0.163479
NMNAT1	-0.182756	0.00574278	0.24862	-0.0837866	0.363989	0.863449	-0.201925	0.00280786	0.116176	-0.179683	0.0065657	0.270093	-0.229045	5.39e-05	0.0168666
PP13	0.406716	0.00576433	0.24919	0.178409	0.385007	0.877077	0.390897	0.00508275	0.231322	0.402561	0.00638267	0.26792	0.473034	0.00071138	0.0309194
CD37	1.02937	0.00579694	0.250236	0.290464	0.574513	0.958929	1.01133	0.00533248	0.217728	1.01491	0.0065466	0.270093	1.0778	0.00371326	0.0521523
LRRC34	-0.505442	0.00581669	0.250725	-0.325326	0.205472	0.689558	-0.532036	0.00618451	0.188511	-0.500191	0.00644581	0.268356	-0.636868	0.000495064	0.028092
LOC102723736	0.817094	0.00583362	0.251091	0.130955	0.748854	0.987722	0.823235	0.00602166	0.210254	0.819615	0.00586044	0.258991	0.803139	0.0374491	0.157786
LOC101927255	0.592716	0.00590781	0.253916	0.0505646	0.864465	0.993835	0.602549	0.00643422	0.209614	0.588707	0.00640316	0.26792	0.657768	0.00317296	0.0490235
SLC8A3	1.04619	0.00596689	0.255939	0.793781	0.137758	0.562408	1.03039	0.00570099	0.222062	1.04539	0.00619247	0.264695	1.37173	0.000541319	0.0285967
LOC101929352	-0.751114	0.00597208	0.255939	-0.887612	0.0214778	0.16733	-0.760325	0.00549419	0.199668	-0.740843	0.00672861	0.274947	-0.324551	0.210998	0.459677
GCN1L1	0.164842	0.0060051	0.256614	0.0975511	0.245618	0.746797	0.171666	0.00640191	0.195181	0.167373	0.00530142	0.248313	0.267872	0.00101603	0.0343007
COX7B	-0.331955	0.00600453	0.256614	-0.10654	0.525509	0.943859	-0.356247	0.00583124	0.171565	-0.331153	0.00631132	0.267015	-0.444011	0.0047902	0.0571022
RP11-973H7.4	1.02425	0.00601987	0.256877	0.532408	0.307025	0.813863	1.04266	0.0064333	0.209324	1.04499	0.00499027	0.244535	0.930856	0.00458515	0.0562788
LOC441493	0.719859	0.00602857	0.256879	0.425839	0.246021	0.747182	0.714211	0.00658801	0.231175	0.719004	0.0062767	0.266688	0.723411	0.0429686	0.171703
MIR1254-1	0.437578	0.00605789	0.257391	0.246387	0.269439	0.775199	0.452844	0.00583669	0.193802	0.437021	0.00631124	0.267015	0.426337	0.0208639	0.113186
DRC1	-0.957124	0.006052	0.257391	-0.987782	0.0447251	0.274838	-0.957444	0.00577111	0.211531	-0.973505	0.00522869	0.24763	-0.867677	0.0265764	0.128693
AGAP2	0.781277	0.00607549	0.257403	0.193993	0.622888	0.969894	0.768694	0.0058678	0.226126	0.776661	0.00654516	0.270093	0.845018	0.00358814	0.0511839
HMCES	0.181628	0.00606886	0.257403	0.147207	0.113959	0.504898	0.200637	0.00436697	0.136141	0.182814	0.00590376	0.259257	0.190983	0.00520069	0.0588545
OGDHL	-1.00828	0.00612255	0.259028	-0.6385	0.215634	0.705851	-1.00676	0.00538456	0.207045	-0.993333	0.00693164	0.277845	-0.578781	0.00491256	0.0576823
LOC101928842	-0.728067	0.00613333	0.259044	-1.24091	0.000924043	0.0791885	-0.760562	0.00484998	0.175341	-0.734295	0.005847	0.258782	-0.961323	0.000424112	0.0272439
RAPGEF1	0.265286	0.0061689	0.259044	0.0447065	0.738258	0.986752	0.279289	0.00625445	0.189691	0.264211	0.00655993	0.270093	0.350126	0.000917332	0.0334788
LOC102724466	0.923815	0.00614104	0.259044	0.206165	0.658627	0.977953	0.894118	0.00663844	0.247181	0.91255	0.00686444	0.27657	0.875539	0.0103161	0.0795908
LOC101929750	0.944111	0.0061839	0.259044	0.279595	0.559096	0.95397	0.964542	0.00580581	0.199061	0.937009	0.00672993	0.274947	0.847377	0.0105571	0.0803038
ZCCHC17	-0.132142	0.00615805	0.259044	-0.0559215	0.40559	0.889845	-0.135021	0.00642883	0.206529	-0.131524	0.00657728	0.270195	-0.138222	0.0132709	0.0898075
LOC154761	0.588057	0.00617544	0.259044	0.0550336	0.852341	0.992398	0.579977	0.00543516	0.216033	0.587633	0.00640479	0.26792	0.563813	0.0143529	0.0934511
ANKRD19P	0.691948	0.00618365	0.259044	0.492334	0.165406	0.61883	0.723058	0.00518738	0.180487	0.692078	0.00636661	0.26783	0.716638	0.0219142	0.116388
LOC102724814	0.469382	0.00620268	0.259466	0.206141	0.388749	0.87947	0.460112	0.00633214	0.238085	0.468908	0.00644744	0.268356	0.552931	0.000177585	0.0228622
EFTUD2	0.135317	0.00622412	0.259632	0.0145439	0.830995	0.98952	0.149628	0.00466329	0.140626	0.13397	0.00687194	0.27657	0.181657	0.00043897	0.0275237
FDCSP	2.7275	0.00621585	0.259632	0.34674	0.800831	0.98952	2.7769	0.00591629	0.201072	2.68414	0.00706831	0.279988	2.5675	0.0101819	0.0790885
LOC101929800	0.449439	0.00623749	0.259825	-0.061484	0.783495	0.98952	0.46741	0.00573072	0.191148	0.448377	0.0065509	0.270093	0.422572	0.0446645	0.17597
C2orf73	-0.720642	0.00630166	0.26049	-0.332278	0.366787	0.865554	-0.785261	0.0042379	0.142643	-0.708453	0.00719417	0.283028	-0.912715	0.00012156	0.0204326
ATP1A3	1.10291	0.00628912	0.26049	0.327415	0.55899	0.953952	1.07923	0.00503387	0.214874	1.09319	0.0068967	0.277191	1.3285	0.00031794	0.025284
TSEN54	0.335387	0.00627582	0.26049	0.089369	0.599426	0.96392	0.357485	0.00602722	0.179386	0.336243	0.00633388	0.267589	0.39836	0.000595552	0.029314
TNRC18P1	0.74468	0.0063057	0.26049	0.194008	0.607725	0.96624	0.773915	0.00667388	0.199061	0.734103	0.00711451	0.281009	0.716712	0.00172655	0.0400555
RP5-1024G6.5	-0.374254	0.006306	0.26049	-0.0794156	0.675314	0.979852	-0.404975	0.00607108	0.170221	-0.365014	0.00737477	0.285128	-0.338376	0.0034404	0.0502823
BTG1	0.464275	0.0062961	0.26049	0.221675	0.350192	0.853582	0.4649	0.00648659	0.221437	0.455014	0.00726823	0.284063	0.373115	0.0482763	0.184769
DCPS	0.203575	0.006321	0.260748	-0.000270577	0.997888	0.999961	0.210793	0.00617094	0.19645	0.204943	0.00613921	0.263101	0.278818	0.000438947	0.0275237
NCR1	1.04302	0.00636845	0.261978	0.20926	0.692315	0.981963	1.04148	0.00668712	0.226387	1.03862	0.00677705	0.274984	1.12597	0.000900104	0.0332412
C4orf45	-0.696995	0.00636318	0.261978	-0.313899	0.378464	0.87298	-0.743426	0.0050616	0.166915	-0.698408	0.00645094	0.268356	-0.770244	0.00731543	0.0676312
ELL	0.253109	0.00644525	0.264406	0.0389338	0.76151	0.987815	0.269193	0.00644162	0.184515	0.250923	0.00705713	0.279988	0.295353	0.000879772	0.0331217
LOC101929698	0.839426	0.00644315	0.264406	0.549147	0.203904	0.686964	0.838913	0.00708455	0.232895	0.832505	0.00703839	0.279988	0.913744	0.0222231	0.11715
KRT2	0.944556	0.00649029	0.265887	-0.0867477	0.854736	0.992398	0.959426	0.00647648	0.210942	0.926544	0.00746552	0.285899	0.954223	0.0147884	0.0949148
RP11-103C16.2	0.812685	0.00650284	0.266035	0.204782	0.620804	0.969518	0.827356	0.00619425	0.205948	0.808035	0.0069898	0.279048	0.668604	0.0417678	0.168877
CMTR1	0.165705	0.00652628	0.266627	0.0409983	0.627243	0.970903	0.170543	0.00532215	0.19199	0.166488	0.00646033	0.268356	0.215072	0.000229091	0.0246191
MIR5189	0.72689	0.0065964	0.268997	0.504454	0.179373	0.644623	0.749388	0.00673258	0.204029	0.727396	0.00676102	0.274984	1.03869	0.001865	0.0413022
MMP25	0.796183	0.006614	0.268997	0.105438	0.79436	0.98952	0.825016	0.00621023	0.19645	0.782474	0.00755247	0.287245	0.920398	0.00205159	0.0425214
PIAS2	-0.232311	0.00662047	0.268997	-0.0803492	0.499513	0.93677	-0.245611	0.00665915	0.192189	-0.23258	0.00675987	0.274984	-0.311061	0.00678212	0.065593
SERPINB9	0.454932	0.00660715	0.268997	0.274736	0.241773	0.741243	0.438035	0.00668882	0.249797	0.450182	0.00730642	0.284434	0.416972	0.0205593	0.112424
DHX8	0.112763	0.00664461	0.269207	0.0447372	0.439564	0.909779	0.121318	0.00484249	0.161345	0.111254	0.00745975	0.285899	0.172817	0.000119704	0.0204326
RNF44	0.19955	0.0066709	0.269207	0.1457	0.158653	0.607682	0.208908	0.0052027	0.17953	0.199345	0.00693082	0.277845	0.281971	0.000443966	0.0276809
C4orf47	-0.516146	0.00667014	0.269207	-0.475093	0.0764918	0.392042	-0.501772	0.00363723	0.196594	-0.514606	0.00703222	0.279988	-0.640299	0.000447238	0.027712
FGF23	0.501092	0.00665535	0.269207	0.0580602	0.819624	0.98952	0.520889	0.0069824	0.201072	0.507797	0.00603193	0.261179	0.807185	0.0035009	0.0506685
LOC102723442	0.88327	0.00665905	0.269207	0.300272	0.507107	0.94018	0.846258	0.00553743	0.239574	0.876542	0.00724236	0.283797	0.778777	0.0242766	0.12269
RASA4CP	0.42836	0.00668375	0.26936	0.0118811	0.956325	0.997432	0.479849	0.00444256	0.132555	0.432173	0.00635601	0.267763	0.454638	0.00046009	0.0278696
DYNC1LI2	-0.149429	0.00673163	0.269722	-0.127279	0.101213	0.468013	-0.15097	0.00623943	0.211531	-0.149706	0.00683321	0.276508	-0.181375	0.00226303	0.0436208
CXCR4	0.925798	0.00673805	0.269722	-0.00952192	0.983786	0.999497	0.912844	0.0069991	0.239574	0.909394	0.0077062	0.289391	0.944877	0.00474782	0.056993
ALG11	-0.369141	0.00672858	0.269722	-0.0659564	0.726156	0.985642	-0.401254	0.00619409	0.168498	-0.36828	0.00705941	0.279988	-0.52358	0.00540342	0.0594366
ZNF80	1.09893	0.00673506	0.269722	0.32924	0.558836	0.953952	1.11395	0.0064499	0.211579	1.07398	0.00782967	0.29002	1.01436	0.00767606	0.0693896
PRDM8	0.955956	0.00672509	0.269722	-0.00379253	0.993746	0.999638	0.971561	0.00639967	0.209614	0.933332	0.00783773	0.29002	0.906254	0.0120142	0.085159
SEPT9	0.287177	0.00675074	0.269866	0.102715	0.486241	0.931456	0.328659	0.00352808	0.113307	0.289227	0.00653365	0.270093	0.416869	7.07e-05	0.0185477
TBC1D19	-0.258956	0.00679763	0.270288	-0.152899	0.253961	0.756585	-0.268126	0.00662912	0.200004	-0.25724	0.00734479	0.284938	-0.427842	0.000210434	0.0242586
RGS22	-0.689435	0.00678447	0.270288	-0.700973	0.0511354	0.301413	-0.705189	0.00357082	0.167349	-0.70272	0.00573152	0.257115	-0.783247	0.00118459	0.0356013
CBFA2T3	0.780288	0.0067942	0.270288	0.113358	0.775798	0.988763	0.76652	0.00641553	0.237766	0.768234	0.00769705	0.289391	0.855509	0.00762124	0.0690649
MIR3939	0.716556	0.00677836	0.270288	0.253025	0.491977	0.934285	0.730701	0.00623657	0.205318	0.714078	0.00716937	0.2828	0.585433	0.0197452	0.110201
RAB2B	-0.194214	0.00682485	0.27083	-0.136322	0.176361	0.63913	-0.195574	0.00769139	0.23543	-0.197026	0.00611274	0.262388	-0.303654	0.00113654	0.0355376
CNTN5	-1.12934	0.00682948	0.27083	-0.455249	0.433944	0.906402	-1.17017	0.00512582	0.184515	-1.13444	0.00677401	0.274984	-1.17943	0.0139132	0.0920389
LOC401010	0.652129	0.00687517	0.270836	-0.026832	0.935282	0.997432	0.711185	0.00639359	0.169195	0.638246	0.00795701	0.292066	0.969319	0.000290469	0.0252632
CASC2	-0.404786	0.00686761	0.270836	0.0704233	0.729571	0.985642	-0.437759	0.00469925	0.153976	-0.398835	0.00775273	0.289841	-0.525997	0.000373394	0.0263
LOC101928275	-0.604105	0.00684759	0.270836	-0.3359	0.28272	0.790049	-0.618625	0.00728399	0.214727	-0.611314	0.00631079	0.267015	-0.674416	0.007913	0.0704004
FAM159A	0.808977	0.00687409	0.270836	0.199485	0.630664	0.971381	0.797265	0.0059299	0.226126	0.809035	0.00707925	0.279988	0.761071	0.00817834	0.0714933
OPRM1	0.567237	0.00684795	0.270836	0.238232	0.415353	0.895049	0.56883	0.00760874	0.238085	0.581925	0.005285	0.248313	0.464705	0.107982	0.30163
LCA5L	-0.437858	0.00694	0.271548	-0.264204	0.24507	0.745958	-0.474263	0.00508128	0.160552	-0.435212	0.00746805	0.285899	-0.61969	6.19e-05	0.0172369
LOC101928527	-0.164007	0.00692282	0.271548	-0.0576986	0.494725	0.934845	-0.174401	0.00549062	0.173722	-0.162145	0.00768638	0.289391	-0.221194	0.000123237	0.0204326
TMC8	0.745241	0.00690344	0.271548	0.518785	0.180526	0.646816	0.747538	0.0052453	0.201292	0.740078	0.00747153	0.285899	0.873917	0.000962287	0.0339734
ARID5A	0.550635	0.00693008	0.271548	0.0916488	0.745046	0.987485	0.563391	0.00599461	0.199668	0.547067	0.00747863	0.285899	0.605424	0.00171388	0.0399171
IQCK	-0.262421	0.0069369	0.271548	-0.0905118	0.503236	0.938032	-0.271719	0.00641797	0.198607	-0.259279	0.00772678	0.289433	-0.299463	0.00188854	0.0415452
LINC00861	1.36163	0.00694803	0.271548	0.793638	0.261338	0.764355	1.31744	0.00670093	0.247371	1.3447	0.00775716	0.289841	1.12171	0.0439323	0.174171
PREX1	0.393826	0.00696453	0.271836	0.267425	0.191792	0.666971	0.387142	0.00510634	0.213554	0.391668	0.0074665	0.285899	0.569093	2.3e-05	0.0114727
RLTPR	1.37922	0.00698251	0.272181	0.225583	0.749524	0.987722	1.39628	0.00663705	0.214727	1.36045	0.00783995	0.29002	1.4284	0.0051013	0.0585577
LZTFL1	-0.334876	0.00700135	0.272254	-0.0213528	0.900571	0.997224	-0.352191	0.00671616	0.194563	-0.334575	0.00726407	0.284063	-0.526733	0.00158167	0.0391315
PPEF1	-0.687544	0.00701187	0.272254	-1.45133	4.74938e-05	0.0181475	-0.617975	0.00526562	0.26183	-0.711389	0.00471468	0.240204	-0.579928	0.0118866	0.0848217
LINC00487	0.972984	0.00700316	0.272254	0.0460928	0.925994	0.997432	0.989763	0.00510198	0.194563	0.964851	0.00764431	0.288856	0.766924	0.023438	0.120477
RAB37	0.97213	0.00702938	0.272579	0.407044	0.418302	0.896146	0.94729	0.00667465	0.243874	0.964413	0.00765309	0.288856	1.06794	0.0106077	0.0804834
NSUN5P1	0.47246	0.00710051	0.272649	0.176754	0.469538	0.92294	0.495781	0.00750202	0.201072	0.47321	0.0072223	0.283385	0.529229	8.66e-05	0.0185477
RP11-620J15.3	-0.371562	0.00704934	0.272649	-0.0470542	0.804706	0.98952	-0.39874	0.0054503	0.167349	-0.365204	0.0080356	0.293038	-0.388123	0.000514628	0.02814
DNAJB8-AS1	0.451815	0.00710304	0.272649	0.143365	0.538862	0.947795	0.47874	0.00727383	0.195152	0.45508	0.00687178	0.27657	0.634471	0.000842496	0.0326705
ARSK	-0.286716	0.00711201	0.272649	-0.161967	0.277521	0.783499	-0.315206	0.00643558	0.166915	-0.281106	0.00817987	0.29537	-0.392423	0.000986849	0.0341516
WDR31	-0.264818	0.00707454	0.272649	-0.291244	0.0359798	0.237539	-0.268203	0.00661698	0.214635	-0.26324	0.00760661	0.287832	-0.275736	0.00226056	0.0436015
ETV3L	0.711281	0.00711371	0.272649	1.03675	0.00550472	0.0791885	0.696755	0.00659156	0.239574	0.717707	0.00676152	0.274984	0.932314	0.00291507	0.0473466
MIR338	0.575987	0.00705596	0.272649	0.205592	0.489586	0.933286	0.61076	0.00704946	0.193345	0.571168	0.0077013	0.289391	0.827431	0.00483106	0.057268
FLI1	0.446259	0.00707803	0.272649	0.198663	0.390296	0.87997	0.414884	0.00616914	0.260484	0.436582	0.00819694	0.295507	0.517688	0.00592029	0.0617553
HMGN5	-0.339294	0.00708813	0.272649	-0.114248	0.514475	0.943195	-0.375179	0.00376809	0.131484	-0.330824	0.00827862	0.297708	-0.254522	0.019423	0.109182
MAP4K1	0.884905	0.00715458	0.273621	0.214725	0.637823	0.973171	0.901632	0.00572263	0.199082	0.88221	0.00754033	0.28715	0.811507	0.00266688	0.0457337
HSF5	1.05288	0.00715746	0.273621	0.451458	0.408424	0.891527	1.05215	0.00763359	0.239574	1.04405	0.00781099	0.29002	0.820565	0.0512379	0.191447
ANKLE1	0.717998	0.00718032	0.274142	0.169476	0.647087	0.975073	0.722707	0.00659371	0.218452	0.711923	0.00783903	0.29002	0.658924	0.00504529	0.0582519
ATPIF1	-0.232894	0.00720139	0.274594	-0.110465	0.361496	0.861852	-0.258572	0.00616754	0.159389	-0.230569	0.00793065	0.292066	-0.233592	0.0039839	0.0526906
MS4A1	2.20261	0.00721148	0.274627	1.36237	0.235883	0.733456	2.08063	0.00616762	0.257288	2.15146	0.00838452	0.298271	1.96618	0.0239582	0.12193
PIP4K2A	0.387452	0.00723574	0.275199	0.220541	0.274984	0.781219	0.376845	0.00646186	0.240959	0.373388	0.00854099	0.299541	0.409697	0.00728624	0.067583
ZNF276	0.450691	0.00725989	0.275765	0.0936646	0.686999	0.981177	0.46958	0.00717617	0.201391	0.451448	0.00737824	0.285128	0.487835	0.000739224	0.0312301
P2RX6	0.634218	0.0072853	0.276025	0.136103	0.677578	0.980091	0.68621	0.00672593	0.178574	0.635242	0.00740785	0.285764	0.757108	0.00510698	0.058596
HOXA1	0.710833	0.00728521	0.276025	0.00341095	0.992518	0.999497	0.702832	0.00764476	0.245368	0.701271	0.00816652	0.29537	0.700386	0.00811744	0.0713424
APBB1	0.226992	0.00734486	0.276335	0.102448	0.386123	0.878227	0.24622	0.00722745	0.182415	0.230067	0.00666192	0.272918	0.347697	0.00029335	0.0252632
UCHL3	-0.252742	0.00735853	0.276335	-0.0404163	0.756516	0.987722	-0.272961	0.00694397	0.182135	-0.253559	0.00738177	0.285128	-0.408191	0.000507208	0.028092
PLA2G2D	1.80153	0.00735451	0.276335	1.07021	0.255851	0.757994	1.76139	0.0070825	0.245975	1.80106	0.00759005	0.287832	2.17677	0.000558323	0.0289042
ALG1L2	0.925398	0.00732862	0.276335	-0.0448779	0.924369	0.997432	0.996481	0.00650134	0.178574	0.902495	0.00855055	0.299541	1.01813	0.00181238	0.0408981
LIPI	-1.15492	0.00733791	0.276335	-0.497952	0.407373	0.891049	-1.13363	0.00743197	0.247181	-1.16134	0.00721171	0.283343	-1.1939	0.00262387	0.0456904
FAM179B	-0.156264	0.00735511	0.276335	-0.0950156	0.244989	0.745877	-0.157578	0.00630186	0.213554	-0.157795	0.00694101	0.277846	-0.191644	0.00474846	0.056993
RASL11B	-0.891562	0.00734347	0.276335	-1.92894	3.31769e-05	0.0147276	-0.857168	0.00659714	0.249797	-0.917361	0.00544771	0.25004	-0.671481	0.028725	0.134394
GS1-251I9.4	-0.355405	0.00737386	0.276562	-0.103899	0.572812	0.958209	-0.382873	0.00681602	0.182135	-0.356828	0.0073481	0.284938	-0.4882	0.003844	0.052369
ZZZ3	-0.220328	0.00739004	0.276819	-0.117594	0.306893	0.813802	-0.219458	0.00783601	0.241688	-0.22049	0.00756738	0.287444	-0.361749	0.00110449	0.0351182
GNB1L	0.35796	0.00741836	0.277022	0.230567	0.218994	0.711061	0.388141	0.00686307	0.178574	0.35997	0.00728745	0.284248	0.429661	0.000582608	0.0291716
MIR3916	0.307855	0.00740718	0.277022	0.0555234	0.727	0.985642	0.327573	0.00584189	0.178105	0.30642	0.00789095	0.291182	0.270794	0.00244538	0.0449352
MIR3150B	0.467294	0.00742338	0.277022	0.042931	0.858395	0.99293	0.475811	0.00777967	0.226383	0.46361	0.00807184	0.293847	0.319707	0.0818897	0.254686
ALYREF	0.171042	0.00745058	0.27746	0.124981	0.164177	0.616755	0.174669	0.00645303	0.206757	0.17197	0.00733196	0.284938	0.179426	0.00509724	0.0585577
LINC00896	0.618313	0.00747245	0.27746	0.760854	0.01987	0.159163	0.591239	0.00666078	0.254963	0.625946	0.0068697	0.27657	0.629898	0.00828927	0.0719194
LOC390937	1.19446	0.0074641	0.27746	0.0398831	0.948206	0.997432	1.21126	0.0072766	0.222755	1.17143	0.00856796	0.299738	1.21453	0.00831114	0.0720162
PRRX2	-0.682447	0.00745808	0.27746	-1.6995	1.43007e-06	0.00233799	-0.59994	0.0049236	0.269042	-0.699706	0.00584379	0.258782	-0.489212	0.0263725	0.128081
ZNF429	-0.292986	0.00754097	0.278672	0.0286532	0.848403	0.992129	-0.310455	0.00718028	0.195111	-0.290974	0.00814688	0.295133	-0.511788	4.08e-05	0.0154141
HCLS1	0.738241	0.00751886	0.278672	0.1565	0.682496	0.981177	0.719513	0.00696165	0.247111	0.722956	0.00867083	0.300089	0.804295	0.000892478	0.0332412
SDCCAG3	0.177433	0.00755644	0.278672	0.0898798	0.333206	0.837771	0.189667	0.00760191	0.194563	0.175693	0.00830591	0.297991	0.231845	0.00246677	0.0450461
ZNF252P	-0.236088	0.00754487	0.278672	-0.01697	0.889126	0.997136	-0.251504	0.00725431	0.193207	-0.237832	0.00729209	0.284248	-0.296535	0.00388816	0.0524004
KIAA0895	-0.269169	0.00756131	0.278672	-0.11849	0.399556	0.88584	-0.284154	0.00691896	0.194563	-0.268979	0.00782873	0.29002	-0.323079	0.00515341	0.0587477
SNORD119	0.516949	0.00754872	0.278672	0.393899	0.14778	0.583489	0.507889	0.00804452	0.253249	0.511986	0.00828803	0.297708	0.489728	0.0215642	0.115292
LOC102723446	0.893929	0.00758059	0.279037	0.334157	0.473652	0.925643	0.892783	0.0071029	0.233172	0.890398	0.00803435	0.293038	0.697584	0.056888	0.203378
MIR3176	0.712405	0.00760879	0.279729	0.14885	0.687251	0.981177	0.760469	0.00731471	0.193207	0.710702	0.00797604	0.292066	0.884381	0.00343711	0.0502823
MAP3K14-AS1	0.268981	0.00763133	0.279866	0.265044	0.0624522	0.344355	0.268626	0.006779	0.227877	0.270406	0.00751906	0.286708	0.341252	0.000128635	0.0204326
TMEM184C	-0.236441	0.00763044	0.279866	0.0706789	0.555495	0.952249	-0.252552	0.00748261	0.193345	-0.235436	0.0081032	0.294268	-0.239254	0.000593663	0.029314
MTA3	-0.147384	0.00765946	0.280551	-0.132743	0.0883995	0.429173	-0.147386	0.00803264	0.240959	-0.147145	0.00798365	0.292066	-0.189156	0.00342544	0.0502634
RTN3	-0.296571	0.00772127	0.28212	-0.0357463	0.816084	0.98952	-0.316131	0.00708593	0.19199	-0.291846	0.00874228	0.300551	-0.298637	0.00154423	0.0388139
KCNA10	0.426771	0.00771816	0.28212	0.0470577	0.831428	0.98952	0.430215	0.00842458	0.239574	0.422117	0.00853122	0.299541	0.350528	0.0827148	0.256261
TRPC4AP	0.131081	0.00777771	0.283629	-0.0354734	0.595092	0.963632	0.14323	0.0063808	0.167689	0.129379	0.00868726	0.300089	0.15677	0.00105602	0.0347162
RASSF2	0.724959	0.00778162	0.283629	0.112467	0.765216	0.987815	0.724565	0.00779423	0.239574	0.707253	0.00906249	0.30664	0.738402	0.00701369	0.0664335
DCN	-1.09457	0.00782623	0.284905	-2.36627	3.90739e-05	0.0157046	-1.04949	0.00723035	0.259611	-1.12727	0.00575827	0.257879	-1.11164	0.016113	0.0994774
FAM78A	0.753108	0.00783603	0.284914	0.369487	0.350711	0.853827	0.723109	0.00736736	0.259611	0.74449	0.00868349	0.300089	0.872343	0.00278188	0.0465327
RP11-745C15.2	-0.633265	0.00786364	0.285568	-0.759988	0.0240206	0.180455	-0.63662	0.00766237	0.23691	-0.641553	0.00718112	0.282889	-0.795577	0.00581414	0.0611471
PPP1R9B	0.266788	0.0079063	0.286049	0.161807	0.25058	0.752416	0.268964	0.00746603	0.231065	0.265489	0.00842679	0.298369	0.41883	0.000354572	0.0259912
VARS	0.218793	0.00790033	0.286049	0.0678189	0.553727	0.951671	0.240132	0.006321	0.166915	0.219333	0.00797528	0.292066	0.308031	0.000628344	0.0296366
KLK2	-1.21977	0.00792498	0.286049	-1.12019	0.0837359	0.415265	-1.20229	0.00814837	0.251457	-1.25469	0.00594793	0.259389	-1.52998	0.000778681	0.0320106
LOC100289455	0.561756	0.0079155	0.286049	0.367271	0.216076	0.706444	0.55955	0.00818172	0.245975	0.56198	0.00812363	0.29465	0.59784	0.00539051	0.0594195
HOXA-AS3	0.502299	0.00789487	0.286049	-0.112278	0.662137	0.978513	0.495857	0.00691537	0.239574	0.498975	0.00850962	0.299519	0.630979	0.00999402	0.078366
MAP3K14	0.503311	0.00798409	0.287748	0.0187851	0.942645	0.997432	0.538779	0.0075571	0.193207	0.497382	0.00885967	0.302878	0.456468	0.0084279	0.0723622
TESPA1	1.1033	0.00799138	0.287748	0.36014	0.533721	0.946003	1.09234	0.00789543	0.247149	1.0825	0.00914607	0.307437	1.05471	0.00926395	0.0754253
MIR4489	0.777771	0.00803943	0.288504	-0.29986	0.448083	0.91394	0.824557	0.00750553	0.196594	0.781597	0.00794914	0.292066	1.12249	0.000990728	0.0341516
GYPC	0.594096	0.0080395	0.288504	0.1042	0.736942	0.986511	0.571738	0.00827405	0.260484	0.580468	0.00932107	0.309405	0.743082	0.0038041	0.0523573
ETS1	0.406392	0.00804149	0.288504	0.355655	0.0997795	0.463533	0.383053	0.00796596	0.263327	0.40331	0.00871642	0.300551	0.451067	0.0066659	0.0651734
SLC23A1	1.09551	0.00808237	0.289273	0.000562576	0.99921	0.999961	1.07583	0.00853804	0.259424	1.07471	0.00925254	0.308784	1.11934	0.0128397	0.0882599
POU4F1	0.942987	0.00807997	0.289273	0.222297	0.652586	0.976543	0.953051	0.00696698	0.221437	0.930461	0.00903094	0.306619	0.816432	0.0184777	0.106402
FRAT1	0.2262	0.00810278	0.289655	0.218945	0.0693003	0.368519	0.224188	0.00888813	0.256577	0.225445	0.00854466	0.299541	0.361482	0.000140734	0.0210544
RELL2	0.431099	0.00811406	0.28971	0.119366	0.597707	0.96392	0.449282	0.00781582	0.209614	0.431028	0.00836216	0.298271	0.529482	0.000132751	0.0204326
AQP11	-0.302851	0.00814077	0.28988	-0.176191	0.271967	0.777847	-0.313662	0.00611886	0.195181	-0.295472	0.00947164	0.309978	-0.322325	0.000230958	0.0246191
STARD3	0.187846	0.0081298	0.28988	0.140337	0.159717	0.609637	0.20092	0.00759203	0.193802	0.187475	0.00849105	0.29941	0.297972	0.000339188	0.025735
PSEN2	0.198037	0.00816447	0.28988	0.165284	0.116985	0.513409	0.202396	0.00646425	0.206529	0.200544	0.00749635	0.286208	0.280803	0.00077541	0.031957
CLUAP1	-0.152447	0.00815547	0.28988	-0.0859135	0.287159	0.793339	-0.153114	0.00785317	0.239574	-0.148755	0.00948492	0.309978	-0.146891	0.000872778	0.0331099
PDE3B	0.95405	0.00816757	0.28988	0.246056	0.623131	0.970018	0.959048	0.00798443	0.239574	0.927828	0.00956635	0.309978	0.85768	0.0217994	0.116048
SEC31B	0.57597	0.00819696	0.289886	0.12149	0.687398	0.981177	0.602336	0.00844142	0.213885	0.574358	0.00861057	0.299878	0.638471	0.000490352	0.028092
PRAMENP	1.00213	0.00818403	0.289886	0.160502	0.759469	0.987815	0.99088	0.00812822	0.248749	0.985742	0.00927121	0.308784	0.895923	0.0295328	0.136371
UGT2B17	1.32761	0.00819505	0.289886	0.825414	0.241243	0.740841	1.26142	0.00703192	0.259611	1.3196	0.00879606	0.301744	0.846563	0.0452118	0.177213
SSH2	0.287343	0.00821698	0.290249	0.0476543	0.751392	0.987722	0.286103	0.00849556	0.248731	0.286431	0.00865379	0.300089	0.301986	0.0139796	0.09215
FYN	0.292529	0.00848364	0.29058	-0.0109888	0.942562	0.997432	0.302999	0.00596222	0.195023	0.287928	0.00957803	0.309978	0.296987	4.14e-05	0.0154141
ABTB1	0.333328	0.00851636	0.29058	0.0436351	0.803214	0.98952	0.360365	0.00783335	0.191387	0.333958	0.00863561	0.300089	0.448336	6.08e-05	0.0172369
ZC3H12C	-0.275171	0.00845855	0.29058	-0.0712424	0.623436	0.970199	-0.295566	0.00766149	0.193207	-0.281728	0.00682037	0.276365	-0.367621	0.000142134	0.0210544
MAP9	-0.367878	0.00827221	0.29058	-0.127032	0.512508	0.942285	-0.384134	0.00792066	0.209614	-0.371194	0.00788011	0.291143	-0.655418	0.000180641	0.0228622
KIAA0825	-0.274108	0.00848065	0.29058	-0.208255	0.155121	0.599763	-0.278041	0.0086625	0.239574	-0.275374	0.00840842	0.298271	-0.466183	0.0002683	0.0246781
GAS6-AS1	0.667243	0.00849712	0.29058	0.14027	0.689813	0.981574	0.673874	0.00835138	0.239574	0.670468	0.00840941	0.298271	0.786439	0.000321563	0.025284
HEMK1	0.271555	0.00848804	0.29058	0.158669	0.272553	0.778775	0.279768	0.00846252	0.226261	0.274927	0.00782018	0.29002	0.304387	0.000398404	0.0267315
DPH2	0.155003	0.00861336	0.29058	0.0707503	0.390759	0.87997	0.165354	0.00875104	0.204029	0.153766	0.00934725	0.309731	0.24893	0.000514698	0.02814
ATP6V1D	-0.207363	0.00839762	0.29058	-0.0307874	0.777199	0.988763	-0.226937	0.0076259	0.181181	-0.207263	0.0086731	0.300089	-0.287487	0.000673476	0.0303489
LINC00869	0.489405	0.00824829	0.29058	0.160875	0.532605	0.946003	0.466631	0.0058916	0.247181	0.49031	0.00836758	0.298271	0.498757	0.000972276	0.0340606
KCNK10	0.851384	0.00858512	0.29058	1.45675	0.0014333	0.0791885	0.751133	0.00344027	0.257805	0.860096	0.00808679	0.294031	0.958036	0.00117332	0.0356013
FNTA	-0.24346	0.00844215	0.29058	-0.1201	0.352832	0.855194	-0.239055	0.0064267	0.238085	-0.243779	0.00859986	0.299878	-0.397502	0.00130269	0.0364814
CLDN5	0.460054	0.00856715	0.29058	0.695952	0.00488918	0.0791885	0.433825	0.00709243	0.260484	0.456357	0.00930106	0.309405	0.703686	0.00139512	0.0373299
GATA3-AS1	0.787945	0.0086108	0.29058	-0.52695	0.184521	0.653338	0.846466	0.00847391	0.198135	0.762292	0.0101467	0.312081	0.953559	0.00146182	0.0381381
APOPT1	-0.158958	0.00858429	0.29058	-0.0613022	0.467264	0.921783	-0.161182	0.00676781	0.215228	-0.156878	0.00957361	0.309978	-0.17525	0.00149704	0.0383352
LOC102724907	0.774745	0.00828955	0.29058	-0.0183041	0.963764	0.997432	0.82681	0.00594419	0.177334	0.756893	0.00960809	0.310526	0.796818	0.00166089	0.0395867
MKL1	0.279021	0.0084702	0.29058	0.111311	0.451434	0.914064	0.275451	0.00495782	0.208781	0.279487	0.00860392	0.299878	0.325443	0.00217092	0.0431477
SCN3A	0.917205	0.00847888	0.29058	0.943773	0.055053	0.316709	0.808175	0.00611467	0.281256	0.923196	0.00826704	0.297674	1.14972	0.00295911	0.0476945
KCNIP4	-1.25159	0.00856845	0.29058	-0.196111	0.765913	0.987856	-1.23172	0.00916494	0.259611	-1.2576	0.00848247	0.29941	-1.31437	0.003055	0.0483008
ARRB1	0.377688	0.0085027	0.29058	0.0590139	0.766308	0.987856	0.366013	0.00898478	0.260484	0.369481	0.0098126	0.310997	0.490891	0.00358507	0.0511839
MIR5693	0.620671	0.00842257	0.29058	0.477222	0.14992	0.588871	0.627784	0.0091502	0.245647	0.616701	0.0090568	0.30664	0.881669	0.00400308	0.0526906
ABCA13	-0.710851	0.00861542	0.29058	-0.385791	0.308618	0.814755	-0.722939	0.00764997	0.226126	-0.672974	0.00985001	0.310997	-0.532655	0.0044708	0.0557793
ARL3	-0.208171	0.00857892	0.29058	-0.0415407	0.705057	0.984005	-0.205289	0.00892455	0.259611	-0.204401	0.00977686	0.310997	-0.217425	0.00449549	0.0558734
GMFG	0.541048	0.00853562	0.29058	0.203859	0.47711	0.927579	0.521133	0.00854168	0.260484	0.53025	0.00979349	0.310997	0.602383	0.00740611	0.0679854
RHOH	1.2159	0.00825105	0.29058	0.157744	0.80411	0.98952	1.18526	0.00800988	0.2585	1.19316	0.00943165	0.309978	1.20016	0.00799047	0.070772
RASSF5	0.367199	0.00835397	0.29058	0.205668	0.291618	0.797201	0.353268	0.00755254	0.259611	0.368204	0.00841401	0.298271	0.370333	0.0084067	0.0722636
NDUFA12	-0.247791	0.00857211	0.29058	-0.0506025	0.698515	0.982313	-0.269019	0.00837439	0.193207	-0.249029	0.00847187	0.29941	-0.345292	0.00996875	0.078271
LOC101928139	0.466347	0.00848597	0.29058	0.139423	0.571422	0.957694	0.469883	0.00871792	0.244207	0.473353	0.00760563	0.287832	0.453886	0.0119061	0.0848783
PLK1	0.687652	0.00831185	0.29058	0.270825	0.456033	0.916201	0.718007	0.00784199	0.209255	0.677279	0.00936192	0.309731	0.581325	0.0172687	0.102871
PLN	-0.684254	0.00839019	0.29058	-0.77921	0.0336442	0.226904	-0.735415	0.00776241	0.193207	-0.69001	0.00803978	0.293038	-0.738558	0.0209022	0.113223
TRAF5	0.756591	0.00833651	0.29058	0.458402	0.254346	0.756755	0.763377	0.0071251	0.225309	0.748595	0.00918452	0.307619	0.615864	0.0234673	0.120505
GZMB	1.00347	0.00861715	0.29058	0.470748	0.37793	0.87298	0.991777	0.00940686	0.259611	0.987802	0.00972091	0.310997	0.880497	0.0242366	0.122572
FGL1	-0.765123	0.00834919	0.29058	-0.627738	0.124343	0.53296	-0.755448	0.00795203	0.248731	-0.760426	0.00896469	0.305766	-0.674879	0.025805	0.126553
INPP5B	0.26915	0.00855439	0.29058	0.183593	0.201658	0.682942	0.280674	0.00631547	0.195111	0.267986	0.00907508	0.306717	0.187303	0.0259239	0.126814
MUSK	1.47485	0.00848238	0.29058	0.676379	0.387574	0.87901	1.45802	0.00859919	0.254751	1.4332	0.0099426	0.311713	1.21131	0.0482006	0.184716
LOC101929625	1.01487	0.00829806	0.29058	0.214257	0.687628	0.981177	1.00083	0.00771058	0.247181	0.997098	0.00944174	0.309978	0.77859	0.0571988	0.203862
LRMP	0.944023	0.00858192	0.29058	0.450398	0.369706	0.867314	0.913171	0.00739676	0.256577	0.930276	0.00963708	0.310526	0.629905	0.0603642	0.210928
HEPACAM	0.883595	0.0086162	0.29058	-0.0969771	0.833077	0.989759	0.900455	0.00806932	0.229972	0.867468	0.00982363	0.310997	0.763281	0.0964285	0.280926
TEX40	-0.764888	0.00843082	0.29058	-1.04704	0.0107541	0.108353	-0.834059	0.0055994	0.162192	-0.745752	0.00981844	0.310997	-0.423065	0.153935	0.377336
SYP-AS1	0.581724	0.00829339	0.29058	0.108459	0.722264	0.985588	0.608633	0.00846046	0.213849	0.586598	0.00794845	0.292066	0.430296	0.169257	0.400672
DENND3	0.378565	0.00863758	0.290939	-0.0090481	0.963548	0.997432	0.403101	0.00799947	0.198607	0.372178	0.00979459	0.310997	0.428482	0.000761469	0.031675
CDC27	-0.319485	0.00865766	0.290956	-0.0527593	0.7541	0.987722	-0.334459	0.00915116	0.221437	-0.322065	0.00832507	0.298271	-0.476679	0.00183712	0.0410811
PDP2	-0.215199	0.00865273	0.290956	-0.0751986	0.510087	0.941685	-0.211263	0.00810966	0.254085	-0.209845	0.0100688	0.311826	-0.199576	0.00673303	0.0654316
SERTAD4	-0.528638	0.00872961	0.291289	-0.66764	0.0191473	0.155044	-0.473464	0.00642616	0.275349	-0.531648	0.00857633	0.299738	-0.67527	7.23e-05	0.0185477
TRIM25	0.14118	0.00869075	0.291289	0.157436	0.0383573	0.248666	0.139231	0.00645747	0.233911	0.141452	0.00880965	0.301862	0.18972	0.000390358	0.0264688
NOL6	0.175511	0.00873501	0.291289	0.0546916	0.556963	0.953163	0.188921	0.00863738	0.198423	0.175065	0.00915299	0.307437	0.29622	0.000454962	0.0278696
RAD54L2	0.133264	0.00870801	0.291289	0.0106541	0.879165	0.995443	0.151067	0.00385677	0.11948	0.130558	0.00999903	0.311713	0.188203	0.00066303	0.030305
PCED1B	0.524134	0.00873086	0.291289	0.16686	0.548527	0.950406	0.505271	0.00768845	0.259611	0.515457	0.00988532	0.31145	0.458396	0.00642192	0.0640549
PWRN2	0.908279	0.00869293	0.291289	0.0783613	0.869686	0.994272	0.933356	0.00816553	0.224199	0.902892	0.00931586	0.309405	0.883538	0.0319044	0.143057
LOC101927949	-0.599764	0.00873612	0.291289	-1.31994	3.61301e-05	0.0151349	-0.585818	0.00773051	0.253295	-0.61393	0.00707822	0.279988	-0.572889	0.0387803	0.161422
GCSAM	1.4897	0.00878024	0.292432	0.612959	0.439722	0.910042	1.45591	0.00860755	0.259611	1.45784	0.0101155	0.312042	1.40228	0.00982461	0.0776284
CASC1	-0.481702	0.0088403	0.29258	-0.188972	0.461481	0.918638	-0.529082	0.00581864	0.162192	-0.472886	0.0100755	0.311826	-0.626289	0.000133964	0.0204326
SEC31A	-0.142877	0.00880333	0.29258	-0.195865	0.0110868	0.11043	-0.148098	0.00770409	0.211598	-0.145313	0.00772413	0.289433	-0.187575	0.000565758	0.0289567
FNDC3A	-0.217391	0.00884373	0.29258	-0.0594354	0.606469	0.965874	-0.210985	0.0086336	0.260484	-0.215401	0.00965762	0.310526	-0.324765	0.000875605	0.0331166
PPP1R42	-0.67786	0.0088201	0.29258	-0.142348	0.691612	0.981574	-0.712926	0.00609666	0.187852	-0.665172	0.0100685	0.311826	-0.792233	0.00210425	0.0429264
SNORA28	-0.514322	0.00885897	0.29258	-0.421896	0.127358	0.538968	-0.51393	0.00828163	0.245304	-0.519342	0.00838724	0.298271	-0.6504	0.00217625	0.0431795
RP11-178C3.2	-0.512331	0.00884164	0.29258	-0.092141	0.733876	0.986511	-0.528102	0.00827404	0.222755	-0.506777	0.00974395	0.310997	-0.421122	0.00423116	0.0541149
BCKDHB	-0.250679	0.00883657	0.29258	0.01318	0.920071	0.997432	-0.27294	0.00793593	0.186913	-0.249117	0.00948506	0.309978	-0.277644	0.00674569	0.0654417
DOCK8	0.622575	0.00886338	0.29258	0.114089	0.729151	0.985642	0.603515	0.00841558	0.260484	0.608752	0.0102348	0.312687	0.631016	0.0103502	0.0796926
SNORD42A	0.576748	0.0088938	0.293259	0.526673	0.0902441	0.435642	0.558894	0.00799857	0.259611	0.574786	0.00937252	0.309731	0.5769	0.00798458	0.0707621
C5orf49	-0.630651	0.00893406	0.293935	-0.22245	0.507984	0.940576	-0.653879	0.0068591	0.201072	-0.633714	0.00884125	0.302597	-0.560392	0.00342436	0.0502634
VCAM1	0.907752	0.00893219	0.293935	-0.0744075	0.875708	0.995046	0.930639	0.00817614	0.226383	0.887242	0.0103245	0.312701	0.89805	0.0117284	0.0841968
SP110	0.432056	0.00899992	0.294797	0.11663	0.61184	0.96704	0.45334	0.00793818	0.206529	0.430475	0.00949938	0.309978	0.405136	0.00382838	0.052369
LOC102724299	0.486807	0.00899272	0.294797	0.323154	0.216891	0.707245	0.455699	0.00804506	0.267745	0.477649	0.0102648	0.312687	0.632997	0.0132661	0.089795
IL16	0.850592	0.00899057	0.294797	0.100742	0.822841	0.98952	0.834693	0.00870017	0.259611	0.839468	0.0100167	0.311713	0.841993	0.0160108	0.0992734
SMIM6	0.69777	0.00897465	0.294797	0.671692	0.0746426	0.386043	0.702365	0.00778287	0.237766	0.699848	0.00902054	0.306619	0.513839	0.0874073	0.26457
IL20RA	-0.854078	0.00913378	0.296857	-1.35137	0.00349757	0.0791885	-0.814819	0.00932348	0.268034	-0.874113	0.00743692	0.285899	-1.22104	3.24e-05	0.0134473
RHBDF2	0.409726	0.00911114	0.296857	0.0264167	0.902965	0.997224	0.43463	0.00842208	0.204029	0.403799	0.010214	0.312687	0.533303	0.000124567	0.0204326
SHKBP1	0.204897	0.00918258	0.296857	0.0376505	0.72971	0.985759	0.21985	0.00826156	0.196594	0.205391	0.00927103	0.308784	0.324126	0.000191852	0.0229558
C9orf106	0.591324	0.00916066	0.296857	-0.0202866	0.948099	0.997432	0.616066	0.00799306	0.211531	0.581283	0.0103791	0.31317	0.717442	0.000491152	0.028092
DHX40	-0.23505	0.00918219	0.296857	-0.0479065	0.701751	0.983291	-0.247629	0.00876153	0.211873	-0.233542	0.00986133	0.311024	-0.334	0.000622649	0.0296366
QSER1	-0.251773	0.00910939	0.296857	-0.0792135	0.555456	0.952237	-0.247562	0.00763566	0.247371	-0.252967	0.00902402	0.306619	-0.417564	0.000683224	0.0304654
SP6	0.67901	0.00913541	0.296857	0.828032	0.0245256	0.182543	0.67134	0.0085805	0.254443	0.672564	0.0099888	0.311713	0.821146	0.000760184	0.0316658
UBN1	0.170177	0.00914615	0.296857	0.0526214	0.562419	0.954794	0.178704	0.00907427	0.217728	0.170163	0.00941253	0.309978	0.240128	0.00129129	0.0362659
TAX1BP1	-0.199949	0.00907715	0.296857	-0.0205723	0.845895	0.991355	-0.199307	0.00848332	0.247371	-0.202882	0.0081832	0.29537	-0.298683	0.00281905	0.046829
ARHGAP9	0.915688	0.00918182	0.296857	0.133912	0.783038	0.98952	0.922243	0.00865654	0.244069	0.901531	0.0103368	0.312755	0.893897	0.00505121	0.0582977
CXorf30	-0.909288	0.00917866	0.296857	-0.701483	0.15322	0.596369	-0.922573	0.00621765	0.208781	-0.921547	0.00838067	0.298271	-1.00784	0.00839441	0.072234
TOX3	0.691904	0.00911972	0.296857	-0.0324493	0.929011	0.997432	0.757014	0.00799253	0.184515	0.690715	0.0094969	0.309978	0.602835	0.0222208	0.11715
APOO	-0.258976	0.00919582	0.296962	0.0504485	0.709752	0.984905	-0.279532	0.00902564	0.199162	-0.261693	0.00865048	0.300089	-0.33734	0.0105093	0.0801866
SCN10A	0.418477	0.00930271	0.298792	0.190293	0.397422	0.884109	0.401936	0.00965174	0.266297	0.419078	0.00946341	0.309978	0.558936	0.00251901	0.0451443
CPLX3	0.653549	0.00930232	0.298792	0.196884	0.573316	0.958645	0.642274	0.009094	0.259611	0.647723	0.0101354	0.312056	0.749015	0.00564784	0.0605046
LOC101928660	0.495092	0.00928349	0.298792	0.216799	0.414777	0.894345	0.488777	0.0100514	0.260484	0.493373	0.00978278	0.310997	0.522153	0.0133494	0.0899758
ANKRD44	0.557139	0.00926894	0.298792	0.253622	0.396682	0.883689	0.526574	0.00844716	0.265647	0.545601	0.0106432	0.317014	0.465617	0.0326575	0.144797
SULT1B1	0.735727	0.00927988	0.298792	0.978208	0.0144327	0.129607	0.717932	0.00890498	0.260484	0.723449	0.0104989	0.314458	0.510642	0.154771	0.378536
GLRA3	0.900306	0.00932465	0.299173	0.441692	0.361856	0.862366	0.927651	0.00963156	0.239574	0.903026	0.00936876	0.309731	0.964997	0.0107193	0.0807529
GPATCH3	0.183195	0.00935951	0.299199	0.0620066	0.527724	0.944404	0.198064	0.00922387	0.199668	0.184857	0.00892547	0.304778	0.309266	0.000586568	0.0292838
SNAI3	0.522734	0.00937968	0.299199	0.0601374	0.828806	0.98952	0.517018	0.00817408	0.249113	0.525826	0.00920068	0.307814	0.589104	0.00157128	0.0390907
WDFY4	0.918149	0.00936576	0.299199	0.166717	0.733466	0.986378	0.929302	0.00909758	0.245295	0.901963	0.0106337	0.317014	0.988536	0.00204038	0.0424294
LOC101927764	-0.686041	0.00937879	0.299199	-0.00940248	0.979365	0.998744	-0.702218	0.00949793	0.240445	-0.691413	0.00904618	0.30664	-0.615604	0.00331129	0.0497639
LOC102724745	1.21087	0.00938579	0.299199	-0.0894347	0.888733	0.997136	1.18046	0.00879247	0.260484	1.19531	0.010436	0.313453	1.22473	0.0122776	0.0862038
ITGBL1	-0.980008	0.00938555	0.299199	-1.99857	0.000159457	0.0353924	-0.904928	0.0080294	0.27451	-1.01357	0.00658649	0.2702	-0.592423	0.155135	0.378976
GPR50	0.544868	0.00939978	0.299324	0.186299	0.523822	0.9437	0.553479	0.0101177	0.250838	0.545188	0.00962361	0.310526	0.660246	0.0154772	0.0972785
ZMYM4	-0.144377	0.00941585	0.299499	-0.0118735	0.877066	0.995135	-0.143297	0.0097439	0.259611	-0.144613	0.00956363	0.309978	-0.224748	0.00328132	0.0495628
LOC101929759	0.954997	0.00942542	0.299499	0.329249	0.520562	0.9437	0.97431	0.00920767	0.239574	0.950571	0.0100064	0.311713	0.893597	0.0208332	0.113131
LOC101928361	0.853169	0.00945652	0.300166	0.280763	0.539695	0.948007	0.826414	0.00928262	0.260484	0.851858	0.00983174	0.310997	0.765814	0.0301484	0.138056
NADK	0.202723	0.00956834	0.30092	0.115794	0.29105	0.79655	0.209912	0.00897067	0.227877	0.201584	0.0102192	0.312687	0.304393	0.000298014	0.0252632
FMNL1	0.603698	0.0094985	0.30092	0.191092	0.55535	0.952117	0.611427	0.00863474	0.239574	0.594859	0.0106472	0.317014	0.70226	0.000956821	0.0338928
PRKAA2	-0.385581	0.00958443	0.30092	-0.275886	0.187406	0.658457	-0.408209	0.00851318	0.206529	-0.387374	0.00950317	0.309978	-0.50017	0.00115351	0.0356013
DGKA	0.65162	0.00952938	0.30092	0.0384042	0.911796	0.997432	0.697065	0.00844747	0.199202	0.642066	0.010682	0.317014	0.640171	0.00341804	0.0502634
ENY2	-0.231227	0.00950756	0.30092	-0.0811679	0.513593	0.942934	-0.238741	0.0100531	0.239574	-0.23422	0.00873647	0.300551	-0.312016	0.00607083	0.0623046
BICD2	0.161537	0.00959625	0.30092	0.0590426	0.49712	0.935307	0.158477	0.00938157	0.260484	0.160549	0.0102802	0.312687	0.19982	0.0081558	0.0714933
ST8SIA6-AS1	-0.518321	0.0095559	0.30092	-0.515018	0.0681294	0.364443	-0.527265	0.00876937	0.239574	-0.518187	0.00984352	0.310997	-0.607509	0.0128367	0.0882599
LINC00501	-0.484629	0.00959535	0.30092	-0.263909	0.314016	0.819131	-0.499683	0.00968177	0.239574	-0.479303	0.0105659	0.316113	-0.518309	0.0166873	0.101206
LOC102724331	0.565268	0.00955931	0.30092	0.789742	0.0104489	0.106825	0.549898	0.00981839	0.26183	0.578699	0.00777643	0.29002	0.687357	0.023725	0.121292
HBCBP	1.07314	0.00951653	0.30092	0.683908	0.239135	0.737972	1.05168	0.00920322	0.260484	1.05942	0.0105754	0.316113	1.17483	0.0461455	0.179649
NPY5R	0.765882	0.00960169	0.30092	0.72511	0.0822316	0.410966	0.674268	0.00803491	0.301433	0.769707	0.00949312	0.309978	0.775458	0.0502818	0.189325
GABRA2	0.899116	0.009539	0.30092	0.0576201	0.904159	0.997224	0.923544	0.00965204	0.239574	0.880951	0.0109281	0.318548	0.641434	0.147076	0.366237
LRWD1	0.287575	0.0096549	0.301901	0.0723976	0.63908	0.973437	0.304396	0.00989937	0.221437	0.290363	0.00915816	0.307437	0.3866	0.000674911	0.0303489
LOC102724867	0.605036	0.00967358	0.301901	0.27661	0.397436	0.884109	0.611428	0.00923961	0.247149	0.594984	0.010931	0.318548	0.681516	0.00107756	0.0348735
RASSF1	0.266578	0.00966278	0.301901	0.0173858	0.902653	0.997224	0.278009	0.00934255	0.226387	0.263105	0.0107469	0.317084	0.367705	0.00154689	0.0388139
LOC101929445	0.455025	0.00966515	0.301901	0.0211456	0.930501	0.997432	0.484289	0.00959379	0.21357	0.445576	0.0110904	0.319622	0.509249	0.0137294	0.0913306
LOC101928061	-0.370582	0.00972644	0.302543	-0.164019	0.412825	0.893268	-0.394969	0.00992038	0.215332	-0.359561	0.0114058	0.324104	-0.405757	0.00179707	0.0407691
RNF216-IT1	0.52947	0.00971147	0.302543	0.152203	0.593029	0.962973	0.554723	0.00928572	0.222301	0.527138	0.0102908	0.312687	0.662429	0.00239939	0.0444904
LINC00528	0.828237	0.00973364	0.302543	0.269125	0.546364	0.950162	0.819818	0.0097565	0.260484	0.82688	0.0101244	0.312042	0.939131	0.00335252	0.0499218
CALCRL	-0.537789	0.00973484	0.302543	-0.337968	0.247094	0.748032	-0.577943	0.00865374	0.199061	-0.537909	0.00999139	0.311713	-0.652967	0.00646774	0.0642497
SAMD10	0.286206	0.0097457	0.302544	0.221225	0.155758	0.601239	0.290833	0.00857045	0.239574	0.287607	0.00964403	0.310526	0.384541	0.00139987	0.0373299
RP11-28G8.1	0.451353	0.00975523	0.302544	0.0971682	0.688445	0.981177	0.456381	0.0106164	0.259611	0.453369	0.00968745	0.310997	0.504202	0.0138278	0.091739
LIME1	0.716321	0.00980026	0.303268	0.0927148	0.809045	0.98952	0.722827	0.00955663	0.249797	0.717785	0.00992148	0.311713	0.736572	0.00385739	0.05238
AC002480.3	0.632117	0.00981935	0.303268	0.878024	0.0111936	0.111115	0.612878	0.00945219	0.260484	0.612642	0.0115313	0.32447	0.691827	0.00421604	0.054103
SPTY2D1-AS1	-0.297183	0.00979406	0.303268	-0.349195	0.0317801	0.218409	-0.295901	0.00989774	0.259611	-0.297629	0.00995632	0.311713	-0.271857	0.0606512	0.211451
CSN3	0.462018	0.00981092	0.303268	0.0915531	0.712128	0.984945	0.471322	0.0100712	0.247371	0.459359	0.0104834	0.314311	0.286208	0.197319	0.440856
AKNA	0.568585	0.00988308	0.30389	0.134958	0.659251	0.978222	0.624055	0.00813354	0.184515	0.567738	0.0102676	0.312687	0.56955	0.00334566	0.049903
TCF7	0.607799	0.00987842	0.30389	0.345567	0.29536	0.800418	0.671777	0.00682938	0.166915	0.607336	0.0102104	0.312687	0.661614	0.00346952	0.0505246
PRKCE	0.353136	0.00989058	0.30389	0.299611	0.12039	0.522265	0.319896	0.00728529	0.278747	0.353786	0.0100283	0.311713	0.341304	0.0169204	0.101842
RP11-34F13.2	0.685433	0.009877	0.30389	0.527353	0.158416	0.607478	0.655954	0.00754682	0.260484	0.693698	0.009164	0.307437	0.510723	0.0465978	0.180858
ZPBP2	0.852287	0.00986294	0.30389	0.710629	0.1267	0.537792	0.855301	0.00852838	0.245295	0.853407	0.0100404	0.311713	0.652692	0.06476	0.220687
FAM35A	-0.304514	0.00993653	0.304987	-0.172444	0.29765	0.802657	-0.300918	0.00977068	0.260484	-0.30666	0.00965589	0.310526	-0.527861	0.000486994	0.028092
CR2	1.97339	0.00997528	0.305861	1.18579	0.26974	0.775355	1.90211	0.00925342	0.262337	1.94927	0.0110441	0.319527	1.93016	0.0207984	0.113054
LOC102724833	0.443168	0.00998676	0.305897	0.337795	0.162898	0.614734	0.44002	0.0109626	0.260484	0.431352	0.0116383	0.324863	0.409636	0.011214	0.0824741
DYNLRB2	-0.443008	0.0100103	0.30622	-0.279133	0.247676	0.748844	-0.438949	0.00982745	0.260484	-0.439528	0.0108274	0.317084	-0.467678	0.00117572	0.0356013
SKAP1	0.998838	0.0100179	0.30622	0.0702946	0.895549	0.997224	0.987804	0.00893644	0.2585	0.986935	0.0110735	0.319622	1.02391	0.00540964	0.0594366
FAXDC2	-0.419492	0.01006	0.306867	-0.0870307	0.700346	0.982525	-0.44773	0.00850208	0.200659	-0.402087	0.0118558	0.324863	-0.339406	0.00530556	0.0591668
ZFP3	-0.214778	0.0100769	0.306867	-0.0515743	0.656434	0.977612	-0.229341	0.00969836	0.211937	-0.215784	0.00999015	0.311713	-0.277528	0.00726929	0.0675213
HIVEP2	0.17723	0.010056	0.306867	0.0222244	0.815517	0.98952	0.190425	0.00837879	0.196594	0.170645	0.0118647	0.324863	0.128088	0.0427444	0.17119
LINC00839	0.778446	0.0100803	0.306867	0.209332	0.61872	0.969291	0.7976	0.0103828	0.247371	0.748518	0.011894	0.324863	0.684691	0.0526603	0.194658
RP11-330A16.1	1.18073	0.0100951	0.307004	0.945957	0.14331	0.574644	1.19579	0.00949814	0.247371	1.16743	0.0111206	0.320182	1.1083	0.00789567	0.070361
FRS2	-0.282802	0.0101287	0.307474	-0.145135	0.345907	0.849452	-0.277504	0.00893064	0.259611	-0.28588	0.00950861	0.309978	-0.463447	0.000637173	0.0297501
UGT2B11	-0.992441	0.0101313	0.307474	-0.550702	0.308641	0.814755	-0.975471	0.00863639	0.259611	-0.992022	0.0104442	0.313453	-1.26201	0.000785847	0.0321053
TTC30A	-0.328132	0.0101548	0.307875	-0.09113	0.607741	0.96624	-0.348095	0.00951985	0.214727	-0.328703	0.0103031	0.312687	-0.399538	0.000916337	0.0334788
CCAR2	0.199034	0.0102047	0.30813	0.0852473	0.430962	0.904112	0.215434	0.00917042	0.199082	0.20211	0.0091576	0.307437	0.308113	0.000369868	0.0263
ZNF565	-0.171407	0.0102014	0.30813	-0.231597	0.0141032	0.127689	-0.160026	0.00951384	0.281133	-0.171572	0.0104107	0.31317	-0.220501	0.000463817	0.0278696
LOC102724740	0.65472	0.0101941	0.30813	0.347438	0.330379	0.834838	0.657482	0.0105214	0.259611	0.645672	0.0113672	0.323834	0.713028	0.00427039	0.0543242
MRPL13	-0.321401	0.0102045	0.30813	-0.139793	0.42393	0.899745	-0.330163	0.0110213	0.251356	-0.321711	0.0104137	0.31317	-0.471028	0.0104876	0.080176
GPR114	0.795306	0.0102196	0.308267	0.376571	0.38462	0.876647	0.788377	0.00933112	0.259611	0.776994	0.0117948	0.324863	0.804713	0.00495928	0.0578427
NLRP1	0.482711	0.0102507	0.308891	-0.133934	0.600252	0.964386	0.491788	0.0107716	0.254963	0.480816	0.010821	0.317084	0.436636	0.000131023	0.0204326
PTK2B	0.390991	0.0102668	0.309063	0.295182	0.168502	0.624604	0.389203	0.00891794	0.253295	0.38856	0.0109937	0.318872	0.482299	0.000117892	0.0204326
RRS1	0.174823	0.0103778	0.309076	0.172225	0.0736759	0.383016	0.180628	0.0061441	0.196594	0.172668	0.0114862	0.324324	0.273353	7.18e-06	0.00712108
RP5-1103G7.4	-0.246	0.0103815	0.309076	-0.0924568	0.48992	0.933559	-0.24964	0.0109554	0.259611	-0.241958	0.011704	0.324863	-0.308161	9.53e-06	0.00833581
HIP1R	0.317622	0.0103326	0.309076	0.139671	0.419712	0.897103	0.350354	0.0097966	0.195114	0.324269	0.00873694	0.300551	0.444971	0.000225282	0.0246191
RELT	0.633613	0.0103503	0.309076	0.03129	0.926879	0.997432	0.681036	0.0087182	0.199082	0.619836	0.0118964	0.324863	0.788982	0.000389777	0.0264688
E2F4	0.195879	0.0103107	0.309076	0.0252894	0.810849	0.98952	0.203911	0.0102003	0.239574	0.194026	0.0112466	0.322831	0.279383	0.000505684	0.028092
SLC7A6OS	0.150624	0.0103531	0.309076	0.05648	0.490744	0.933887	0.156521	0.0110508	0.245304	0.15106	0.0104109	0.31317	0.178469	0.00110245	0.0351182
GRIN3A	0.816317	0.0103446	0.309076	0.659918	0.141097	0.569792	0.78554	0.0102227	0.270838	0.821483	0.0101174	0.312042	0.959657	0.00145711	0.0380829
RWDD4	-0.271472	0.010365	0.309076	0.0533434	0.712104	0.984945	-0.294452	0.0094323	0.199668	-0.274944	0.00955881	0.309978	-0.434928	0.00170498	0.0398033
NCAPD2	0.204656	0.0103158	0.309076	0.171772	0.126546	0.537436	0.203735	0.00987113	0.259611	0.205956	0.0100869	0.311854	0.214809	0.00267585	0.0457337
CYP2D7P	0.609683	0.0103791	0.309076	0.270756	0.41547	0.895049	0.641876	0.00942326	0.219917	0.608688	0.0107887	0.317084	0.651563	0.00322394	0.0492294
SEMA4D	0.412128	0.0103739	0.309076	0.166209	0.459075	0.917536	0.408273	0.010794	0.260484	0.411294	0.0108121	0.317084	0.440752	0.0047438	0.056993
TAZ	0.321311	0.0104257	0.309773	0.0785977	0.652047	0.976543	0.330055	0.011059	0.251457	0.320879	0.0108153	0.317084	0.421258	0.000263298	0.0246781
WAS	0.832437	0.0104246	0.309773	0.17791	0.693296	0.982001	0.815832	0.00950806	0.260484	0.81781	0.0118053	0.324863	0.881546	0.00277755	0.0465327
CCDC104	-0.177989	0.0104704	0.310579	-0.120116	0.218926	0.711035	-0.174972	0.00866012	0.259611	-0.176854	0.0112193	0.3224	-0.159238	0.00862202	0.0732047
MIR7854	0.644446	0.0104738	0.310579	0.386686	0.27364	0.780001	0.669632	0.0101535	0.239574	0.644949	0.0107014	0.317014	0.77448	0.0177249	0.104205
TSC22D4	0.229471	0.0105111	0.311376	0.146488	0.244765	0.745577	0.248626	0.00996119	0.205318	0.229478	0.0107979	0.317084	0.345282	0.000298527	0.0252632
UNC119	0.188729	0.0107228	0.311597	0.0820508	0.427342	0.901738	0.187287	0.00947501	0.259611	0.18889	0.0109488	0.318631	0.289999	0.000131628	0.0204326
ZNF268	-0.176301	0.010669	0.311597	-0.0304441	0.750442	0.987722	-0.180953	0.0106959	0.248749	-0.176977	0.0106501	0.317014	-0.2712	0.000793789	0.0322525
C9orf116	-0.40108	0.0107093	0.311597	-0.181754	0.408182	0.891527	-0.422537	0.00825661	0.206983	-0.39332	0.0122014	0.326343	-0.33194	0.00142153	0.0376648
KHNYN	0.178361	0.0105979	0.311597	-0.0517104	0.5856	0.961358	0.19766	0.00630947	0.162192	0.17809	0.0110057	0.318872	0.22791	0.00157197	0.0390907
RAB44	0.745913	0.0107698	0.311597	0.0914351	0.821296	0.98952	0.780202	0.0109517	0.239574	0.732199	0.0122255	0.32648	0.898861	0.00172441	0.0400371
DNAL1	-0.233692	0.0107034	0.311597	-0.0566732	0.656022	0.977612	-0.250772	0.0094473	0.206632	-0.23239	0.0114094	0.324104	-0.315733	0.00175829	0.0402579
PATL2	0.824414	0.0105978	0.311597	0.34715	0.441095	0.910378	0.835753	0.00862924	0.239574	0.815393	0.011644	0.324863	0.856938	0.00193298	0.0417763
MKLN1-AS	-0.198444	0.0107652	0.311597	-0.0338329	0.753794	0.987722	-0.212131	0.0100721	0.214727	-0.201329	0.00976701	0.310997	-0.26175	0.00219674	0.0432732
LOC100996696	0.487143	0.010778	0.311597	0.224339	0.401124	0.88677	0.505411	0.0100034	0.239574	0.485684	0.011302	0.323527	0.626747	0.00220077	0.0433192
SUV420H1	-0.184614	0.0105898	0.311597	-0.0263979	0.791837	0.98952	-0.199144	0.00827773	0.195114	-0.182989	0.0115039	0.324324	-0.261226	0.00264728	0.0457337
RP11-81N13.1	-0.2953	0.0107805	0.311597	-0.0212536	0.894308	0.997224	-0.304236	0.00990247	0.239574	-0.29013	0.0121962	0.326343	-0.249232	0.00397324	0.0526906
ADAMTS7P1	0.953945	0.0107638	0.311597	-0.0412436	0.936082	0.997432	0.960651	0.0118501	0.260484	0.924417	0.0126269	0.329481	1.15454	0.00521904	0.0588641
MFF	-0.140068	0.0105714	0.311597	-0.0692716	0.366345	0.865228	-0.138596	0.0094176	0.259611	-0.1428	0.00909424	0.307016	-0.208828	0.00619575	0.0629961
STX16-NPEPL1	0.53454	0.0107114	0.311597	0.300179	0.306676	0.813663	0.535727	0.0116445	0.260484	0.52993	0.0116221	0.324863	0.576884	0.00704135	0.0665904
LOC101927198	-0.545413	0.0105836	0.311597	-0.402494	0.179986	0.645747	-0.532583	0.0103825	0.263327	-0.541971	0.011334	0.32382	-0.64433	0.00756952	0.0687744
TBC1D10C	0.588086	0.0106704	0.311597	0.30141	0.350029	0.853454	0.616822	0.0103638	0.234212	0.593628	0.0101613	0.312209	0.655634	0.00883184	0.0738828
GUCY2C	0.719334	0.0107043	0.311597	0.24916	0.526005	0.944131	0.759269	0.0097345	0.221437	0.7118	0.0117303	0.324863	0.825022	0.0088559	0.0738828
LOC102723988	0.40746	0.0107524	0.311597	0.159329	0.474922	0.926601	0.403995	0.0106967	0.260484	0.41228	0.0100161	0.311713	0.455515	0.00987414	0.0777834
TPM3	0.166632	0.0106885	0.311597	0.120221	0.190388	0.663979	0.177857	0.00937231	0.209614	0.164326	0.0119076	0.324863	0.128121	0.0108196	0.0811437
E2F6	-0.143634	0.0106763	0.311597	0.00858225	0.911584	0.997432	-0.146039	0.00776476	0.227567	-0.146464	0.00916874	0.307437	-0.165943	0.0112216	0.0824851
LOC101929216	1.07034	0.0107411	0.311597	0.439003	0.453766	0.914713	1.07998	0.0099364	0.253995	1.05322	0.0120785	0.324863	1.04133	0.0168259	0.101573
ECM2	-0.399487	0.0105874	0.311597	-0.905676	3.29109e-05	0.0147276	-0.415831	0.0107927	0.240943	-0.415137	0.0069868	0.279048	-0.425239	0.0184842	0.106417
NLRP4	1.36741	0.0106982	0.311597	0.302173	0.684608	0.981177	1.36011	0.010328	0.260484	1.35778	0.0115043	0.324324	1.12149	0.0286	0.134189
OR10G8	-0.269113	0.0107019	0.311597	-0.503537	0.000694455	0.0767825	-0.263091	0.0100057	0.260484	-0.264824	0.0120325	0.324863	-0.176061	0.164858	0.394022
SEPT6	0.646401	0.0106775	0.311597	0.0747469	0.831017	0.98952	0.643515	0.0105202	0.260484	0.636606	0.0119654	0.324863	0.608053	0.0106225	0.0805197
WDFY3-AS2	-0.382308	0.0108817	0.311915	-0.173591	0.408316	0.891527	-0.423708	0.00556634	0.150363	-0.371152	0.0127262	0.329481	-0.445975	0.000260682	0.0246781
INPP5D	0.680494	0.0108787	0.311915	0.285655	0.444182	0.911831	0.671496	0.0104153	0.260484	0.671744	0.0120596	0.324863	0.705966	0.00224768	0.0435835
LOC101929685	-1.12996	0.0108677	0.311915	-0.78316	0.209241	0.695724	-1.17857	0.00739492	0.204029	-1.13239	0.0109902	0.318872	-1.15665	0.00325486	0.0494683
LOC102724744	-1.16247	0.0108626	0.311915	-0.787812	0.219363	0.711327	-1.25796	0.00896455	0.198135	-1.14742	0.0120471	0.324863	-0.910061	0.0110006	0.0817186
TBCA	-0.209243	0.0108859	0.311915	-0.0672365	0.556999	0.953163	-0.212826	0.0087213	0.239574	-0.21303	0.00952257	0.309978	-0.229094	0.011601	0.0837061
MEOX2	0.555875	0.0108812	0.311915	-0.0079151	0.978988	0.998744	0.537575	0.0108635	0.271951	0.550656	0.0118522	0.324863	0.548478	0.0246318	0.123496
LOC101929379	0.567058	0.0108344	0.311915	0.247331	0.426535	0.9012	0.532932	0.0114258	0.290701	0.574444	0.00997937	0.311713	0.535838	0.0658793	0.22286
ANKRD26P1	0.837252	0.0108737	0.311915	0.263722	0.564679	0.955281	0.843682	0.0113055	0.260484	0.830509	0.0117577	0.324863	0.602073	0.0890416	0.267638
TM6SF2	-0.676935	0.0108335	0.311915	-1.46237	8.40205e-05	0.0248173	-0.665554	0.0080928	0.253249	-0.674059	0.0114516	0.324324	-0.166548	0.537438	0.79681
DCAKD	-0.175306	0.0109074	0.312232	-0.136354	0.159622	0.609589	-0.173905	0.0113201	0.26183	-0.173401	0.0119726	0.324863	-0.0929172	0.0466756	0.181057
IL4R	0.384129	0.0109332	0.312668	0.00471735	0.981909	0.999284	0.408263	0.0103678	0.222755	0.378432	0.0122285	0.32648	0.411717	0.00328588	0.0495628
KRT85	-0.792048	0.0109442	0.312683	-1.01392	0.0212579	0.166314	-0.762776	0.0109441	0.274258	-0.804994	0.0097541	0.310997	-0.764069	0.0413224	0.167577
C9orf139	0.679524	0.0109851	0.312949	0.09771	0.791775	0.98952	0.692879	0.0107026	0.253984	0.690625	0.00979266	0.310997	0.851458	0.0030738	0.0483008
CASQ1	0.879839	0.0109783	0.312949	0.118045	0.805342	0.98952	0.914601	0.0117252	0.248749	0.871835	0.0119373	0.324863	0.696157	0.0303436	0.138609
LPXN	0.471056	0.01097	0.312949	0.257221	0.321679	0.826197	0.468937	0.0105595	0.260484	0.463442	0.0123387	0.32762	0.325553	0.0481611	0.184641
DNAH1	0.505704	0.0110768	0.312995	0.0246244	0.928596	0.997432	0.533691	0.0114387	0.239574	0.504126	0.0116212	0.324863	0.563014	0.000346508	0.0259329
TXNL1	-0.409388	0.0110047	0.312995	-0.0540222	0.808532	0.98952	-0.428128	0.0108547	0.239574	-0.404406	0.012156	0.326009	-0.505904	0.000484125	0.028092
NPLOC4	0.135975	0.0110765	0.312995	0.0304061	0.682574	0.981177	0.150825	0.00860081	0.182415	0.13526	0.0117783	0.324863	0.200426	0.000691931	0.0305694
GNGT2	0.497656	0.0111223	0.312995	0.122184	0.653848	0.976992	0.493252	0.0108203	0.260484	0.486996	0.0127507	0.329481	0.543561	0.000919165	0.0334788
S1PR1	0.41801	0.0111334	0.312995	0.383788	0.098518	0.459987	0.404768	0.010154	0.265732	0.410842	0.0125686	0.329481	0.48257	0.00122382	0.0357425
ZNF626	-0.227773	0.0111531	0.312995	0.0275537	0.822779	0.98952	-0.247197	0.0102588	0.206632	-0.226466	0.0118935	0.324863	-0.331925	0.00132509	0.0366612
DEF6	0.577385	0.0110381	0.312995	0.264908	0.404441	0.888986	0.566403	0.00948179	0.260484	0.57797	0.011256	0.322831	0.693856	0.00148753	0.0383352
CHPF2	0.222948	0.0110603	0.312995	0.0598319	0.624001	0.970199	0.233257	0.0107888	0.239574	0.222484	0.0115249	0.32447	0.365597	0.00162133	0.0392364
CSF2RB	0.849244	0.0111584	0.312995	0.0473408	0.918399	0.997432	0.871694	0.0104542	0.247371	0.829424	0.0128661	0.3307	0.956698	0.00166509	0.0395867
RNPEPL1	0.262919	0.0110535	0.312995	0.0997688	0.48964	0.933286	0.273106	0.0104141	0.239574	0.262537	0.0114691	0.324324	0.379927	0.00190901	0.0416411
PARVG	0.788153	0.0110461	0.312995	0.069265	0.871655	0.994272	0.788739	0.0108472	0.260484	0.77273	0.0125863	0.329481	0.812509	0.00288042	0.0471362
DTX1	0.727203	0.0110326	0.312995	0.574632	0.153811	0.597424	0.679734	0.00828635	0.270838	0.735016	0.0103866	0.31317	0.84681	0.00327841	0.0495628
LOC101928367	0.471786	0.0111533	0.312995	-0.0584233	0.818633	0.98952	0.494877	0.0116406	0.244069	0.472782	0.0112814	0.323248	0.703023	0.00380419	0.0523573
ST7L	-0.212138	0.0110997	0.312995	-0.106007	0.364725	0.86401	-0.211318	0.0112825	0.260484	-0.212153	0.0113951	0.324104	-0.266388	0.00520594	0.0588545
LOC101929432	0.433327	0.0111656	0.312995	0.249166	0.298208	0.803306	0.432114	0.0123437	0.265565	0.436535	0.0108277	0.317084	0.513481	0.0313628	0.141482
LOC101928439	-0.414514	0.0111028	0.312995	-0.730031	0.00151814	0.0791885	-0.417832	0.0107471	0.259611	-0.413672	0.0115647	0.324863	-0.411058	0.0324402	0.144285
MIR4779	0.623981	0.0111403	0.312995	0.354404	0.303926	0.810663	0.621282	0.0105845	0.260484	0.628404	0.0108317	0.317084	0.537782	0.0497886	0.188087
ANTXR1	-0.374296	0.011186	0.313098	-0.478173	0.0219193	0.169502	-0.421003	0.00475229	0.133457	-0.373145	0.0117309	0.324863	-0.360603	0.00134117	0.0368392
MIR4635	0.644729	0.0111903	0.313098	0.425238	0.233736	0.729692	0.66632	0.0104929	0.244207	0.648373	0.0110107	0.318872	0.825737	0.00353197	0.0508707
ZNF296	0.652201	0.0112253	0.313193	0.197081	0.582182	0.960326	0.666037	0.0100068	0.247181	0.65008	0.0117853	0.324863	0.704979	0.00309393	0.0484059
TRAF3IP3	1.03995	0.011216	0.313193	0.178321	0.753842	0.987722	1.0224	0.0104641	0.260484	1.02274	0.0126293	0.329481	1.0355	0.00978184	0.0774372
NDUFS5	-0.212328	0.0112242	0.313193	-0.173654	0.141034	0.569756	-0.206343	0.00955005	0.260484	-0.211661	0.0117756	0.324863	-0.191319	0.0171157	0.102508
RAB1A	-0.330147	0.0112639	0.313288	-0.124105	0.494836	0.934845	-0.348591	0.0119058	0.240881	-0.331991	0.0110893	0.319622	-0.481636	0.001281	0.0361986
ZNF260	-0.295779	0.01125	0.313288	-0.0891655	0.58319	0.960651	-0.296429	0.0110899	0.260484	-0.298103	0.0108682	0.317526	-0.422088	0.00293692	0.0474836
CD247	1.01627	0.0112487	0.313288	0.341626	0.541023	0.948517	0.999488	0.0111636	0.265268	1.0092	0.0120805	0.324863	0.999103	0.0102395	0.0792874
GLYATL2	0.741837	0.0112709	0.313288	-0.341637	0.386503	0.878227	0.760328	0.0118923	0.259611	0.732626	0.0124588	0.328792	0.522273	0.139956	0.354374
LOC100505909	-0.674166	0.01132	0.314361	-0.624798	0.0961936	0.45276	-0.685935	0.011399	0.259611	-0.673093	0.011754	0.324863	-0.676111	0.00352346	0.0508186
FBXO25	-0.113965	0.0113501	0.314902	-0.0436024	0.48775	0.932521	-0.118152	0.0114161	0.248731	-0.115614	0.0103211	0.312701	-0.153264	0.00669919	0.0653971
PACSIN1	0.745153	0.0114207	0.314986	0.437141	0.290197	0.796093	0.77524	0.00963851	0.232895	0.74868	0.0113212	0.323765	1.06057	0.000505582	0.028092
SKIV2L	0.1786	0.0114273	0.314986	0.0264531	0.78689	0.98952	0.18945	0.0113952	0.236869	0.17911	0.0114931	0.324324	0.271415	0.000781499	0.0320323
TMCO6	0.239636	0.0114113	0.314986	0.177992	0.181784	0.647991	0.26156	0.00977457	0.199082	0.245614	0.00925692	0.308784	0.298261	0.00124756	0.0359911
CYFIP2	0.32648	0.0114246	0.314986	0.167853	0.353188	0.855353	0.291988	0.00533117	0.265161	0.329993	0.0107605	0.317084	0.350392	0.00158362	0.0391315
FLT3LG	0.455692	0.0113705	0.314986	0.0855574	0.731988	0.98607	0.453656	0.0116839	0.262337	0.454759	0.0118421	0.324863	0.484462	0.00631095	0.0635625
SLC16A1-AS1	0.646664	0.0114084	0.314986	-0.0347478	0.921243	0.997432	0.668698	0.0109079	0.247149	0.634614	0.0129457	0.331167	0.543196	0.0145744	0.0942333
FBLN1	-0.905874	0.0114166	0.314986	-1.97146	8.35207e-05	0.0248173	-0.869482	0.0106601	0.274103	-0.930696	0.00898549	0.306124	-0.665569	0.0861997	0.262384
KAT2A	0.366877	0.0114506	0.315336	0.141704	0.484205	0.930686	0.371503	0.0122198	0.260484	0.367335	0.0116546	0.324863	0.38507	0.000620664	0.0296366
MAU2	0.156847	0.0115202	0.315527	0.0607815	0.483157	0.930523	0.170606	0.0107533	0.209614	0.158199	0.0110597	0.319622	0.246768	0.000457765	0.0278696
AAAS	0.157734	0.0115131	0.315527	0.0869885	0.320253	0.825081	0.165024	0.0116767	0.245647	0.159713	0.0106679	0.317014	0.207009	0.00055013	0.028728
VAV1	0.818993	0.0114876	0.315527	0.179883	0.689431	0.981479	0.815834	0.0104682	0.260484	0.807537	0.0127866	0.330021	0.941792	0.000878435	0.0331166
MOSPD2	-0.274278	0.0115291	0.315527	-0.0768827	0.610916	0.966926	-0.291342	0.0114421	0.235652	-0.277227	0.0108614	0.317526	-0.437969	0.00211999	0.0430334
PFN1	0.254665	0.0114759	0.315527	0.169795	0.230408	0.725993	0.250467	0.0100514	0.260484	0.255281	0.0115802	0.324863	0.312095	0.00450645	0.0558843
LOC729870	-0.610566	0.0115318	0.315527	-0.397961	0.241214	0.740841	-0.620415	0.0118134	0.260484	-0.611364	0.0117319	0.324863	-0.585384	0.00469146	0.0568123
STK4	0.344373	0.0115122	0.315527	0.143699	0.450523	0.914064	0.346233	0.010645	0.259611	0.334681	0.0134235	0.336344	0.274517	0.0620663	0.214935
FAM104B	-0.347715	0.0116053	0.316957	0.0424751	0.822098	0.98952	-0.381779	0.0105207	0.201072	-0.345676	0.0123776	0.327813	-0.432683	0.000791401	0.0322166
ATHL1	0.931907	0.0116043	0.316957	0.492028	0.341599	0.845447	0.888641	0.00999271	0.272445	0.960617	0.00875117	0.300551	0.794934	0.00148543	0.0383352
PLSCR4	-0.331049	0.0116431	0.317404	-0.453609	0.014513	0.129857	-0.348909	0.0103561	0.229972	-0.333255	0.0113643	0.323834	-0.510178	1.79e-05	0.0105995
ASUN	-0.160256	0.0116351	0.317404	-0.0284952	0.746412	0.987635	-0.172123	0.0118114	0.229861	-0.162367	0.0107201	0.317084	-0.281947	0.000929615	0.0336059
ZNF471	-0.234437	0.0117131	0.318461	-0.218753	0.095551	0.450663	-0.221988	0.0100342	0.277143	-0.230691	0.0131452	0.333588	-0.332727	6.72e-06	0.00712108
BRPF1	0.194998	0.011714	0.318461	0.109416	0.313179	0.818059	0.203491	0.0114491	0.245647	0.198604	0.0102352	0.312687	0.280042	0.000506643	0.028092
LOC100996873	0.535076	0.0117064	0.318461	0.517761	0.0839858	0.415902	0.546672	0.0127331	0.260484	0.534785	0.0120652	0.324863	0.439293	0.0937504	0.276394
TRMT1	0.291369	0.0117344	0.318483	0.0106556	0.946767	0.997432	0.318596	0.0109944	0.208781	0.289036	0.0126681	0.329481	0.376615	0.000133281	0.0204326
STK33	-0.30465	0.0117821	0.318483	-0.194862	0.251443	0.753266	-0.318901	0.0116742	0.245561	-0.302657	0.0126135	0.329481	-0.359312	0.000538116	0.0285288
MTMR14	0.225023	0.0117915	0.318483	-0.0305707	0.802879	0.98952	0.248585	0.00807089	0.179636	0.22089	0.0133571	0.335876	0.267463	0.00117977	0.0356013
CD300A	0.635849	0.0118111	0.318483	0.254238	0.471098	0.923161	0.604333	0.0111826	0.283122	0.620947	0.0136059	0.337627	0.782591	0.00124479	0.0359911
CD7	1.10599	0.0117362	0.318483	0.0798483	0.895279	0.997224	1.10435	0.0117458	0.260765	1.10227	0.012324	0.32762	1.09989	0.00856078	0.0729524
LINC01126	0.509139	0.0118033	0.318483	0.180845	0.521471	0.9437	0.502882	0.0125164	0.271323	0.50937	0.0120803	0.324863	0.584991	0.0151334	0.0961131
LOC102724240	0.495282	0.0117712	0.318483	-0.0652118	0.808825	0.98952	0.501394	0.0105608	0.257946	0.489611	0.012939	0.331167	0.6249	0.0201765	0.111375
SNX29P2	0.98428	0.0118111	0.318483	-0.0670833	0.900656	0.997224	0.990227	0.0116492	0.260484	0.972975	0.0129843	0.331768	0.859598	0.0258007	0.126553
VTN	0.724347	0.0117479	0.318483	0.384277	0.340165	0.844859	0.765785	0.0114793	0.239574	0.708216	0.0134877	0.337102	0.466571	0.170852	0.40311
APEX2	0.185878	0.0118487	0.319205	0.109718	0.289792	0.795405	0.19981	0.0108008	0.217968	0.186099	0.0120634	0.324863	0.257487	0.00106976	0.0347966
ALDH16A1	0.282695	0.011898	0.319988	0.0853458	0.585685	0.961444	0.302086	0.010792	0.222755	0.288295	0.0102585	0.312687	0.423659	0.00139585	0.0373299
PTTG2	0.807887	0.01191	0.319988	0.175183	0.694686	0.982001	0.80379	0.0121059	0.265268	0.806724	0.0123482	0.32762	0.792952	0.00263787	0.045723
LOC100506558	-0.751372	0.0119038	0.319988	-0.669049	0.112335	0.500687	-0.762699	0.0124958	0.260484	-0.753531	0.0119704	0.324863	-0.516436	0.155902	0.380412
ZSCAN32	0.100748	0.0119348	0.320365	0.10927	0.0536515	0.310433	0.10075	0.0126253	0.265647	0.100912	0.0121116	0.325265	0.115846	0.00927367	0.0754688
STK40	0.213587	0.0119673	0.320658	0.125868	0.291261	0.79657	0.215126	0.0113885	0.260484	0.217086	0.0106956	0.317014	0.305639	0.000416998	0.0270245
KRTAP16-1	0.407647	0.0119585	0.320658	0.121504	0.590692	0.962973	0.408398	0.0118202	0.260484	0.401526	0.0133596	0.335876	0.350528	0.0831098	0.25711
GCDH	0.194758	0.0120242	0.321316	0.17183	0.116148	0.511027	0.1836	0.0094837	0.274548	0.201728	0.00849648	0.29941	0.254087	0.000651723	0.0301455
MPV17L	-0.494202	0.0120048	0.321316	-0.304844	0.269789	0.775423	-0.471073	0.00899675	0.265647	-0.470852	0.0140913	0.33963	-0.335269	0.00475526	0.0570076
ADAM23	0.947532	0.0120176	0.321316	0.103041	0.843584	0.991026	0.993833	0.011239	0.239574	0.917679	0.0140864	0.33963	0.848516	0.0470408	0.181889
ZCCHC5	-0.658459	0.0120491	0.321566	-1.51391	3.50862e-05	0.0149076	-0.647702	0.0101549	0.260484	-0.658776	0.0123279	0.32762	-0.687276	0.0183513	0.105961
SNORD82	0.589507	0.0120552	0.321566	0.131535	0.686887	0.981177	0.567567	0.0104865	0.271417	0.57582	0.0138722	0.338579	0.183343	0.562232	0.815743
TSPAN32	0.818783	0.0120784	0.321613	0.0560196	0.901134	0.997224	0.83118	0.0116018	0.259984	0.799972	0.0138883	0.338579	0.975885	0.00168487	0.039714
WISP2	-1.2246	0.0120786	0.321613	-2.97643	1.13271e-05	0.00802122	-1.16859	0.0120951	0.288496	-1.27	0.00838254	0.298271	-0.689618	0.208459	0.456049
MUS81	0.201464	0.0121892	0.322552	0.0273442	0.806057	0.98952	0.220845	0.0116187	0.211531	0.201101	0.0126655	0.329481	0.285676	7.86e-05	0.0185477
LOC100506746	-0.222081	0.0122212	0.322552	-0.129975	0.296002	0.800772	-0.226792	0.0137227	0.260794	-0.215226	0.0143069	0.340854	-0.289542	0.000400029	0.0267315
AUP1	0.147151	0.0121582	0.322552	0.117805	0.154155	0.598057	0.139135	0.00975194	0.275349	0.150226	0.0103708	0.31317	0.204605	0.000433078	0.0273972
TRNR	-0.944583	0.0121731	0.322552	-1.16306	0.0290374	0.206367	-0.952573	0.0125834	0.260765	-0.971249	0.00953124	0.309978	-1.43516	0.00068663	0.0304802
C17orf59	0.237427	0.0121586	0.322552	0.123742	0.351005	0.853827	0.237606	0.0126198	0.265273	0.243474	0.00984447	0.310997	0.352357	0.00118356	0.0356013
AASDH	-0.248483	0.0121932	0.322552	-0.115305	0.405873	0.89003	-0.255185	0.0132248	0.260484	-0.251935	0.0111713	0.321332	-0.445128	0.00122751	0.0357425
LOC101927826	0.562977	0.0121409	0.322552	0.029502	0.924208	0.997432	0.583056	0.0127416	0.259611	0.558951	0.0130367	0.332536	0.66703	0.00151014	0.0385532
SNORA38	0.661122	0.0122223	0.322552	0.0410733	0.910321	0.99726	0.726997	0.0110036	0.204302	0.660108	0.0126771	0.329481	0.648484	0.00276253	0.0465327
TNFRSF13B	1.56804	0.0121696	0.322552	-0.50606	0.551587	0.95122	1.555	0.011743	0.264852	1.53762	0.0138279	0.338579	1.66897	0.00453282	0.0559179
PHF20	0.121525	0.0122096	0.322552	0.0188631	0.779082	0.989153	0.123161	0.0134296	0.263327	0.118818	0.014006	0.3395	0.112728	0.0115483	0.0834876
EFCAB7	-0.288431	0.0126998	0.322671	-0.229881	0.158576	0.607559	-0.284929	0.0140296	0.281012	-0.289091	0.0128244	0.330021	-0.521165	8.74e-05	0.0185477
ATG16L2	0.492089	0.0124166	0.322671	0.0946069	0.729225	0.985642	0.504391	0.0127977	0.260484	0.491718	0.0128097	0.330021	0.598608	0.00010056	0.019807
FLOT2	0.209173	0.0124825	0.322671	0.124683	0.288748	0.794346	0.20044	0.012504	0.28915	0.213498	0.0106873	0.317014	0.32799	0.000150309	0.0214055
LMLN	-0.172618	0.0126526	0.322671	-0.142157	0.145109	0.577987	-0.175739	0.0127505	0.260484	-0.173832	0.0123202	0.32762	-0.259583	0.000269711	0.0246781
IER5	0.329191	0.012471	0.322671	0.217364	0.240464	0.739559	0.310848	0.0107848	0.284014	0.329087	0.0128271	0.330021	0.403603	0.000318729	0.025284
PIFO	-0.375043	0.012759	0.322671	-0.229804	0.277174	0.783309	-0.392793	0.0105155	0.238085	-0.376489	0.0127363	0.329481	-0.429306	0.000462789	0.0278696
THAP9	-0.300361	0.0127636	0.322671	0.0132451	0.936432	0.997432	-0.323898	0.0124984	0.232895	-0.297704	0.0138214	0.338579	-0.547886	0.000487389	0.028092
PDCD11	0.173724	0.0125939	0.322671	0.0621458	0.522482	0.9437	0.199153	0.00968567	0.171565	0.172936	0.0133098	0.335876	0.246562	0.000513974	0.02814
ABI3	0.459481	0.0124729	0.322671	0.0830749	0.74485	0.987372	0.439002	0.00928278	0.266297	0.45559	0.013485	0.337102	0.515957	0.000549008	0.028728
PIK3C2B	0.277196	0.0126032	0.322671	0.145337	0.350665	0.853827	0.283796	0.0122313	0.259611	0.28158	0.0113467	0.323834	0.416166	0.000599489	0.029314
CAPN15	0.344775	0.0125818	0.322671	0.111024	0.564377	0.955281	0.381546	0.0110255	0.200659	0.345678	0.012675	0.329481	0.478053	0.000680463	0.0304336
MEFV	0.611102	0.0123276	0.322671	0.19223	0.572197	0.958129	0.603419	0.0107299	0.260484	0.595963	0.0142407	0.340854	0.754665	0.000725613	0.0310521
PCBD2	-0.212035	0.0123976	0.322671	-0.0808738	0.494603	0.934845	-0.214693	0.0122646	0.260484	-0.208885	0.0138297	0.338579	-0.23219	0.000779223	0.0320106
NBEAL1	-0.253801	0.0126288	0.322671	-0.179888	0.208895	0.695193	-0.25029	0.0129776	0.27451	-0.254656	0.0126522	0.329481	-0.451655	0.000845818	0.0326705
DEPDC4	-0.368851	0.0127731	0.322671	-0.0267869	0.895976	0.997224	-0.365297	0.0140845	0.280463	-0.365229	0.0139026	0.338649	-0.54862	0.000868755	0.0330839
ABCG1	0.385059	0.0127125	0.322671	0.72924	0.00080373	0.0791885	0.368844	0.00945955	0.266297	0.392884	0.0109353	0.318548	0.495373	0.000951028	0.0338757
POLK	-0.272208	0.0127145	0.322671	-0.12009	0.431949	0.904912	-0.289517	0.0132854	0.247149	-0.27441	0.0122743	0.32741	-0.514535	0.00121086	0.0357425
TMC6	0.415633	0.0123318	0.322671	0.269009	0.249013	0.75059	0.448443	0.00948031	0.203266	0.415767	0.0126293	0.329481	0.516188	0.00129399	0.0363075
LOC100505564	0.624298	0.0124294	0.322671	0.0976036	0.778106	0.988918	0.637503	0.0117805	0.259611	0.62312	0.0129199	0.331167	0.728843	0.00142501	0.0377071
TCTN2	-0.25161	0.0126238	0.322671	-0.293564	0.0395601	0.253467	-0.239761	0.0106272	0.278191	-0.255058	0.0115976	0.324863	-0.264253	0.00173266	0.0401046
MPZ	0.384409	0.0125553	0.322671	0.300744	0.165577	0.619191	0.380719	0.0104694	0.260484	0.389988	0.0114449	0.324324	0.432661	0.00196291	0.0420308
C1orf110	-0.927584	0.0124451	0.322671	-0.924254	0.0778173	0.396173	-0.81659	0.0105301	0.321894	-0.930684	0.0124705	0.328811	-0.916307	0.00222805	0.0435835
C8orf59	-0.425787	0.0124409	0.322671	-0.151777	0.523193	0.9437	-0.438745	0.0128599	0.259984	-0.426767	0.0125626	0.329481	-0.703005	0.00227006	0.0436843
STAM2	-0.251086	0.0128323	0.322671	-0.0626846	0.65524	0.977612	-0.264093	0.0128339	0.249797	-0.254479	0.0118146	0.324863	-0.411909	0.00246544	0.0450461
ARL6	-0.281357	0.0122671	0.322671	-0.0682852	0.662075	0.978513	-0.296742	0.0120657	0.243874	-0.286372	0.0108136	0.317084	-0.422141	0.00344582	0.0503121
EPB41L5	-0.34527	0.0128055	0.322671	-0.0280358	0.883852	0.996674	-0.347753	0.0108869	0.259611	-0.340038	0.0142927	0.340854	-0.335399	0.003693	0.0520555
SLFNL1-AS1	0.473883	0.0126511	0.322671	0.272433	0.306953	0.813816	0.47093	0.0128855	0.270838	0.46859	0.0138666	0.338579	0.613008	0.0041121	0.0535756
SLX4	0.290792	0.0125593	0.322671	0.173619	0.288396	0.794346	0.295638	0.0116239	0.259611	0.290837	0.0128757	0.3307	0.298886	0.00422062	0.054103
LOC101929576	0.647373	0.0123629	0.322671	0.321231	0.37544	0.871841	0.640266	0.0135313	0.276037	0.645388	0.0129496	0.331167	0.774578	0.00444442	0.055587
TACR1	0.791061	0.0128448	0.322671	0.521927	0.242844	0.742539	0.797733	0.0108888	0.259611	0.78487	0.0138313	0.338579	0.927109	0.00525641	0.058975
TACC3	0.632575	0.0125592	0.322671	0.281594	0.427017	0.90151	0.645162	0.011864	0.259611	0.627262	0.0135715	0.337627	0.643657	0.00548097	0.0595975
TATDN1	-0.409665	0.012768	0.322671	-0.215539	0.349926	0.853454	-0.407668	0.00917635	0.256577	-0.416402	0.0114292	0.324324	-0.582474	0.00580714	0.0611182
TNFSF8	0.818437	0.0124924	0.322671	0.282644	0.536351	0.94683	0.776104	0.0122187	0.290781	0.803229	0.0141437	0.340342	0.867813	0.00594847	0.0617553
C17orf99	0.862064	0.0123217	0.322671	0.384569	0.424755	0.89992	0.886641	0.0135478	0.260484	0.84315	0.014117	0.339974	1.07337	0.00698011	0.0662843
LTA	1.14935	0.0124057	0.322671	0.22185	0.728161	0.985642	1.164	0.0110394	0.259611	1.13184	0.0138611	0.338579	1.167	0.00846225	0.0725106
IRF8	0.960041	0.0124535	0.322671	0.350602	0.513231	0.942906	0.946824	0.0120312	0.269787	0.937555	0.0143288	0.340854	1.01603	0.00937374	0.0758829
STAP1	1.61987	0.0125132	0.322671	-0.126567	0.887131	0.997136	1.59902	0.0123492	0.270849	1.5833	0.0143598	0.340854	1.56424	0.0169373	0.101891
LOC101928556	0.599104	0.0127484	0.322671	0.428732	0.205203	0.689121	0.55893	0.012678	0.30532	0.595413	0.0136009	0.337627	0.525284	0.0175055	0.10355
ACN9	-0.319984	0.0124354	0.322671	-0.0591397	0.739303	0.986889	-0.343693	0.0126325	0.238815	-0.32011	0.0127285	0.329481	-0.350497	0.0181467	0.105332
LOC101928153	-0.392399	0.0126288	0.322671	-0.490753	0.0274122	0.198224	-0.353217	0.00687062	0.277979	-0.394893	0.0123639	0.327742	-0.367533	0.0183407	0.10593
COL11A1	-1.82006	0.0125932	0.322671	-4.64094	4.30177e-06	0.00511773	-1.62933	0.00942015	0.304968	-1.8693	0.0100307	0.311713	-1.52747	0.0193141	0.108908
FLJ45872	-1.03612	0.0128384	0.322671	-0.957601	0.103177	0.474441	-1.0564	0.012065	0.260484	-1.04231	0.012608	0.329481	-0.94503	0.0200076	0.110971
CAMK4	0.949986	0.0128198	0.322671	0.142735	0.787453	0.98952	0.952514	0.0128768	0.265647	0.933113	0.0144609	0.341136	0.956146	0.0210571	0.113828
ENPP6	0.921507	0.0124129	0.322671	-0.112818	0.823469	0.98952	0.871839	0.00966471	0.27451	0.898565	0.0143418	0.340854	0.805062	0.021385	0.114692
LOC101927902	1.13579	0.0123705	0.322671	-0.0606396	0.922683	0.997432	1.14105	0.01242	0.262225	1.10862	0.014256	0.340854	1.0166	0.0241124	0.122276
LOC153684	0.804837	0.0126698	0.322671	0.172468	0.700682	0.982564	0.870098	0.0108372	0.214548	0.812674	0.0120618	0.324863	0.620675	0.0244329	0.12309
SNHG4	0.513138	0.0128165	0.322671	0.186246	0.517563	0.9437	0.539495	0.0101859	0.229972	0.501035	0.0147441	0.341136	0.465677	0.0300176	0.137725
MIR4685	0.537988	0.0125001	0.322671	0.15449	0.606563	0.965874	0.550466	0.012455	0.260484	0.54206	0.0121173	0.325265	0.593786	0.0357104	0.152858
MIR4507	1.09685	0.0126269	0.322671	-0.201554	0.737724	0.986752	1.10912	0.0119537	0.260484	1.08062	0.0140759	0.33963	1.0074	0.0386708	0.161198
KLRG1	0.592496	0.0124234	0.322671	0.596205	0.0748779	0.386837	0.546477	0.0106524	0.296735	0.587701	0.0134049	0.336344	0.589548	0.0389613	0.16191
LBP	1.30187	0.012587	0.322671	0.239696	0.740704	0.986889	1.38331	0.0122783	0.239574	1.28754	0.0137865	0.338579	1.21853	0.0571035	0.203715
SCARA5	-1.6161	0.0128452	0.322671	-2.64087	0.00399777	0.0791885	-1.56756	0.0124904	0.281133	-1.64026	0.0116683	0.324863	-1.4804	0.0587652	0.207257
LOC401312	0.9595	0.0125698	0.322671	0.498586	0.354745	0.856537	0.981082	0.0117891	0.259611	0.947799	0.0138483	0.338579	0.717352	0.0851579	0.260842
LOC101929754	0.698159	0.0127869	0.322671	0.130514	0.737491	0.986633	0.71685	0.0132511	0.260484	0.69582	0.0134125	0.336344	0.504724	0.0971682	0.282528
MSX2P1	0.897882	0.0126874	0.322671	0.542878	0.283116	0.790049	0.874263	0.0127988	0.281133	0.880742	0.0143863	0.340939	0.697727	0.141178	0.356506
UAP1	-0.208174	0.0126194	0.322671	-0.2765	0.0191581	0.155073	-0.186299	0.00901351	0.300426	-0.210083	0.0120717	0.324863	-0.111316	0.176245	0.410773
SNORD77	0.676206	0.0125882	0.322671	1.2158	0.00146316	0.0791885	0.688222	0.0113109	0.259611	0.679957	0.0124031	0.328196	0.311296	0.257518	0.518629
LOC100996573	0.614648	0.0128609	0.322791	0.262725	0.447023	0.913706	0.645782	0.0133651	0.254963	0.611475	0.013639	0.337826	0.722968	0.00203495	0.0424294
AC007880.1	1.11024	0.0129032	0.323581	0.0468361	0.939484	0.997432	1.17183	0.0129596	0.248731	1.08764	0.0146908	0.341136	0.96855	0.0155647	0.0975611
HOXC5	0.615212	0.0129311	0.324008	-0.333121	0.316758	0.821362	0.651912	0.0128798	0.246793	0.604827	0.0145332	0.341136	0.773318	0.0115244	0.0834163
TAS2R60	0.886848	0.0129604	0.324058	0.437246	0.381751	0.875224	0.871611	0.0124486	0.272855	0.870391	0.0146599	0.341136	1.08593	0.00617563	0.0629215
NDNF	-0.680968	0.0129658	0.324058	-1.00737	0.00933276	0.101713	-0.729727	0.0105141	0.217728	-0.686625	0.012497	0.329217	-0.622824	0.0246351	0.123496
DAZL	0.851461	0.0129588	0.324058	0.118569	0.802914	0.98952	0.894645	0.0120277	0.245647	0.845061	0.0139281	0.338715	0.790184	0.0533106	0.195916
DDX56	0.143165	0.0130084	0.324782	0.0553856	0.491591	0.934215	0.150803	0.0131498	0.251356	0.146327	0.0109923	0.318872	0.20872	0.000295563	0.0252632
UBC	0.18991	0.0130166	0.324782	0.0450984	0.67159	0.979282	0.188659	0.0130357	0.271323	0.185901	0.0148547	0.341165	0.225154	0.00406473	0.0531421
MYO9B	0.371817	0.0130578	0.324916	0.0282309	0.891642	0.997136	0.394659	0.0128102	0.245304	0.368039	0.0142312	0.340854	0.478108	0.000333709	0.0255803
ZZEF1	0.176081	0.0130572	0.324916	0.00749359	0.939061	0.997432	0.190414	0.0126022	0.232163	0.174823	0.0140027	0.3395	0.256536	0.000542286	0.0285969
CALB1	0.662416	0.0130657	0.324916	0.449004	0.231512	0.726734	0.61203	0.0105461	0.295089	0.660891	0.0136109	0.337627	0.744783	0.0078441	0.0702316
C9orf40	0.236014	0.0130395	0.324916	0.163494	0.221401	0.713538	0.240002	0.00815409	0.232895	0.230162	0.0150458	0.343467	0.2152	0.0382202	0.159807
WDR19	-0.258819	0.0130902	0.325255	-0.319512	0.0303123	0.211879	-0.239683	0.00612442	0.260484	-0.2584	0.0135764	0.337627	-0.333004	0.000245926	0.0246274
CDC14B	-0.313912	0.0131768	0.325778	-0.155053	0.38205	0.875224	-0.342254	0.00740254	0.181181	-0.308706	0.0147853	0.341136	-0.308275	0.00106353	0.0347162
SLC5A7	-1.31127	0.0131625	0.325778	-0.745016	0.315386	0.819965	-1.25323	0.0117012	0.283908	-1.31788	0.0130215	0.332435	-1.65963	0.00108415	0.0350145
LMNB2	0.218505	0.0131616	0.325778	0.104901	0.395306	0.88287	0.233435	0.011774	0.233815	0.219135	0.0132328	0.334669	0.344508	0.00175436	0.0401989
NIN	0.316609	0.013188	0.325778	0.0138392	0.93751	0.997432	0.323742	0.0128341	0.260484	0.309161	0.0151592	0.344605	0.318092	0.00790863	0.0704004
MIR6864	0.577357	0.0131262	0.325778	0.308014	0.34527	0.848874	0.573521	0.0139383	0.276037	0.582676	0.0125582	0.329481	0.801379	0.0128168	0.0882599
NDUFV2	-0.250375	0.0131859	0.325778	-0.104	0.461463	0.918638	-0.271644	0.0129075	0.232207	-0.250895	0.0133345	0.335876	-0.297176	0.0189353	0.107826
C12orf77	0.878895	0.0131368	0.325778	-0.0231184	0.962248	0.997432	0.883029	0.0125607	0.263129	0.867466	0.0145146	0.341136	0.678078	0.0665259	0.224358
TLN1	0.201233	0.0132267	0.326186	0.10031	0.378006	0.87298	0.199942	0.0136431	0.27451	0.202069	0.0131739	0.334031	0.323294	0.000287248	0.0252632
ZNF783	0.30762	0.0132155	0.326186	0.0195967	0.909127	0.997224	0.340528	0.0125515	0.211958	0.306699	0.0138261	0.338579	0.372299	0.000435386	0.0274348
LOC101927837	0.349059	0.0132374	0.326186	0.205423	0.298984	0.80417	0.355985	0.0140787	0.263327	0.354813	0.0118598	0.324863	0.355309	0.00508227	0.0584746
GDI1	0.132913	0.0132871	0.32687	-0.000893929	0.990368	0.999497	0.145321	0.0121609	0.217902	0.131348	0.0145924	0.341136	0.196767	0.00236256	0.0441725
GTSF1L	0.807161	0.0132848	0.32687	0.220755	0.626781	0.970903	0.802614	0.0126295	0.268781	0.800256	0.014353	0.340854	0.691643	0.0393174	0.16273
CFL1	0.20302	0.0133072	0.327092	0.0808484	0.480566	0.929614	0.202342	0.0105732	0.260484	0.203017	0.013653	0.337826	0.278427	0.00194317	0.0418287
COA5	-0.171153	0.013401	0.328043	0.00300239	0.974903	0.998215	-0.183534	0.0136049	0.244207	-0.166906	0.0154547	0.34745	-0.253295	0.000959304	0.0339258
NRIP2	0.461434	0.0133981	0.328043	0.312692	0.233351	0.728948	0.425415	0.0107211	0.297935	0.466028	0.012742	0.329481	0.656105	0.000979928	0.0341516
TMEM220	-0.433475	0.0133878	0.328043	-0.404574	0.101934	0.470399	-0.503443	0.00662669	0.136141	-0.432099	0.0140198	0.339557	-0.382305	0.00118235	0.0356013
LOC102723683	0.626688	0.0133766	0.328043	0.361894	0.308771	0.814831	0.616094	0.0135316	0.281012	0.622053	0.0143598	0.340854	0.786184	0.00889232	0.0740502
C21orf62	0.710687	0.0133633	0.328043	0.382763	0.342014	0.845577	0.729814	0.0133761	0.260484	0.70855	0.0139798	0.3395	0.673405	0.0581024	0.205895
C11orf54	-0.248695	0.0134637	0.329306	-0.144979	0.304715	0.811281	-0.25302	0.0123711	0.260484	-0.245744	0.0147888	0.341136	-0.392515	0.00128347	0.0361986
NPEPL1	0.48009	0.0134872	0.32961	0.104727	0.698298	0.982313	0.492901	0.0135412	0.260484	0.476779	0.0144365	0.341136	0.621793	0.000121497	0.0204326
SNORD83B	0.593868	0.0135121	0.329865	-0.125356	0.703103	0.983416	0.616796	0.0129957	0.259611	0.595473	0.0136023	0.337627	0.826315	0.000473291	0.028092
AATF	0.15142	0.0135198	0.329865	0.0325435	0.70261	0.983345	0.165897	0.012977	0.224199	0.150816	0.0142274	0.340854	0.193027	0.00170463	0.0398033
SIGLEC8	0.999952	0.0135611	0.330452	1.06399	0.0630405	0.346443	0.879353	0.0100817	0.31967	0.988934	0.0148322	0.341136	1.28416	7.99e-05	0.0185477
RPL7L1	-0.135889	0.0135696	0.330452	-0.071281	0.355677	0.857433	-0.137126	0.0117912	0.260484	-0.135775	0.0139969	0.3395	-0.1667	0.000510363	0.02814
GNG5	-0.226311	0.01358	0.330452	-0.0718366	0.574258	0.958929	-0.227351	0.0125299	0.263059	-0.227631	0.0133557	0.335876	-0.349634	0.000545263	0.028703
LOC101929367	-0.383718	0.0135883	0.330452	-0.858207	7.89594e-05	0.0242104	-0.375056	0.0145281	0.290093	-0.389145	0.0124569	0.328792	-0.547421	0.000889394	0.0332316
ZNF382	-0.232796	0.0136126	0.330774	-0.0270718	0.835978	0.990026	-0.242669	0.0143112	0.260484	-0.232533	0.0140681	0.33963	-0.368733	0.000636491	0.0297501
SCIMP	0.847596	0.0136313	0.330957	0.195502	0.68251	0.981177	0.822548	0.0126221	0.281256	0.82605	0.0157397	0.349887	0.761088	0.0156116	0.0976745
C8orf88	-0.583507	0.0136506	0.331155	-0.523149	0.117042	0.513509	-0.598928	0.0121324	0.259611	-0.602189	0.0102953	0.312687	-0.700162	0.0094143	0.0761283
PTPN4	-0.253672	0.0136858	0.331266	-0.0133274	0.92537	0.997432	-0.27002	0.0139637	0.249797	-0.255489	0.0133207	0.335876	-0.325262	0.0097979	0.0775437
HOXA9	0.527478	0.0136971	0.331266	0.041255	0.889213	0.997136	0.540197	0.0139322	0.260484	0.526065	0.0142956	0.340854	0.66263	0.019955	0.110902
CRLF3	0.381713	0.0136855	0.331266	0.342328	0.117074	0.513572	0.355722	0.0123396	0.303065	0.373041	0.0156801	0.349855	0.339185	0.0229171	0.119244
NKX2-2	0.570803	0.0136997	0.331266	0.422272	0.19518	0.672498	0.541736	0.00979205	0.274068	0.567237	0.0146066	0.341136	0.451838	0.0709313	0.232852
GPX8	-0.342329	0.0137654	0.331775	-0.418255	0.0333254	0.225316	-0.346477	0.0134345	0.263771	-0.340449	0.0146121	0.341136	-0.448414	0.000201923	0.0236441
MKNK2	0.195215	0.0137482	0.331775	0.207079	0.064381	0.351536	0.199376	0.0146687	0.265647	0.198488	0.0123003	0.32762	0.268482	0.000418839	0.0270807
SLC2A6	0.682709	0.0137534	0.331775	0.109073	0.776731	0.988763	0.701091	0.0130903	0.260484	0.674407	0.0151214	0.344101	0.834166	0.00274838	0.0463918
SF3B14	-0.360986	0.0137593	0.331775	-0.132114	0.518545	0.9437	-0.371074	0.0132923	0.260484	-0.363686	0.0133589	0.335876	-0.503634	0.00423196	0.0541149
AK5	0.887997	0.0137962	0.332248	0.171803	0.731691	0.98607	0.903443	0.0135378	0.262225	0.878549	0.0150559	0.343467	0.819628	0.0371533	0.156984
HLA-H	0.575785	0.0138233	0.332632	0.161811	0.619495	0.969372	0.568136	0.0131256	0.274548	0.579877	0.0134616	0.337016	0.524355	0.003029	0.0482608
RP11-789C17.3	-0.512877	0.0138402	0.332769	-0.484183	0.0997396	0.463436	-0.489774	0.0132391	0.294843	-0.500449	0.015924	0.35029	-0.628712	0.00422314	0.054103
DPP9	0.252088	0.0138884	0.33339	0.0529434	0.710167	0.984905	0.265923	0.0128921	0.248731	0.25047	0.0148188	0.341136	0.324239	0.00111529	0.0351759
POLR2I	-0.232707	0.0138795	0.33339	-0.14289	0.282128	0.789701	-0.243468	0.0139957	0.259611	-0.230307	0.0151203	0.344101	-0.188094	0.0154874	0.0973221
CDHR5	0.762142	0.0139025	0.333457	0.251297	0.561035	0.954362	0.800832	0.0145337	0.259611	0.760506	0.0144591	0.341136	1.16274	0.000294725	0.0252632
BBS12	-0.388546	0.013989	0.33397	-0.14487	0.511853	0.941999	-0.410607	0.0128817	0.247371	-0.388832	0.0142757	0.340854	-0.539325	8.7e-05	0.0185477
LRCH4	0.340164	0.0140249	0.33397	0.108899	0.572886	0.958209	0.377183	0.011864	0.206529	0.337757	0.0150173	0.343467	0.440294	7.97e-05	0.0185477
REEP5	-0.300003	0.0139679	0.33397	-0.0139172	0.934273	0.997432	-0.326005	0.0125573	0.226387	-0.299813	0.0143853	0.340939	-0.437264	0.000512897	0.02814
SUGT1	-0.194311	0.0140072	0.33397	-0.0223088	0.838724	0.990092	-0.200013	0.0148989	0.263327	-0.19526	0.0138772	0.338579	-0.331606	0.00111041	0.0351206
FGD2	0.765063	0.0139398	0.33397	0.151446	0.726177	0.985642	0.771194	0.0133693	0.265647	0.748167	0.0159333	0.35029	0.846384	0.00252327	0.0451819
LOC90834	0.476483	0.0139979	0.33397	0.314545	0.248566	0.750161	0.492362	0.0136085	0.260484	0.479416	0.0137343	0.338579	0.593867	0.0101468	0.0789433
LOC440700	0.5708	0.0139674	0.33397	0.216497	0.504568	0.938675	0.603423	0.0132156	0.249113	0.580602	0.0124543	0.328792	0.68436	0.011561	0.0835002
LOC102724675	0.592859	0.0140178	0.33397	0.262672	0.436662	0.907878	0.599799	0.014523	0.270838	0.584881	0.0154983	0.347741	0.575735	0.0330861	0.146131
LOC101928166	0.805614	0.0140007	0.33397	0.24567	0.590974	0.962973	0.829124	0.0127991	0.260405	0.783383	0.0162438	0.351874	0.691728	0.0496575	0.187711
RPTOR	0.177023	0.0140691	0.334116	0.0623103	0.535874	0.946828	0.191736	0.0134962	0.239574	0.179251	0.0130914	0.333576	0.278914	0.000539955	0.0285753
TFEB	0.259356	0.014076	0.334116	0.120419	0.415525	0.895049	0.263612	0.012888	0.260484	0.261612	0.0135362	0.337627	0.33747	0.00140644	0.0374487
OR10AD1	0.530207	0.0140512	0.334116	0.130847	0.663255	0.978513	0.514995	0.0148836	0.295089	0.527818	0.014825	0.341136	0.422572	0.0265713	0.128693
SPDYE3	0.603623	0.0140619	0.334116	0.153959	0.652812	0.97655	0.597553	0.0144422	0.281256	0.588911	0.0161797	0.351874	0.630239	0.0444405	0.175393
DIO2	-0.76747	0.014136	0.335273	-0.525218	0.232521	0.727915	-0.832385	0.0131293	0.234248	-0.745101	0.0164531	0.352843	-0.538738	0.0231176	0.119681
TRNG	-0.696341	0.0141483	0.335299	-0.80077	0.0459854	0.280439	-0.70948	0.0132404	0.260484	-0.712034	0.011954	0.324863	-0.988656	0.00116226	0.0356013
EIF2B5	0.128394	0.0143141	0.335484	0.0429319	0.557316	0.953245	0.129803	0.0149643	0.272234	0.127449	0.0153452	0.347319	0.150193	0.000209531	0.0242486
CCDC122	-0.311931	0.0142893	0.335484	-0.131843	0.459138	0.917536	-0.336721	0.0143007	0.245073	-0.307854	0.0157643	0.349887	-0.541209	0.000617596	0.0296267
ZNF646	0.221485	0.0141947	0.335484	0.0123993	0.920946	0.997432	0.245271	0.0126183	0.212391	0.223427	0.0136438	0.337826	0.318437	0.000971238	0.0340606
C11orf1	-0.285541	0.0142926	0.335484	-0.0141634	0.92999	0.997432	-0.300079	0.0138107	0.259121	-0.286865	0.0141866	0.340822	-0.402133	0.00113241	0.0355355
JMJD4	0.194867	0.0142984	0.335484	0.0645189	0.561093	0.954362	0.202197	0.0147052	0.260484	0.197612	0.0131323	0.333576	0.283706	0.00121335	0.0357425
EPS8L3	0.333686	0.0142754	0.335484	-0.0287703	0.877976	0.995265	0.346656	0.0155253	0.262099	0.339254	0.0127987	0.330021	0.546979	0.00214704	0.0431477
JPX	-0.170514	0.0143093	0.335484	-0.0606362	0.532779	0.946003	-0.184253	0.0105379	0.211777	-0.17208	0.0137089	0.338579	-0.166169	0.00265078	0.0457337
LOC101929480	-0.967872	0.0142411	0.335484	0.102105	0.850817	0.992398	-1.0574	0.0125526	0.222417	-0.947481	0.0162159	0.351874	-0.930777	0.00594432	0.0617553
DISP1	-0.275908	0.0143006	0.335484	0.120029	0.431337	0.904505	-0.293057	0.0119733	0.239574	-0.269861	0.0163273	0.352303	-0.23871	0.00683054	0.0657809
RBM14	0.143248	0.014219	0.335484	0.039923	0.623862	0.970199	0.144196	0.0151456	0.275825	0.143705	0.0142629	0.340854	0.171512	0.0148862	0.0953821
C15orf27	0.803323	0.0142243	0.335484	0.184559	0.685615	0.981177	0.840773	0.0130324	0.254975	0.776199	0.0166843	0.353194	0.801004	0.0160962	0.0994255
LOC101928049	0.870691	0.0143137	0.335484	-0.168768	0.728911	0.985642	0.893473	0.0147465	0.263771	0.860341	0.0157039	0.349887	1.01262	0.01846	0.106353
IGFBPL1	-1.12711	0.0142189	0.335484	-0.734806	0.255532	0.757777	-1.19211	0.0102671	0.226126	-1.13307	0.014045	0.33963	-0.928415	0.0207697	0.112972
MIR6807	0.354764	0.0142572	0.335484	0.141826	0.483417	0.930686	0.359651	0.0143691	0.268428	0.360928	0.0126978	0.329481	0.501525	0.0215156	0.115153
MIR642A	0.529846	0.0143592	0.336277	0.0547544	0.855137	0.992422	0.516219	0.0136407	0.286173	0.535571	0.0135737	0.337627	0.703023	0.00128707	0.0362085
LOC101928635	0.583947	0.0143934	0.336547	0.196813	0.554544	0.951717	0.594734	0.0137474	0.262996	0.579466	0.0154555	0.34745	0.872023	0.0012154	0.0357425
ACKR3	-0.399253	0.0143863	0.336547	-0.503809	0.0289977	0.206229	-0.380153	0.0111918	0.28222	-0.39233	0.0161583	0.351874	-0.159459	0.209763	0.457891
GNG8	0.79256	0.014433	0.337208	-0.28664	0.515159	0.943273	0.82675	0.0129701	0.257331	0.773241	0.016597	0.352843	0.614956	0.0627926	0.216417
TIMM9	-0.241018	0.0144531	0.337414	-0.107929	0.433943	0.906402	-0.242751	0.0107595	0.259611	-0.244574	0.0131985	0.334221	-0.377448	0.00283395	0.046866
BECN1	0.0963801	0.0145927	0.338405	0.113778	0.0414599	0.260918	0.0955322	0.0149464	0.283312	0.0945646	0.0164776	0.352843	0.138088	0.000145146	0.021117
RNF126	0.208011	0.0148211	0.338405	0.00790433	0.946616	0.997432	0.229893	0.0140433	0.226383	0.208752	0.0148271	0.341136	0.302104	0.000179618	0.0228622
MCM3AP	0.167878	0.0149498	0.338405	0.0358465	0.708733	0.984842	0.177013	0.0146718	0.259611	0.167575	0.0155035	0.347741	0.238632	0.000183775	0.0229558
LOC100287896	-0.262455	0.0149773	0.338405	0.0154272	0.917348	0.997432	-0.274859	0.013957	0.259611	-0.257595	0.0168815	0.354683	-0.400656	0.000278292	0.0251579
C1orf27	-0.234106	0.0149548	0.338405	-0.0978209	0.467307	0.921783	-0.24386	0.0158916	0.262418	-0.236059	0.0144325	0.341136	-0.464995	0.000373242	0.0263
RAB35	0.17313	0.0146464	0.338405	0.0189887	0.846856	0.9917	0.185659	0.0129499	0.239574	0.170101	0.0164537	0.352843	0.235004	0.000480808	0.028092
SLC35F4	-1.07746	0.0146224	0.338405	-0.984331	0.113981	0.504913	-1.11798	0.0151315	0.260484	-1.09554	0.0131089	0.333576	-1.14246	0.000481239	0.028092
METTL5	-0.272677	0.0147391	0.338405	-0.0367047	0.812965	0.98952	-0.292933	0.0150779	0.25203	-0.274894	0.0142461	0.340854	-0.485312	0.000535294	0.028526
SIGLEC14	1.11468	0.0148768	0.338405	0.0837192	0.894914	0.997224	1.0933	0.0151907	0.290093	1.07746	0.0174287	0.35732	1.03234	0.000549886	0.028728
ZBTB26	-0.225473	0.0146106	0.338405	-0.0900546	0.485442	0.931143	-0.233055	0.013524	0.260484	-0.225039	0.0151667	0.344605	-0.396739	0.000574378	0.029053
KDM5C	0.173439	0.0149011	0.338405	0.0829086	0.406078	0.89019	0.183319	0.0138974	0.254963	0.173252	0.0153829	0.347319	0.259764	0.000893546	0.0332412
ZNF93	-0.302433	0.0149091	0.338405	-0.311629	0.0758086	0.389817	-0.299701	0.0159889	0.290093	-0.301581	0.0155593	0.348468	-0.446737	0.00101909	0.0343258
MIR4784	0.729156	0.0146029	0.338405	0.356894	0.393613	0.882051	0.753497	0.015336	0.263327	0.74813	0.0119008	0.324863	0.978408	0.00122141	0.0357425
SGSM3	0.258691	0.014866	0.338405	0.0444712	0.76311	0.987815	0.272701	0.0138509	0.257044	0.260267	0.014598	0.341136	0.323614	0.0012023	0.0357425
TRNAK4	0.518011	0.0149849	0.338405	0.427505	0.154414	0.598381	0.514406	0.0155795	0.286228	0.52098	0.0147553	0.341136	0.67142	0.00134045	0.0368392
DUS1L	0.242928	0.0149654	0.338405	0.121096	0.386817	0.878424	0.24084	0.0148883	0.282843	0.244388	0.0147055	0.341136	0.31792	0.00153152	0.0387664
EXOC6	-0.292741	0.0147838	0.338405	-0.0319049	0.848024	0.992038	-0.304492	0.0148324	0.260484	-0.291285	0.0156297	0.349517	-0.50911	0.00201247	0.0424294
LOC100652736	0.371178	0.0145896	0.338405	0.371771	0.0832899	0.413972	0.393907	0.013822	0.251356	0.37838	0.0127503	0.329481	0.512945	0.00326136	0.0494894
TCEAL6	-0.632939	0.0148863	0.338405	-0.423359	0.246787	0.747751	-0.655275	0.0157419	0.265161	-0.629243	0.0158148	0.349887	-0.859129	0.00333196	0.0498236
NUP62	0.191539	0.0148697	0.338405	0.0464963	0.671082	0.979126	0.202554	0.0131737	0.248749	0.19123	0.0154029	0.347319	0.228399	0.00431626	0.0546041
MED24	0.170748	0.0147053	0.338405	0.0335652	0.730123	0.985762	0.18526	0.013641	0.239574	0.169999	0.0154949	0.347741	0.221376	0.00519448	0.0588545
TRPM6	0.454799	0.0147396	0.338405	0.460294	0.0806008	0.405211	0.440094	0.0125454	0.28222	0.450688	0.0159351	0.35029	0.535274	0.00532048	0.0592398
HAUS8	0.270135	0.0146763	0.338405	0.109108	0.480891	0.929614	0.271025	0.0141936	0.272234	0.268137	0.0157302	0.349887	0.248318	0.00636323	0.0637412
CIDEB	0.359315	0.0148885	0.338405	0.420286	0.0439836	0.271515	0.342137	0.0128546	0.293751	0.357067	0.0158544	0.349887	0.384733	0.00663987	0.065049
SASH3	0.885476	0.0145793	0.338405	0.277067	0.583737	0.960738	0.866027	0.0138243	0.284731	0.870644	0.0163319	0.352303	0.946919	0.0068389	0.0657809
VEPH1	-0.590618	0.0145544	0.338405	-0.309486	0.361219	0.861746	-0.619295	0.0130357	0.253995	-0.606958	0.0116385	0.324863	-0.632513	0.00699824	0.0664318
CELA2B	0.475093	0.0148511	0.338405	-0.0434897	0.871279	0.994272	0.498565	0.0154006	0.260484	0.474264	0.0153966	0.347319	0.546979	0.00739265	0.0679391
ADORA2A	0.719947	0.0145372	0.338405	0.256694	0.532697	0.946003	0.727452	0.0141994	0.269787	0.722492	0.014546	0.341136	0.88789	0.00812124	0.0713424
HM13-AS1	-0.527687	0.0149537	0.338405	-0.306104	0.314684	0.819279	-0.559111	0.0105893	0.227877	-0.515061	0.0171599	0.356634	-0.700354	0.0086534	0.0733178
LAMA2	-0.779674	0.0147955	0.338405	-1.99963	6.39168e-06	0.00609669	-0.731308	0.0133153	0.306808	-0.800831	0.0119185	0.324863	-0.807926	0.00877986	0.0736679
POU2F2	1.00171	0.014792	0.338405	0.050689	0.928962	0.997432	0.96887	0.0141494	0.292199	0.981793	0.0167601	0.353792	0.998715	0.00984002	0.0776284
RP11-58E21.3	0.894466	0.0147991	0.338405	0.135955	0.78959	0.98952	0.941311	0.0147861	0.259803	0.885984	0.0160346	0.351187	0.898509	0.0119224	0.0849128
LOC101929533	-0.295917	0.0145187	0.338405	-0.256181	0.133561	0.55264	-0.294582	0.0141543	0.276134	-0.288185	0.0167721	0.353792	-0.253536	0.0128498	0.0882832
SHISA3	1.09846	0.0147789	0.338405	1.3075	0.040186	0.255934	1.08924	0.0133189	0.273724	1.08262	0.0163908	0.352746	0.772569	0.0129911	0.0887822
FCRLA	1.95605	0.014877	0.338405	-0.0592177	0.957376	0.997432	1.93316	0.0148843	0.285399	1.91942	0.0167843	0.353792	1.97808	0.0171554	0.102663
LOC101929160	-0.355741	0.0147435	0.338405	-0.609628	0.00307405	0.0791885	-0.378202	0.0152966	0.259611	-0.361961	0.0131335	0.333576	-0.392192	0.0246794	0.12357
RP11-43N5.1	0.493384	0.0149686	0.338405	-0.134892	0.626189	0.970903	0.505989	0.0151685	0.266048	0.49326	0.0153696	0.347319	0.481186	0.0288683	0.134682
MIR4518	0.662858	0.0146661	0.338405	0.0573903	0.878756	0.995443	0.66097	0.0145181	0.277979	0.654254	0.0161643	0.351874	0.570151	0.0357692	0.153028
LIPC	-0.747946	0.0145831	0.338405	-0.931509	0.0314937	0.217278	-0.753797	0.0124759	0.260484	-0.755537	0.0138646	0.338579	-0.544325	0.0359286	0.153464
MS4A3	0.367207	0.0147516	0.338405	-0.195431	0.335663	0.840268	0.369211	0.0157489	0.281012	0.360875	0.0165527	0.352843	0.322906	0.0473865	0.182798
FCHSD2	0.217512	0.0147079	0.338405	0.000186885	0.998789	0.999961	0.215321	0.0148058	0.283241	0.213759	0.0165056	0.352843	0.172587	0.051764	0.19247
C1QTNF2	-0.469264	0.0147507	0.338405	-0.808836	0.00290611	0.0791885	-0.478738	0.00982243	0.246563	-0.470832	0.0147801	0.341136	-0.318524	0.0598014	0.209717
LOC101927533	-0.414248	0.0148613	0.338405	-0.840067	0.000439683	0.0602629	-0.394911	0.0136461	0.298649	-0.416349	0.0147052	0.341136	-0.341399	0.0622535	0.215249
WWP2	0.149046	0.0150096	0.338707	0.0478352	0.575896	0.959125	0.157181	0.0156698	0.260484	0.151164	0.0137885	0.338579	0.236065	0.000341559	0.0257834
TADA2B	0.11291	0.0150823	0.339032	0.125819	0.0553996	0.318088	0.104197	0.0135649	0.316647	0.116084	0.0120331	0.324863	0.181279	5.56e-05	0.0168666
LOC101928331	0.560144	0.0151152	0.339032	0.629136	0.0535821	0.310167	0.542594	0.0131913	0.286228	0.552963	0.0166362	0.353101	0.978255	5.68e-05	0.0168971
CD4	0.658	0.0150636	0.339032	0.329778	0.384756	0.876688	0.644601	0.0140967	0.28559	0.646783	0.0168814	0.354683	0.797808	0.000633471	0.0297501
IRF7	0.411856	0.0150837	0.339032	0.152345	0.51997	0.9437	0.442837	0.0128503	0.239574	0.409785	0.0159476	0.350306	0.527702	0.00117261	0.0356013
DCAF6	-0.136409	0.0150832	0.339032	-0.0627416	0.424723	0.89992	-0.134297	0.0145613	0.28559	-0.139053	0.0132039	0.334221	-0.176139	0.00195255	0.0418995
RASAL3	0.754132	0.0150966	0.339032	-0.00627907	0.988309	0.999497	0.74989	0.0149513	0.281732	0.744747	0.0165876	0.352843	0.904291	0.00266841	0.0457337
OR2T35	0.424319	0.0150474	0.339032	-0.0316235	0.895332	0.997224	0.428823	0.0136394	0.265647	0.426324	0.0149277	0.342314	0.41834	0.0202241	0.111452
TRNAT1	0.498422	0.0151054	0.339032	0.214484	0.454944	0.91549	0.503226	0.0142952	0.270838	0.490061	0.0169089	0.354879	0.549119	0.0295129	0.136321
SPCS1	-0.223952	0.0151639	0.339273	-0.0383884	0.764473	0.987815	-0.246983	0.0143262	0.231318	-0.224178	0.0154399	0.34745	-0.378811	0.00291447	0.0473466
SYF2	-0.243028	0.0151716	0.339273	-0.132161	0.346607	0.850208	-0.239803	0.0112277	0.263497	-0.243639	0.0152899	0.346611	-0.24304	0.00437498	0.0550685
CSNK1G2-AS1	0.404349	0.0151659	0.339273	-0.119552	0.598758	0.96392	0.42597	0.0156574	0.260484	0.405605	0.0152212	0.345578	0.528114	0.0178468	0.104525
CYTH3	-0.254252	0.0151714	0.339273	-0.356645	0.0160356	0.138184	-0.24763	0.0104082	0.265268	-0.254581	0.0154179	0.347394	-0.140053	0.0914347	0.272094
SLC16A4	-0.321603	0.0151881	0.339388	0.0150333	0.934402	0.997432	-0.351881	0.0121723	0.217728	-0.31608	0.0170262	0.355363	-0.456951	0.000391798	0.0264688
KCNAB3	0.570351	0.0152052	0.339514	-0.0200401	0.950699	0.997432	0.588119	0.0150607	0.263327	0.566062	0.0162984	0.352303	0.647314	0.00214944	0.0431477
DHPS	0.169443	0.0152388	0.340009	0.0497827	0.60916	0.966833	0.178841	0.0157471	0.260484	0.17094	0.014652	0.341136	0.20716	0.000638589	0.0297694
CXorf22	-0.879748	0.0152654	0.340348	-0.0466851	0.925885	0.997432	-0.932581	0.00962001	0.216732	-0.887697	0.0146548	0.341136	-1.19258	0.00445344	0.055653
METTL13	0.114539	0.0153363	0.340621	0.0973128	0.144154	0.576314	0.118107	0.0150734	0.263327	0.113488	0.0165795	0.352843	0.192482	0.00021973	0.0246191
C8orf48	-0.426485	0.015407	0.340621	-0.15748	0.522055	0.9437	-0.459491	0.0129684	0.239574	-0.429754	0.0149524	0.342616	-0.549748	0.000251312	0.0246781
STAT5A	0.237303	0.0154094	0.340621	0.0908534	0.506995	0.94018	0.247542	0.0134495	0.259611	0.235584	0.0164886	0.352843	0.334536	0.000511747	0.02814
ITGB3BP	-0.443924	0.0153917	0.340621	-0.19015	0.458306	0.917313	-0.430979	0.0141137	0.290093	-0.448206	0.0147053	0.341136	-0.740914	0.00125394	0.0359911
BIN1	0.306644	0.0153577	0.340621	0.158464	0.371727	0.869244	0.326137	0.0145335	0.254975	0.304271	0.016478	0.352843	0.466565	0.0014747	0.0382084
NPHP1	-0.283482	0.0153734	0.340621	-0.225713	0.170939	0.629527	-0.288656	0.0147173	0.268034	-0.286672	0.0144954	0.341136	-0.318649	0.00162269	0.0392374
C7orf25	-0.170368	0.015311	0.340621	-0.0862925	0.380971	0.87436	-0.186101	0.0148254	0.239574	-0.168748	0.0165808	0.352843	-0.2258	0.00456443	0.0561436
PRODH2	0.437899	0.0154151	0.340621	-0.00753437	0.975915	0.998215	0.443911	0.0148067	0.270849	0.437002	0.0160057	0.351187	0.45607	0.00983776	0.0776284
IL6R	0.580388	0.0153865	0.340621	0.352813	0.294412	0.799217	0.558678	0.0152278	0.302046	0.575348	0.0165907	0.352843	0.566622	0.0181527	0.105346
RNVU1-14	0.696564	0.0153211	0.340621	0.363964	0.366319	0.865228	0.65407	0.0146838	0.314137	0.668565	0.0180581	0.362619	0.855948	0.0196817	0.110078
CNR1	1.01961	0.0153687	0.340621	0.811151	0.171271	0.629987	1.04143	0.0128691	0.260484	1.00272	0.0171825	0.356634	0.679632	0.0389983	0.162041
TMEM210	0.301593	0.0154033	0.340621	0.0539676	0.755091	0.987722	0.305561	0.0149141	0.271417	0.306076	0.0140782	0.33963	0.259619	0.0839014	0.258644
EHD1	0.270818	0.0154307	0.340713	0.0712454	0.647446	0.97516	0.281407	0.0129586	0.259611	0.276286	0.0134147	0.336344	0.363365	0.00695563	0.0661998
FAM46B	-0.701959	0.0154761	0.341461	-0.9005	0.0281199	0.20161	-0.687083	0.0132594	0.281133	-0.715873	0.013505	0.337252	-0.526078	0.00249397	0.0451443
CLEC2D	0.694644	0.0154921	0.341561	0.11389	0.775119	0.988763	0.71618	0.0149877	0.263189	0.685577	0.01706	0.355569	0.46575	0.0632233	0.217285
PTCSC3	-0.549406	0.0155447	0.342466	-0.291729	0.359751	0.860097	-0.509396	0.0104436	0.290951	-0.534355	0.0179867	0.362619	-0.384692	0.010112	0.0788958
LOC101927045	-0.223507	0.0155562	0.342467	-0.0822477	0.524088	0.9437	-0.237841	0.0156551	0.259611	-0.21971	0.0174166	0.35732	-0.259465	0.00573822	0.0607569
PPP2R5B	0.233646	0.0156005	0.34256	0.100168	0.45885	0.91752	0.235521	0.010775	0.259611	0.231339	0.0169195	0.354879	0.295324	0.00175328	0.0401989
RGS19	0.406837	0.0155722	0.34256	0.1036	0.658386	0.977953	0.399342	0.0151294	0.290093	0.400845	0.0172729	0.357006	0.532037	0.00191146	0.0416439
NUDT4P1	-0.513305	0.0156022	0.34256	-0.546458	0.068538	0.36584	-0.489568	0.0157463	0.309438	-0.519741	0.0145571	0.341136	-0.601137	0.0348188	0.15063
LOC101927662	0.670542	0.0156065	0.34256	0.137719	0.721087	0.985588	0.632709	0.0141202	0.30759	0.676491	0.0150059	0.343467	0.623696	0.0418603	0.169159
LGALS9C	0.807503	0.0156636	0.343113	0.311292	0.505177	0.939135	0.831902	0.0143014	0.260484	0.817714	0.0146024	0.341136	0.997853	0.00580727	0.0611182
MIR30A	-0.600553	0.0156744	0.343113	-0.244395	0.482061	0.929749	-0.628681	0.015699	0.260484	-0.59325	0.017186	0.356634	-0.730998	0.00944619	0.0762642
LOC101927018	0.494426	0.0156724	0.343113	0.303067	0.291806	0.797203	0.487656	0.0165083	0.295089	0.492657	0.0164215	0.352843	0.602835	0.0179192	0.104757
SLC35D3	-0.695124	0.0156779	0.343113	-1.79808	6.36312e-06	0.00609669	-0.626267	0.0117411	0.318277	-0.716365	0.0121971	0.326343	-0.70618	0.0439539	0.174206
PLD4	0.595387	0.0156949	0.343233	0.231072	0.502464	0.93779	0.558559	0.0118411	0.295197	0.588683	0.017135	0.356633	0.70739	0.001546	0.0388139
LRRC6	-0.310936	0.0157259	0.343609	-0.116139	0.518637	0.9437	-0.320675	0.0108325	0.247371	-0.306788	0.0173342	0.357204	-0.41493	0.000117773	0.0204326
HAUS5	0.249257	0.0157352	0.343609	0.0753061	0.600961	0.964695	0.272341	0.0149367	0.239791	0.249003	0.0162304	0.351874	0.304333	0.000327293	0.025284
TMEM232	-0.362018	0.0157772	0.343644	-0.261753	0.215046	0.705143	-0.357118	0.0158819	0.290711	-0.365967	0.0149258	0.342314	-0.524192	0.00026986	0.0246781
C2CD2L	0.250842	0.0157988	0.343644	0.147679	0.311676	0.816801	0.240119	0.0147806	0.303065	0.25168	0.0158299	0.349887	0.31738	0.00260366	0.0455679
GTF2H2C	-0.241692	0.0157681	0.343644	-0.0357782	0.796904	0.98952	-0.260919	0.0135555	0.239574	-0.247644	0.0131147	0.333576	-0.33218	0.0062044	0.063023
HRH2	0.752684	0.0157744	0.343644	0.0944054	0.827275	0.98952	0.759778	0.0170215	0.284835	0.732101	0.0182447	0.363667	0.80142	0.0113954	0.0829674
GPR37L1	-0.63075	0.0157961	0.343644	-0.799175	0.0306275	0.213481	-0.583464	0.0139759	0.31814	-0.619224	0.017766	0.360565	-0.492628	0.0569986	0.203543
SNORD114-1	-0.544271	0.0158061	0.343644	-1.70158	2.42939e-08	0.000125683	-0.499375	0.0136716	0.32005	-0.548625	0.0153037	0.346659	-0.342213	0.193462	0.435872
MIR424	-0.689019	0.0158818	0.343745	-0.3925	0.327828	0.832773	-0.752569	0.0111446	0.210254	-0.68862	0.0163347	0.352303	-0.878022	0.00110306	0.0351182
TCOF1	0.259376	0.0158612	0.343745	0.0628628	0.674667	0.979852	0.28343	0.0148977	0.239574	0.260329	0.0158554	0.349887	0.314894	0.00153659	0.0388139
MIR556	-0.608801	0.0158917	0.343745	-0.955338	0.0074299	0.0880749	-0.578198	0.0142823	0.304968	-0.612244	0.0156612	0.349696	-0.692338	0.0047775	0.0570524
C11orf21	0.830632	0.0158832	0.343745	-0.0696626	0.883265	0.996513	0.838652	0.0157792	0.278167	0.813722	0.0179957	0.362619	0.928929	0.00619685	0.0629961
MIR5194	0.596956	0.015852	0.343745	0.40017	0.250292	0.752416	0.599232	0.0165539	0.28559	0.603072	0.0150786	0.343654	0.737457	0.00784984	0.0702588
MMP9	1.18932	0.0158605	0.343745	0.450322	0.513532	0.942934	1.21051	0.0171108	0.281012	1.17425	0.0174265	0.35732	1.12065	0.0116382	0.0838122
BEX1	-1.0275	0.0158837	0.343745	-0.422414	0.478545	0.928609	-1.03002	0.0164084	0.28559	-1.02948	0.0160706	0.351431	-0.90157	0.0185098	0.106483
MAGEA12	0.283514	0.0159164	0.344031	0.0442507	0.786485	0.98952	0.291178	0.0166504	0.272593	0.287452	0.0146854	0.341136	0.286208	0.0958298	0.279922
C9orf114	0.211976	0.0159428	0.34435	0.0929757	0.450175	0.914064	0.228571	0.0157939	0.254485	0.216263	0.0138767	0.338579	0.304294	0.00201547	0.0424294
GOLGA5	-0.108627	0.0159899	0.344867	-0.0845612	0.183196	0.65097	-0.107587	0.0151653	0.28559	-0.110919	0.0138003	0.338579	-0.163607	0.00262904	0.0457001
LOC101926895	-0.296699	0.0159898	0.344867	-0.240814	0.165418	0.61883	-0.280912	0.016242	0.317623	-0.286598	0.0187288	0.366769	-0.244199	0.0147844	0.0949096
LOC102724133	-0.409688	0.0160109	0.34507	-0.123108	0.603893	0.965191	-0.431606	0.0164663	0.260484	-0.410379	0.0162247	0.351874	-0.405013	0.00469385	0.0568123
POLI	-0.347318	0.0160861	0.346189	-0.0586285	0.770016	0.98821	-0.403102	0.00837786	0.154296	-0.343777	0.0174632	0.35732	-0.493651	0.0023318	0.0439774
CXorf67	0.915882	0.0160822	0.346189	0.749335	0.162459	0.614035	0.903129	0.0142507	0.28222	0.933281	0.0141701	0.340702	0.926744	0.00486167	0.0574705
KRBA1	0.356565	0.0161427	0.346826	0.153597	0.459108	0.917536	0.382153	0.0155883	0.257805	0.35976	0.0155168	0.347778	0.483567	0.000569786	0.0289805
ODAM	-1.21582	0.0161507	0.346826	-0.515238	0.466389	0.921224	-1.25319	0.0127244	0.259611	-1.2417	0.0139206	0.338715	-1.65445	0.00190285	0.0416136
FAM72A	0.67562	0.0161332	0.346826	0.473514	0.230881	0.726481	0.644025	0.0162426	0.314137	0.660116	0.0184266	0.364634	0.384598	0.142108	0.358032
UEVLD	-0.292562	0.0162395	0.347382	-0.109374	0.520362	0.9437	-0.302157	0.0164765	0.270652	-0.296963	0.014842	0.341136	-0.434158	0.00149902	0.0383352
ZNF253	-0.25739	0.0162507	0.347382	-0.145065	0.334652	0.838764	-0.266657	0.0174374	0.272234	-0.255885	0.0172423	0.356634	-0.428094	0.00190781	0.0416411
TRIM26	0.199652	0.0162817	0.347382	0.218762	0.0625771	0.344916	0.185347	0.00797337	0.271323	0.200985	0.0159276	0.35029	0.221403	0.00316122	0.0489134
ATF2	-0.160196	0.0162533	0.347382	-0.0697951	0.454533	0.915099	-0.16958	0.0170918	0.260484	-0.160285	0.0165932	0.352843	-0.27131	0.00408643	0.0533766
CHRNA10	0.467911	0.0161943	0.347382	0.155639	0.566801	0.956002	0.477428	0.0155375	0.271323	0.470131	0.0160663	0.351431	0.536589	0.00911791	0.0747684
SNX24	-0.2103	0.0162739	0.347382	-0.0822548	0.501589	0.937367	-0.211138	0.00930975	0.251094	-0.216454	0.0128935	0.330869	-0.221754	0.0134212	0.0901883
DDX25	-0.745679	0.0162064	0.347382	-0.327444	0.450813	0.914064	-0.713847	0.0118604	0.284014	-0.740485	0.0173012	0.357109	-0.580905	0.0177222	0.104205
CCDC23	-0.165757	0.0162502	0.347382	-0.207092	0.0337833	0.227537	-0.159741	0.0151448	0.300426	-0.166957	0.0158293	0.349887	-0.150404	0.0283558	0.133578
LOC102724246	0.569142	0.0162708	0.347382	0.225984	0.495177	0.935258	0.585679	0.0159069	0.268781	0.558974	0.0182587	0.363667	0.531889	0.0344092	0.149795
ZNF804B	-1.68941	0.0162991	0.347504	0.616652	0.51953	0.9437	-1.87483	0.00792492	0.175341	-1.6964	0.01624	0.351874	-1.37529	0.0344281	0.149813
ZBED4	0.206085	0.016328	0.347872	0.0816906	0.496133	0.935258	0.230141	0.0141681	0.218819	0.201628	0.0185662	0.365278	0.233219	0.00267417	0.0457337
ARHGAP30	0.787748	0.0163477	0.348041	0.105694	0.816512	0.98952	0.789605	0.0153779	0.281012	0.772878	0.0184122	0.364634	0.892201	0.00252998	0.0452203
ACLY	0.129429	0.0164022	0.348702	0.0964811	0.20403	0.687155	0.129259	0.0136127	0.272024	0.128044	0.0178431	0.361415	0.194009	0.00106584	0.0347211
TATDN2	0.138967	0.0163951	0.348702	0.0903319	0.267264	0.772268	0.143011	0.0134664	0.260484	0.139832	0.0160934	0.351431	0.203136	0.00138232	0.0373076
PYCR2	0.190849	0.0164268	0.348975	0.19391	0.0844562	0.417189	0.184792	0.0152045	0.298969	0.194547	0.0144347	0.341136	0.308683	0.000270583	0.0246781
OR2A20P	-0.65267	0.016442	0.34905	-0.55059	0.151312	0.591805	-0.68247	0.0159668	0.260484	-0.649311	0.0173739	0.35732	-0.539868	0.042029	0.169472
PDLIM2	0.344397	0.0164546	0.349068	0.0806943	0.686542	0.981177	0.358861	0.0151326	0.260484	0.342879	0.017314	0.357109	0.551313	0.00076629	0.031831
FERMT2	-0.179825	0.0164996	0.349524	-0.100904	0.337903	0.842123	-0.17887	0.0142749	0.277979	-0.185725	0.0125585	0.329481	-0.249868	0.00015611	0.022017
NUDCD3	0.127541	0.0164983	0.349524	0.0722497	0.333354	0.837771	0.138872	0.0150721	0.244207	0.129487	0.0150571	0.343467	0.185591	0.00399603	0.0526906
SMARCD2	0.145106	0.0165677	0.349721	0.126998	0.137183	0.560964	0.132534	0.0153071	0.330274	0.145937	0.0163221	0.352303	0.215079	2.67e-05	0.0127199
RRP7B	0.46313	0.0165593	0.349721	0.187708	0.487556	0.932521	0.512685	0.0155184	0.239436	0.456536	0.0183039	0.36386	0.449222	0.00178405	0.0405667
MRPL32	-0.162274	0.0165633	0.349721	-0.0696857	0.462291	0.919087	-0.172711	0.015888	0.259611	-0.16139	0.0175295	0.357834	-0.243127	0.0111858	0.0824458
MRPS21	-0.146551	0.0165376	0.349721	-0.123137	0.1533	0.596437	-0.15589	0.0168713	0.260484	-0.144465	0.0182799	0.363667	-0.171381	0.012899	0.0884173
VIPR2	0.868445	0.0165352	0.349721	0.180907	0.719763	0.985485	0.840261	0.0169985	0.308546	0.858429	0.0180564	0.362619	0.94123	0.0299736	0.137723
PI4KA	0.151995	0.0168872	0.349831	0.145683	0.104906	0.479059	0.152373	0.0141211	0.272234	0.152881	0.0166263	0.353101	0.234123	2.01e-05	0.0108668
ZNF658B	-0.441733	0.0166938	0.349831	-0.118428	0.645332	0.974733	-0.493944	0.0099711	0.189842	-0.436633	0.0182271	0.363588	-0.706366	0.000166485	0.0223764
VWF	0.596952	0.0168658	0.349831	1.14692	0.0011138	0.0791885	0.540715	0.0147844	0.331899	0.603249	0.01602	0.351187	0.991714	0.000183127	0.0229558
ABCA7	0.416272	0.0167228	0.349831	0.245885	0.314363	0.819131	0.389599	0.00759471	0.263771	0.424681	0.0145916	0.341136	0.532259	0.00024038	0.0246191
CCT6B	-0.298677	0.0167654	0.349831	-0.128467	0.462437	0.919087	-0.287621	0.0149962	0.299723	-0.298209	0.0173426	0.357204	-0.417611	0.000245112	0.0246274
FLAD1	0.117882	0.0168162	0.349831	0.031179	0.650129	0.976071	0.124404	0.015524	0.260484	0.116322	0.0185001	0.365044	0.192734	0.000952191	0.0338757
RIN3	0.463838	0.016842	0.349831	0.00645572	0.980812	0.999222	0.46816	0.0159206	0.280095	0.45934	0.0182227	0.363588	0.586216	0.00118096	0.0356013
MYLK	0.35564	0.0169094	0.349831	-0.119169	0.557304	0.953245	0.3455	0.0157415	0.299514	0.349301	0.0189549	0.368774	0.523314	0.00156892	0.0390907
APBA3	0.218469	0.0167981	0.349831	1.4978e-05	0.999905	0.999961	0.233221	0.0151103	0.257248	0.220535	0.0160927	0.351431	0.284891	0.00232326	0.0439774
RHOG	0.286214	0.0167605	0.349831	0.108946	0.51497	0.943209	0.292571	0.0161661	0.272593	0.284707	0.0177175	0.360484	0.348012	0.00268296	0.0457812
TMLHE	-0.159234	0.0166251	0.349831	-0.103097	0.270173	0.77555	-0.167803	0.0161606	0.260484	-0.16016	0.0163683	0.352746	-0.217048	0.0032848	0.0495628
LOC101927834	0.755527	0.0167092	0.349831	0.644794	0.147658	0.583296	0.692001	0.0118968	0.309438	0.748206	0.018081	0.362619	0.957523	0.00389229	0.0524004
SPA17	-0.255027	0.0166482	0.349831	-0.0303652	0.83725	0.990026	-0.282399	0.0136731	0.221693	-0.249357	0.0189582	0.368774	-0.296328	0.00521783	0.0588641
IL10RA	0.63083	0.0166371	0.349831	0.182583	0.619291	0.969372	0.596258	0.0130691	0.299514	0.625484	0.0178943	0.361557	0.739037	0.00642898	0.0640787
NT5C2	-0.190844	0.0167614	0.349831	0.00994647	0.92801	0.997432	-0.208883	0.0147439	0.239574	-0.187903	0.0186142	0.365669	-0.23979	0.00680592	0.0657365
WRAP53	0.191135	0.016896	0.349831	0.155612	0.167738	0.623219	0.199079	0.0159827	0.263129	0.195066	0.0146977	0.341136	0.231224	0.00801971	0.0709145
CLEC1A	0.309936	0.0166034	0.349831	0.332386	0.0691534	0.368089	0.274806	0.0125654	0.330334	0.304918	0.0185014	0.365044	0.399229	0.0112067	0.0824458
IKZF1	0.936602	0.0166491	0.349831	0.278835	0.609429	0.966833	0.911395	0.0161219	0.300426	0.918883	0.0187462	0.366769	0.955562	0.0124306	0.0868797
ADAMTSL4-AS1	0.49755	0.0168439	0.349831	0.232525	0.425359	0.899977	0.485484	0.0148554	0.29093	0.4836	0.0194855	0.372792	0.600112	0.020151	0.111351
CHDC2	-0.828353	0.0165937	0.349831	0.0866057	0.85566	0.992602	-0.873972	0.0117445	0.239574	-0.83667	0.0158212	0.349887	-0.815724	0.0235482	0.120733
LOC102724767	0.617717	0.0168606	0.349831	-0.0246686	0.944884	0.997432	0.634927	0.0184864	0.281732	0.605084	0.0190816	0.369964	0.710844	0.0239991	0.122008
GRAP2	0.861586	0.0167012	0.349831	0.252199	0.615571	0.968285	0.856872	0.015702	0.286227	0.85083	0.0183141	0.36386	0.877412	0.0262655	0.127687
NEU3	0.140655	0.0167385	0.349831	0.0512757	0.532649	0.946003	0.147862	0.0173819	0.265161	0.139154	0.018199	0.363516	0.132496	0.02763	0.131616
CXorf65	1.05625	0.0167865	0.349831	0.0909289	0.881966	0.996365	1.08219	0.0161138	0.272024	1.03022	0.0192509	0.371552	0.915979	0.0346141	0.150247
LOC102723642	0.558501	0.0168814	0.349831	-0.362374	0.248144	0.74965	0.599743	0.015066	0.252344	0.554201	0.0180796	0.362619	0.573312	0.034901	0.150788
TMEM107	-0.243271	0.016914	0.349831	-0.0384125	0.786095	0.98952	-0.266073	0.0157462	0.245647	-0.24182	0.0179468	0.362372	-0.211709	0.0387841	0.161422
HOXC13-AS	0.476748	0.0169033	0.349831	-0.175738	0.517876	0.9437	0.49435	0.0164822	0.267384	0.47824	0.0169608	0.355363	0.586877	0.0411079	0.166958
FCRL4	1.30007	0.0168934	0.349831	0.150179	0.842385	0.990772	1.28629	0.0161815	0.290701	1.28971	0.0181174	0.363105	0.964956	0.0437945	0.173831
C1orf220	0.502644	0.016858	0.349831	0.237098	0.421158	0.897611	0.514826	0.0178168	0.281012	0.50747	0.0161326	0.351874	0.328732	0.0807875	0.252186
NAT10	0.147403	0.0169415	0.350155	0.021757	0.799727	0.98952	0.165124	0.0139721	0.214727	0.146246	0.0181572	0.36329	0.163895	0.00231422	0.0439774
SRSF5	0.272578	0.0169693	0.350159	0.126523	0.429009	0.902918	0.284478	0.0183247	0.272234	0.269229	0.018585	0.365338	0.250287	0.00102964	0.034486
KIF25-AS1	0.675015	0.0169581	0.350159	0.264404	0.503745	0.938326	0.71392	0.0160237	0.260484	0.679171	0.0166566	0.353101	0.760039	0.0074026	0.0679854
LOC101059954	1.11474	0.0169887	0.350159	0.346609	0.594943	0.963632	1.11862	0.0166314	0.286227	1.11487	0.0173876	0.35732	0.913009	0.0508652	0.190509
DDN	0.640172	0.0169813	0.350159	0.0849389	0.819587	0.98952	0.627191	0.018591	0.309438	0.636381	0.0180126	0.362619	0.579595	0.0585652	0.206821
TYK2	0.242616	0.0170158	0.350174	0.0140806	0.920365	0.997432	0.255994	0.0161936	0.260484	0.241873	0.0177577	0.360565	0.337702	0.000424036	0.0272439
LOC100996695	-0.588466	0.0170257	0.350174	-0.366478	0.290445	0.796186	-0.655591	0.015045	0.228317	-0.590641	0.0170171	0.355363	-0.881215	0.0014667	0.0381681
ARMC12	0.513263	0.017042	0.350174	0.324779	0.282924	0.790049	0.483607	0.0122089	0.295197	0.502606	0.0193024	0.37203	0.467533	0.0137071	0.0912639
PTN	-0.571351	0.0170379	0.350174	-0.988167	0.0034685	0.0791885	-0.522181	0.0141713	0.324409	-0.582164	0.0150589	0.343467	-0.535692	0.0221471	0.117081
RP11-508N12.2	0.543445	0.0170484	0.350174	0.257504	0.419905	0.897103	0.554611	0.0179395	0.282843	0.531846	0.0193468	0.372194	0.590879	0.0336462	0.147706
USP4	0.0956745	0.0171127	0.351011	0.0632306	0.262624	0.766431	0.105571	0.0107078	0.199668	0.0941516	0.0190344	0.369771	0.124296	4.88e-05	0.0168666
EIF3G	0.152987	0.0171076	0.351011	0.0888287	0.324306	0.828722	0.162428	0.0173076	0.260484	0.15575	0.0152446	0.345846	0.238235	0.00113401	0.0355376
HAL	0.545531	0.0171436	0.351161	0.279861	0.383339	0.875885	0.53921	0.0170303	0.296735	0.545241	0.017617	0.359127	0.472785	0.0241685	0.122415
LINC01006	-0.380946	0.0171368	0.351161	-0.541213	0.0166605	0.141275	-0.36903	0.0164019	0.306127	-0.385088	0.0162395	0.351874	-0.205376	0.0655973	0.222386
MIR1910	0.621516	0.0171702	0.351463	0.411279	0.262275	0.76589	0.570078	0.0144997	0.324409	0.630896	0.0157115	0.349887	0.704125	0.0167797	0.101559
EDC4	0.183597	0.017191	0.351646	0.0186738	0.861342	0.993369	0.20701	0.0149498	0.217728	0.185243	0.0165367	0.352843	0.27479	0.000523638	0.0282621
MED12	0.128777	0.0172701	0.35278	0.0573387	0.449126	0.914064	0.135604	0.0180597	0.266307	0.129055	0.0174412	0.35732	0.200018	0.000348355	0.0259669
TNFAIP8L2	0.661252	0.0172694	0.35278	0.178447	0.644967	0.97468	0.657328	0.0161528	0.289337	0.651978	0.0190531	0.369893	0.756387	0.00144797	0.0380734
OR2T2	0.545935	0.0172858	0.352859	-0.0878193	0.780536	0.989153	0.570249	0.0158341	0.260484	0.541819	0.0184897	0.365044	0.661971	0.0176474	0.103996
TRABD	0.291418	0.0172999	0.35286	0.221509	0.199087	0.677708	0.287098	0.0129598	0.274548	0.292025	0.0174804	0.35732	0.371862	0.00116568	0.0356013
FCF1	-0.172492	0.0173096	0.35286	-0.0329394	0.743921	0.986945	-0.182586	0.0171372	0.260484	-0.171966	0.0180594	0.362619	-0.228585	0.00310892	0.0484874
NCKAP1	-0.303002	0.0173899	0.354199	-0.113185	0.525196	0.943859	-0.312015	0.0146853	0.262225	-0.307722	0.0158519	0.349887	-0.462375	0.000635516	0.0297501
OR13C5	-0.578458	0.0174141	0.354199	-0.158587	0.640205	0.973721	-0.593785	0.0174536	0.277837	-0.570547	0.0191801	0.370987	-0.840583	0.00115317	0.0356013
POLR3F	-0.172694	0.0174229	0.354199	-0.10015	0.326278	0.830979	-0.171562	0.0157977	0.288298	-0.174304	0.0167165	0.353364	-0.248491	0.0113387	0.0827776
RHPN1-AS1	-0.253634	0.0174115	0.354199	-0.112044	0.453248	0.914362	-0.250795	0.0164179	0.292905	-0.247176	0.0199955	0.376397	-0.0313123	0.733118	0.922625
RP11-430H10.1	-0.539777	0.0174573	0.354656	-0.376871	0.238397	0.737372	-0.552091	0.0187116	0.286227	-0.538805	0.0180771	0.362619	-0.487216	0.00716309	0.0670882
MGC12916	0.924473	0.0174768	0.354807	0.379214	0.486102	0.931456	0.930406	0.017448	0.289337	0.895595	0.0203408	0.377637	1.10548	0.00423771	0.05414
LINC00659	0.696325	0.0174886	0.354807	0.388214	0.345397	0.849007	0.674636	0.0168937	0.307823	0.699895	0.0173075	0.357109	0.738022	0.0447269	0.1761
RASSF6	-0.807565	0.0175421	0.35565	-1.13528	0.0182592	0.150517	-0.852216	0.0181064	0.265647	-0.816737	0.0165665	0.352843	-1.36829	7.24e-05	0.0185477
PACRGL	-0.207432	0.0175721	0.356014	-0.113664	0.354004	0.855927	-0.201036	0.0185931	0.316068	-0.209185	0.0169738	0.355363	-0.312726	0.000363475	0.0261122
DNHD1	0.488295	0.0175881	0.356096	0.0482995	0.865599	0.994001	0.507103	0.0187367	0.277396	0.486056	0.0185087	0.365044	0.560899	0.00143435	0.0378583
WDR96	-0.51428	0.0176465	0.35655	-0.383318	0.209271	0.695745	-0.527247	0.0127333	0.260484	-0.50087	0.0202924	0.377538	-0.582193	0.000824577	0.032544
SCFD2	0.180811	0.0176444	0.35655	0.0845618	0.428427	0.902556	0.178131	0.0154924	0.290093	0.180232	0.0184208	0.364634	0.149105	0.0114046	0.0829971
ZNF831	1.12435	0.0176367	0.35655	0.209263	0.750891	0.987722	1.1125	0.0174451	0.298687	1.10363	0.0197953	0.375	1.13995	0.0204016	0.111994
SLA	0.704647	0.0176613	0.356608	0.125646	0.761015	0.987815	0.697768	0.0172471	0.296825	0.686217	0.0203134	0.377538	0.779819	0.0016012	0.0391626
C1orf158	-0.869215	0.017726	0.357244	-0.689873	0.18184	0.647991	-0.919929	0.0170841	0.260484	-0.881191	0.0164162	0.352843	-0.860739	0.0160567	0.099367
FLJ42351	0.584173	0.0177204	0.357244	0.198458	0.564221	0.955281	0.604878	0.0172277	0.271951	0.567143	0.0205291	0.378065	0.427892	0.0533864	0.196027
RP1-207H1.3	0.714751	0.0177289	0.357244	0.167408	0.690175	0.981574	0.77702	0.0177416	0.259611	0.712291	0.018534	0.365278	0.635417	0.0647056	0.22067
GNA12	0.171939	0.0177429	0.357285	0.040738	0.686836	0.981177	0.179851	0.0157261	0.260484	0.169128	0.0197528	0.374434	0.235047	0.00231906	0.0439774
LOC101928399	0.744614	0.0178633	0.357337	-0.267054	0.533261	0.946003	0.712491	0.0175363	0.318277	0.723523	0.0206517	0.378749	1.02566	0.000948993	0.0338757
LOC101928146	-0.735971	0.0178032	0.357337	-0.929207	0.0344412	0.230605	-0.749965	0.0195308	0.290781	-0.726683	0.0195076	0.372792	-0.89924	0.0012642	0.0360151
MIR5587	0.586558	0.0178396	0.357337	0.356791	0.305253	0.811969	0.646905	0.0161375	0.24175	0.584965	0.0185697	0.365278	0.755988	0.00307244	0.0483008
BTBD7	-0.154653	0.0178571	0.357337	-0.0531945	0.559902	0.954344	-0.163071	0.0155146	0.260484	-0.15572	0.0174513	0.35732	-0.190342	0.00427954	0.0543804
DOCK2	0.769094	0.0178305	0.357337	0.0933122	0.836016	0.990026	0.755821	0.0170484	0.299518	0.750362	0.0204015	0.377657	0.81853	0.00489969	0.0575994
OR1F2P	0.472819	0.0177851	0.357337	-0.100889	0.712406	0.984955	0.439893	0.0163357	0.327237	0.476757	0.0171976	0.356634	0.476954	0.0270375	0.129994
C1QTNF7	-0.549898	0.0178219	0.357337	-1.04893	0.00133628	0.0791885	-0.56682	0.0174235	0.27451	-0.564549	0.0146313	0.341136	-0.469882	0.0658916	0.222876
CAPN14	0.733716	0.0178657	0.357337	0.0399379	0.925875	0.997432	0.746632	0.0175216	0.282384	0.729932	0.0188569	0.367765	0.637611	0.0821597	0.255152
ADRA1A	0.923216	0.0177818	0.357337	1.01334	0.0657589	0.356378	0.950516	0.0179622	0.278984	0.895119	0.0206553	0.378749	0.627668	0.173131	0.406126
RP11-387D10.3	-0.538183	0.0178488	0.357337	-0.586308	0.0679505	0.363813	-0.551041	0.014454	0.263327	-0.521639	0.0207444	0.379447	-0.361371	0.219007	0.470203
NR1D2	-0.436879	0.017889	0.357564	-0.245172	0.344	0.847238	-0.436725	0.0165846	0.28915	-0.439537	0.0175855	0.35873	-0.521601	0.000345794	0.0259329
DDX23	0.13155	0.0179028	0.357599	0.0880144	0.260236	0.76253	0.136793	0.0152134	0.260484	0.134473	0.015373	0.347319	0.176101	0.00415079	0.0536984
SLC22A25	0.351689	0.0179404	0.35811	-0.104349	0.607502	0.966168	0.367889	0.0185023	0.272234	0.351991	0.0182696	0.363667	0.341772	0.0892901	0.268067
CAD	0.195325	0.0179597	0.358254	0.0140534	0.902267	0.997224	0.221935	0.0139336	0.205573	0.194803	0.0186882	0.366639	0.287237	0.0013449	0.0368392
MIR4260	0.393142	0.018025	0.359316	0.227562	0.329797	0.834477	0.426861	0.0181157	0.259984	0.388898	0.0195799	0.373569	0.721888	0.00071328	0.0309248
FAM162A	-0.234418	0.0180405	0.359384	-0.0637114	0.644965	0.97468	-0.257582	0.0169178	0.248731	-0.232128	0.0195003	0.372792	-0.25765	0.00846772	0.0725366
EML3	0.230464	0.0180693	0.359716	0.126579	0.355032	0.856622	0.246524	0.0166392	0.260484	0.233164	0.0170252	0.355363	0.354009	0.000528854	0.0283604
PRR26	0.615557	0.0181354	0.359737	0.046235	0.898166	0.997224	0.617685	0.0184541	0.295089	0.611338	0.0193132	0.37203	0.976856	0.000318149	0.025284
BRMS1	0.180517	0.0181429	0.359737	0.112539	0.294797	0.799545	0.187886	0.0182308	0.273441	0.182908	0.0168862	0.354683	0.298484	0.000811405	0.0324802
TNFRSF10A	0.293418	0.0180965	0.359737	0.0676377	0.695757	0.982001	0.307302	0.0143089	0.259796	0.292762	0.0187811	0.366769	0.305541	0.00524693	0.0589551
DLG1	-0.184781	0.0181314	0.359737	-0.0434708	0.689955	0.981574	-0.198077	0.0174445	0.260484	-0.187475	0.0166892	0.353194	-0.265637	0.00606673	0.062284
LOC100129083	0.648472	0.0180885	0.359737	0.253934	0.50825	0.940833	0.653248	0.018617	0.293751	0.640753	0.0197491	0.374434	0.694559	0.0233176	0.120234
MIR6747	0.44194	0.0181374	0.359737	-0.180488	0.478164	0.928539	0.462001	0.0173454	0.267345	0.43944	0.0191919	0.370987	0.382994	0.120862	0.323116
CYP26A1	-0.784276	0.0181658	0.359951	-2.05604	7.72735e-06	0.00656648	-0.769037	0.0196825	0.314628	-0.807363	0.0144968	0.341136	-0.423468	0.185433	0.424503
ZSWIM8-AS1	0.451251	0.018194	0.360207	0.0945632	0.722289	0.985588	0.473587	0.0182764	0.270715	0.452955	0.0181755	0.36329	0.530409	0.00263386	0.045723
RP11-960L18.1	1.09512	0.0182029	0.360207	0.00339605	0.995777	0.999684	1.07278	0.0182471	0.308546	1.07854	0.0201534	0.377538	1.14183	0.00385497	0.05238
TXNDC17	-0.277956	0.0182224	0.360353	-0.252586	0.12854	0.541449	-0.283136	0.0163415	0.275631	-0.280514	0.0175099	0.357677	-0.354439	0.00473458	0.056993
TUBGCP6	0.307305	0.0182489	0.360638	0.0865912	0.633584	0.972533	0.329787	0.0174409	0.260484	0.308002	0.0184143	0.364634	0.38067	0.000986991	0.0341516
ARG1	0.655451	0.0182663	0.360688	-0.203043	0.592689	0.962973	0.684881	0.0169908	0.265647	0.634733	0.0212558	0.382914	1.08513	0.000551533	0.028728
DGKQ	0.292425	0.0182757	0.360688	0.107457	0.535159	0.946507	0.304921	0.0182183	0.272234	0.294482	0.0178457	0.361415	0.452252	0.00081329	0.0325119
CIR1	-0.157888	0.0182975	0.360878	-0.156156	0.0985642	0.459987	-0.146599	0.0175844	0.333027	-0.157734	0.0188447	0.367765	-0.245703	0.00114659	0.0356013
CCNF	0.425181	0.0183684	0.362036	0.189655	0.452787	0.914064	0.459729	0.0174392	0.259611	0.425264	0.0187811	0.366769	0.370842	0.0312327	0.141131
PSMD6-AS2	0.500453	0.0184171	0.362756	0.22491	0.449622	0.914064	0.512006	0.0194467	0.290093	0.497093	0.0195939	0.373569	0.388213	0.0729493	0.237043
LRP2BP	-0.410563	0.0184851	0.363614	-0.425431	0.0841302	0.416248	-0.416385	0.0172314	0.282843	-0.41857	0.0163081	0.352303	-0.457388	0.000454116	0.0278696
MIR3692	0.549736	0.0184775	0.363614	-0.109655	0.732197	0.98607	0.541217	0.0188778	0.308546	0.544498	0.0199399	0.376064	0.712391	0.0258497	0.126656
UBE2Q2	-0.213467	0.0185269	0.364033	-0.193005	0.131475	0.547193	-0.208827	0.0177206	0.307551	-0.218257	0.0159033	0.35029	-0.311146	0.000898016	0.0332412
SERPINA9	1.6847	0.0185309	0.364033	-0.0581297	0.953112	0.997432	1.68979	0.0170979	0.289337	1.67006	0.0199138	0.37581	1.32457	0.0745362	0.240284
HIF1A-AS2	-0.648923	0.018575	0.364177	-0.231079	0.548812	0.950406	-0.690945	0.0174392	0.260484	-0.641581	0.020214	0.377538	-0.988762	0.00127762	0.0361894
KRT24	-0.562121	0.0185564	0.364177	-0.863666	0.0105249	0.107169	-0.603462	0.0184724	0.260484	-0.550606	0.0209539	0.380373	-0.63545	0.0068833	0.0659108
FLJ45079	0.50435	0.0185674	0.364177	-0.0464223	0.875144	0.99486	0.541698	0.0186461	0.260484	0.502869	0.0193433	0.372194	0.571908	0.0182498	0.105682
LRTM1	0.345869	0.0186177	0.364775	-0.128154	0.522494	0.9437	0.353051	0.0153826	0.270838	0.343237	0.019896	0.375712	0.463794	0.0222937	0.117376
SETD1B	0.216232	0.0186374	0.364919	0.0345052	0.787188	0.98952	0.229607	0.0187891	0.265647	0.218012	0.0180436	0.362619	0.304302	0.00105032	0.0347162
SOGA2	0.510574	0.0186991	0.36564	0.00901934	0.976064	0.998215	0.534086	0.0162064	0.26183	0.497829	0.0214078	0.384023	0.598092	0.00274464	0.0463813
UBE2E3	-0.145319	0.0187225	0.36564	0.0464825	0.582114	0.960326	-0.156668	0.0180826	0.260484	-0.147451	0.0172352	0.356634	-0.186421	0.00330009	0.0497163
KLK15	-0.739375	0.0187234	0.36564	-0.773954	0.0816627	0.408822	-0.744628	0.0186855	0.294561	-0.758023	0.0156493	0.349692	-0.544849	0.0492205	0.186653
LOC102724864	0.422574	0.0186893	0.36564	0.614519	0.0156215	0.136049	0.417242	0.0189738	0.30759	0.42137	0.0194594	0.372792	0.313615	0.0989106	0.285584
KIF9	-0.239551	0.0189143	0.36602	-0.0704892	0.620785	0.969518	-0.239869	0.0174292	0.290701	-0.236239	0.0208072	0.379615	-0.276361	0.00038887	0.0264688
C11orf74	-0.380564	0.0189771	0.36602	-0.222768	0.32843	0.833516	-0.399426	0.0161401	0.260484	-0.382569	0.0187672	0.366769	-0.479567	0.000616204	0.0296267
ZNF598	0.271214	0.0188787	0.36602	0.02643	0.869079	0.994272	0.303217	0.0175108	0.240959	0.270966	0.0194311	0.372792	0.355338	0.00115273	0.0356013
DNAH7	-0.408712	0.0189717	0.36602	-0.273433	0.264697	0.768769	-0.41561	0.0174792	0.282655	-0.404885	0.0204462	0.377657	-0.536722	0.00120671	0.0357425
PKN1	0.237066	0.0187608	0.36602	0.0151876	0.91353	0.997432	0.263582	0.015858	0.238085	0.236215	0.0196161	0.373569	0.397674	0.00128803	0.0362085
IFT80	-0.307087	0.0189809	0.36602	-0.136563	0.456542	0.916352	-0.301406	0.0168915	0.299514	-0.315048	0.0157672	0.349887	-0.509073	0.00229696	0.0438486
LOC102724009	0.464909	0.0187884	0.36602	-0.0356374	0.896151	0.997224	0.475337	0.0182541	0.283312	0.470213	0.0177588	0.360565	0.6544	0.0023454	0.0439994
TMEM206	0.323617	0.0188306	0.36602	0.140662	0.466105	0.920939	0.329383	0.0171119	0.281012	0.319177	0.0207077	0.37936	0.373008	0.00267293	0.0457337
BATF	0.923135	0.0188792	0.36602	-0.0727151	0.89338	0.997136	0.939564	0.0174218	0.281889	0.905495	0.0212067	0.382487	0.959421	0.00376249	0.0521822
RMDN1	-0.207314	0.0188319	0.36602	-0.0576895	0.639502	0.973704	-0.221665	0.0187383	0.262337	-0.207833	0.0189717	0.368796	-0.299058	0.00488518	0.0575694
FERMT3	0.715627	0.0189889	0.36602	0.150612	0.723016	0.985588	0.710568	0.0184643	0.301048	0.704544	0.0210329	0.381439	0.784027	0.00548141	0.0595975
SYNPO2	0.349295	0.0189375	0.36602	0.0688338	0.739778	0.986889	0.322828	0.017969	0.337243	0.340052	0.0217626	0.385505	0.436818	0.00609165	0.062389
MAPK4	-0.833337	0.0189429	0.36602	-0.167792	0.734375	0.986511	-0.879932	0.0157672	0.260484	-0.830198	0.0198238	0.375064	-0.984165	0.00621812	0.0631193
MTIF2	-0.140499	0.0189478	0.36602	-0.0845847	0.314872	0.819472	-0.141222	0.0168293	0.286227	-0.142759	0.0172429	0.356634	-0.22028	0.00776013	0.0698342
LOC101928970	0.558719	0.0189295	0.36602	0.212511	0.523448	0.9437	0.562775	0.0197002	0.299514	0.548765	0.0211608	0.382046	0.692058	0.00956689	0.0765505
SCML4	1.06964	0.0188497	0.36602	0.15859	0.802241	0.98952	1.0516	0.0190856	0.309438	1.05765	0.0204968	0.377939	1.15433	0.0151062	0.096025
KCNMB2	-0.819151	0.0189616	0.36602	-0.966279	0.0503787	0.298241	-0.790489	0.0190582	0.320374	-0.83466	0.0168328	0.354562	-0.889978	0.0160722	0.099367
ST8SIA6	-0.630068	0.0188041	0.36602	0.029694	0.936116	0.997432	-0.706205	0.0153772	0.226383	-0.640496	0.0170399	0.355399	-0.747888	0.0196924	0.110091
MLK7-AS1	0.598599	0.018983	0.36602	0.277972	0.437082	0.908034	0.616247	0.0176348	0.276358	0.601951	0.01873	0.366769	0.634201	0.0293442	0.135807
STX11	0.494905	0.0189844	0.36602	0.277879	0.348362	0.852124	0.424721	0.0153959	0.365155	0.482639	0.0217152	0.385436	0.471541	0.0323894	0.144253
FRAT2	0.191731	0.019092	0.366289	0.166936	0.148165	0.584447	0.201274	0.0190998	0.272593	0.194691	0.0174731	0.35732	0.289927	3.09e-05	0.0134473
DSTN	-0.382213	0.0190478	0.366289	0.000832991	0.997054	0.999919	-0.416762	0.0179441	0.259611	-0.383146	0.0191967	0.370987	-0.577783	0.00032106	0.025284
PARP1	0.21416	0.0190763	0.366289	0.17116	0.18395	0.652558	0.189257	0.0148395	0.346925	0.218121	0.0170052	0.355363	0.259215	0.0010621	0.0347162
DNMT1	0.29576	0.0190161	0.366289	0.021931	0.900238	0.997224	0.308639	0.0149129	0.260484	0.291952	0.0208304	0.379615	0.334293	0.00154177	0.0388139
RP11-134P9.3	0.532061	0.0191014	0.366289	0.22624	0.476777	0.927525	0.505527	0.0177312	0.322923	0.531638	0.0196443	0.373569	0.671839	0.00716399	0.0670882
AL132709.5	-0.984781	0.0190433	0.366289	-2.25144	0.000126808	0.0313914	-0.873506	0.016961	0.355713	-1.00786	0.0162153	0.351874	-0.942304	0.0217257	0.115801
TXK	0.68367	0.0190836	0.366289	0.46305	0.259341	0.761883	0.72799	0.0172446	0.260484	0.668214	0.0216842	0.385436	0.553925	0.0232003	0.119926
PTPRT	1.23902	0.0190803	0.366289	0.0397677	0.956691	0.997432	1.27995	0.0166478	0.270838	1.21497	0.0214499	0.384445	0.855229	0.0787128	0.248417
ARHGEF6	0.491797	0.0191252	0.36651	0.0819986	0.778855	0.989153	0.467868	0.0186937	0.327061	0.479107	0.0219346	0.386571	0.468414	0.0255145	0.12595
CD48	0.994131	0.0191505	0.366521	0.454714	0.44458	0.912099	0.952244	0.018423	0.321352	0.976872	0.0213649	0.383485	0.988354	0.0220608	0.116814
LOC102723849	-0.410092	0.0191448	0.366521	-0.768619	0.00184041	0.0791885	-0.391947	0.0208433	0.331899	-0.412835	0.018747	0.366769	-0.305515	0.194756	0.437693
TRIM11	0.241146	0.0192424	0.366629	0.0369786	0.796325	0.98952	0.266287	0.0161416	0.240943	0.242175	0.0191603	0.370987	0.363282	0.00106433	0.0347162
ZNF415	-0.218703	0.0192088	0.366629	-0.0115184	0.92912	0.997432	-0.235843	0.0173812	0.259984	-0.216815	0.0206227	0.378749	-0.306986	0.00115417	0.0356013
IMPDH1	0.348469	0.0191995	0.366629	0.0264002	0.898251	0.997224	0.371307	0.017114	0.260484	0.34614	0.0204093	0.377657	0.486467	0.00122235	0.0357425
PIK3CB	-0.29498	0.0192328	0.366629	-0.0368304	0.833391	0.989759	-0.311185	0.0135569	0.253983	-0.295082	0.0196414	0.373569	-0.380198	0.00337245	0.0499719
GPR31	0.862648	0.0191995	0.366629	0.584329	0.259762	0.762253	0.838599	0.0199401	0.320374	0.849699	0.0212193	0.382487	0.931791	0.0109829	0.0817186
NOG	0.83637	0.0192187	0.366629	0.758801	0.13243	0.549948	0.789783	0.0161284	0.318277	0.854242	0.0166966	0.353194	0.786284	0.0200131	0.110971
CES5A	0.484482	0.0192158	0.366629	0.121868	0.672802	0.979852	0.489252	0.0200252	0.299514	0.484191	0.0197379	0.374434	0.410616	0.116499	0.315939
EFCAB11	-0.194855	0.0192835	0.367178	0.0118306	0.918063	0.997432	-0.201884	0.0182868	0.276037	-0.190726	0.0218056	0.385808	-0.249093	0.00196707	0.0420896
ZNF204P	-0.289151	0.0194743	0.367189	-0.228159	0.191002	0.665419	-0.311284	0.0190101	0.260484	-0.287546	0.0205731	0.378256	-0.467331	0.000182669	0.0229558
AGAP2-AS1	0.356421	0.019329	0.367189	-0.187288	0.364051	0.863509	0.381947	0.0175986	0.260484	0.344472	0.0225454	0.3879	0.536626	0.000503056	0.028092
ICAM2	0.377606	0.0194471	0.367189	0.366008	0.108837	0.490384	0.34251	0.0168115	0.34195	0.383265	0.0178751	0.361415	0.555787	0.000722021	0.0309875
FAM92A1	-0.224755	0.0193533	0.367189	-0.242892	0.0738319	0.383395	-0.19966	0.0151073	0.344888	-0.232414	0.0147519	0.341136	-0.313035	0.000876596	0.0331166
TNFRSF25	0.610932	0.0194773	0.367189	0.183287	0.615729	0.968285	0.645607	0.0187007	0.268034	0.606762	0.0207149	0.37936	0.77975	0.00161841	0.0392364
RRP12	0.229642	0.0193629	0.367189	0.0801001	0.55963	0.954341	0.247032	0.0194976	0.262585	0.229012	0.0201405	0.377538	0.31021	0.0018068	0.0408652
IP6K3	-0.923087	0.0193776	0.367189	-0.985272	0.0774973	0.395121	-0.930123	0.0179145	0.290093	-0.934871	0.0181325	0.363162	-1.07102	0.00193713	0.0418099
LINC00853	-0.401624	0.0194225	0.367189	-0.221805	0.358024	0.859293	-0.43757	0.0171459	0.256577	-0.395437	0.0214945	0.384445	-0.436687	0.00386624	0.05238
N6AMT2	-0.246491	0.0194817	0.367189	-0.0031317	0.982898	0.999494	-0.268954	0.0180541	0.259611	-0.245741	0.0202973	0.377538	-0.270645	0.00464027	0.056631
LOC101929492	-0.742214	0.0193383	0.367189	-0.926305	0.0390827	0.251601	-0.726033	0.0194108	0.314628	-0.762607	0.0158333	0.349887	-0.811135	0.00561441	0.0603256
ATF1	-0.182814	0.0194499	0.367189	-0.0155529	0.886101	0.997065	-0.184989	0.017209	0.284014	-0.183512	0.0194255	0.372792	-0.216505	0.0103029	0.0795504
LOC283731	0.6934	0.0194412	0.367189	-0.265836	0.511081	0.941795	0.720522	0.0194053	0.281012	0.670889	0.0226308	0.3879	0.661071	0.0109254	0.081562
XXYLT1-AS2	0.986857	0.0194411	0.367189	0.38597	0.51372	0.942934	0.97129	0.0191125	0.309438	0.983548	0.0202911	0.377538	0.931098	0.0132824	0.0898241
SORCS3	0.825697	0.0194033	0.367189	-0.18232	0.70691	0.984005	0.909819	0.018704	0.2585	0.81845	0.0208425	0.379615	0.807443	0.0231159	0.119681
STAB2	1.72882	0.0193635	0.367189	1.556	0.135981	0.558259	1.70765	0.0206363	0.314628	1.68378	0.0222162	0.386681	1.6953	0.0928581	0.274791
SNORD114-3	-0.57317	0.0193919	0.367189	-1.66722	6.9592e-07	0.00159216	-0.541737	0.0171822	0.322923	-0.579068	0.0184974	0.365044	-0.413735	0.150183	0.371147
HDX	-0.275133	0.0195272	0.36719	-0.306659	0.0656647	0.356127	-0.23659	0.0148834	0.362857	-0.282045	0.0163812	0.352746	-0.404951	5.85e-05	0.017161
TBC1D22A	0.18521	0.019508	0.36719	0.0282925	0.797535	0.98952	0.206023	0.0165169	0.239574	0.184713	0.0202828	0.377538	0.249107	0.000745641	0.0313675
TRNW	-0.740456	0.019529	0.36719	-1.35685	0.00241371	0.0791885	-0.725172	0.0177949	0.307541	-0.756154	0.0170059	0.355363	-0.842531	0.0040697	0.0531815
C5orf66	0.471923	0.0195311	0.36719	0.191126	0.499353	0.93677	0.485445	0.018462	0.281256	0.465115	0.0215247	0.384445	0.391054	0.0860014	0.262154
MED26	0.169903	0.0195908	0.367792	0.103462	0.312027	0.817001	0.179182	0.0180179	0.265647	0.172622	0.0178594	0.361415	0.251428	0.000471135	0.028092
DHX38	0.157322	0.0196002	0.367792	0.0536234	0.569316	0.956806	0.166931	0.019859	0.271257	0.157049	0.0202659	0.377538	0.257143	0.000718595	0.0309857
CDKL5	-0.207629	0.0195999	0.367792	-0.101936	0.414003	0.894015	-0.230334	0.0160056	0.239574	-0.213593	0.015858	0.349887	-0.190714	0.0402956	0.165124
LOC101928292	0.417119	0.0196506	0.368505	0.233518	0.352466	0.854921	0.39697	0.0190665	0.327726	0.414019	0.0209613	0.380373	0.736522	0.00122251	0.0357425
ZNF318	0.180087	0.0196907	0.368814	0.0388727	0.717888	0.985485	0.198667	0.017589	0.249797	0.180498	0.0198635	0.375337	0.240202	0.000619505	0.0296366
TARS2	0.126353	0.0197652	0.368814	0.0773792	0.310019	0.815491	0.119881	0.0144937	0.307541	0.12938	0.0167821	0.353792	0.171404	0.000721601	0.0309875
EXTL2	-0.294049	0.0197461	0.368814	0.0164153	0.924955	0.997432	-0.327224	0.0180763	0.247371	-0.293863	0.020282	0.377538	-0.423442	0.00241981	0.0447574
SEMA7A	0.800549	0.0197584	0.368814	-0.0165382	0.97223	0.998215	0.887302	0.0150341	0.232895	0.784354	0.0222567	0.386681	0.909411	0.00320221	0.0492101
DDIT4L	-0.597033	0.0197326	0.368814	-0.815266	0.0244426	0.182198	-0.603781	0.0198281	0.298161	-0.607079	0.0178684	0.361415	-0.756519	0.00605922	0.0622774
CRABP1	-1.64519	0.0196931	0.368814	-0.458484	0.641476	0.974053	-1.6681	0.0205902	0.299514	-1.65461	0.0194166	0.372792	-1.35953	0.00628191	0.0634583
ALDH1L2	-0.593753	0.0197911	0.368814	-1.47308	3.26274e-05	0.0147276	-0.600538	0.020251	0.299514	-0.61521	0.0147669	0.341136	-0.528986	0.0128392	0.0882599
ENTHD1	0.905929	0.0197758	0.368814	0.0902597	0.867207	0.994272	0.923849	0.0206762	0.296735	0.90057	0.0209273	0.380373	0.848798	0.0249004	0.124238
TRAT1	1.1994	0.0197412	0.368814	0.380853	0.59624	0.963823	1.13487	0.0189843	0.329408	1.1852	0.021507	0.384445	1.05776	0.040735	0.166192
LOC102724172	0.449085	0.0197788	0.368814	0.191196	0.478749	0.928708	0.454906	0.0213265	0.303867	0.44838	0.0204289	0.377657	0.455852	0.0423137	0.170136
SP140	1.01716	0.0198585	0.369839	0.0336083	0.955716	0.997432	1.02088	0.0187011	0.296716	0.999296	0.0221524	0.386681	0.990519	0.00963863	0.0769264
HNRNPUL1	0.106222	0.0199013	0.369847	0.0514731	0.421191	0.897611	0.115543	0.0187987	0.260484	0.108457	0.0173709	0.35732	0.160374	0.00241636	0.0447494
EIF1B	-0.205862	0.0198805	0.369847	-0.03844	0.754824	0.987722	-0.20927	0.0185759	0.289337	-0.20718	0.0195115	0.372792	-0.324737	0.00368509	0.052018
RP11-356I2.4	0.550474	0.019965	0.369847	-0.070456	0.828894	0.98952	0.551442	0.0207893	0.307823	0.54626	0.021315	0.383114	0.618701	0.00780978	0.0700901
CDH8	-0.723845	0.0199833	0.369847	-1.10682	0.0118812	0.114582	-0.746724	0.0193897	0.284014	-0.717023	0.0215217	0.384445	-0.61058	0.00902218	0.074392
FMO1	-0.898356	0.019935	0.369847	-0.829803	0.127872	0.540185	-0.928952	0.0190806	0.281256	-0.918218	0.0172325	0.356634	-1.02811	0.0110883	0.0819148
ROPN1B	-0.762774	0.0199824	0.369847	-0.540496	0.241724	0.741243	-0.781229	0.0211803	0.296716	-0.787369	0.0155969	0.349047	-0.795039	0.0156363	0.0977828
SERPINB10	0.544581	0.0199287	0.369847	-0.175375	0.583576	0.960713	0.585052	0.0182333	0.260484	0.544203	0.0204758	0.377786	0.664111	0.0169423	0.1019
BTLA	1.25465	0.0199715	0.369847	0.313696	0.676606	0.979998	1.23604	0.019949	0.314137	1.23061	0.0224065	0.38735	1.05479	0.0439586	0.174206
COL19A1	1.32766	0.0199326	0.369847	0.885716	0.269878	0.775452	1.31413	0.0195792	0.308546	1.28205	0.0232682	0.389225	0.854235	0.0552755	0.199855
MIR548O	0.473619	0.0198881	0.369847	-0.105001	0.706954	0.984005	0.446901	0.0171101	0.323857	0.465442	0.0221593	0.386681	0.413815	0.121617	0.324551
VEZT	-0.190546	0.0200292	0.370253	-0.101601	0.377089	0.872929	-0.19566	0.0220414	0.299324	-0.194308	0.0176941	0.36045	-0.332236	0.00100232	0.0341871
PAX6	0.564643	0.0200302	0.370253	0.10132	0.76434	0.987815	0.576669	0.0210102	0.297935	0.559448	0.0215476	0.384445	0.51274	0.0603596	0.210928
DCAF15	0.259701	0.0200466	0.370326	0.0399733	0.796943	0.98952	0.290156	0.0185965	0.247371	0.259047	0.0208172	0.379615	0.337549	0.000400856	0.0267315
ARRB2	0.407672	0.0200744	0.370546	0.142493	0.561162	0.954362	0.402661	0.0199712	0.311778	0.400591	0.0223708	0.38735	0.541224	0.000843448	0.0326705
HIST1H1D	0.604467	0.0200954	0.370546	0.388897	0.287755	0.793787	0.631565	0.0152974	0.260484	0.60251	0.0209522	0.380373	0.674756	0.0013296	0.0367518
AGO2	0.184205	0.0201291	0.370546	0.063311	0.567834	0.95641	0.20767	0.0180044	0.239574	0.181937	0.0219672	0.386571	0.206847	0.00213891	0.0431477
STXBP4	-0.209321	0.0201332	0.370546	-0.0244013	0.845432	0.991275	-0.230566	0.0153613	0.239574	-0.208363	0.0211471	0.382046	-0.335085	0.00258876	0.0455307
SYTL1	0.347675	0.020102	0.370546	0.224233	0.286614	0.793222	0.351804	0.0177891	0.288298	0.352714	0.0185686	0.365278	0.436183	0.00428548	0.0544013
HMGB2	0.288736	0.0201215	0.370546	0.0282702	0.869851	0.994272	0.30404	0.0181816	0.267384	0.285673	0.0217894	0.385751	0.235323	0.0842758	0.259207
AP2A2	0.149604	0.0201661	0.370675	0.0496997	0.580857	0.960326	0.153387	0.0200005	0.290093	0.149081	0.0210556	0.381469	0.242675	0.00169649	0.039714
RP11-75N4.2	-0.479089	0.0201776	0.370675	-0.706101	0.0155039	0.135464	-0.486458	0.0175792	0.284014	-0.481155	0.020087	0.377253	-0.730225	0.00610824	0.0624567
CDX1	0.905894	0.0201743	0.370675	-0.0498062	0.926358	0.997432	0.982883	0.0174204	0.259611	0.887512	0.0227181	0.3879	0.745121	0.0445032	0.175522
MAFK	0.236815	0.0202341	0.370872	0.0225542	0.873478	0.99443	0.256804	0.0206039	0.263129	0.235135	0.021536	0.384445	0.340189	0.00172402	0.0400371
STARD3NL	-0.204073	0.0202331	0.370872	-0.087113	0.479251	0.929076	-0.222891	0.0180961	0.259611	-0.207498	0.0183441	0.364212	-0.215354	0.00278096	0.0465327
ITGB2-AS1	0.947879	0.0202507	0.370872	0.171234	0.763229	0.987815	1.00509	0.0180961	0.263327	0.930009	0.0226866	0.3879	0.98031	0.00348651	0.0505893
EHD3	0.326417	0.0202397	0.370872	0.00220804	0.990951	0.999497	0.320764	0.0204132	0.317228	0.32475	0.0213184	0.383114	0.414834	0.00552955	0.0597818
LOC101929661	0.595461	0.0202279	0.370872	0.142211	0.690862	0.981574	0.600777	0.0212049	0.306725	0.594709	0.020851	0.379615	0.643987	0.00580472	0.0611182
MIR4520A	0.526803	0.0202841	0.371255	0.508287	0.1129	0.501698	0.523165	0.019551	0.307578	0.521932	0.0218205	0.385841	0.495594	0.0677743	0.226829
MAP3K3	0.20879	0.020371	0.371456	-0.0107121	0.931389	0.997432	0.199133	0.0186539	0.324409	0.203829	0.0231909	0.388625	0.275238	0.000694169	0.0305694
PIK3R5	0.656952	0.0203688	0.371456	0.115107	0.770335	0.98838	0.651128	0.0207335	0.314137	0.641431	0.0231791	0.388625	0.816119	0.00116019	0.0356013
LOC255187	-0.556035	0.0203294	0.371456	-0.921046	0.00653205	0.0809484	-0.540143	0.0214884	0.327533	-0.563736	0.0188814	0.368002	-0.713051	0.0119194	0.0849116
C16orf54	0.90509	0.0203471	0.371456	0.211887	0.696912	0.982126	0.889311	0.0197984	0.314628	0.890209	0.0225861	0.3879	0.898466	0.0196814	0.110078
RAP1GAP	-0.699408	0.0203374	0.371456	-0.498044	0.240789	0.740119	-0.697206	0.0199928	0.307578	-0.702836	0.0201671	0.377538	-0.344627	0.0815924	0.25408
EFNA2	-0.669086	0.0203472	0.371456	-1.01155	0.0131459	0.122056	-0.578111	0.0121112	0.341761	-0.66994	0.020654	0.378749	-0.472099	0.0946183	0.27783
STH	0.425442	0.0203825	0.371456	0.319462	0.216538	0.706659	0.416387	0.0217829	0.324409	0.42731	0.0202808	0.377538	0.323939	0.150176	0.371147
LOC101928906	0.570069	0.0204245	0.371994	-0.0668895	0.843609	0.991026	0.559052	0.0198184	0.315171	0.57354	0.0200917	0.377253	0.891048	0.000754757	0.0315281
USF1	0.146216	0.0204599	0.372409	0.0314637	0.720442	0.985485	0.15831	0.016846	0.259424	0.144003	0.0225901	0.3879	0.142836	0.00260658	0.0455679
CCDC88B	0.753886	0.0204835	0.372611	-0.0341427	0.939488	0.997432	0.762121	0.0182244	0.290093	0.745921	0.0221688	0.386681	0.87284	0.00375506	0.0521822
ZNF214	-0.279537	0.0208452	0.37292	-0.204438	0.230333	0.725993	-0.278674	0.0209915	0.31097	-0.274842	0.0231572	0.388625	-0.447765	4.15e-05	0.0154141
EEA1	-0.207341	0.0206976	0.37292	-0.215961	0.0882539	0.428879	-0.216791	0.0215654	0.286833	-0.210132	0.019291	0.37203	-0.422273	0.000130009	0.0204326
STAT6	0.157523	0.0205554	0.37292	0.00818109	0.930891	0.997432	0.179863	0.0126354	0.195152	0.154957	0.0227977	0.3879	0.234929	0.000190464	0.0229558
OPRL1	0.386807	0.0205981	0.37292	0.153378	0.512015	0.941999	0.367966	0.0201055	0.331899	0.377709	0.0234261	0.389952	0.57541	0.00023832	0.0246191
ERCC4	-0.136724	0.0207726	0.37292	-0.000750439	0.992689	0.999497	-0.15093	0.0190223	0.259424	-0.140833	0.0166543	0.353101	-0.241196	0.000250771	0.0246781
RABGAP1	-0.145154	0.0206259	0.37292	-0.129187	0.144463	0.576877	-0.136392	0.0203731	0.339	-0.143698	0.0222635	0.386681	-0.226186	0.000374341	0.0263
THNSL1	-0.325948	0.0205722	0.37292	0.129153	0.501005	0.937197	-0.371758	0.0164056	0.219989	-0.323578	0.0219096	0.386571	-0.462467	0.000460339	0.0278696
TRAFD1	0.172468	0.0207544	0.37292	0.0370799	0.721322	0.985588	0.172561	0.0183215	0.296716	0.16972	0.0229812	0.388462	0.197135	0.000623083	0.0296366
MYBBP1A	0.226551	0.0206985	0.37292	0.0421392	0.757336	0.987815	0.246349	0.0194769	0.260484	0.225679	0.0216467	0.385288	0.362565	0.000828638	0.0325999
TMEM254	-0.232758	0.0205833	0.37292	-0.0590073	0.673941	0.979852	-0.249935	0.0210163	0.270715	-0.227481	0.0233486	0.389707	-0.29171	0.00138775	0.0373157
FAM212A	0.347647	0.0206621	0.37292	0.19569	0.35385	0.855697	0.342803	0.0155373	0.290093	0.357495	0.016854	0.354683	0.491074	0.00163357	0.0393548
DBT	-0.23203	0.0208766	0.37292	0.0428868	0.756279	0.987722	-0.258684	0.0199467	0.257331	-0.228959	0.0228567	0.388462	-0.290152	0.00220604	0.0433655
LOC100652768	0.488566	0.0207464	0.37292	-0.0132859	0.963745	0.997432	0.512672	0.0210262	0.281889	0.485509	0.0219772	0.386571	0.549853	0.00224728	0.0435835
NFKB2	0.337518	0.0208316	0.37292	0.00405544	0.984008	0.999497	0.365039	0.0182764	0.260484	0.331959	0.0231133	0.388625	0.39191	0.00228363	0.0437064
EPB41L4B	-0.376362	0.0208179	0.37292	-0.24792	0.279327	0.786	-0.365983	0.0203044	0.321723	-0.374988	0.0217463	0.385446	-0.424187	0.00247931	0.0451361
LENG8	0.440469	0.0208205	0.37292	0.100641	0.704888	0.984005	0.467077	0.0219118	0.281012	0.439862	0.0214708	0.384445	0.487909	0.00277429	0.0465327
PIK3IP1	0.215176	0.0208118	0.37292	0.226499	0.0852368	0.419647	0.215758	0.0212581	0.308546	0.216601	0.0204002	0.377657	0.282219	0.00393606	0.0524609
COPS8	-0.205595	0.0207256	0.37292	-0.0351407	0.77642	0.988763	-0.221411	0.0188852	0.260484	-0.211197	0.0170943	0.356036	-0.281156	0.00548743	0.05963
DNAJC16	-0.0972232	0.0207718	0.37292	-0.0294481	0.616168	0.968594	-0.102484	0.0165728	0.260484	-0.0978073	0.0204465	0.377657	-0.12749	0.00731914	0.0676312
MIR3138	0.664415	0.0208663	0.37292	0.160719	0.688666	0.981177	0.714692	0.0186676	0.260484	0.668805	0.0204561	0.377657	0.918904	0.0104318	0.0800037
ATP1A4	0.832538	0.0208725	0.37292	-0.0336657	0.946142	0.997432	0.859405	0.0215908	0.293751	0.826205	0.0222613	0.386681	0.791415	0.0169358	0.101891
MIR1203	0.70062	0.0206287	0.37292	0.101259	0.809937	0.98952	0.719769	0.0189355	0.284014	0.705355	0.0202005	0.377538	0.814613	0.0183363	0.10593
MUC13	0.526982	0.0206103	0.37292	0.236969	0.457698	0.916752	0.508194	0.0209027	0.328325	0.517132	0.023066	0.388625	0.55738	0.0215345	0.115215
ITK	1.0219	0.0207261	0.37292	0.21767	0.723721	0.985642	1.01479	0.0197755	0.308406	1.00326	0.0231539	0.388625	0.958709	0.0245869	0.123496
AC016910.1	0.450428	0.0205819	0.37292	0.263292	0.335533	0.840018	0.427549	0.01947	0.330209	0.450058	0.0211575	0.382046	0.528114	0.0286586	0.134285
TERF2	0.108995	0.0208254	0.37292	0.150159	0.0244301	0.182176	0.113797	0.0204316	0.282159	0.107962	0.0224167	0.38735	0.112302	0.0445899	0.175725
RASSF9	-0.535787	0.0205688	0.37292	-0.441517	0.176099	0.638568	-0.523878	0.0188151	0.312076	-0.541846	0.0194888	0.372792	-0.512865	0.075028	0.24132
LOC101929456	0.984032	0.0206245	0.37292	-0.00979342	0.986722	0.999497	0.991085	0.0201257	0.300981	0.977071	0.0219422	0.386571	0.748137	0.102892	0.292872
RGAG1	-0.691904	0.0207845	0.37292	-0.685896	0.10482	0.478815	-0.618009	0.014728	0.338821	-0.68854	0.0218556	0.386108	-0.332593	0.104079	0.294782
MSH5	0.532676	0.0207645	0.37292	0.0504991	0.874599	0.994811	0.549325	0.0186755	0.281133	0.5273	0.0224173	0.38735	0.459897	0.106198	0.298202
SLC12A9	0.214984	0.0209158	0.372949	0.14037	0.28391	0.791161	0.216693	0.0175858	0.289337	0.214595	0.0216223	0.385084	0.365035	0.000576341	0.0290535
GINM1	-0.326926	0.0209058	0.372949	-0.0478087	0.808168	0.98952	-0.345218	0.0197085	0.272234	-0.324599	0.0222415	0.386681	-0.473813	0.00160334	0.0391626
TRNAE22	-0.378428	0.0209071	0.372949	-0.877386	0.000128181	0.0313914	-0.368789	0.021603	0.326982	-0.371684	0.0233148	0.389566	-0.213792	0.366244	0.639964
LOC102724467	0.748697	0.0209426	0.373202	-0.141232	0.751523	0.987722	0.76878	0.0175349	0.277979	0.732154	0.0237022	0.39128	0.779762	0.0110535	0.0818267
LOC100288842	-0.232796	0.020983	0.373251	0.0544754	0.694067	0.982001	-0.252607	0.0211503	0.265161	-0.22773	0.0237212	0.391301	-0.395086	7.63e-05	0.0185477
MPLKIP	-0.132316	0.0209606	0.373251	-0.130189	0.107903	0.487579	-0.133014	0.0224604	0.314137	-0.13146	0.0222251	0.386681	-0.184858	0.0041111	0.0535756
MIR4420	0.818277	0.0209818	0.373251	0.398985	0.422418	0.898824	0.80368	0.022081	0.323863	0.809838	0.0226706	0.3879	0.945982	0.0269611	0.129775
TKTL1	0.699669	0.0210019	0.373365	1.13231	0.00823329	0.0941825	0.64453	0.0190693	0.344933	0.696868	0.0219787	0.386571	0.79244	0.0415105	0.168065
SNORD84	0.288763	0.0210328	0.373691	0.133733	0.446028	0.913054	0.31356	0.0179319	0.259611	0.289519	0.0211691	0.382046	0.441961	0.0020315	0.0424294
LINC00639	0.510925	0.0210623	0.373991	0.459513	0.141693	0.570874	0.514641	0.0204626	0.303065	0.500731	0.0236645	0.39128	0.747883	0.00160379	0.0391626
ZFAT	0.213956	0.0211137	0.374134	-0.00341675	0.978777	0.998744	0.222675	0.0213623	0.289337	0.213506	0.0218616	0.386108	0.263596	0.000264596	0.0246781
GPR125	-0.323266	0.0210906	0.374134	0.012789	0.947403	0.997432	-0.354594	0.0152725	0.239574	-0.321343	0.0223003	0.386964	-0.315154	0.00181831	0.0409389
FBXO36	-0.259428	0.0211251	0.374134	-0.137855	0.38292	0.875476	-0.27041	0.0176001	0.270838	-0.25727	0.0226056	0.3879	-0.28356	0.00568254	0.0605942
GGPS1	-0.248485	0.0211333	0.374134	-0.0263376	0.860404	0.993235	-0.261617	0.0214432	0.281889	-0.250374	0.0205776	0.378256	-0.37364	0.00706139	0.0666998
LOC101928815	0.588045	0.0210983	0.374134	0.199486	0.575845	0.959125	0.590592	0.0205462	0.306127	0.593412	0.0203227	0.377538	0.631097	0.0103225	0.0796194
CCDC113	-0.283783	0.0211706	0.374573	-0.306953	0.0778605	0.396257	-0.269287	0.0153054	0.310194	-0.288019	0.0195157	0.372792	-0.168895	0.0958476	0.279947
ZMYND12	-0.42982	0.0212056	0.374968	0.107546	0.674429	0.979852	-0.488355	0.0148149	0.211531	-0.428324	0.0221256	0.386681	-0.43272	0.00592738	0.0617553
LRP6	-0.195099	0.0212207	0.375013	-0.0157671	0.893328	0.997136	-0.209739	0.0190137	0.260484	-0.195038	0.0217441	0.385446	-0.204675	0.0161714	0.0995883
ZNF48	0.165851	0.0212848	0.375253	0.0390212	0.697671	0.982313	0.195556	0.0138054	0.184515	0.170767	0.0171715	0.356634	0.294055	0.000256851	0.0246781
AZI2	-0.146239	0.0212769	0.375253	-0.0605262	0.49623	0.935258	-0.155085	0.0197591	0.2711	-0.146698	0.021344	0.383342	-0.27742	0.00112716	0.0354376
ATL2	-0.256814	0.0212702	0.375253	-0.137287	0.380638	0.874271	-0.251407	0.022509	0.327533	-0.259647	0.0202077	0.377538	-0.458271	0.00119145	0.0357218
TCAIM	-0.245351	0.0212791	0.375253	-0.065087	0.661621	0.978513	-0.253863	0.0226449	0.297517	-0.248265	0.0200884	0.377253	-0.342828	0.00584011	0.0613764
LOC100379224	-0.350738	0.0212981	0.375265	0.114465	0.582871	0.960651	-0.383854	0.0197861	0.260484	-0.338522	0.0248495	0.397557	-0.43712	0.00120916	0.0357425
SCFD1	-0.239505	0.0213249	0.375516	-0.0891559	0.540319	0.948044	-0.247284	0.0219113	0.295089	-0.242567	0.0199939	0.376397	-0.434546	0.00462119	0.0565306
MOB3C	0.159578	0.0213578	0.375525	0.0746045	0.442948	0.911406	0.166555	0.0200078	0.281012	0.161097	0.0205178	0.378065	0.235352	0.00343733	0.0502823
GIMAP1	0.408051	0.0213633	0.375525	0.353541	0.157705	0.606045	0.36587	0.0186653	0.35923	0.40432	0.0229473	0.388462	0.586026	0.00789061	0.070361
MIR3687	0.815581	0.0213619	0.375525	0.271279	0.584039	0.960911	0.81942	0.0224505	0.314137	0.825416	0.0201405	0.377538	0.90034	0.0372893	0.157344
PACRG	-0.572939	0.0213787	0.375572	-0.347878	0.320403	0.825131	-0.548312	0.0169881	0.314865	-0.567795	0.0229452	0.388462	-0.469845	0.00186136	0.0412831
TTC23	-0.183769	0.0214271	0.37598	-0.158526	0.159714	0.609637	-0.164577	0.0192024	0.36244	-0.178867	0.0245632	0.396114	-0.17273	0.00357345	0.0510969
AUH	-0.175851	0.0214227	0.37598	-0.108568	0.312588	0.817638	-0.162455	0.0207433	0.353444	-0.172757	0.0238552	0.392207	-0.170464	0.00897639	0.0742048
RMND1	-0.189299	0.0215699	0.377016	-0.0943906	0.41426	0.894117	-0.178862	0.0183591	0.328325	-0.185488	0.0242354	0.394557	-0.339033	0.000359935	0.0260467
NOSIP	0.179972	0.0215284	0.377016	0.0767753	0.484085	0.930686	0.188383	0.0214428	0.28559	0.184001	0.0186381	0.365896	0.274482	0.000855391	0.0329008
TSPEAR-AS1	1.09872	0.0215129	0.377016	0.619602	0.35622	0.85794	1.11304	0.0221518	0.30759	1.07906	0.0239804	0.392744	1.02319	0.00431191	0.054575
DCDC2B	0.595899	0.021521	0.377016	0.359652	0.323817	0.828328	0.599913	0.0229918	0.314628	0.595738	0.0220438	0.386681	0.657618	0.00602344	0.0620754
TMEM69	-0.253745	0.0215876	0.377016	-0.10569	0.494571	0.934845	-0.258543	0.0188711	0.289337	-0.253526	0.0221887	0.386681	-0.300439	0.00681277	0.0657546
ADA	0.428943	0.0215799	0.377016	0.134747	0.605566	0.965758	0.41577	0.0203593	0.323863	0.427244	0.0225705	0.3879	0.444603	0.0202578	0.111587
CDH23	0.522523	0.0215388	0.377016	0.111042	0.726053	0.985642	0.524899	0.0219998	0.311	0.50348	0.0251878	0.39864	0.615696	0.0233037	0.120205
ARPP21	0.666646	0.0215537	0.377016	0.33494	0.410694	0.89179	0.66376	0.0229002	0.32005	0.657836	0.0235792	0.390928	0.547843	0.118005	0.318481
WDR37	0.120258	0.021642	0.377361	-0.0137109	0.849499	0.992398	0.131276	0.0205704	0.260484	0.118921	0.0234558	0.389952	0.129572	0.0113517	0.0828315
KLHL6	0.845258	0.0216422	0.377361	0.133321	0.794678	0.98952	0.816478	0.0216411	0.330209	0.820811	0.0249441	0.397587	0.820236	0.012235	0.0859766
CCDC103	-0.32483	0.0216454	0.377361	-0.151589	0.444786	0.912158	-0.317217	0.0143055	0.289337	-0.315818	0.0248757	0.397557	-0.155044	0.201178	0.446326
RNF170	-0.268565	0.0216812	0.377543	-0.00496157	0.975588	0.998215	-0.288929	0.0198279	0.263327	-0.266555	0.0230943	0.388625	-0.352957	0.00285056	0.0469183
NDUFB4	-0.236289	0.0216736	0.377543	-0.0689399	0.631553	0.971686	-0.257664	0.0207786	0.260484	-0.236482	0.0220559	0.386681	-0.372228	0.00438321	0.0551065
TNFRSF4	0.590113	0.0218608	0.377613	-0.298259	0.39348	0.882051	0.633232	0.0206799	0.268781	0.589785	0.0224268	0.38735	0.740073	0.000458762	0.0278696
INPP4A	0.211764	0.0218552	0.377613	0.0358224	0.780594	0.989153	0.223911	0.0169642	0.260484	0.205319	0.0252711	0.39864	0.26005	0.000724583	0.0310521
SLC35C2	0.128011	0.0217816	0.377613	0.107451	0.172328	0.631479	0.128806	0.0228166	0.314628	0.129279	0.020873	0.379698	0.237007	0.00119664	0.0357425
CDC37	0.201626	0.0218299	0.377613	0.0715437	0.560831	0.954362	0.206922	0.0204069	0.290781	0.204432	0.0203004	0.377538	0.284673	0.00136211	0.0369966
NFE2L2	-0.158774	0.0218969	0.377613	0.0074139	0.938323	0.997432	-0.165954	0.0216826	0.288298	-0.161639	0.0196999	0.374386	-0.256687	0.00148295	0.0383352
FAM200B	-0.258509	0.0217371	0.377613	0.00129374	0.993384	0.999568	-0.276381	0.021423	0.272937	-0.256221	0.0233084	0.389566	-0.410692	0.00178388	0.0405667
COX20	-0.335925	0.0219018	0.377613	0.0359885	0.858808	0.99293	-0.367383	0.0204579	0.260484	-0.333304	0.0233625	0.389707	-0.417439	0.00472445	0.0569783
LOC101928482	0.563464	0.021734	0.377613	0.249707	0.468145	0.922541	0.580193	0.0215322	0.295089	0.561092	0.0227601	0.3879	0.653069	0.00659361	0.0648502
CTNNA3	0.586884	0.021907	0.377613	0.484487	0.179871	0.645732	0.557886	0.0197719	0.330351	0.578129	0.0241275	0.39407	0.728721	0.00667793	0.0652266
TTF2	0.255765	0.0218307	0.377613	0.0628888	0.686128	0.981177	0.276176	0.0192916	0.260484	0.250704	0.0244915	0.395713	0.211766	0.010123	0.0789096
MT1IP	-0.587749	0.0217549	0.377613	-0.912478	0.0117668	0.113948	-0.607132	0.019033	0.281486	-0.592729	0.0210602	0.381469	-0.550472	0.0128789	0.0883635
PIGF	-0.285558	0.0218944	0.377613	-0.0240967	0.889252	0.997136	-0.303228	0.022104	0.281012	-0.288123	0.0211207	0.382046	-0.412075	0.0163637	0.100018
CBLN4	-1.08277	0.0217833	0.377613	-1.71803	0.0100387	0.104928	-0.940581	0.0115713	0.335205	-1.12422	0.016035	0.351187	-0.805515	0.0163623	0.100018
NR1H4	0.784399	0.0218411	0.377613	0.655448	0.174446	0.635328	0.723399	0.0201847	0.350891	0.773952	0.0238969	0.392459	0.95695	0.0177555	0.104303
MIR3125	0.668878	0.0219138	0.377613	0.4133	0.314032	0.819131	0.69398	0.0193162	0.281012	0.676142	0.0208557	0.379615	0.620686	0.0312244	0.141115
LOC102723940	0.68098	0.0218942	0.377613	0.0465624	0.91012	0.997224	0.661351	0.0212757	0.327189	0.656641	0.0255687	0.400244	0.685322	0.0373422	0.157463
LOC391722	0.606966	0.0218232	0.377613	0.168133	0.649163	0.976071	0.646103	0.0214365	0.275387	0.590429	0.0250432	0.398307	0.585695	0.0501237	0.188969
PTGDR2	0.582788	0.0218166	0.377613	0.638698	0.0754844	0.388755	0.582014	0.0225442	0.317467	0.578851	0.0231513	0.388625	0.702877	0.0513163	0.191619
LOC102723582	-0.358169	0.0219477	0.377952	-0.0596274	0.784124	0.98952	-0.373215	0.0197448	0.281012	-0.35754	0.0226714	0.3879	-0.509518	0.000824877	0.032544
LOC101927568	0.458416	0.021997	0.377952	0.481714	0.0886681	0.429996	0.440211	0.0224511	0.337134	0.468213	0.0192374	0.371532	0.599066	0.00112698	0.0354376
ATP8B1	-0.266609	0.0219936	0.377952	-0.0931383	0.567353	0.956032	-0.289426	0.0195085	0.260484	-0.261419	0.0246419	0.396805	-0.296004	0.00294079	0.0474836
FAM65C	0.653307	0.0219958	0.377952	0.607788	0.131374	0.546861	0.608844	0.0103741	0.289337	0.671279	0.0181732	0.36329	0.807695	0.00653446	0.064546
LOC101928676	0.41656	0.0219711	0.377952	0.119306	0.63856	0.973307	0.425439	0.0230115	0.307551	0.414282	0.023159	0.388625	0.419324	0.0260792	0.127197
TRNAV20	-0.388518	0.0220507	0.378655	-0.661258	0.00580962	0.0791885	-0.385764	0.0215433	0.316068	-0.395778	0.0197375	0.374434	-0.456512	0.0194173	0.109182
LOC100996535	0.687873	0.0221065	0.379176	0.0182175	0.965137	0.997432	0.691353	0.0209832	0.307578	0.676754	0.0244633	0.395713	0.769965	0.0158167	0.0984347
LILRB5	0.687904	0.0221018	0.379176	0.543905	0.199432	0.678217	0.705898	0.0224334	0.300458	0.68026	0.0239429	0.392563	0.915301	0.0166263	0.101021
SF3A1	0.129642	0.0223495	0.380125	0.186918	0.0199158	0.159358	0.136099	0.0207239	0.281012	0.132718	0.0191543	0.370987	0.199586	0.000174836	0.0227073
AKAP6	-0.234148	0.0222872	0.380125	-0.00944961	0.946994	0.997432	-0.244933	0.0226427	0.290093	-0.23504	0.0222621	0.386681	-0.251666	0.000750197	0.0313817
RPS6KA6	-0.48444	0.0223479	0.380125	-0.0389969	0.894681	0.997224	-0.503145	0.0222541	0.292979	-0.494694	0.0195944	0.373569	-0.639735	0.000993735	0.0341516
KMT2B	0.284074	0.0223535	0.380125	0.0403917	0.815452	0.98952	0.309587	0.0221232	0.265819	0.283804	0.0229809	0.388462	0.375086	0.00121268	0.0357425
CYB561A3	0.273448	0.0222103	0.380125	0.223656	0.184892	0.654026	0.265179	0.0233495	0.334693	0.272343	0.023231	0.388822	0.403994	0.00141896	0.0376648
DCTN4	-0.161643	0.0221877	0.380125	-0.0136762	0.889216	0.997136	-0.164474	0.0191493	0.290093	-0.161839	0.022523	0.3879	-0.249785	0.00204572	0.0424294
GUCA1B	0.377633	0.0223406	0.380125	0.135626	0.557673	0.953379	0.38946	0.0207488	0.290093	0.375055	0.0237068	0.39128	0.425291	0.00302763	0.0482608
MIR378A	0.553234	0.0222989	0.380125	0.153554	0.649726	0.976071	0.550657	0.0233314	0.321723	0.552538	0.0229657	0.388462	0.915168	0.00308599	0.048307
STXBP5L	-1.0775	0.0222847	0.380125	-0.279545	0.671028	0.979126	-1.21526	0.0107684	0.191821	-1.0482	0.0255561	0.400244	-1.1756	0.0136673	0.0911932
ACTB	0.260464	0.0222988	0.380125	0.0978964	0.539522	0.948007	0.258265	0.0196991	0.308546	0.254549	0.0252452	0.39864	0.284245	0.0140596	0.0924001
RBM47	-0.179405	0.0222535	0.380125	-0.0669235	0.542407	0.948837	-0.192377	0.0215112	0.272234	-0.175081	0.0253028	0.39864	-0.180548	0.0153014	0.0966433
OPTC	-0.266496	0.0223097	0.380125	-0.698228	1.58386e-05	0.00945648	-0.263079	0.0225023	0.323278	-0.270192	0.0207655	0.379599	-0.274694	0.0234257	0.120468
LOC101927437	0.673589	0.0222183	0.380125	0.79582	0.0561756	0.321179	0.595619	0.020919	0.379128	0.672221	0.0229838	0.388462	0.585525	0.0413714	0.167689
LOC102723938	-0.289585	0.0223391	0.380125	-0.666261	0.000172318	0.0363481	-0.281849	0.0237903	0.334645	-0.28503	0.0246721	0.396948	-0.248105	0.064822	0.220866
NKX6-3	0.587682	0.0223469	0.380125	0.296115	0.412226	0.892902	0.569902	0.0211634	0.327332	0.585365	0.02336	0.389707	0.401859	0.170552	0.40252
MIR6819	0.531142	0.0223799	0.380355	-0.036808	0.908852	0.997224	0.557422	0.0211157	0.282164	0.527778	0.0236885	0.39128	0.391751	0.2186	0.469696
TRIM38	0.200121	0.0223976	0.380439	0.0702929	0.566464	0.955791	0.22219	0.0187664	0.253249	0.200002	0.0229783	0.388462	0.189361	0.00554902	0.0599052
WARS2	-0.153708	0.022417	0.380552	-0.149116	0.116953	0.513409	-0.148714	0.0199121	0.323228	-0.156779	0.0198598	0.375337	-0.218178	0.00236562	0.0441868
MCM5	0.310875	0.0224729	0.380556	0.11296	0.553501	0.951659	0.34292	0.016695	0.245777	0.309827	0.0234175	0.389952	0.353233	0.00158982	0.0391315
MYH9	0.257176	0.0224395	0.380556	0.0659073	0.675149	0.979852	0.28456	0.0194363	0.259611	0.255069	0.0239714	0.392744	0.365605	0.00334935	0.0499218
ZRANB3	-0.188524	0.0224646	0.380556	-0.0346272	0.763497	0.987815	-0.204195	0.0190677	0.260484	-0.186142	0.024492	0.395713	-0.243945	0.00453284	0.0559179
ZNF169	0.310539	0.022494	0.380556	0.096032	0.613673	0.967942	0.326308	0.0237303	0.292199	0.313331	0.0217047	0.385436	0.255576	0.0138953	0.0919442
FAHD2CP	0.480972	0.0224878	0.380556	0.237366	0.422303	0.898823	0.48452	0.0244528	0.320037	0.476695	0.024103	0.394019	0.385417	0.0268806	0.129576
LOC101927228	0.296495	0.0224473	0.380556	-0.0805287	0.651407	0.97648	0.300962	0.0217239	0.304968	0.298464	0.0220116	0.386681	0.358252	0.0354348	0.152122
CCDC30	-0.349879	0.0225284	0.380897	-0.254877	0.238236	0.737217	-0.354127	0.0210791	0.303065	-0.344458	0.024853	0.397557	-0.513048	0.000159158	0.022017
ZSCAN25	0.199756	0.0225398	0.380897	0.0714821	0.559686	0.954341	0.214382	0.0231659	0.279455	0.201012	0.0221547	0.386681	0.247351	0.000948277	0.0338757
MKKS	-0.282002	0.02257	0.380974	-0.011253	0.947703	0.997432	-0.303405	0.0224516	0.274103	-0.282574	0.0227958	0.3879	-0.3573	0.00409422	0.0534314
LOC101928075	0.682412	0.0225626	0.380974	0.451711	0.283511	0.790604	0.685352	0.0231337	0.31679	0.700225	0.0189276	0.36866	0.554252	0.0354236	0.152096
LOC102724280	-0.382158	0.0226017	0.381293	0.0606318	0.792954	0.98952	-0.401971	0.0231001	0.290093	-0.376398	0.0248899	0.39757	-0.493708	0.0258957	0.126778
C8orf58	0.217232	0.022618	0.381351	0.0440352	0.740258	0.986889	0.235727	0.0205829	0.26271	0.220919	0.0205523	0.378256	0.334394	0.00089357	0.0332412
PPRC1	0.204233	0.0227134	0.381662	0.0151687	0.903042	0.997224	0.231979	0.0175777	0.232895	0.202405	0.024347	0.395028	0.276565	0.00109698	0.035082
PAPOLG	-0.25297	0.0226823	0.381662	-0.0637147	0.680949	0.981177	-0.270322	0.0227087	0.280463	-0.250758	0.0242904	0.394563	-0.435832	0.00175153	0.040196
MIR4313	0.506682	0.0226669	0.381662	-0.348806	0.24402	0.744298	0.542499	0.0213023	0.272234	0.499468	0.0248753	0.397557	0.82906	0.00191869	0.0417452
TEKT1	-0.824772	0.0226893	0.381662	-0.632506	0.215176	0.705364	-0.885897	0.0210772	0.270715	-0.831185	0.0220803	0.386681	-1.14792	0.00383504	0.052369
CD6	0.831538	0.0227012	0.381662	0.482558	0.346944	0.850628	0.778745	0.0197867	0.338436	0.834398	0.0227287	0.3879	0.997453	0.00836372	0.0722072
SYNDIG1	-0.645812	0.0226812	0.381662	-0.765336	0.0562785	0.321497	-0.676428	0.0140235	0.259611	-0.66506	0.0183637	0.364358	-0.616053	0.0122413	0.0859898
DNASE1	0.358434	0.0227557	0.382158	0.154999	0.48232	0.929814	0.372355	0.0228198	0.29527	0.362746	0.021486	0.384445	0.341211	0.00728892	0.067583
CYP7B1	-0.367121	0.0228215	0.382232	-0.221757	0.328223	0.833149	-0.409973	0.0102859	0.193207	-0.35722	0.0261405	0.402322	-0.429348	0.000307912	0.025284
PIK3CD	0.55889	0.0228115	0.382232	0.293778	0.394178	0.882269	0.551786	0.0228626	0.324409	0.555141	0.0241837	0.394554	0.663798	0.00718132	0.0671509
SLC25A28	0.172286	0.0228244	0.382232	0.0587945	0.5787	0.959177	0.176261	0.0234377	0.30759	0.171976	0.0235742	0.390928	0.16331	0.0102389	0.0792874
LOC285638	0.461967	0.0228141	0.382232	0.316668	0.267809	0.773092	0.456361	0.0237952	0.327663	0.462402	0.0231931	0.388625	0.394724	0.0677183	0.226757
LOC102724556	0.521839	0.0227794	0.382232	0.488883	0.130973	0.546187	0.553133	0.0213343	0.277979	0.520546	0.0236171	0.391102	0.451838	0.100665	0.28877
EBAG9	-0.212025	0.0228761	0.382667	0.0759551	0.551178	0.950961	-0.23941	0.0200972	0.248749	-0.211851	0.0234965	0.39041	-0.316885	0.00306908	0.0483008
SLC6A16	0.605171	0.0228651	0.382667	-0.106517	0.771225	0.988429	0.576413	0.0194455	0.328376	0.60721	0.0229029	0.388462	0.603934	0.0323599	0.144187
POLG	0.257067	0.0228932	0.382737	-0.00942109	0.951966	0.997432	0.286289	0.0182643	0.247647	0.253237	0.0251854	0.39864	0.316342	0.000946219	0.0338757
ZNF91	-0.29821	0.0229867	0.383302	0.0154841	0.932002	0.997432	-0.314595	0.0220105	0.283048	-0.293624	0.0253345	0.398888	-0.549248	0.000185126	0.0229558
SIGLEC10	0.746892	0.0229914	0.383302	0.0622282	0.891562	0.997136	0.721524	0.0218624	0.330819	0.732272	0.0257404	0.401454	0.888683	0.000325332	0.025284
BSDC1	0.13495	0.022985	0.383302	0.0488977	0.55614	0.952605	0.145088	0.0229745	0.276358	0.136197	0.0221451	0.386681	0.217792	0.00153667	0.0388139
DPY30	-0.234929	0.0229557	0.383302	-0.017839	0.901071	0.997224	-0.247638	0.0187112	0.270377	-0.230371	0.0256858	0.401433	-0.370008	0.00181576	0.0409125
LOC101927680	-0.487402	0.0229505	0.383302	-0.667603	0.0277072	0.19958	-0.525138	0.0216733	0.270849	-0.476449	0.0259445	0.402245	-0.730828	0.0057959	0.0611106
ENPP7	0.651513	0.023045	0.38337	-0.0582959	0.883005	0.996446	0.631843	0.0216205	0.328325	0.653273	0.0231788	0.388625	1.00679	0.0016645	0.0395867
LILRA1	0.55946	0.0230322	0.38337	0.22803	0.508491	0.940889	0.505465	0.0205415	0.363462	0.541976	0.0266463	0.404345	0.81449	0.00184703	0.0411494
STAG3L5P-PVRIG2P-PILRB	0.463151	0.0230599	0.38337	0.181868	0.524079	0.9437	0.477258	0.0229545	0.300426	0.46159	0.0240217	0.393206	0.471385	0.00204449	0.0424294
CCDC137	0.206891	0.0230176	0.38337	0.11493	0.368868	0.866784	0.211552	0.0197231	0.290093	0.209942	0.0212974	0.383114	0.28433	0.00212065	0.0430334
PRDM12	-0.457465	0.0230528	0.38337	-0.696644	0.0144181	0.129553	-0.463449	0.0205134	0.299514	-0.470145	0.0190731	0.369964	-0.392037	0.0819934	0.254875
NSUN5	0.170326	0.0230903	0.383447	0.0782028	0.457071	0.916526	0.191191	0.0199891	0.252632	0.174374	0.0198185	0.375064	0.252915	0.000848987	0.0327504
GATAD1	-0.148486	0.0230834	0.383447	-0.132001	0.152558	0.595223	-0.141385	0.017717	0.321226	-0.147457	0.0244943	0.395713	-0.179702	0.00447773	0.0557793
SLC24A4	0.683626	0.023142	0.38409	0.00772479	0.985233	0.999497	0.69304	0.0225543	0.308546	0.671498	0.0257342	0.401454	0.746696	0.00984882	0.0776368
LOC102723802	0.430751	0.0231713	0.384147	0.260186	0.329492	0.834398	0.412252	0.0249731	0.349842	0.432971	0.0229483	0.388462	0.417576	0.0353062	0.151873
FLT3	1.12294	0.0231708	0.384147	0.427741	0.536815	0.946859	1.12498	0.0244197	0.322923	1.08734	0.0268285	0.40625	0.944614	0.0601113	0.210358
FBXO41	0.357344	0.0232433	0.384959	-0.012704	0.953529	0.997432	0.372662	0.0232391	0.295089	0.357543	0.023681	0.39128	0.481956	0.000663566	0.030305
MYO18A	0.322505	0.0232461	0.384959	0.0785028	0.692275	0.981963	0.326575	0.0184205	0.290093	0.324153	0.023029	0.388625	0.438057	0.00109553	0.0350735
RGS13	1.40687	0.0233104	0.385809	0.470829	0.587367	0.962172	1.3685	0.0210533	0.324409	1.3639	0.0269187	0.406811	1.03101	0.113338	0.310709
C7orf63	-0.324972	0.0233701	0.386153	-0.171247	0.394972	0.882605	-0.332903	0.0201075	0.290701	-0.322515	0.0248708	0.397557	-0.46129	0.00156878	0.0390907
TTC1	-0.0969225	0.023362	0.386153	-0.0029058	0.960921	0.997432	-0.105359	0.0216189	0.265647	-0.0966408	0.0242718	0.394557	-0.145946	0.00387815	0.0524004
LINC00883	-0.187717	0.0233497	0.386153	-0.244033	0.0372276	0.243185	-0.204045	0.0216899	0.265647	-0.188555	0.0232279	0.388822	-0.233935	0.0136272	0.0910698
DYNC2LI1	-0.20537	0.0233911	0.386284	-0.0131754	0.916601	0.997432	-0.21811	0.0238542	0.288298	-0.206781	0.0229078	0.388462	-0.345838	0.00169757	0.039714
MADD	0.197506	0.0234054	0.386306	-0.0564466	0.636831	0.972942	0.217052	0.0228876	0.265268	0.199135	0.0227108	0.3879	0.245605	0.00122289	0.0357425
EMC2	-0.185399	0.0234407	0.38646	-0.0652833	0.568555	0.95641	-0.195558	0.0235313	0.290093	-0.189991	0.0199564	0.376137	-0.340628	0.00258102	0.0454925
LOC100130520	0.790576	0.0234404	0.38646	0.233509	0.631998	0.971908	0.808704	0.0231941	0.307541	0.776701	0.0260392	0.402245	0.915734	0.00412119	0.0535756
TFIP11	0.133223	0.0235134	0.386538	0.11878	0.152655	0.595267	0.144856	0.0215345	0.265537	0.134621	0.0224629	0.38775	0.184708	0.00143738	0.0378994
ARHGAP27	0.335904	0.0235204	0.386538	0.20902	0.316493	0.821175	0.333724	0.0238273	0.324409	0.337976	0.0231423	0.388625	0.394498	0.0020264	0.0424294
TCF12	-0.0939517	0.0235234	0.386538	-0.143924	0.0141708	0.128184	-0.0909884	0.0235588	0.337134	-0.09629	0.0200094	0.37642	-0.129176	0.00260633	0.0455679
LOC102723464	0.540435	0.0234866	0.386538	0.177688	0.594381	0.963632	0.558347	0.0246941	0.307578	0.541364	0.0237631	0.391364	0.729767	0.00417561	0.053879
HS6ST3	-0.823397	0.023495	0.386538	0.208254	0.676678	0.979998	-0.868915	0.0219107	0.282398	-0.802656	0.0267611	0.405466	-0.644437	0.110437	0.305744
LINC01104	0.358764	0.0234699	0.386538	-0.0584537	0.788864	0.98952	0.361511	0.0250849	0.321894	0.359294	0.0237802	0.391407	0.267343	0.149168	0.369712
GNRH2	0.48836	0.023559	0.386909	0.146269	0.627561	0.970943	0.484746	0.0243105	0.327332	0.486708	0.024537	0.396114	0.571113	0.0178566	0.104525
ANKRD13D	0.354333	0.0236424	0.387005	0.0938052	0.667969	0.979126	0.371899	0.0230929	0.290093	0.354064	0.0242685	0.394557	0.450068	0.000675509	0.0303489
SAP25	0.629066	0.0236644	0.387005	0.130582	0.736291	0.986511	0.66801	0.0246685	0.290093	0.626722	0.0246908	0.396948	0.712639	0.000919366	0.0334788
CXCR2P1	1.22657	0.023606	0.387005	0.927773	0.22458	0.718067	1.21717	0.0225837	0.320448	1.21641	0.0252055	0.39864	1.49207	0.00647481	0.0642745
NF1	-0.154237	0.0236517	0.387005	-0.0744841	0.436219	0.90774	-0.167461	0.0227918	0.271257	-0.154335	0.0240832	0.393994	-0.219435	0.00731223	0.0676312
LOC101929447	0.917947	0.0236072	0.387005	0.569305	0.318393	0.823734	0.920257	0.0234791	0.318619	0.903529	0.0260356	0.402245	0.913728	0.0229004	0.11922
LOC102724448	0.733668	0.0236184	0.387005	0.175274	0.698463	0.982313	0.752402	0.0212216	0.295911	0.713816	0.027036	0.407348	0.803806	0.0484369	0.185067
LOC102723385	-0.486874	0.0236689	0.387005	-0.198181	0.511047	0.941795	-0.486373	0.0236345	0.320939	-0.474576	0.0269594	0.406811	-0.26672	0.241493	0.49913
RAB13	-0.148529	0.0235824	0.387005	-0.204176	0.0278629	0.200314	-0.140828	0.0216008	0.339366	-0.150275	0.0223268	0.387143	-0.038877	0.384018	0.657961
EFCAB6	-0.324768	0.0237255	0.387444	-0.278138	0.170001	0.628065	-0.313276	0.0225978	0.334654	-0.323617	0.0247294	0.397139	-0.360084	0.00125289	0.0359911
PYGO1	-0.355736	0.0237349	0.387444	-0.11429	0.603428	0.965134	-0.385036	0.0219808	0.270377	-0.355752	0.0242505	0.394557	-0.432754	0.00495765	0.0578427
TNNI2	0.72429	0.0237182	0.387444	-0.00726635	0.986937	0.999497	0.716923	0.0230962	0.323863	0.713616	0.0260543	0.402245	0.639885	0.023763	0.121457
RPS6KA4	0.262801	0.0237864	0.387646	0.0633473	0.696263	0.982001	0.277464	0.0200782	0.274258	0.260611	0.0254004	0.399292	0.360369	0.00742217	0.0680161
TRAF1	0.558457	0.023786	0.387646	-0.00855442	0.980063	0.998837	0.576086	0.0210175	0.290745	0.559952	0.0239263	0.392563	0.52823	0.0211053	0.114005
LOC149351	-0.408663	0.0237748	0.387646	-0.301919	0.23601	0.733503	-0.439175	0.022453	0.27451	-0.405704	0.0252544	0.39864	-0.167807	0.146682	0.365562
LOC101930310	0.445607	0.0238195	0.387973	0.0889623	0.746251	0.987635	0.458046	0.023227	0.303612	0.432641	0.0274005	0.409465	0.356651	0.13301	0.342837
IL2	0.647166	0.0238428	0.388141	0.205936	0.607148	0.966071	0.657114	0.0233204	0.310535	0.643326	0.0251611	0.39864	0.716623	0.0469638	0.181684
LOC101929333	0.705726	0.0238582	0.388179	0.580546	0.187744	0.659175	0.666714	0.0231454	0.349842	0.700969	0.025279	0.39864	0.699109	0.055793	0.201114
ANKRD44-IT1	0.638815	0.0238904	0.38849	0.263448	0.506243	0.939708	0.605666	0.0246477	0.353971	0.63042	0.0260667	0.402245	0.542859	0.0888242	0.267146
MAP6	-0.357567	0.023912	0.388629	-0.125261	0.57186	0.957889	-0.398769	0.0117893	0.201072	-0.346336	0.027649	0.409567	-0.229591	0.0366183	0.155253
LOC102723338	-0.321427	0.0239705	0.389366	-0.319515	0.112312	0.500657	-0.314226	0.0209048	0.32139	-0.325282	0.0226619	0.3879	-0.438723	0.000351318	0.0259912
MXI1	-0.247888	0.0239898	0.389468	-0.0649746	0.671837	0.979499	-0.277002	0.0211243	0.259611	-0.248014	0.0244437	0.395713	-0.325414	0.00212209	0.0430334
ZNF707	0.242442	0.0240594	0.389502	0.118632	0.431587	0.9046	0.265423	0.0209033	0.260484	0.245371	0.0227338	0.3879	0.35287	0.00101581	0.0343007
SNORD31	0.534135	0.024101	0.389502	0.189702	0.567136	0.956032	0.552013	0.0186065	0.280688	0.520084	0.0275185	0.409567	0.574547	0.00332236	0.0498059
MTX2	-0.192297	0.0240522	0.389502	-0.0228524	0.847182	0.991942	-0.20298	0.0255651	0.298501	-0.190094	0.0260492	0.402245	-0.239377	0.00547948	0.0595975
EIF4E	-0.263333	0.0241101	0.389502	-0.0636064	0.696358	0.982001	-0.271903	0.0241464	0.305796	-0.267319	0.022271	0.386681	-0.411752	0.00594539	0.0617553
ZC2HC1A	-0.318336	0.0241229	0.389502	-0.109016	0.581032	0.960326	-0.291808	0.0175636	0.339366	-0.319241	0.0242403	0.394557	-0.356018	0.0156812	0.0978981
LOC102723915	-0.494498	0.0240435	0.389502	-0.960935	0.00185827	0.0791885	-0.463588	0.023755	0.355713	-0.499656	0.0229875	0.388462	-0.480303	0.0287039	0.134337
GZMM	0.891218	0.0241147	0.389502	0.489589	0.377985	0.87298	0.858117	0.0227717	0.337134	0.890397	0.0247721	0.397557	0.909608	0.0410732	0.166949
OR2G6	0.510975	0.0240635	0.389502	0.0107188	0.972787	0.998215	0.519086	0.0258786	0.320456	0.505759	0.0259162	0.402245	0.423924	0.0944966	0.277719
TTC13	0.287463	0.024097	0.389502	0.135304	0.449296	0.914064	0.294005	0.0251419	0.314628	0.283428	0.0263853	0.403058	0.161951	0.195268	0.43828
P4HA2-AS1	-0.428354	0.0240631	0.389502	-0.901409	0.00072941	0.0777567	-0.431689	0.0255526	0.323863	-0.440975	0.0196413	0.373569	-0.221516	0.266868	0.529604
ZNF890P	0.897581	0.0241973	0.389646	0.572249	0.307241	0.813944	0.926098	0.0214341	0.293364	0.892205	0.0255365	0.400244	1.05783	0.00052275	0.0282621
ZNF317	0.113942	0.0241863	0.389646	0.0294086	0.676979	0.979998	0.129451	0.0208562	0.248749	0.113755	0.0249444	0.397587	0.129017	0.00549473	0.0596439
MXD3	0.441235	0.0241648	0.389646	0.0698521	0.797774	0.98952	0.472294	0.0237153	0.282164	0.439731	0.0251639	0.39864	0.46286	0.0197144	0.110133
DPEP3	0.660863	0.0241753	0.389646	0.0368514	0.927881	0.997432	0.658791	0.0227093	0.318619	0.637535	0.0281562	0.411673	0.666527	0.0301334	0.13803
SHFM1	-0.138504	0.0241857	0.389646	-0.0969201	0.262838	0.766706	-0.1435	0.0234706	0.299514	-0.140605	0.0223367	0.387143	-0.142391	0.0387147	0.161313
DNAH8	0.980524	0.0242113	0.38966	0.342926	0.573325	0.958645	1.00745	0.0242406	0.308546	0.958538	0.0273271	0.409465	0.711385	0.0731758	0.237494
PLCB2	0.652585	0.0242974	0.390835	-0.0250951	0.950128	0.997432	0.64722	0.0235691	0.324409	0.639417	0.0272204	0.408471	0.751331	0.00343793	0.0502823
MRPS33	-0.279824	0.0243349	0.391015	0.0248427	0.885029	0.996989	-0.295452	0.0250764	0.29527	-0.280666	0.0244283	0.395713	-0.388534	0.00333101	0.0498236
DRD1	0.74038	0.0243265	0.391015	0.972508	0.0365964	0.24042	0.683071	0.024136	0.365236	0.748454	0.0231847	0.388625	0.597448	0.16419	0.393126
USP36	0.226859	0.0243619	0.391025	0.0593305	0.673354	0.979852	0.24753	0.0245093	0.27451	0.226403	0.0251754	0.39864	0.266451	0.000808897	0.0324235
SNORD12C	0.503345	0.0243547	0.391025	0.117567	0.706347	0.984005	0.531271	0.0201619	0.27451	0.498354	0.0261886	0.402322	0.441	0.0624937	0.215728
PPP1R17	0.401931	0.0243765	0.391049	0.190722	0.446561	0.913561	0.415895	0.0260378	0.310956	0.402862	0.0245724	0.396114	0.323939	0.213645	0.463609
LOC101929763	0.387527	0.0244116	0.391402	0.141617	0.556945	0.953163	0.386645	0.0253051	0.327726	0.380422	0.0271683	0.408101	0.363898	0.066893	0.225213
SNORD78	0.556609	0.024432	0.391517	0.508767	0.145309	0.578384	0.568506	0.0229973	0.307541	0.557705	0.0246797	0.396948	0.594442	0.0310654	0.140653
HAPLN2	0.719089	0.0246755	0.391693	0.4863	0.280708	0.788204	0.66792	0.0219049	0.354067	0.722574	0.0244905	0.395713	1.1428	0.000119352	0.0204326
SCAND3	-0.229128	0.0245299	0.391693	-0.0386591	0.785407	0.98952	-0.229313	0.0234855	0.319689	-0.230341	0.0242768	0.394557	-0.405513	0.00018861	0.0229558
LOC102724611	0.545814	0.024667	0.391693	0.388242	0.256748	0.758764	0.499211	0.0212614	0.359345	0.540261	0.0265488	0.404344	0.833085	0.000259117	0.0246781
SNX16	-0.284233	0.0247899	0.391693	-0.222304	0.213217	0.701727	-0.253896	0.0146748	0.338594	-0.292438	0.0203969	0.377657	-0.514958	0.00024802	0.0246781
KLHL22	0.13498	0.0247498	0.391693	0.172229	0.042919	0.267241	0.140598	0.0242198	0.299514	0.138879	0.0203583	0.377657	0.210073	0.000672278	0.0303413
PPM1G	0.127588	0.0244661	0.391693	0.0718062	0.36774	0.866253	0.137556	0.0223376	0.272234	0.128146	0.0243535	0.395028	0.194719	0.000696861	0.0305694
PHF8	0.17709	0.0247985	0.391693	0.0184341	0.866615	0.994272	0.194917	0.0221429	0.26183	0.178513	0.0241112	0.394019	0.213195	0.000736899	0.0312206
DNAJB4	-0.288018	0.0246783	0.391693	-0.0900133	0.615679	0.968285	-0.31126	0.0234149	0.275349	-0.29353	0.0221071	0.386681	-0.460677	0.000899452	0.0332412
TANGO6	0.164664	0.0247474	0.391693	0.118024	0.253428	0.756585	0.153462	0.0180108	0.333027	0.164982	0.0250026	0.397895	0.208911	0.00147479	0.0382084
TOP3A	0.179333	0.0244993	0.391693	0.000955755	0.993104	0.999568	0.200849	0.0220561	0.260484	0.179388	0.0249893	0.397895	0.227945	0.00156247	0.0390511
FBXO31	0.167305	0.0245849	0.391693	0.0258433	0.80315	0.98952	0.188934	0.0204895	0.251031	0.167538	0.024918	0.397587	0.265553	0.00202216	0.0424294
TAF3	0.185318	0.0245902	0.391693	0.0443446	0.700031	0.982485	0.195831	0.0257932	0.298628	0.184992	0.0253744	0.399292	0.209118	0.00284312	0.046866
TNK2	0.370041	0.0246254	0.391693	-0.00518627	0.981871	0.999284	0.412634	0.0237697	0.260765	0.369072	0.0255298	0.400244	0.47396	0.00298553	0.0478904
KRCC1	-0.204476	0.0245762	0.391693	-0.131501	0.304385	0.810766	-0.207043	0.0233637	0.313476	-0.20982	0.0207269	0.37936	-0.358938	0.00330416	0.0497329
COX7C	-0.303692	0.024702	0.391693	-0.0408787	0.828087	0.98952	-0.321748	0.0230623	0.285607	-0.305473	0.0243589	0.395028	-0.427205	0.00463731	0.056631
DDX39A	0.319989	0.024701	0.391693	0.00970365	0.960863	0.997432	0.332412	0.0227647	0.295089	0.314132	0.0274792	0.409567	0.34152	0.00523758	0.0589391
LOC101926967	0.346626	0.0245102	0.391693	0.0617644	0.773713	0.988704	0.338732	0.0245761	0.33567	0.343218	0.0263424	0.403037	0.349044	0.00632279	0.0635957
ADAMDEC1	1.37155	0.0246864	0.391693	0.677602	0.429273	0.902918	1.33606	0.0250704	0.338594	1.35089	0.0271269	0.408097	1.43342	0.00637369	0.0637412
EIF2A	-0.270029	0.0247388	0.391693	-0.157459	0.351799	0.854452	-0.279324	0.0212167	0.290093	-0.272807	0.0236868	0.39128	-0.40414	0.00740461	0.0679854
PVT1	0.464809	0.0247844	0.391693	0.229482	0.429901	0.903256	0.438978	0.0206251	0.337243	0.461641	0.0262538	0.402495	0.517312	0.00785303	0.0702662
PGRMC2	-0.281103	0.0245891	0.391693	-0.0162353	0.92554	0.997432	-0.296462	0.0236798	0.290093	-0.285326	0.0227455	0.3879	-0.315587	0.0161803	0.0995938
GIMAP7	0.407341	0.0246252	0.391693	0.181585	0.475096	0.926601	0.366984	0.0211468	0.366969	0.403902	0.0262931	0.402891	0.488879	0.02751	0.131357
TDP1	0.297274	0.0245592	0.391693	0.0156912	0.931909	0.997432	0.319915	0.0236791	0.280479	0.287019	0.0285535	0.412483	0.237828	0.0340186	0.148644
TRNAY13	0.454606	0.0247984	0.391693	0.00578385	0.983577	0.999497	0.45448	0.0234487	0.32005	0.451873	0.0261638	0.402322	0.483474	0.0374638	0.157803
HAVCR1	0.8679	0.0245194	0.391693	0.0292778	0.956414	0.997432	0.901736	0.0214495	0.290093	0.845325	0.027961	0.410472	0.574053	0.134804	0.345782
ABCG2	-0.526225	0.0247693	0.391693	0.0182865	0.955088	0.997432	-0.593185	0.022251	0.259611	-0.518825	0.0271067	0.408	-0.274494	0.207372	0.454725
OSR2	-0.712919	0.0246819	0.391693	-2.0597	2.36938e-06	0.00335572	-0.666534	0.02452	0.36086	-0.74258	0.0177724	0.360565	-0.458514	0.226494	0.479868
MLLT3	-0.231937	0.024861	0.391847	-0.0814276	0.573658	0.958875	-0.242411	0.0247286	0.299514	-0.22967	0.0267048	0.404818	-0.372247	0.000592953	0.029314
SIRT7	0.209799	0.0248587	0.391847	0.0525573	0.687346	0.981177	0.228389	0.0240293	0.274103	0.209586	0.0255438	0.400244	0.266008	0.00367276	0.051891
HDGFRP3	-0.188252	0.0248469	0.391847	-0.141513	0.231551	0.726734	-0.185613	0.0233577	0.327332	-0.190413	0.0235934	0.390928	-0.230794	0.0112478	0.0825392
AC096559.1	0.797394	0.0248226	0.391847	0.483278	0.333638	0.837814	0.804156	0.0233452	0.314628	0.784034	0.0274531	0.409567	0.409488	0.233248	0.48879
ORC4	-0.310918	0.0248821	0.391972	-0.0881715	0.649003	0.976015	-0.317342	0.0249977	0.314628	-0.309113	0.0262234	0.402444	-0.561126	0.00291338	0.0473466
HIST1H1C	0.225224	0.0249094	0.392014	0.0596885	0.670502	0.979126	0.221862	0.0230711	0.327061	0.234856	0.01772	0.360484	0.168597	0.0940515	0.276922
HSD17B7	-0.275971	0.0249111	0.392014	-0.286891	0.0991304	0.461519	-0.276354	0.020681	0.30759	-0.266048	0.029027	0.414189	-0.157977	0.100827	0.289041
SNORD100	0.466315	0.0249362	0.392201	0.275153	0.346825	0.850472	0.496234	0.0229207	0.282164	0.465069	0.0258557	0.401725	0.461001	0.0256743	0.126312
ENTHD2	0.359547	0.0250037	0.392225	-0.0075944	0.972751	0.998215	0.382968	0.0250263	0.290093	0.358932	0.0257901	0.401649	0.424638	0.000610943	0.0295939
LRP1B	-1.24248	0.0250001	0.392225	-0.398365	0.607456	0.966168	-1.31745	0.0179342	0.263129	-1.20758	0.0286521	0.412483	-1.6293	0.00310845	0.0484874
SLA2	0.834229	0.0249726	0.392225	0.039184	0.939563	0.997432	0.832171	0.0238479	0.322923	0.827749	0.0265719	0.404344	0.828574	0.0151666	0.0962272
AICDA	1.48585	0.0249911	0.392225	0.659375	0.478218	0.928539	1.49433	0.023109	0.315183	1.4839	0.0257212	0.401454	1.38787	0.0283605	0.133578
C14orf37	-0.361922	0.0249675	0.392225	-0.641463	0.00489243	0.0791885	-0.37676	0.01704	0.268312	-0.362423	0.0253054	0.39864	-0.222996	0.0688574	0.228899
ZNF592	0.113388	0.0250471	0.392699	0.03089	0.662223	0.978513	0.130464	0.0202707	0.239574	0.114915	0.0234497	0.389952	0.167605	0.00100737	0.0342115
CDCA7	0.794318	0.0250755	0.39273	0.268979	0.587785	0.962172	0.771095	0.0227008	0.331899	0.778567	0.0280353	0.410908	0.690661	0.0440996	0.174585
ZNF266	0.192647	0.0250666	0.39273	0.128318	0.289274	0.794787	0.202918	0.0257516	0.299514	0.187767	0.0285138	0.412483	0.13187	0.0563127	0.202196
WDFY3	-0.11726	0.0250907	0.392762	-0.0604922	0.410689	0.89179	-0.117414	0.0228841	0.317444	-0.117387	0.0254754	0.400244	-0.149919	0.0196022	0.109836
LOC101929409	0.51378	0.0251074	0.392817	0.0721783	0.821244	0.98952	0.526499	0.0254737	0.314628	0.520934	0.0234287	0.389952	0.540816	0.0230759	0.119589
SNRPG	-0.303216	0.0251311	0.392981	-0.0517206	0.784033	0.98952	-0.321629	0.0259199	0.296716	-0.304108	0.025237	0.39864	-0.425328	0.0136874	0.0912557
DNAH14	-0.337	0.0251939	0.393045	-0.181615	0.390651	0.87997	-0.336422	0.0241513	0.323863	-0.335902	0.026202	0.402322	-0.61616	0.000413177	0.0270082
KIAA1279	-0.120596	0.0252215	0.393045	-0.0667295	0.378317	0.87298	-0.121683	0.024633	0.319689	-0.123162	0.0222225	0.386681	-0.153556	0.00212119	0.0430334
ATP5S	-0.174816	0.0252409	0.393045	-0.115112	0.295347	0.800418	-0.167891	0.0218431	0.334151	-0.17367	0.0266956	0.404818	-0.242365	0.00539215	0.0594195
PSMA3	-0.21854	0.0252315	0.393045	-0.0534823	0.694926	0.982001	-0.226414	0.0248625	0.307397	-0.221269	0.0237944	0.391424	-0.357847	0.00644107	0.0641132
UNC13D	0.636109	0.0251752	0.393045	0.0871786	0.825611	0.98952	0.670481	0.0239073	0.290781	0.628389	0.0273193	0.409465	0.619719	0.0107988	0.0810647
PCBP3	0.774334	0.0251926	0.393045	0.336651	0.487733	0.932521	0.786279	0.0241524	0.314628	0.757983	0.0282854	0.411673	0.859451	0.0114078	0.0829971
AMBP	-0.579708	0.0251939	0.393045	-0.691557	0.059122	0.332157	-0.59375	0.0194676	0.289337	-0.575015	0.026845	0.40625	-0.156381	0.485746	0.75249
LY6K	-0.625163	0.0252278	0.393045	-1.03199	0.00896357	0.0995498	-0.615002	0.0230592	0.327332	-0.633767	0.0235719	0.390928	-0.03367	0.885984	0.982032
POLD4	0.170575	0.0252959	0.39356	0.0165282	0.876173	0.995093	0.18128	0.0248486	0.290093	0.171083	0.0253967	0.399292	0.241306	0.00653684	0.0645481
FRMPD1	0.776841	0.0253004	0.39356	0.666037	0.174303	0.635133	0.73863	0.0232034	0.346007	0.77704	0.0258088	0.401649	0.773137	0.050551	0.18981
MED14	-0.131911	0.0253154	0.393587	-0.12423	0.135993	0.558259	-0.123491	0.0227456	0.353971	-0.135169	0.0216667	0.385413	-0.192856	0.00796556	0.0706988
BAP1	0.126755	0.0255314	0.393971	0.0492912	0.535393	0.946507	0.140283	0.0246399	0.268034	0.127229	0.0255158	0.400244	0.227049	0.000417061	0.0270245
C10orf2	0.152999	0.0254548	0.393971	0.0837256	0.384316	0.876514	0.170543	0.0217266	0.260484	0.153909	0.0250918	0.39864	0.226361	0.0006126	0.0296259
GCSH	-0.390217	0.0254629	0.393971	0.106036	0.658626	0.977953	-0.42759	0.0196783	0.260484	-0.379436	0.0291338	0.41499	-0.458145	0.00068429	0.0304673
DHX37	0.231817	0.0254735	0.393971	0.0136954	0.924323	0.997432	0.258277	0.024616	0.264852	0.231458	0.026247	0.402495	0.310149	0.00173815	0.0401097
DPY19L2	-0.513708	0.0255918	0.393971	0.0602108	0.849824	0.992398	-0.55955	0.0220082	0.265718	-0.50414	0.0284771	0.412416	-0.52605	0.00187263	0.0413694
NSRP1	-0.176285	0.0255682	0.393971	-0.222018	0.0469154	0.284187	-0.178033	0.0274984	0.328376	-0.179931	0.0226517	0.3879	-0.230463	0.00193416	0.0417763
PSMD3	0.128134	0.0255198	0.393971	0.0702534	0.383626	0.87606	0.13126	0.0225719	0.303065	0.130764	0.0226364	0.3879	0.195183	0.00497493	0.0579336
C2orf15	-0.201834	0.0255696	0.393971	0.0263809	0.832671	0.989674	-0.203132	0.0268957	0.328376	-0.194022	0.0299033	0.417355	-0.227893	0.00626539	0.0634259
NDUFAB1	-0.301351	0.0255467	0.393971	-0.0136285	0.94204	0.997432	-0.322533	0.0246879	0.286537	-0.306227	0.0234512	0.389952	-0.418335	0.00794863	0.0706117
LOC101927792	-0.308657	0.0254803	0.393971	-0.202447	0.298022	0.80307	-0.284696	0.0232742	0.363544	-0.306475	0.0270118	0.40719	-0.303402	0.0108852	0.0814295
LOC101927853	0.576347	0.0255801	0.393971	0.253222	0.484368	0.930787	0.630084	0.0242466	0.272234	0.566701	0.0282677	0.411673	0.686097	0.0114672	0.0832217
RUNX3	0.925648	0.0253972	0.393971	0.193648	0.737503	0.986633	0.937097	0.0252001	0.32005	0.91192	0.0278638	0.410057	0.946277	0.0118925	0.0848217
STK4-AS1	-0.423448	0.0254212	0.393971	-0.0691653	0.793357	0.98952	-0.445088	0.0242816	0.295089	-0.415316	0.02835	0.411673	-0.411322	0.0122148	0.0858646
CD3E	0.970899	0.0254632	0.393971	0.234658	0.698967	0.982313	0.947011	0.0249112	0.337243	0.959126	0.0276238	0.409567	1.00275	0.0166765	0.101196
MIR6784	0.54401	0.0255435	0.393971	0.122547	0.718564	0.985485	0.618169	0.0222973	0.257248	0.535817	0.0280459	0.410908	0.768465	0.0170351	0.102314
PARP15	0.893211	0.0255132	0.393971	0.0903621	0.870978	0.994272	0.880309	0.0240185	0.328523	0.871042	0.028966	0.413858	0.737002	0.0458283	0.178898
BCL11B	0.908453	0.0254229	0.393971	0.47275	0.407735	0.891419	0.901289	0.0246743	0.328325	0.896738	0.0276713	0.409567	0.837212	0.0560501	0.201772
PSMB11	0.388897	0.0254695	0.393971	0.372926	0.129464	0.54317	0.374745	0.0263898	0.352896	0.398678	0.0217198	0.385436	0.293118	0.133947	0.344516
PTGIS	-0.884006	0.0254757	0.393971	-1.99409	0.000323259	0.0502852	-0.81961	0.0241815	0.364659	-0.909128	0.0210933	0.381836	-0.641715	0.155402	0.379472
PAX8-AS1	0.613136	0.0256175	0.394162	-0.0778169	0.837529	0.990026	0.612682	0.0255146	0.327726	0.613127	0.0261702	0.402322	0.616237	0.00216566	0.0431477
DHRS4-AS1	-0.180017	0.0257012	0.394227	-0.00952808	0.932277	0.997432	-0.199737	0.0221374	0.260484	-0.175947	0.0289796	0.413858	-0.21433	0.000240756	0.0246191
ERN1	0.191632	0.0256551	0.394227	0.227494	0.0611764	0.339509	0.193483	0.0257493	0.323863	0.191901	0.0259972	0.402245	0.258744	0.000655552	0.0302286
LRRC4B	0.53102	0.025676	0.394227	0.8256	0.0141888	0.128229	0.487241	0.0217061	0.359345	0.545201	0.0216062	0.385028	0.85507	0.00540769	0.0594366
PKD1P1	0.416415	0.0256941	0.394227	0.0332721	0.897997	0.997224	0.441666	0.0253384	0.293933	0.426824	0.0219526	0.386571	0.356792	0.0307004	0.139446
ARID5B	0.487134	0.0256927	0.394227	0.226978	0.458909	0.91752	0.493533	0.0228441	0.309438	0.474309	0.0292884	0.415047	0.383294	0.0385738	0.160884
BDKRB2	-0.456299	0.0256744	0.394227	-0.319487	0.267548	0.772639	-0.43327	0.0233103	0.347983	-0.457595	0.0257975	0.401649	-0.269791	0.15191	0.374045
MICAL1	0.530433	0.0257419	0.394263	0.0624416	0.850407	0.992398	0.535416	0.0247177	0.31995	0.520146	0.0287176	0.412851	0.627295	0.00309713	0.0484305
LOC102723820	0.327963	0.0257433	0.394263	0.160046	0.438279	0.908636	0.356186	0.025133	0.281012	0.336858	0.0215852	0.384885	0.393003	0.00784322	0.0702316
PSMG2	-0.301964	0.0257271	0.394263	-0.13832	0.466572	0.921359	-0.294231	0.0237453	0.334106	-0.302322	0.0261022	0.402245	-0.386478	0.0132	0.0895519
TRMT5	-0.176947	0.0258281	0.395357	0.0509265	0.640505	0.973721	-0.18944	0.0252245	0.289337	-0.1773	0.0260813	0.402245	-0.259104	0.00458677	0.0562788
SNORD23	0.415065	0.0259063	0.396067	0.032024	0.901624	0.997224	0.434091	0.0274114	0.309438	0.416681	0.0258659	0.401725	0.639958	0.00307038	0.0483008
NDUFA4	-0.342905	0.0259277	0.396067	0.0433125	0.838649	0.990092	-0.377165	0.0249011	0.272234	-0.340735	0.0273793	0.409465	-0.507282	0.00787149	0.0703467
IFNL1	0.490589	0.0259238	0.396067	0.284834	0.357829	0.85908	0.498196	0.0257092	0.320374	0.477608	0.0295554	0.416802	0.731997	0.0092924	0.0755066
CASP8	0.259013	0.0259125	0.396067	0.179561	0.273036	0.779367	0.25745	0.0265434	0.33388	0.253122	0.0292241	0.415047	0.188568	0.0160734	0.099367
ARL1	-0.245738	0.025958	0.396123	-0.00701492	0.963483	0.997432	-0.265082	0.0246252	0.281465	-0.243266	0.0278953	0.410115	-0.341255	0.00780108	0.0700543
ASCC1	-0.123401	0.0259493	0.396123	-0.0133982	0.862069	0.993378	-0.125143	0.0256683	0.320542	-0.125117	0.0242388	0.394557	-0.160211	0.0210299	0.113722
LYRM5	-0.387705	0.0259989	0.396342	0.0241917	0.920085	0.997432	-0.431844	0.0251767	0.266048	-0.389188	0.0259693	0.402245	-0.668619	0.00305653	0.0483008
ZFP69	0.164791	0.0260053	0.396342	0.0650393	0.530713	0.946003	0.175484	0.0263453	0.295298	0.163515	0.0276475	0.409567	0.127326	0.00312331	0.0486099
RNVU1-6	0.762715	0.0260124	0.396342	0.658359	0.173516	0.633762	0.710677	0.0242939	0.362197	0.731663	0.0304898	0.419052	0.775074	0.0791936	0.249404
NMT1	0.0921354	0.0260427	0.396599	0.0121695	0.832821	0.989682	0.0935756	0.0279041	0.327726	0.0926717	0.0256947	0.401433	0.133565	0.0072033	0.0671843
LSP1	0.737398	0.0260559	0.396599	-0.0179371	0.968852	0.998054	0.740792	0.0256277	0.325786	0.724642	0.0288407	0.413188	0.743763	0.0209261	0.113326
CISD2	-0.243469	0.0260728	0.396654	0.0716278	0.633619	0.972533	-0.27343	0.0244367	0.260484	-0.244926	0.0256987	0.401433	-0.324765	0.0152903	0.0966147
ZNF396	-0.208582	0.0260968	0.396816	-0.0238129	0.855212	0.99244	-0.223054	0.0182701	0.260484	-0.20233	0.0300132	0.418343	-0.275252	0.00121296	0.0357425
ZNF212	0.161994	0.0261495	0.397064	0.0876011	0.392162	0.881256	0.17338	0.0254757	0.290093	0.164088	0.0246012	0.396364	0.245888	0.00106453	0.0347162
APBB3	0.325323	0.0261532	0.397064	0.0814278	0.690274	0.981574	0.347674	0.0265012	0.29429	0.326091	0.0263526	0.403037	0.356452	0.00537555	0.0594195
ZNF625-ZNF20	-0.277591	0.0261462	0.397064	-0.135105	0.440745	0.910259	-0.289932	0.0258678	0.306127	-0.272928	0.0288841	0.413412	-0.208588	0.102351	0.291863
RP11-173B14.5	-0.404193	0.0261857	0.397224	-0.0556716	0.825975	0.98952	-0.432543	0.0259681	0.290701	-0.401582	0.0276649	0.409567	-0.518279	0.00128403	0.0361986
H2AFY	0.155442	0.0261905	0.397224	0.0811176	0.408907	0.891527	0.166016	0.0227037	0.280688	0.154047	0.0280014	0.410835	0.181968	0.00700011	0.0664318
LOC101928836	0.471374	0.0262098	0.397315	0.341574	0.253077	0.755953	0.449589	0.0274096	0.36086	0.460043	0.0296673	0.417208	0.35559	0.200032	0.444624
DDT	-0.191133	0.0262342	0.397483	-0.0201254	0.866445	0.994272	-0.207468	0.0254477	0.281256	-0.193251	0.0250039	0.397895	-0.178272	0.0199388	0.110845
TRRAP	0.140874	0.0262642	0.397657	0.053801	0.544699	0.949448	0.147475	0.0269666	0.308546	0.142513	0.0249385	0.397587	0.214855	0.000808384	0.0324235
HS3ST3B1	0.721727	0.0262725	0.397657	0.444134	0.331184	0.835639	0.727416	0.0260414	0.32555	0.704463	0.0297258	0.417208	0.640318	0.0210629	0.113838
MAPK8IP3	0.443629	0.0263767	0.398221	0.114139	0.682608	0.981177	0.470081	0.0270837	0.301048	0.444602	0.026603	0.404344	0.549544	0.000871592	0.0331099
TPM3P9	0.335042	0.0263282	0.398221	-0.10747	0.603574	0.965147	0.348836	0.0263697	0.308546	0.330804	0.0286048	0.412483	0.272492	0.00558199	0.0601085
CCR9	0.892038	0.0263696	0.398221	0.292874	0.60239	0.965134	0.981585	0.0214006	0.260484	0.876585	0.0291818	0.415047	0.7057	0.021417	0.114776
FAM115C	0.517567	0.0263451	0.398221	0.0690973	0.831403	0.98952	0.476123	0.0198047	0.350148	0.512199	0.0283422	0.411673	0.422396	0.0301328	0.13803
BRI3BP	0.200895	0.026362	0.398221	0.220634	0.084629	0.417488	0.184237	0.021402	0.35923	0.199752	0.0277432	0.409567	0.187191	0.0403318	0.165191
SLC45A1	0.34249	0.0265547	0.399339	0.0863801	0.688856	0.981177	0.373026	0.0258587	0.281133	0.348999	0.023883	0.392447	0.504445	0.000640915	0.0298311
HOMER1	-0.249406	0.0265399	0.399339	0.0489385	0.752214	0.987722	-0.251365	0.0282561	0.331899	-0.24822	0.0277973	0.409567	-0.282552	0.00399037	0.0526906
MIR661	0.684994	0.0265827	0.399339	0.517881	0.234454	0.731089	0.715349	0.0280665	0.314214	0.679431	0.0283008	0.411673	0.950625	0.00673966	0.0654316
STXBP3	-0.221696	0.0265134	0.399339	-0.0620534	0.656898	0.977612	-0.229247	0.0267328	0.314628	-0.224848	0.0247216	0.397139	-0.366722	0.0102685	0.0793883
BTRC	-0.117272	0.0265004	0.399339	-0.0408413	0.581038	0.960326	-0.111518	0.0258202	0.356003	-0.118099	0.0259468	0.402245	-0.156782	0.0112675	0.0825819
KIAA1456	-0.429469	0.0265001	0.399339	-0.193078	0.477138	0.927579	-0.456847	0.0241599	0.288836	-0.428298	0.0274671	0.409567	-0.446151	0.0206316	0.112632
MIR4698	0.583602	0.0265541	0.399339	0.283056	0.443583	0.911831	0.57971	0.0282252	0.339366	0.588323	0.0258255	0.401649	0.612012	0.0284034	0.133638
SLC9A9	0.467494	0.026585	0.399339	0.194264	0.51107	0.941795	0.432479	0.0243372	0.364919	0.457321	0.0298687	0.417302	0.463108	0.0561411	0.201895
LOC283683	-0.601868	0.0265152	0.399339	-0.543023	0.15642	0.603015	-0.654767	0.0244989	0.276037	-0.603693	0.0266108	0.404344	-0.518965	0.0564615	0.202445
TRNAI6	0.512154	0.026575	0.399339	0.357677	0.271686	0.777569	0.440371	0.0200148	0.391205	0.51128	0.0273947	0.409465	0.303338	0.196366	0.439485
C3orf14	-0.379836	0.0266022	0.399395	-0.0658087	0.78292	0.98952	-0.364886	0.0253119	0.349489	-0.389326	0.0227788	0.3879	-0.606861	0.000550509	0.028728
SWT1	-0.244625	0.0266797	0.399769	-0.155138	0.318087	0.823299	-0.242422	0.0290039	0.344711	-0.250449	0.0230797	0.388625	-0.509735	0.000109687	0.0204326
STK11	0.197331	0.0267095	0.399769	0.113968	0.362885	0.862922	0.207794	0.0215978	0.28222	0.201367	0.0237534	0.391364	0.314501	0.00206272	0.042663
SPTLC1	-0.16909	0.0266989	0.399769	-0.0235517	0.824667	0.98952	-0.171343	0.0265868	0.324409	-0.169791	0.0266177	0.404344	-0.257397	0.00361224	0.0514044
SCARNA9	-0.392246	0.0267277	0.399769	-0.247969	0.319762	0.824997	-0.38507	0.0245927	0.333027	-0.39089	0.0278063	0.409567	-0.609392	0.00633072	0.0636539
LOC101927809	-0.357067	0.0266498	0.399769	-0.242466	0.285285	0.792354	-0.400757	0.0190016	0.247371	-0.354247	0.0283413	0.411673	-0.354876	0.00770107	0.069513
MIR2467	0.551907	0.026673	0.399769	0.279366	0.4245	0.89992	0.591346	0.0263801	0.291239	0.554069	0.026628	0.404344	0.750462	0.00858697	0.0730322
BIN2	0.71655	0.0267608	0.399769	0.0560852	0.900796	0.997224	0.706095	0.0262661	0.337243	0.701309	0.030013	0.418343	0.763692	0.00933659	0.0756646
C6orf118	-0.718315	0.0267615	0.399769	-0.687195	0.133729	0.553076	-0.776631	0.0226143	0.272234	-0.736989	0.022723	0.3879	-0.772674	0.0191728	0.108498
LOC102724689	-0.991234	0.0267067	0.399769	-1.4814	0.0192547	0.155491	-0.944848	0.0233314	0.344806	-1.00171	0.0255512	0.400244	-0.50496	0.0304577	0.138937
NPHP3-AS1	-0.364276	0.0267408	0.399769	-0.387931	0.0952729	0.450233	-0.330696	0.0234622	0.37329	-0.361041	0.0285666	0.412483	-0.24161	0.10352	0.293918
KRT1	0.734622	0.0269274	0.399876	0.424002	0.363897	0.863423	0.792498	0.0273592	0.29102	0.706019	0.0314705	0.419332	0.943899	0.00289037	0.0471818
UBALD2	0.175469	0.0269126	0.399876	-0.00642201	0.953409	0.997432	0.189259	0.0263635	0.289337	0.174062	0.0286323	0.412483	0.243468	0.00338969	0.0501056
PDZD11	-0.151113	0.0269059	0.399876	-0.0301604	0.751607	0.987722	-0.165829	0.0250568	0.273724	-0.152403	0.0260954	0.402245	-0.21843	0.00359547	0.051264
FBXO8	-0.20538	0.02693	0.399876	0.0126364	0.921705	0.997432	-0.227833	0.0256423	0.270838	-0.208648	0.0248109	0.397557	-0.325393	0.00450953	0.0558843
PRSS53	0.38836	0.0267867	0.399876	-0.0815756	0.735696	0.986511	0.417771	0.0270494	0.291669	0.387628	0.027637	0.409567	0.458196	0.00484615	0.0573548
RNF180	-0.331508	0.0267969	0.399876	-0.152921	0.466725	0.921515	-0.349074	0.0232109	0.290093	-0.32915	0.0283892	0.411804	-0.405195	0.00512265	0.0586249
LOC101929309	-0.361595	0.0268855	0.399876	-0.124672	0.585766	0.961503	-0.3907	0.0193091	0.260484	-0.351523	0.0307354	0.419258	-0.356208	0.0142764	0.0932375
KLHDC9	-0.238771	0.0268227	0.399876	-0.00747035	0.960223	0.997432	-0.260829	0.0217139	0.263327	-0.232998	0.0303549	0.418788	-0.201478	0.0250899	0.12481
[truncated: 27,743 more rows]
