# Supplementary material for: Genomic characterization of cervical lymph node metastases in papillary thyroid carcinoma following the Chornobyl accident
Source: Nat Commun. 2024 Jun 13;15:5053. doi: 10.1038/s41467-024-49292-z (PMC11176192; doi:10.1038/s41467-024-49292-z)
Supplement: Supplementary file 4 — Supplementary Data 1-8 [file 41467_2024_49292_MOESM4_ESM.zip › ChornobylMets_Supplementary Data 5.xlsx]

## Sheet: Sheet1
Hallmark_gene_set	sex_age_beta	sex_age_P	sex_age_Padj	sex_age_driver_beta	sex_age_driver_P	sex_age_driver_Padj	sex_age_dose_beta	sex_age_dose_P	sex_age_dose_Padj	paired_beta	paired_P	paired_Padj
ADIPOGENESIS	-0.0255997	0.756396	0.955614	-0.035214	0.672317	0.933085	0.0262546	0.751236	0.988096	-0.0564906	0.525233	0.934337
ALLOGRAFT REJECTION	0.110468	0.279755	0.955614	0.106209	0.29302	0.932972	-0.106506	0.297679	0.988096	0.171684	0.125486	0.934337
ANDROGEN RESPONSE	-0.0525478	0.516755	0.955614	-0.0590151	0.468891	0.932972	0.0591019	0.461835	0.988096	-0.047461	0.581376	0.934337
ANGIOGENESIS	-0.0517809	0.551198	0.955614	-0.05072	0.555042	0.932972	0.0573059	0.507799	0.988096	-0.0695767	0.446962	0.934337
APICAL JUNCTION	0.054522	0.425832	0.955614	0.0600277	0.369229	0.932972	-0.0504241	0.459885	0.988096	0.0461191	0.526452	0.934337
APICAL SURFACE	0.00369075	0.960123	0.979588	-0.000763455	0.991457	0.991457	-0.000254087	0.997252	0.997252	-0.0447883	0.565872	0.934337
APOPTOSIS	0.0174105	0.823856	0.966213	0.0166571	0.828509	0.965254	-0.0137149	0.860717	0.993136	0.0138188	0.864133	0.934337
BILE ACID METABOLISM	-0.0237998	0.715921	0.955614	-0.0371288	0.564341	0.932972	0.0233389	0.722153	0.988096	-0.0437134	0.533225	0.934337
CHOLESTEROL HOMEOSTASIS	0.0220138	0.775457	0.955614	0.0283856	0.710788	0.933085	-0.018942	0.806227	0.99187	-0.0488884	0.551756	0.934337
COAGULATION	-0.00170833	0.979588	0.979588	-0.00378402	0.95446	0.982624	0.0054094	0.93528	0.995127	-0.0227006	0.753266	0.934337
COMPLEMENT	0.0976854	0.226014	0.955614	0.090839	0.257317	0.932972	-0.0937607	0.244702	0.988096	0.110262	0.205492	0.934337
DNA REPAIR	0.0382595	0.603524	0.955614	0.0411579	0.569019	0.932972	-0.0354954	0.630245	0.988096	-0.0270282	0.734445	0.934337
E2F TARGETS	0.105724	0.271353	0.955614	0.11652	0.197936	0.932972	-0.0994918	0.298322	0.988096	0.122944	0.242845	0.934337
EPITHELIAL MESENCHYMAL TRANSITION	-0.0523619	0.553136	0.955614	-0.0399725	0.64622	0.933085	0.0589844	0.500998	0.988096	-0.071479	0.430513	0.934337
ESTROGEN RESPONSE EARLY	0.0122149	0.868937	0.972452	0.0188975	0.796623	0.959737	-0.00995416	0.893232	0.995127	0.0420703	0.57033	0.934337
ESTROGEN RESPONSE LATE	0.023354	0.755386	0.955614	0.0371166	0.61306	0.932972	-0.0231272	0.758552	0.988096	0.0132865	0.861328	0.934337
FATTY ACID METABOLISM	-0.0739338	0.355239	0.955614	-0.08716	0.280495	0.932972	0.07399	0.35666	0.988096	-0.0908307	0.288701	0.934337
G2M CHECKPOINT	0.0598119	0.510561	0.955614	0.0735676	0.389444	0.932972	-0.0539298	0.551168	0.988096	0.0951	0.336392	0.934337
GLYCOLYSIS	-0.00230151	0.974912	0.979588	-0.0106121	0.883973	0.982624	0.00296489	0.967799	0.995127	0.0328993	0.675527	0.934337
HEDGEHOG SIGNALING	0.0292783	0.725988	0.955614	0.0181696	0.817325	0.961559	-0.0266876	0.749818	0.988096	0.0474839	0.57741	0.934337
HEME METABOLISM	-0.0199552	0.774757	0.955614	-0.02524	0.718764	0.933085	0.0243861	0.725474	0.988096	-0.0369488	0.607193	0.934337
HYPOXIA	-0.0243917	0.726859	0.955614	-0.0268611	0.696614	0.933085	0.0282981	0.684593	0.988096	-0.0403505	0.591459	0.934337
IL2 STAT5 SIGNALING	0.0860104	0.279511	0.955614	0.0783215	0.320846	0.932972	-0.081926	0.3022	0.988096	0.104118	0.218412	0.934337
IL6 JAK STAT3 SIGNALING	0.105104	0.279866	0.955614	0.102148	0.286468	0.932972	-0.100907	0.299484	0.988096	0.111855	0.290363	0.934337
INFLAMMATORY RESPONSE	0.0731511	0.438611	0.955614	0.0737648	0.426926	0.932972	-0.0685691	0.467378	0.988096	0.0855146	0.407128	0.934337
INTERFERON ALPHA RESPONSE	0.079819	0.481501	0.955614	0.0754416	0.486451	0.932972	-0.0784926	0.490302	0.988096	0.104442	0.374294	0.934337
INTERFERON GAMMA RESPONSE	0.0976467	0.364637	0.955614	0.0930204	0.3707	0.932972	-0.0949141	0.379352	0.988096	0.131484	0.249316	0.934337
KRAS SIGNALING DN	0.0990167	0.0734528	0.955614	0.105173	0.0547435	0.932972	-0.0964559	0.0809887	0.988096	0.0848695	0.135386	0.934337
KRAS SIGNALING UP	0.0546538	0.476514	0.955614	0.050731	0.509117	0.932972	-0.0477654	0.528723	0.988096	0.0709575	0.38055	0.934337
MITOTIC SPINDLE	0.0829083	0.272613	0.955614	0.0997782	0.1739	0.932972	-0.0789016	0.295516	0.988096	0.0934198	0.225209	0.934337
MTORC1 SIGNALING	0.0478302	0.575545	0.955614	0.0315302	0.708777	0.933085	-0.0424279	0.61794	0.988096	0.0272619	0.768812	0.934337
MYC TARGETS V1	0.0312852	0.749647	0.955614	0.0367184	0.695991	0.933085	-0.0235206	0.808774	0.99187	0.0190405	0.856573	0.934337
MYC TARGETS V2	0.129962	0.152211	0.955614	0.152243	0.0693238	0.932972	-0.127154	0.161985	0.988096	0.1033	0.275184	0.934337
MYOGENESIS	-0.0523728	0.412722	0.955614	-0.0494399	0.43233	0.932972	0.0555942	0.38404	0.988096	-0.0328923	0.640978	0.934337
NOTCH SIGNALING	0.0109104	0.891415	0.972452	0.00837223	0.915945	0.982624	-0.00542123	0.945617	0.995127	-0.014552	0.860176	0.934337
OXIDATIVE PHOSPHORYLATION	-0.136173	0.202843	0.955614	-0.160211	0.131547	0.932972	0.139642	0.192367	0.988096	-0.158786	0.169109	0.934337
P53 PATHWAY	0.0639261	0.410217	0.955614	0.0613487	0.425457	0.932972	-0.0597981	0.44021	0.988096	0.0848126	0.28776	0.934337
PANCREAS BETA CELLS	-0.0433761	0.522367	0.955614	-0.0687026	0.27709	0.932972	0.0401909	0.553092	0.988096	-0.103196	0.142538	0.934337
PEROXISOME	0.0213102	0.776234	0.955614	0.0183142	0.806107	0.959737	-0.0183189	0.807082	0.99187	0.0115097	0.88475	0.935031
PI3K AKT MTOR SIGNALING	0.0556914	0.459523	0.955614	0.0411411	0.572412	0.932972	-0.0514145	0.493534	0.988096	0.0730941	0.350422	0.934337
PROTEIN SECRETION	-0.098911	0.285466	0.955614	-0.109446	0.239817	0.932972	0.104972	0.254839	0.988096	-0.0843656	0.42216	0.934337
REACTIVE OXYGEN SPECIES PATHWAY	0.0446293	0.608758	0.955614	0.0332935	0.702079	0.933085	-0.0417422	0.632646	0.988096	0.00480722	0.95799	0.982554
SPERMATOGENESIS	-0.0350379	0.518977	0.955614	-0.0351137	0.506419	0.932972	0.0404257	0.449772	0.988096	-0.0273013	0.636995	0.934337
TGF BETA SIGNALING	-0.0686703	0.410209	0.955614	-0.0575976	0.486201	0.932972	0.0720715	0.387683	0.988096	-0.0891293	0.299634	0.934337
TNFA SIGNALING VIA NFKB	0.0941244	0.299465	0.955614	0.100461	0.261023	0.932972	-0.0872409	0.332402	0.988096	0.0651119	0.496786	0.934337
UNFOLDED PROTEIN RESPONSE	-0.0358478	0.653602	0.955614	-0.0484232	0.54475	0.932972	0.0413902	0.602309	0.988096	-0.0427315	0.60685	0.934337
UV RESPONSE DN	-0.0699586	0.321949	0.955614	-0.0648479	0.351989	0.932972	0.074951	0.285784	0.988096	-0.0765206	0.293434	0.934337
UV RESPONSE UP	0.0747862	0.310112	0.955614	0.076605	0.291957	0.932972	-0.0721238	0.328163	0.988096	0.0425343	0.576237	0.934337
WNT BETA CATENIN SIGNALING	0.0774895	0.301116	0.955614	0.076331	0.303184	0.932972	-0.0778212	0.300834	0.988096	0.156512	0.0394481	0.934337
XENOBIOTIC METABOLISM	0.0489881	0.446908	0.955614	0.0365983	0.567879	0.932972	-0.0455667	0.478432	0.988096	0.0405106	0.552909	0.934337
