# Supplementary material for: Genomic characterization of cervical lymph node metastases in papillary thyroid carcinoma following the Chornobyl accident
Source: Nat Commun. 2024 Jun 13;15:5053. doi: 10.1038/s41467-024-49292-z (PMC11176192; doi:10.1038/s41467-024-49292-z)
Supplement: Supplementary file 4 — Supplementary Data 1-8 [file 41467_2024_49292_MOESM4_ESM.zip › ChornobylMets_Supplementary Data 6.xlsx]

## Sheet: Sheet1
ID	Name	Chr	Start	End	sex_age_beta	sex_age_P	sex_age_Padj	sex_age_driver_beta	sex_age_driver_P	sex_age_driver_Padj	sex_age_dose_beta	sex_age_dose_P	sex_age_dose_Padj	paired_beta	paired_P	paired_Padj
MI0000342	hsa-mir-200b	1	1167104	1167198	-0.0399107	0.877751	0.922614	-0.0463477	0.859457	0.907417	-0.000539734	0.998334	0.998334	-0.114469	0.739802	0.850368
MI0000737	hsa-mir-200a	1	1167863	1167952	-0.370507	0.143123	0.270248	-0.374471	0.142947	0.268309	-0.326458	0.193595	0.342961	-0.354927	0.285125	0.505109
MI0001641	hsa-mir-429	1	1169005	1169087	-0.803348	0.00188943	0.00938389	-0.80835	0.00181194	0.00879024	-0.764914	0.00295693	0.0130105	-0.819531	0.0178859	0.0765613
MI0022571	hsa-mir-6726	1	1296110	1296170	0.538624	0.0300415	0.0845812	0.533521	0.0322217	0.0886096	0.561717	0.0241417	0.0702196	0.595055	0.0866659	0.233578
MI0022572	hsa-mir-6727	1	1312502	1312566	-0.121989	0.517159	0.65318	-0.122275	0.518447	0.652726	-0.143404	0.446931	0.588799	-0.111944	0.603173	0.762
MI0022653	hsa-mir-6808	1	1339650	1339708	0.123769	0.57765	0.704198	0.117363	0.598262	0.710142	0.139796	0.531242	0.658653	0.431639	0.141191	0.31532
MI0003556	hsa-mir-551a	1	3560695	3560790	0.595697	0.0147885	0.0480754	0.589475	0.016754	0.0516262	0.61461	0.0122949	0.0409541	0.971776	0.0028704	0.0217232
MI0000268	hsa-mir-34a	1	9151668	9151777	0.00103323	0.992291	0.995	4.21964e-05	0.999683	0.999683	-0.00723711	0.946259	0.965603	0.0633161	0.654897	0.793255
MI0019304	hsa-mir-5697	1	9967381	9967458	-0.273976	0.12128	0.243073	-0.273606	0.119924	0.235859	-0.285353	0.108372	0.221424	-0.311749	0.18147	0.384051
MI0022574	hsa-mir-6729	1	12029158	12029222	0.12882	0.587823	0.708471	0.124065	0.606144	0.716765	0.153635	0.518868	0.647558	0.219241	0.467981	0.665072
MI0025516	hsa-mir-7846	1	12166943	12167038	0.47158	0.0646578	0.156036	0.489051	0.0567026	0.141486	0.489262	0.0564489	0.138703	0.324336	0.367875	0.587045
MI0017259	hsa-mir-4632	1	12191713	12191773	0.473257	0.0483105	0.126597	0.455893	0.0544518	0.136998	0.463156	0.0546347	0.1357	0.116643	0.712737	0.828847
MI0022575	hsa-mir-6730	1	12578957	12579023	0.625095	0.00420992	0.0173192	0.617802	0.00365093	0.0147614	0.622016	0.00465608	0.0187432	0.752956	0.00687237	0.0394016
MI0006390	hsa-mir-1256	1	20988314	20988432	-0.0885691	0.360381	0.513905	-0.0846686	0.380341	0.529661	-0.0902185	0.354655	0.502251	-0.157492	0.249688	0.463387
MI0014127	hsa-mir-3115	1	23044305	23044372	-0.376521	0.0890865	0.192851	-0.371988	0.0978143	0.204266	-0.402202	0.0697029	0.162027	-0.216867	0.50272	0.688347
MI0022576	hsa-mir-6731	1	24919345	24919416	0.786801	0.00460268	0.0185282	0.764532	0.0059943	0.0226824	0.768826	0.00582654	0.0224976	0.838947	0.0296854	0.108847
MI0016764	hsa-mir-4425	1	25023503	25023586	0.0710671	0.706546	0.802631	0.0654404	0.727336	0.817886	0.054862	0.772054	0.847289	-0.0837449	0.743368	0.852395
MI0016423	hsa-mir-3917	1	25906362	25906454	-0.109691	0.552471	0.685554	-0.112235	0.547522	0.66833	-0.109978	0.554061	0.675496	0.159569	0.467064	0.665072
MI0016757	hsa-mir-4420	1	30739156	30739232	0.627417	0.00624631	0.0235419	0.65214	0.00372553	0.0149972	0.628342	0.00651546	0.0243622	0.841975	0.00603291	0.0363511
MI0015862	hsa-mir-4254	1	31758660	31758735	-0.476657	0.0209671	0.0633702	-0.48428	0.0201494	0.0597535	-0.475396	0.0221653	0.0655793	-0.335183	0.140149	0.314173
MI0019142	hsa-mir-5585	1	32086949	32087007	-0.210195	0.212829	0.358889	-0.218676	0.199974	0.34209	-0.214524	0.206466	0.356224	-0.244987	0.226342	0.435202
MI0015995	hsa-mir-3605	1	33332393	33332492	0.528029	1.10351e-11	2.08783e-09	0.533818	4.78258e-12	7.54053e-10	0.537817	4.93771e-12	9.34214e-10	0.529673	1.06358e-06	6.0678e-05
MI0003557	hsa-mir-552	1	34669599	34669694	0.201872	0.446076	0.589368	0.205028	0.429992	0.569709	0.22737	0.392093	0.5407	0.202123	0.532882	0.715044
MI0022577	hsa-mir-6732	1	37480230	37480289	0.0930791	0.630465	0.738143	0.0795808	0.682067	0.783053	0.100998	0.603829	0.711381	-0.101795	0.697471	0.822108
MI0019136	hsa-mir-5581	1	37500935	37500994	0.222602	0.228457	0.379159	0.200088	0.264913	0.420483	0.230743	0.214604	0.367781	-0.0334887	0.889032	0.946034
MI0016060	hsa-mir-3659	1	38089231	38089329	0.0168535	0.944907	0.961059	0.0262866	0.910668	0.942151	-0.00770936	0.974837	0.982104	-0.0163676	0.95603	0.973546
MI0000749	hsa-mir-30e	1	40754355	40754446	-0.0855109	0.19268	0.336923	-0.0835922	0.204934	0.348056	-0.0798533	0.22519	0.378383	-0.108707	0.244265	0.457878
MI0000736	hsa-mir-30c-1	1	40757284	40757372	-0.0628304	0.40375	0.551948	-0.0608669	0.423065	0.564152	-0.0589258	0.436035	0.583436	-0.110123	0.233548	0.44491
MI0022578	hsa-mir-6733	1	43171652	43171712	-0.504881	0.000224508	0.00162126	-0.504384	0.000217925	0.00158582	-0.531538	8.99023e-05	0.000709326	-0.607517	0.000547845	0.00571313
MI0022579	hsa-mir-6734	1	43364648	43364715	0.591436	1.26609e-05	0.000142586	0.582933	1.91877e-05	0.000183349	0.608103	7.36878e-06	8.39864e-05	0.595411	0.0012413	0.0108992
MI0022580	hsa-mir-6735	1	43448539	43448611	0.455898	0.0202258	0.0617213	0.450376	0.0217093	0.0637796	0.472095	0.016638	0.051775	0.574418	0.0361183	0.126548
MI0019141	hsa-mir-5584	1	44545493	44545552	0.627278	0.00569923	0.0218278	0.631337	0.0043399	0.0170355	0.626249	0.00610316	0.0233748	0.771453	0.0113175	0.0540723
MI0017426	hsa-mir-4781	1	54054079	54054154	-0.0739497	0.588588	0.708471	-0.0756839	0.584428	0.70072	-0.0819149	0.551168	0.674521	-0.0599567	0.717932	0.832309
MI0016759	hsa-mir-4422	1	55225641	55225723	0.888874	0.000954774	0.00550741	0.891156	0.000854868	0.00484255	0.879242	0.00115613	0.00628562	0.89903	0.00635532	0.0374492
MI0000103	hsa-mir-101-1	1	65058434	65058508	-0.107177	0.42615	0.571826	-0.127278	0.327235	0.479944	-0.125965	0.348865	0.497027	-0.262918	0.107558	0.269894
MI0014130	hsa-mir-3117	1	66628440	66628517	-0.723547	0.00505416	0.0198391	-0.692532	0.00557961	0.021198	-0.704982	0.00649615	0.0243622	-0.648738	0.0478847	0.150074
MI0006397	hsa-mir-1262	1	68183518	68183610	0.0562421	0.697957	0.797424	0.0537718	0.711746	0.806476	0.0334961	0.816418	0.875648	-0.116797	0.464056	0.66414
MI0000483	hsa-mir-186	1	71067631	71067716	-0.313584	7.58382e-06	9.19781e-05	-0.31926	2.46126e-06	3.52781e-05	-0.319268	5.71149e-06	6.92701e-05	-0.312794	0.000904832	0.00855971
MI0023616	hsa-mir-7156	1	77060143	77060202	-0.191955	0.498295	0.634437	-0.211706	0.420268	0.563992	-0.215775	0.448219	0.58891	-0.0738712	0.823237	0.907671
MI0016760	hsa-mir-4423	1	85133794	85133873	0.0876812	0.671815	0.77694	0.093744	0.634626	0.742097	0.0524651	0.798625	0.864415	0.0983485	0.685786	0.815017
MI0005567	hsa-mir-760	1	93846832	93846911	0.531887	0.0261183	0.0762068	0.533267	0.0270257	0.0767757	0.537801	0.0254396	0.0733714	0.387981	0.207496	0.416782
MI0039735	hsa-mir-12133	1	94543702	94543779	0.194148	0.306015	0.466167	0.187654	0.324929	0.47879	0.196423	0.30357	0.456502	0.0975231	0.687924	0.815319
MI0012063	hsa-mir-2682	1	98045242	98045351	-0.682073	0.000700975	0.00424908	-0.696397	0.000600891	0.00364386	-0.678089	0.000811634	0.00471047	-0.618954	0.00816236	0.0445815
MI0000454	hsa-mir-137	1	98046070	98046171	-2.51084	2.49189e-15	7.85777e-13	-2.49863	2.97417e-15	8.59331e-13	-2.51664	3.20371e-15	1.01024e-12	-2.55864	1.501e-10	4.73316e-08
MI0000239	hsa-mir-197	1	109598893	109598967	0.741306	3.0181e-10	2.37927e-08	0.735972	5.95115e-10	4.69149e-08	0.747172	2.79912e-10	2.23828e-08	0.732722	7.58954e-06	0.000212218
MI0003776	hsa-mir-320b-1	1	116671746	116671817	0.84587	8.03246e-05	0.000638547	0.850314	9.06821e-05	0.000720885	0.846141	8.88376e-05	0.000709326	0.858166	0.001289	0.0110837
MI0005767	hsa-mir-942	1	117094643	117094728	0.188165	0.162756	0.297809	0.188059	0.154497	0.283794	0.162633	0.222942	0.376105	0.08296	0.654115	0.793255
MI0022581	hsa-mir-6736	1	145850587	145850645	0.308106	0.145714	0.272961	0.314875	0.134618	0.256234	0.313968	0.140733	0.266267	0.320301	0.258789	0.475368
MI0022725	hsa-mir-6878	1	150492345	150492410	0.0522595	0.787763	0.86654	0.0480071	0.80404	0.867097	0.0391431	0.840913	0.893365	0.0519723	0.842227	0.919873
MI0022582	hsa-mir-6737	1	153962351	153962420	0.544603	0.00170781	0.00878037	0.543855	0.00197487	0.0092031	0.550668	0.00162276	0.0081224	0.481841	0.0245706	0.0964474
MI0019305	hsa-mir-5698	1	154104521	154104592	-0.327634	0.175801	0.314976	-0.315956	0.194919	0.33526	-0.295101	0.221822	0.37539	-0.207534	0.48993	0.67874
MI0005545	hsa-mir-190b	1	154193665	154193743	0.152045	0.357031	0.511745	0.164262	0.308407	0.465316	0.193232	0.232147	0.385283	0.0975216	0.661464	0.797128
MI0003560	hsa-mir-92b	1	155195177	155195272	-0.034091	0.820687	0.883465	-0.0508288	0.730059	0.819259	-0.0366889	0.808508	0.871126	-0.0294776	0.881727	0.940659
MI0003561	hsa-mir-555	1	155346350	155346445	-0.24993	0.271732	0.427008	-0.268627	0.238209	0.387858	-0.268284	0.239979	0.39272	-0.243732	0.370269	0.588696
MI0022583	hsa-mir-6738	1	155951273	155951336	0.314039	0.132707	0.255687	0.316987	0.130496	0.251049	0.294371	0.159685	0.291064	0.34976	0.192843	0.399189
MI0005116	hsa-mir-765	1	156936131	156936244	0.440503	0.000689604	0.00420881	0.448227	0.000594582	0.00364386	0.456471	0.000443499	0.00285408	0.600246	0.000845027	0.0081571
MI0018166	hsa-mir-5187	1	161227186	161227261	0.677239	1.84244e-05	0.000193281	0.691926	9.07164e-06	9.75201e-05	0.690254	1.38758e-05	0.000147489	0.820209	2.40323e-05	0.000505212
MI0017282	hsa-mir-4654	1	162157107	162157182	0.245385	0.209697	0.355391	0.238593	0.227056	0.372262	0.250403	0.203424	0.355054	0.373466	0.133384	0.306264
MI0003562	hsa-mir-556	1	162342546	162342640	-0.591106	0.00125577	0.00694715	-0.601945	0.000679538	0.00399281	-0.60689	0.000972168	0.00554019	-0.449327	0.0565044	0.171875
MI0006357	hsa-mir-1295a	1	171101728	171101806	0.498246	0.0956756	0.203391	0.475153	0.106829	0.216867	0.444359	0.133874	0.256933	0.4678	0.241725	0.455522
MI0000290	hsa-mir-214	1	172138798	172138907	-0.0839394	0.620347	0.72991	-0.100465	0.540777	0.666982	-0.112515	0.504279	0.634373	-0.165384	0.417997	0.630727
MI0014136	hsa-mir-3120	1	172138808	172138888	0.490512	0.00181249	0.00907205	0.489798	0.00207293	0.00942784	0.505497	0.00135727	0.00709378	0.386068	0.0262125	0.100801
MI0000281	hsa-mir-199a-2	1	172144535	172144644	-0.80166	2.42258e-06	3.69638e-05	-0.807881	1.67883e-06	2.56157e-05	-0.840239	5.5025e-07	9.2945e-06	-0.92165	3.69897e-05	0.000726799
MI0032314	hsa-mir-1843	1	175968370	175968479	0.275883	6.61853e-06	8.57689e-05	0.28114	1.6446e-06	2.55048e-05	0.283558	3.7376e-06	5.18935e-05	0.306844	0.00012935	0.00200598
MI0003123	hsa-mir-488	1	177029363	177029445	0.583448	0.119028	0.239698	0.584919	0.108403	0.219122	0.568898	0.130721	0.251858	0.179756	0.688408	0.815319
MI0016763	hsa-mir-4424	1	178677749	178677834	0.0222382	0.91311	0.944046	0.0201497	0.922306	0.951474	-0.00379375	0.98514	0.988274	0.0814908	0.775459	0.869289
MI0014137	hsa-mir-3121	1	180438314	180438390	0.0655344	0.760486	0.846376	0.0679961	0.754282	0.838671	0.0493679	0.819098	0.876546	0.0832107	0.772617	0.86924
MI0006425	hsa-mir-1278	1	193136503	193136583	-0.668295	0.00274999	0.0125072	-0.676666	0.00276875	0.0119056	-0.682298	0.00236012	0.0111078	-0.564326	0.0600057	0.178793
MI0000270	hsa-mir-181b-1	1	198858873	198858982	0.283556	0.0139673	0.0464688	0.276678	0.0166371	0.0514337	0.284128	0.0144099	0.0460532	0.417376	0.00320583	0.0235095
MI0000289	hsa-mir-181a-1	1	198859044	198859153	0.426686	8.30044e-06	9.93951e-05	0.425127	8.3689e-06	9.31409e-05	0.410287	1.53046e-05	0.000152401	0.476349	1.49024e-05	0.000343845
MI0022584	hsa-mir-6739	1	201863373	201863447	-0.514278	0.00682799	0.0255307	-0.512662	0.00793406	0.0283231	-0.508476	0.00784001	0.0285256	-0.480684	0.0180131	0.0767587
MI0022585	hsa-mir-6740	1	202003124	202003236	0.430536	0.0309546	0.0866361	0.439729	0.0288234	0.080197	0.398315	0.0446191	0.116924	0.441335	0.112304	0.276665
MI0000810	hsa-mir-135b	1	205448302	205448398	-0.10466	0.430983	0.575053	-0.117509	0.358457	0.510693	-0.11133	0.404854	0.555866	-0.337811	0.0326762	0.117984
MI0022706	hsa-mir-6769b	1	206474803	206474864	0.57237	0.0106726	0.0376727	0.580657	0.0104235	0.0353429	0.574679	0.0108747	0.0372735	0.804701	0.00962404	0.0487756
MI0000735	hsa-mir-29c	1	207801852	207801939	-0.597586	2.24748e-07	5.18566e-06	-0.598849	2.26068e-07	4.64913e-06	-0.592254	3.2688e-07	6.14631e-06	-0.629329	2.12052e-06	9.11825e-05
MI0000107	hsa-mir-29b-2	1	207802443	207802523	0.486884	9.0393e-07	1.64401e-05	0.488474	1.22149e-06	1.92588e-05	0.49405	7.11235e-07	1.16005e-05	0.408395	0.0012443	0.0108992
MI0000285	hsa-mir-205	1	209432133	209432242	0.545825	0.270678	0.426756	0.597137	0.194026	0.334476	0.523992	0.293021	0.448541	-0.0149589	0.977537	0.981475
MI0000291	hsa-mir-215	1	220117853	220117962	-0.138038	0.525275	0.661665	-0.13672	0.52758	0.659167	-0.156458	0.473139	0.610627	-0.152936	0.59754	0.757806
MI0000488	hsa-mir-194-1	1	220118157	220118241	-0.433316	0.0638575	0.154895	-0.44907	0.053177	0.134148	-0.406989	0.0818747	0.17929	-0.593962	0.0446998	0.144855
MI0006442	hsa-mir-664a	1	220200538	220200619	0.410899	7.43848e-06	9.13871e-05	0.404042	5.22183e-06	6.63817e-05	0.418086	5.69425e-06	6.92701e-05	0.343489	0.00620535	0.0370865
MI0003839	hsa-mir-320b-2	1	224257040	224257110	0.846682	1.7193e-10	1.93195e-08	0.847023	3.06246e-10	2.63372e-08	0.872698	3.37693e-11	4.56367e-09	0.78448	3.35059e-06	0.000126579
MI0017380	hsa-mir-4742	1	224398227	224398311	0.251631	0.0261331	0.0762068	0.257509	0.023697	0.0684962	0.263015	0.020433	0.0611697	0.234296	0.106729	0.269243
MI0022586	hsa-mir-6741	1	225922080	225922142	0.975897	2.00537e-05	0.000206205	0.96938	2.58706e-05	0.000235791	0.995567	1.48017e-05	0.000150921	1.23843	4.83897e-05	0.000897581
MI0017876	hsa-mir-5008	1	227941590	227941683	-0.174949	0.346361	0.501006	-0.191037	0.300947	0.458447	-0.20491	0.267957	0.422479	-0.355198	0.136879	0.309334
MI0016011	hsa-mir-3620	1	228097263	228097341	0.84925	6.41132e-05	0.000522854	0.843273	8.7152e-05	0.000698693	0.857147	6.09844e-05	0.000501663	0.685118	0.00623336	0.0370865
MI0017302	hsa-mir-4671	1	234306467	234306539	-0.165917	0.491462	0.63341	-0.174777	0.473273	0.61331	-0.143626	0.552542	0.675329	-0.298362	0.325152	0.547513
MI0017392	hsa-mir-4753	1	235190034	235190116	0.731177	0.000567898	0.00358155	0.726341	0.00063096	0.00375402	0.672851	0.00107386	0.0059713	0.633667	0.0178126	0.0765613
MI0007258	hsa-mir-1537	1	235853000	235853060	0.142612	0.400385	0.548458	0.135163	0.415946	0.561843	0.131942	0.438725	0.58538	0.0722267	0.746488	0.853903
MI0016422	hsa-mir-3916	1	247201967	247202060	0.296038	0.207552	0.354059	0.288719	0.221291	0.364071	0.283813	0.22937	0.382015	0.470858	0.0961722	0.250253
MI0014140	hsa-mir-3124	1	248826377	248826443	0.509498	0.00252667	0.0118328	0.520506	0.0020191	0.00934886	0.54714	0.00101057	0.0056905	0.534733	0.0184516	0.0775786
MI0014141	hsa-mir-548s	2	11767444	11767525	-0.283714	0.180235	0.319891	-0.291765	0.170357	0.306696	-0.286777	0.178425	0.320894	-0.267413	0.323058	0.546714
MI0016082	hsa-mir-3681	2	12199130	12199201	0.495103	0.078258	0.177382	0.502407	0.0708834	0.162757	0.495177	0.0801931	0.176585	0.0686597	0.859912	0.929688
MI0014142	hsa-mir-3125	2	12737367	12737444	0.509459	0.0724048	0.168866	0.501878	0.0748571	0.169009	0.475071	0.0936989	0.200088	0.166779	0.645189	0.787547
MI0017398	hsa-mir-4757	2	19348429	19348505	-0.679668	0.000142621	0.00110589	-0.68805	0.000128468	0.000988056	-0.677577	0.000164476	0.00122515	-0.762483	0.0017077	0.0136906
MI0003815	hsa-mir-1301	2	25328640	25328721	0.577065	1.80997e-08	6.84894e-07	0.590877	1.88873e-09	1.05102e-07	0.60206	2.37768e-09	1.27244e-07	0.614458	3.47891e-06	0.000126579
MI0003565	hsa-mir-559	2	47377675	47377770	-0.445516	0.0123466	0.0427836	-0.465385	0.00814637	0.0289717	-0.455473	0.0109696	0.037463	-0.625816	0.00824022	0.0445815
MI0025747	hsa-mir-548ba	2	49059603	49059658	0.144758	0.530965	0.666171	0.144272	0.532693	0.663273	0.120769	0.601796	0.710735	0.253934	0.382179	0.598428
MI0016083	hsa-mir-3682	2	53849122	53849205	0.664891	0.00223236	0.0106121	0.668606	0.00239981	0.0106211	0.656848	0.00266787	0.0119955	0.436244	0.118935	0.283408
MI0000293	hsa-mir-217	2	55982967	55983076	-0.597992	0.04796	0.126028	-0.586084	0.0492493	0.127644	-0.601985	0.0479453	0.122917	-0.619827	0.0642541	0.188187
MI0000292	hsa-mir-216a	2	55988950	55989059	-0.26049	0.389032	0.538835	-0.250209	0.406386	0.553153	-0.280667	0.355693	0.50246	-0.449949	0.210969	0.421048
MI0005569	hsa-mir-216b	2	56000714	56000795	-0.263381	0.50696	0.643737	-0.238156	0.525903	0.658075	-0.275883	0.489727	0.625212	-0.246563	0.597594	0.757806
MI0025511	hsa-mir-4433b	2	64340747	64340848	0.116557	0.628769	0.73707	0.10968	0.650654	0.75398	0.137302	0.570368	0.690868	0.276525	0.337422	0.558045
MI0016773	hsa-mir-4433a	2	64340759	64340839	0.0680635	0.709983	0.804363	0.0670282	0.716354	0.810611	0.0772423	0.67472	0.769946	0.284107	0.173027	0.369488
MI0016774	hsa-mir-4434	2	64525513	64525565	0.220406	0.410091	0.555796	0.228497	0.393283	0.539979	0.186371	0.48574	0.622643	0.145891	0.670481	0.803897
MI0014143	hsa-mir-3126	2	69103682	69103755	-0.168735	0.33339	0.495083	-0.16806	0.338715	0.490695	-0.182246	0.298173	0.452287	-0.307104	0.167667	0.362958
MI0017866	hsa-mir-5000	2	75090812	75090914	0.396806	0.011516	0.0401996	0.401692	0.0112337	0.037288	0.383593	0.014865	0.0470834	0.470204	0.0198777	0.081758
MI0017423	hsa-mir-4779	2	86193026	86193108	0.340699	0.0677888	0.160321	0.341325	0.064364	0.154932	0.344327	0.0666796	0.156808	0.549572	0.0250849	0.0972555
MI0014144	hsa-mir-3127	2	96798278	96798353	0.0907571	0.696717	0.79697	0.0875323	0.706837	0.803292	0.122478	0.598402	0.70975	-0.0649273	0.823123	0.907671
MI0019303	hsa-mir-5696	2	101309450	101309534	-0.296802	0.0285953	0.0814129	-0.299211	0.0273414	0.0772089	-0.302927	0.0263606	0.0753389	-0.297718	0.0801774	0.221981
MI0017414	hsa-mir-4772	2	102432289	102432366	0.278977	0.315255	0.477935	0.26619	0.340214	0.491362	0.259729	0.351878	0.499815	0.221389	0.545077	0.725236
MI0017428	hsa-mir-4783	2	127423537	127423618	-0.154724	0.511389	0.647622	-0.151576	0.522358	0.655373	-0.151166	0.523848	0.651195	0.0558905	0.864616	0.932641
MI0017429	hsa-mir-4784	2	131491160	131491236	0.175225	0.388197	0.538835	0.165259	0.417848	0.562463	0.204866	0.311895	0.462819	0.359044	0.207378	0.416782
MI0016080	hsa-mir-3679	2	134127125	134127192	0.625322	0.000150906	0.00116063	0.620868	0.000166106	0.00124711	0.634584	0.000131458	0.000994873	0.444439	0.0404713	0.134894
MI0000447	hsa-mir-128-1	2	135665397	135665478	-0.274702	0.000199709	0.00145327	-0.273672	0.000239944	0.00173273	-0.271036	0.000260232	0.00185097	-0.142682	0.123913	0.293055
MI0022735	hsa-mir-6888	2	159186835	159186901	0.292155	0.179538	0.319781	0.259653	0.214942	0.357446	0.308026	0.158948	0.290901	0.457887	0.100025	0.256433
MI0017417	hsa-mir-4774	2	168582943	168583018	0.0988225	0.665598	0.771636	0.118	0.597626	0.710142	0.130289	0.568215	0.689143	0.0627064	0.835021	0.915331
MI0005755	hsa-mir-933	2	175167633	175167709	0.120652	0.424341	0.570637	0.11989	0.420779	0.563992	0.122812	0.419153	0.568078	0.0237132	0.91055	0.954562
MI0000267	hsa-mir-10b	2	176150303	176150412	0.150445	0.302665	0.461808	0.138186	0.334942	0.48822	0.143612	0.327822	0.477947	0.100444	0.560847	0.7385
MI0022224	hsa-mir-6512	2	177313806	177313882	-0.25577	0.146034	0.27302	-0.260346	0.141653	0.267323	-0.26371	0.136233	0.260356	-0.344698	0.101967	0.260003
MI0003567	hsa-mir-561	2	188297492	188297588	-0.74906	0.00381603	0.0160443	-0.751927	0.00394612	0.0157512	-0.770494	0.0030456	0.0132162	-0.760041	0.0214904	0.0868802
MI0006380	hsa-mir-1245a	2	188978092	188978161	-0.882891	0.000664461	0.00410836	-0.90939	0.000317299	0.00217511	-0.952182	0.000172968	0.00127834	-0.769788	0.0286001	0.106519
MI0017431	hsa-mir-1245b	2	188978093	188978161	-0.648993	0.000479749	0.00310851	-0.651558	0.000572857	0.00356528	-0.697813	0.000124689	0.000951256	-0.525791	0.0390398	0.132848
MI0015996	hsa-mir-3606	2	188995630	188995692	-0.520308	0.0330788	0.0917671	-0.547367	0.0198893	0.0591731	-0.604293	0.00959196	0.0338046	-0.533021	0.0900123	0.239864
MI0014146	hsa-mir-3129	2	189133036	189133111	-0.35194	0.110286	0.22485	-0.35363	0.113492	0.227464	-0.401458	0.0644985	0.15408	-0.541548	0.0522766	0.160564
MI0014148	hsa-mir-3130-2	2	206783234	206783308	0.0267782	0.882648	0.926732	0.0129672	0.943037	0.969688	0.0122182	0.946504	0.965603	0.217602	0.342114	0.564817
MI0015873	hsa-mir-2355	2	207109987	207110073	-0.205466	0.0611447	0.150818	-0.206835	0.058516	0.143782	-0.222342	0.0421318	0.111332	-0.137431	0.329071	0.551087
MI0025515	hsa-mir-7845	2	207166400	207166498	0.332799	0.173958	0.31228	0.313538	0.201517	0.343487	0.358562	0.143841	0.270523	0.263302	0.453577	0.653953
MI0017418	hsa-mir-4775	2	207754807	207754881	-0.894345	1.39562e-08	6.00117e-07	-0.903216	1.31701e-08	5.41693e-07	-0.917329	5.75471e-09	2.36694e-07	-0.921359	0.000172115	0.00254407
MI0022654	hsa-mir-6809	2	217900513	217900628	-0.0169918	0.907465	0.94233	-0.0115069	0.93744	0.964982	-0.0366674	0.801694	0.865757	-0.0470508	0.81969	0.905872
MI0022225	hsa-mir-6513	2	218280125	218280188	0.170375	0.0111375	0.0391674	0.165175	0.0122691	0.0404411	0.175137	0.00941685	0.0333646	0.157283	0.0447122	0.144855
MI0022655	hsa-mir-6810	2	218341911	218341980	1.03301	5.01112e-06	6.67679e-05	1.02642	6.00924e-06	7.38277e-05	1.04247	4.70375e-06	6.01318e-05	1.19378	0.000137286	0.00209471
MI0000084	hsa-mir-26b	2	218402646	218402722	-0.502612	5.619e-05	0.000462224	-0.499923	6.53185e-05	0.000528131	-0.504187	5.95604e-05	0.000494762	-0.537491	0.000214995	0.00294762
MI0000783	hsa-mir-375	2	219001645	219001708	0.0208593	0.934387	0.9556	-0.00284382	0.990506	0.994232	0.063847	0.799869	0.864773	0.225144	0.468222	0.665072
MI0000463	hsa-mir-153-1	2	219294111	219294200	-1.0333	1.00745e-06	1.70187e-05	-1.0482	8.38119e-07	1.367e-05	-1.03569	1.11727e-06	1.76156e-05	-1.05644	7.42465e-05	0.00127704
MI0019309	hsa-mir-5702	2	226658710	226658793	-0.218829	0.346252	0.501006	-0.203995	0.36909	0.520357	-0.221054	0.344558	0.492815	-0.0824975	0.77556	0.869289
MI0019310	hsa-mir-5703	2	227472132	227472187	0.182017	0.439203	0.582729	0.169099	0.470085	0.610853	0.200833	0.395278	0.544298	0.23673	0.434168	0.638979
MI0017421	hsa-mir-4777	2	231362708	231362793	-0.602243	0.000389811	0.00269169	-0.61025	0.000327159	0.00222656	-0.606895	0.000383364	0.00257208	-0.743795	0.000301576	0.00361128
MI0017867	hsa-mir-5001	2	232550474	232550573	0.159859	0.381254	0.531956	0.163589	0.369918	0.520747	0.174563	0.34094	0.490242	0.144309	0.567776	0.743438
MI0022656	hsa-mir-6811	2	237510931	237510988	-0.420926	0.081814	0.182108	-0.439292	0.0567295	0.141486	-0.472662	0.047825	0.122917	-0.124867	0.673257	0.806123
MI0000478	hsa-mir-149	2	240456001	240456089	0.082002	0.619133	0.72939	0.0969389	0.537235	0.665215	0.0908449	0.583906	0.701874	0.182474	0.400206	0.616604
MI0017438	hsa-mir-4791	3	19314848	19314931	0.00427903	0.982872	0.990199	-0.00703334	0.971695	0.983482	-0.00548023	0.978187	0.983778	-0.0292034	0.908351	0.954527
MI0016785	hsa-mir-4442	3	25664873	25664939	0.301398	0.177571	0.317547	0.307519	0.170969	0.306696	0.299688	0.182904	0.327703	0.123881	0.674041	0.806123
MI0014157	hsa-mir-466	3	31161704	31161787	-0.0508806	0.748648	0.84012	-0.0445477	0.776126	0.851395	-0.0848796	0.587934	0.704033	-0.0581066	0.80399	0.892694
MI0022210	hsa-mir-548ay	3	32506283	32506389	-0.0985999	0.661484	0.76882	-0.0951414	0.67665	0.779672	-0.112523	0.619061	0.725689	0.205991	0.513705	0.697224
MI0000727	hsa-mir-128-2	3	35744476	35744559	-0.171607	0.421864	0.568494	-0.176353	0.41547	0.561843	-0.201489	0.344867	0.492815	-0.110588	0.7017	0.824465
MI0000083	hsa-mir-26a-1	3	37969404	37969480	-0.586659	1.05852e-07	2.94518e-06	-0.594827	6.30039e-08	1.7029e-06	-0.593326	8.97275e-08	2.23374e-06	-0.496893	0.000292754	0.00361128
MI0022667	hsa-mir-6822	3	39138206	39138266	-0.712114	0.000267835	0.00190505	-0.721111	0.000263761	0.00183469	-0.718895	0.000256156	0.00183578	-0.691244	0.00487935	0.0323057
MI0000476	hsa-mir-138-1	3	44114212	44114310	-0.22666	0.261026	0.415009	-0.223919	0.265994	0.420786	-0.202562	0.315117	0.465102	-0.0274668	0.913191	0.954562
MI0006313	hsa-mir-1226	3	47849555	47849629	0.58636	0.000198079	0.00145258	0.585013	0.000245134	0.0017568	0.585586	0.000221829	0.00161423	0.673318	0.000549571	0.00571313
MI0016786	hsa-mir-4443	3	48196564	48196616	-0.669088	0.0421437	0.113261	-0.63723	0.0462522	0.12154	-0.639267	0.0527672	0.132855	-0.971355	0.0265934	0.101441
MI0010634	hsa-mir-2115	3	48316360	48316459	0.07475	0.745113	0.837146	0.0719856	0.756595	0.840069	0.049982	0.82816	0.882252	-0.272938	0.35524	0.579225
MI0022669	hsa-mir-6824	3	48633636	48633698	-0.106015	0.578972	0.7049	-0.116594	0.542086	0.667524	-0.108644	0.572123	0.692108	-0.171274	0.467861	0.665072
MI0001448	hsa-mir-425	3	49020148	49020234	0.284814	3.14326e-06	4.57465e-05	0.281109	1.96246e-06	2.90076e-05	0.284198	3.79504e-06	5.18935e-05	0.26201	0.000627116	0.00637905
MI0000465	hsa-mir-191	3	49020618	49020709	0.310801	1.57678e-05	0.000170905	0.309752	9.93374e-06	0.000104415	0.313717	1.48368e-05	0.000150921	0.289708	0.000832239	0.00811647
MI0018172	hsa-mir-5193	3	49806137	49806245	0.83398	2.93032e-05	0.000282866	0.822189	3.50759e-05	0.000301653	0.840298	2.86915e-05	0.000260982	1.00124	0.000344074	0.00396944
MI0022719	hsa-mir-6872	3	50273236	50273297	-0.0825467	0.716762	0.809137	-0.0904708	0.686601	0.786349	-0.0977617	0.668925	0.767965	-0.0258828	0.929418	0.963012
MI0017434	hsa-mir-4787	3	50675080	50675163	0.407599	0.0204457	0.0621919	0.400384	0.0161372	0.050533	0.405756	0.0218624	0.0650373	0.433635	0.0467561	0.148427
MI0000433	hsa-let-7g	3	52268278	52268361	0.10512	0.33651	0.495083	0.110023	0.318036	0.473799	0.107196	0.330211	0.480583	0.0321209	0.776975	0.869844
MI0000452	hsa-mir-135a-1	3	52294219	52294308	-0.576602	0.00260891	0.0120979	-0.581461	0.00258825	0.0113163	-0.587094	0.00230587	0.0109616	-0.420476	0.0601017	0.178793
MI0014158	hsa-mir-3136	3	69048958	69049035	-0.157557	0.33597	0.495083	-0.161453	0.329002	0.48179	-0.16125	0.327894	0.477947	-0.0980969	0.622977	0.772394
MI0006431	hsa-mir-1284	3	71541970	71542089	-0.21512	0.149753	0.278323	-0.217825	0.144555	0.270254	-0.216157	0.15049	0.278597	-0.225961	0.273561	0.49013
MI0016789	hsa-mir-4446	3	113594876	113594942	0.251883	0.297408	0.455255	0.243682	0.317806	0.473799	0.261206	0.282816	0.440039	0.328807	0.309465	0.532255
MI0017443	hsa-mir-4796	3	114743445	114743525	0.0277412	0.782326	0.862564	0.0302996	0.765892	0.844788	0.0251822	0.80319	0.866382	-0.0796904	0.542645	0.724038
MI0019282	hsa-mir-5682	3	121049640	121049715	-1.46484	4.10427e-05	0.000346664	-1.46638	1.17034e-05	0.000120342	-1.42085	6.73932e-05	0.000549603	-1.14205	0.0204626	0.0836546
MI0022961	hsa-mir-7110	3	123161794	123161879	0.155552	0.376408	0.527529	0.136908	0.423797	0.564152	0.120646	0.487728	0.623501	0.118212	0.622428	0.772394
MI0017868	hsa-mir-5002	3	124132929	124133025	-0.322556	0.119251	0.239698	-0.315535	0.124426	0.241697	-0.323233	0.120925	0.239319	-0.298131	0.251974	0.466212
MI0014159	hsa-mir-544b	3	124732439	124732516	0.211138	0.67924	0.783476	0.19208	0.704109	0.801549	0.245613	0.632114	0.736429	0.213697	0.728969	0.839957
MI0017981	hsa-mir-5092	3	125151465	125151552	-0.946174	1.4671e-05	0.000161381	-0.944838	1.74771e-05	0.000168708	-0.947407	1.62413e-05	0.000160045	-0.735436	0.00964169	0.0487756
MI0022670	hsa-mir-6825	3	127575266	127575331	0.347236	0.1069	0.221286	0.354069	0.102348	0.210024	0.33997	0.116601	0.234084	0.414246	0.158934	0.346431
MI0025752	hsa-mir-7976	3	127587111	127587176	0.156785	0.431844	0.575386	0.157814	0.433953	0.573352	0.151054	0.451668	0.592619	0.060096	0.810712	0.898049
MI0022671	hsa-mir-6826	3	129272146	129272243	0.334223	0.242547	0.393567	0.31503	0.273578	0.429195	0.316016	0.271378	0.42645	0.256541	0.507084	0.691212
MI0022672	hsa-mir-6827	3	134367804	134367862	-0.349165	0.10238	0.214273	-0.358184	0.094718	0.198832	-0.327539	0.126066	0.246362	-0.0425007	0.879224	0.940659
MI0000438	hsa-mir-15b	3	160404588	160404685	-0.0568129	0.475954	0.617186	-0.0621655	0.424008	0.564152	-0.0729907	0.354372	0.502251	0.0206151	0.849036	0.924081
MI0000115	hsa-mir-16-2	3	160404745	160404825	-0.138105	0.173966	0.31228	-0.138026	0.178811	0.316179	-0.156694	0.120164	0.238813	-0.158987	0.136452	0.309334
MI0003575	hsa-mir-551b	3	168551854	168551949	0.191917	0.396759	0.544752	0.189108	0.365583	0.517727	0.173276	0.445771	0.588799	0.345306	0.244065	0.457878
MI0025753	hsa-mir-7977	3	176515103	176515151	0.73831	0.000197797	0.00145258	0.746443	0.000198216	0.00146494	0.769225	0.000101383	0.000792631	0.781586	0.000637935	0.00642007
MI0003764	hsa-mir-1224	3	184241405	184241489	0.430323	0.106833	0.221286	0.468856	0.0632464	0.153021	0.474502	0.0740222	0.168735	0.450776	0.21791	0.425038
MI0019147	hsa-mir-5588	3	185253210	185253272	-0.236674	0.20867	0.354613	-0.235083	0.212454	0.35509	-0.232644	0.219437	0.373358	0.0705781	0.789885	0.881169
MI0006383	hsa-mir-1248	3	186786672	186786777	0.281651	0.476264	0.617186	0.254517	0.518869	0.652726	0.263685	0.507236	0.637244	0.38801	0.431963	0.6375
MI0000086	hsa-mir-28	3	188688781	188688866	0.37434	2.63487e-06	3.95648e-05	0.383744	3.09287e-07	5.96461e-06	0.377496	2.50843e-06	3.65073e-05	0.281026	0.00565768	0.0345301
MI0005769	hsa-mir-944	3	189829922	189830009	-0.366339	0.204316	0.350787	-0.344218	0.214996	0.357446	-0.385326	0.18401	0.329061	-0.604167	0.0793547	0.221444
MI0017444	hsa-mir-4797	3	197293878	197293948	-0.28342	0.189404	0.332885	-0.295752	0.176004	0.312969	-0.278221	0.200465	0.351837	0.0282692	0.920508	0.959032
MI0005768	hsa-mir-943	4	1986384	1986477	0.024744	0.917679	0.94567	0.0384993	0.872798	0.915373	0.0335179	0.889323	0.930038	0.117574	0.723093	0.836241
MI0017448	hsa-mir-4800	4	2250077	2250156	0.361523	0.128821	0.25339	0.38337	0.103057	0.210113	0.363867	0.128876	0.249319	0.403522	0.189159	0.39502
MI0016749	hsa-mir-378d-1	4	5923275	5923328	0.65141	0.000366094	0.00254651	0.643584	0.000476783	0.00309276	0.643351	0.000463267	0.00294128	0.865275	0.000379211	0.004305
MI0017445	hsa-mir-4798	4	7310450	7310524	-0.71207	0.00168783	0.00874748	-0.716806	0.00154668	0.00780142	-0.714955	0.00173411	0.00863403	-0.86515	0.00670558	0.0389574
MI0000097	hsa-mir-95	4	8005301	8005381	-0.229518	0.0599136	0.148973	-0.222983	0.0654772	0.155242	-0.219524	0.0728471	0.167265	-0.215787	0.216026	0.423106
MI0014161	hsa-mir-3138	4	10078611	10078692	0.500476	0.0179739	0.0566776	0.488436	0.0196609	0.0588583	0.52026	0.0142337	0.0456445	0.655565	0.0294065	0.108243
MI0017980	hsa-mir-5091	4	13627865	13627957	0.364983	0.0612202	0.150818	0.363071	0.057806	0.143153	0.360021	0.0664898	0.156808	0.243767	0.363513	0.583485
MI0000294	hsa-mir-218-1	4	20528275	20528384	-0.116198	0.472299	0.614574	-0.120965	0.441393	0.580748	-0.159389	0.312134	0.462819	-0.277544	0.196444	0.404872
MI0025754	hsa-mir-7978	4	21464700	21464758	-0.267419	0.387492	0.538835	-0.271757	0.385713	0.533279	-0.21537	0.483678	0.621684	-0.0592669	0.882671	0.940659
MI0003580	hsa-mir-573	4	24520192	24520290	0.297931	0.161854	0.296733	0.294415	0.162745	0.294936	0.26659	0.209048	0.359562	0.230694	0.421518	0.630727
MI0003581	hsa-mir-574	4	38868032	38868127	0.647324	3.53303e-08	1.11408e-06	0.632335	2.56495e-08	8.36704e-07	0.653007	3.24803e-08	1.13801e-06	0.570128	0.000106075	0.00172783
MI0017450	hsa-mir-4802	4	40502040	40502119	-0.287639	0.00443331	0.0179996	-0.289953	0.00412686	0.0163348	-0.280628	0.0056823	0.0221212	-0.314968	0.0182025	0.0772178
MI0016792	hsa-mir-4449	4	52712682	52712747	0.180861	0.592789	0.712552	0.167217	0.621365	0.73202	0.133101	0.693201	0.786395	0.318363	0.465302	0.664918
MI0006406	hsa-mir-1269a	4	66276824	66276928	0.223856	0.233452	0.382504	0.23606	0.206194	0.348943	0.222026	0.240364	0.39272	0.167332	0.452101	0.653953
MI0016795	hsa-mir-4450	4	76573568	76573632	0.105099	0.610807	0.72345	0.129877	0.521456	0.65511	0.10894	0.600212	0.70975	0.401439	0.134675	0.307736
MI0016796	hsa-mir-548ah	4	76575551	76575626	-0.37083	0.0293882	0.0829889	-0.358252	0.0328239	0.0900041	-0.362374	0.0342096	0.094904	-0.356708	0.0787032	0.220276
MI0016798	hsa-mir-4452	4	86542482	86542552	-0.301295	0.0262615	0.0762068	-0.289455	0.0285246	0.0797183	-0.276446	0.0395257	0.106832	-0.061133	0.745111	0.853359
MI0016085	hsa-mir-3684	4	98997387	98997460	-0.660821	0.00169217	0.00874748	-0.66196	0.00192919	0.00907968	-0.689794	0.00104245	0.00583528	-0.51307	0.0647254	0.188982
MI0006389	hsa-mir-1255a	4	101330302	101330414	-0.315989	0.229975	0.38101	-0.316149	0.228311	0.373672	-0.377033	0.145339	0.271185	-0.191946	0.577584	0.74644
MI0003583	hsa-mir-576	4	109488698	109488795	-0.565962	1.25619e-05	0.000142586	-0.574139	8.14343e-06	9.17105e-05	-0.585565	5.99657e-06	7.09095e-05	-0.514269	0.00154145	0.0127913
MI0000774	hsa-mir-302d	4	112648004	112648071	-0.266679	0.253323	0.405836	-0.279241	0.223231	0.366625	-0.268517	0.253202	0.407363	-0.303802	0.318109	0.541243
MI0000738	hsa-mir-302a	4	112648183	112648251	-0.261561	0.315981	0.478269	-0.285339	0.261201	0.416689	-0.272891	0.298337	0.452287	-0.34508	0.297403	0.518128
MI0000772	hsa-mir-302b	4	112648485	112648557	-0.388195	0.130326	0.254204	-0.393385	0.117053	0.231656	-0.414392	0.107212	0.220483	-0.32159	0.310013	0.532255
MI0006373	hsa-mir-1243	4	113106863	113106955	-0.196133	0.375045	0.526398	-0.20506	0.357106	0.510305	-0.201767	0.364555	0.511498	-0.0815461	0.779819	0.870967
MI0003584	hsa-mir-577	4	114656759	114656854	0.104444	0.721956	0.813357	0.0910152	0.754208	0.838671	0.10339	0.726392	0.815145	0.0426791	0.900762	0.951325
MI0014162	hsa-mir-3139	4	143343460	143343535	-0.23647	0.205143	0.351568	-0.249163	0.177125	0.314371	-0.224662	0.230832	0.383774	-0.229158	0.345423	0.568295
MI0017446	hsa-mir-4799	4	147782595	147782668	0.0449584	0.83313	0.892571	0.0530294	0.804769	0.867097	0.0557063	0.795163	0.862643	0.0170994	0.951026	0.972616
MI0014163	hsa-mir-3140	4	152489327	152489416	-0.128729	0.586867	0.708471	-0.129892	0.585299	0.700877	-0.160159	0.498629	0.628937	-0.0760701	0.808742	0.896917
MI0016799	hsa-mir-4453	4	152536428	152536516	0.32432	0.0841199	0.185405	0.324887	0.083857	0.181947	0.306806	0.103047	0.21472	0.446395	0.0843921	0.229411
MI0016800	hsa-mir-4454	4	163093574	163093628	0.00535156	0.977902	0.989407	0.00660057	0.972852	0.983482	0.0204074	0.916211	0.948629	0.239817	0.309348	0.532255
MI0003585	hsa-mir-578	4	165386242	165386337	-0.117622	0.582593	0.707488	-0.121627	0.572416	0.691888	-0.150456	0.480512	0.619297	0.23675	0.351505	0.5753
MI0014164	hsa-mir-548t	4	173268160	173268233	0.108473	0.569233	0.699373	0.116008	0.546676	0.66816	0.0932204	0.62601	0.732021	-0.13397	0.546373	0.7253
MI0006372	hsa-mir-1305	4	182169293	182169378	-0.570463	0.0457288	0.121515	-0.598088	0.0217848	0.0638031	-0.578865	0.0439667	0.115535	-0.376522	0.265422	0.479592
MI0016602	hsa-mir-3945	4	184851013	184851110	0.165101	0.464818	0.606507	0.159957	0.481203	0.621034	0.15541	0.493906	0.628127	0.275239	0.361386	0.583485
MI0016804	hsa-mir-4458	5	8460925	8460999	0.348936	0.131898	0.255687	0.347191	0.130808	0.251049	0.338373	0.146207	0.271733	0.252661	0.423927	0.630727
MI0017263	hsa-mir-4636	5	9053816	9053895	-0.0392221	0.771164	0.853241	-0.035102	0.79155	0.857739	-0.0706746	0.593808	0.70768	-0.0798899	0.611619	0.763313
MI0033421	hsa-mir-10397	5	10402364	10402431	0.0821939	0.611576	0.72345	0.0829853	0.610841	0.720518	0.0691497	0.670346	0.768664	0.212398	0.294877	0.515626
MI0017264	hsa-mir-4637	5	14825929	14826012	-0.359244	0.0725957	0.168866	-0.363953	0.0701339	0.161821	-0.368745	0.0669426	0.156808	-0.303982	0.214638	0.423015
MI0005562	hsa-mir-887	5	15935182	15935260	-0.27148	0.0139966	0.0464688	-0.259128	0.0132634	0.0431173	-0.26547	0.0167892	0.0520535	-0.224933	0.108479	0.270768
MI0003586	hsa-mir-579	5	32394378	32394475	0.0954258	0.391104	0.539605	0.0819529	0.454077	0.594131	0.0916195	0.413091	0.562677	0.0975491	0.53272	0.715044
MI0003587	hsa-mir-580	5	36147892	36147988	0.443768	0.0057441	0.0219109	0.433914	0.00692304	0.0253845	0.428091	0.00780624	0.0285124	0.382802	0.0542656	0.166134
MI0003588	hsa-mir-581	5	53951504	53951599	-0.277069	0.131893	0.255687	-0.272404	0.142007	0.267323	-0.282735	0.126566	0.246362	-0.240152	0.333804	0.553999
MI0001648	hsa-mir-449a	5	55170532	55170622	-0.436354	0.00857779	0.0309717	-0.437642	0.00768833	0.0276546	-0.438373	0.00870919	0.0312079	-0.342069	0.0687612	0.198317
MI0003673	hsa-mir-449b	5	55170646	55170742	-0.418843	0.0964195	0.204513	-0.42845	0.0844823	0.182466	-0.459795	0.066843	0.156808	-0.300661	0.367989	0.587045
MI0003823	hsa-mir-449c	5	55172262	55172353	-0.210271	0.296297	0.455027	-0.215015	0.280693	0.436603	-0.225718	0.264278	0.42089	-0.219123	0.369054	0.587753
MI0019291	hsa-mir-5687	5	55508850	55508926	-0.201265	0.32776	0.490603	-0.20496	0.297536	0.454716	-0.157361	0.437626	0.584738	0.0266028	0.916634	0.957103
MI0003589	hsa-mir-582	5	59703606	59703703	0.136304	0.350001	0.504144	0.134886	0.354871	0.507879	0.116193	0.424637	0.573867	0.00517694	0.977625	0.981475
MI0017451	hsa-mir-4803	5	72169467	72169540	-0.587796	0.0154796	0.0498895	-0.588267	0.0146847	0.0467736	-0.585749	0.0165316	0.0517325	-0.682999	0.0388976	0.132842
MI0017452	hsa-mir-4804	5	72878591	72878663	0.497483	0.00103436	0.00589462	0.488667	0.00120427	0.00647293	0.498837	0.00108158	0.0059713	0.480917	0.00843252	0.0450687
MI0016061	hsa-mir-3660	5	90016621	90016720	-0.0309769	0.867479	0.915888	-0.0320162	0.865163	0.910394	-0.0637557	0.729444	0.815667	0.0376101	0.868837	0.933999
MI0011284	hsa-mir-2277	5	93620696	93620788	0.305576	0.00153529	0.0081821	0.302899	0.00116832	0.00635189	0.309561	0.00142522	0.00732748	0.280774	0.0236612	0.0934392
MI0006420	hsa-mir-548p	5	100816482	100816565	0.746655	8.22275e-05	0.000648227	0.73207	0.000115873	0.000905916	0.747391	8.9978e-05	0.000709326	0.608157	0.0174458	0.0755338
MI0022675	hsa-mir-6830	5	132217849	132217918	-0.186598	0.276831	0.43358	-0.190696	0.268962	0.423358	-0.201491	0.241991	0.394017	-0.311647	0.122399	0.290199
MI0016592	hsa-mir-3936	5	132365490	132365599	-0.349276	0.13014	0.254204	-0.329715	0.15004	0.278856	-0.337853	0.145309	0.271185	-0.376806	0.244428	0.457878
MI0016062	hsa-mir-3661	5	134225757	134225852	0.0150524	0.938452	0.957686	0.00713046	0.970534	0.983482	0.018563	0.924626	0.951604	-0.234771	0.365467	0.584995
MI0005532	hsa-mir-874	5	137647572	137647649	-0.277292	0.0228315	0.06792	-0.283854	0.0129742	0.0424692	-0.269773	0.0274805	0.0780677	-0.151899	0.237919	0.451045
MI0016055	hsa-mir-3655	5	140647844	140647926	0.570535	0.00179317	0.00905082	0.57341	0.00195943	0.00917636	0.599318	0.00100325	0.00568306	0.776448	0.000956216	0.00880281
MI0003591	hsa-mir-584	5	149062313	149062409	-0.269511	0.0726517	0.168866	-0.270501	0.0732761	0.166233	-0.288582	0.0546529	0.1357	-0.194581	0.177075	0.377282
MI0000459	hsa-mir-143	5	149428918	149429023	-0.335415	0.00503644	0.0198391	-0.330531	0.00315055	0.0131296	-0.345736	0.00398438	0.0166045	-0.375714	0.00936829	0.0484284
MI0000461	hsa-mir-145	5	149430646	149430733	0.27031	0.0165565	0.0525378	0.272092	0.0117259	0.0387857	0.27088	0.0170474	0.0523835	0.322203	0.0264374	0.101254
MI0000786	hsa-mir-378a	5	149732825	149732890	0.974845	2.08412e-08	7.583e-07	0.967626	2.52946e-08	8.36704e-07	0.959235	3.63057e-08	1.18432e-06	0.957393	1.04324e-05	0.000259712
MI0022209	hsa-mir-6499	5	151522087	151522148	-0.185964	0.36267	0.51398	-0.192934	0.343315	0.49358	-0.198931	0.332612	0.483334	0.0973915	0.639426	0.783546
MI0006356	hsa-mir-1294	5	154347106	154347247	0.0683266	0.69882	0.797448	0.086301	0.573404	0.691888	0.0617575	0.728118	0.815584	-0.0744557	0.705066	0.824465
MI0000477	hsa-mir-146a	5	160485352	160485450	0.557574	0.00898112	0.0323047	0.569244	0.00605401	0.0228171	0.537505	0.0119413	0.0399169	0.209287	0.420102	0.630727
MI0039727	hsa-mir-12125	5	168165845	168165929	-0.825083	0.0012358	0.00687688	-0.827934	0.000911437	0.00507188	-0.831702	0.0012148	0.00656685	-0.753529	0.0237055	0.0934392
MI0000109	hsa-mir-103a-1	5	168560896	168560973	0.442187	7.12912e-09	3.37207e-07	0.447157	5.57471e-09	2.39713e-07	0.44444	7.45948e-09	2.94028e-07	0.511036	3.59846e-07	3.78238e-05
MI0000295	hsa-mir-218-2	5	168768146	168768255	-0.28338	0.108541	0.223218	-0.276631	0.114346	0.22821	-0.285003	0.10886	0.221911	-0.245937	0.263585	0.479592
MI0003592	hsa-mir-585	5	169263601	169263694	-0.0525185	0.803115	0.873272	-0.0344303	0.866692	0.910989	-0.0196274	0.925449	0.951604	-0.039889	0.866545	0.933321
MI0016416	hsa-mir-3912	5	171386656	171386760	-0.537181	4.00434e-05	0.000341271	-0.551269	2.12808e-05	0.000197369	-0.55201	2.53857e-05	0.000233154	-0.538753	0.00538362	0.0336038
MI0017869	hsa-mir-5003	5	172662165	172662263	-1.24916	8.97132e-10	6.52836e-08	-1.24195	1.13082e-09	7.13171e-08	-1.2655	6.53473e-10	4.41561e-08	-1.1648	5.29979e-05	0.000964155
MI0003814	hsa-mir-1271	5	176367946	176368031	0.553986	3.79811e-05	0.000332686	0.542314	3.80967e-05	0.00032156	0.549764	4.80194e-05	0.000416755	0.395886	0.00917439	0.0479501
MI0000802	hsa-mir-340	5	180015303	180015397	-0.347658	0.00161241	0.00842731	-0.353454	0.00152227	0.0077423	-0.355489	0.0013337	0.00700935	-0.349013	0.00810781	0.0445815
MI0017265	hsa-mir-4638	5	181222566	181222633	0.245679	0.231537	0.382504	0.241673	0.24253	0.392194	0.229135	0.26615	0.421291	0.563171	0.0307869	0.112449
MI0022555	hsa-mir-6720	6	1390314	1390411	-0.876076	0.000474711	0.00309708	-0.872929	0.000481489	0.00309856	-0.907288	0.000299763	0.0020699	-0.758283	0.0260643	0.10064
MI0017272	hsa-mir-4645	6	2854031	2854107	-0.0968098	0.63296	0.740149	-0.0887902	0.661356	0.76391	-0.138063	0.490873	0.62583	-0.185042	0.481247	0.674458
MI0016092	hsa-mir-3691	6	5148233	5148322	0.239057	0.179834	0.319781	0.258155	0.140872	0.266529	0.260444	0.144259	0.270534	0.129093	0.604928	0.762
MI0019284	hsa-mir-5683	6	6169334	6169409	0.398384	0.150472	0.279111	0.361128	0.182318	0.319441	0.392601	0.159113	0.290901	0.347848	0.343346	0.565863
MI0017266	hsa-mir-4639	6	16141556	16141624	-0.0915024	0.477617	0.617248	-0.0850885	0.508527	0.645727	-0.0945755	0.465825	0.604486	-0.0660045	0.710266	0.828847
MI0014167	hsa-mir-3143	6	27147626	27147688	0.11417	0.566652	0.697985	0.119384	0.554585	0.673476	0.0544239	0.777322	0.851185	-0.126308	0.581169	0.747122
MI0016590	hsa-mir-3934	6	33698128	33698234	0.387894	0.00284939	0.0127147	0.376443	0.00225001	0.0101358	0.39347	0.00262998	0.0119041	0.396435	0.00944251	0.0485468
MI0006415	hsa-mir-1275	6	33999972	34000051	-0.211553	0.362515	0.51398	-0.213161	0.366227	0.517864	-0.225411	0.334459	0.485273	-0.211619	0.48773	0.678518
MI0022962	hsa-mir-7111	6	35470508	35470579	0.802059	0.000348687	0.00244339	0.802159	0.000340678	0.00230201	0.792931	0.000437031	0.00283172	0.820659	0.00709954	0.0402165
MI0019295	hsa-mir-5690	6	35664717	35664789	-0.123989	0.515686	0.652192	-0.13332	0.489363	0.628138	-0.168677	0.368213	0.515281	-0.141559	0.576585	0.746168
MI0033670	hsa-mir-9983	6	39074314	39074381	-0.623779	0.0607428	0.150426	-0.589544	0.0622207	0.15148	-0.642189	0.0548594	0.135856	-0.83539	0.0381302	0.131168
MI0017268	hsa-mir-4641	6	41598723	41598788	-0.21834	0.329781	0.492071	-0.225381	0.315999	0.473748	-0.2435	0.277786	0.435175	-0.192565	0.554479	0.732594
MI0033422	hsa-mir-10398	6	41733554	41733610	0.820241	2.90795e-05	0.000282866	0.825163	2.86353e-05	0.000253168	0.83285	2.42347e-05	0.00022699	0.805576	0.00295768	0.0222061
MI0022681	hsa-mir-6780b	6	43434542	43434620	0.603357	0.00665004	0.024964	0.583124	0.0082428	0.0290959	0.596726	0.0076254	0.0281782	0.980973	0.000885347	0.00845999
MI0017274	hsa-mir-4647	6	44254206	44254285	0.458821	0.0507576	0.131914	0.463756	0.0507485	0.130103	0.472028	0.0456468	0.118631	0.648921	0.0364507	0.126624
MI0003594	hsa-mir-586	6	45197674	45197770	-0.610484	0.000736371	0.00440891	-0.616392	0.000719418	0.00417527	-0.611803	0.000777046	0.00453757	-0.577018	0.00701316	0.0399666
MI0000490	hsa-mir-206	6	52144349	52144434	-0.0732513	0.750403	0.841092	-0.0870381	0.707339	0.803292	-0.0772235	0.738998	0.822462	-0.388253	0.18948	0.39502
MI0000822	hsa-mir-133b	6	52148923	52149041	0.0190576	0.94007	0.958304	0.0118653	0.962605	0.982192	0.0234686	0.926711	0.951866	-0.0257377	0.932157	0.963613
MI0000254	hsa-mir-30c-2	6	71376960	71377031	0.0987657	0.467555	0.609238	0.115417	0.377998	0.528799	0.124431	0.355865	0.50246	0.276535	0.13019	0.302604
MI0000088	hsa-mir-30a	6	71403551	71403621	-0.336146	0.00383788	0.0160647	-0.322942	0.00420685	0.016582	-0.329171	0.00482255	0.0193311	-0.173468	0.299429	0.520699
MI0016812	hsa-mir-4464	6	90312742	90312833	2.20402	7.86082e-07	1.45811e-05	2.21141	7.99888e-07	1.32753e-05	2.16512	1.27873e-06	1.98308e-05	2.22193	0.000582259	0.00598714
MI0003596	hsa-mir-548b	6	119069047	119069143	0.159403	0.296137	0.455027	0.162634	0.292018	0.449186	0.164173	0.284948	0.441809	0.144965	0.418767	0.630727
MI0014169	hsa-mir-3144	6	120015179	120015257	-0.628873	0.00597275	0.0226917	-0.634171	0.00610222	0.0229075	-0.628006	0.00637845	0.0240399	-0.559835	0.038361	0.131484
MI0016063	hsa-mir-3662	6	134979338	134979432	0.483126	0.0142545	0.0468219	0.47708	0.0159103	0.0501705	0.475186	0.0165229	0.0517325	0.564306	0.0337903	0.120625
MI0014170	hsa-mir-3145	6	138435213	138435294	-0.164552	0.391299	0.539605	-0.181056	0.341467	0.492421	-0.196461	0.303588	0.456502	-0.125282	0.608349	0.762147
MI0039733	hsa-mir-12131	6	151102675	151102776	-0.300788	0.108219	0.223039	-0.305145	0.0984586	0.204452	-0.309365	0.100525	0.211796	-0.297293	0.20169	0.411717
MI0016424	hsa-mir-3918	6	158764661	158764753	-0.085571	0.683363	0.786449	-0.0942101	0.654446	0.756853	-0.0824159	0.696321	0.788886	0.032315	0.90292	0.951325
MI0008334	hsa-mir-1913	6	166509354	166509433	0.0886739	0.692147	0.792701	0.103119	0.645411	0.749152	0.107788	0.63152	0.736429	0.507	0.109804	0.272636
MI0016596	hsa-mir-3939	6	166997807	166997912	-0.29453	0.140292	0.266499	-0.293208	0.148397	0.276345	-0.320918	0.107927	0.220994	-0.268258	0.274763	0.491353
MI0000815	hsa-mir-339	7	1022933	1023026	0.200019	0.0278304	0.0800229	0.196073	0.0280735	0.0788058	0.210773	0.0206088	0.0615015	0.249017	0.00519331	0.0331768
MI0003599	hsa-mir-589	7	5495819	5495917	0.348432	3.99393e-05	0.000341271	0.350289	2.59221e-05	0.000235791	0.350857	3.9591e-05	0.000350028	0.418986	5.72866e-05	0.00102251
MI0022721	hsa-mir-6874	7	5711840	5711910	0.0681798	0.690743	0.792052	0.0647172	0.701226	0.799229	0.0803638	0.640617	0.742676	0.00577256	0.9794	0.981475
MI0014172	hsa-mir-3146	7	19705358	19705436	0.305029	0.149139	0.277727	0.301028	0.159028	0.290048	0.315169	0.138368	0.263482	0.315881	0.213007	0.423015
MI0000253	hsa-mir-148a	7	25949919	25949986	-0.433054	0.00308012	0.0134898	-0.44178	0.00136951	0.00707954	-0.402544	0.00523831	0.020562	-0.486304	0.0100062	0.0498202
MI0001150	hsa-mir-196b	7	27169480	27169563	0.809276	5.52603e-06	7.26059e-05	0.800325	7.79218e-06	9.10049e-05	0.777016	1.03703e-05	0.000113495	0.858853	3.18412e-05	0.000640888
MI0003762	hsa-mir-550a-3	7	29680734	29680828	0.0891212	0.71433	0.807356	0.0903076	0.711847	0.806476	0.12913	0.593972	0.70768	0.0817668	0.752368	0.856916
MI0006399	hsa-mir-548n	7	34940760	34940834	-0.45242	0.032624	0.0907715	-0.483395	0.0186867	0.0564781	-0.455941	0.0324183	0.0904651	-0.57392	0.0408793	0.135216
MI0016600	hsa-mir-3943	7	43150895	43150994	-0.568644	0.0262252	0.0762068	-0.590619	0.0198912	0.0591731	-0.604688	0.017953	0.0546093	-0.831861	0.0125684	0.0591528
MI0022683	hsa-mir-6837	7	44051766	44051829	0.330866	0.143053	0.270248	0.339047	0.133222	0.254089	0.315307	0.164599	0.298296	0.10988	0.72443	0.836766
MI0022684	hsa-mir-6838	7	44073378	44073433	0.117172	0.326831	0.489988	0.121054	0.307377	0.464502	0.119138	0.321947	0.473658	0.203621	0.188534	0.39502
MI0017276	hsa-mir-4649	7	44110849	44110912	-0.257863	0.238175	0.387803	-0.290584	0.167239	0.301924	-0.288327	0.186571	0.331137	-0.627676	0.0170612	0.0750695
MI0017285	hsa-mir-4657	7	44881748	44881800	0.452922	0.0925309	0.198041	0.456781	0.0776106	0.172204	0.44203	0.102585	0.21472	0.399772	0.20152	0.411717
MI0022685	hsa-mir-6839	7	64679064	64679176	0.277548	0.223603	0.373066	0.275691	0.232626	0.379421	0.282636	0.218207	0.371934	0.150603	0.606918	0.762147
MI0003602	hsa-mir-590	7	74191198	74191294	-0.580599	6.35018e-07	1.22597e-05	-0.587304	5.68832e-07	9.78391e-06	-0.591696	4.27566e-07	7.49033e-06	-0.562431	0.000412525	0.00451077
MI0003674	hsa-mir-653	7	93482760	93482855	-0.281671	0.119342	0.239698	-0.279616	0.119758	0.235859	-0.319466	0.0738587	0.168735	-0.319644	0.14531	0.321927
MI0003124	hsa-mir-489	7	93483936	93484019	-0.0873216	0.666597	0.771849	-0.0854815	0.675414	0.779197	-0.122905	0.541532	0.666176	-0.194915	0.444854	0.647433
MI0015999	hsa-mir-3609	7	98881650	98881729	0.237199	0.586339	0.708471	0.201203	0.644538	0.749058	0.202836	0.64296	0.74448	0.584135	0.253382	0.467251
MI0000082	hsa-mir-25	7	100093560	100093643	0.646163	1.79864e-07	4.38527e-06	0.647641	2.13593e-07	4.4902e-06	0.642754	2.43657e-07	4.80208e-06	0.492353	0.00143803	0.0120387
MI0000095	hsa-mir-93	7	100093768	100093847	0.127711	0.109025	0.223727	0.126094	0.116011	0.230561	0.122623	0.125564	0.245928	0.0835912	0.371928	0.590342
MI0000734	hsa-mir-106b	7	100093993	100094074	0.125011	0.133126	0.255687	0.119434	0.143563	0.268933	0.106134	0.194445	0.343822	0.0545929	0.583342	0.747753
MI0017286	hsa-mir-4658	7	100156605	100156669	0.45598	0.0675213	0.160088	0.461519	0.0652472	0.155085	0.449482	0.0732801	0.167852	0.56409	0.0803902	0.221981
MI0022686	hsa-mir-6840	7	100356651	100356721	0.0341887	0.876255	0.922614	0.0262118	0.902795	0.936452	0.0231959	0.916321	0.948629	0.0454565	0.872154	0.935158
MI0022722	hsa-mir-6875	7	100868036	100868107	0.204988	0.34502	0.500709	0.228076	0.277892	0.433805	0.231766	0.285821	0.441809	0.466564	0.107847	0.269903
MI0017281	hsa-mir-4653	7	101159473	101159555	0.0996644	0.585688	0.708471	0.0887448	0.626714	0.736288	0.0860277	0.639354	0.742676	0.0288303	0.901187	0.951325
MI0017979	hsa-mir-5090	7	102465742	102465826	0.201766	0.322413	0.485673	0.20025	0.324103	0.478549	0.196596	0.337993	0.4889	0.0118431	0.963324	0.974665
MI0016818	hsa-mir-4467	7	102471469	102471531	0.306414	0.133249	0.255687	0.2963	0.131097	0.251049	0.332839	0.102857	0.21472	0.360513	0.163332	0.354386
MI0021277	hsa-mir-6132	7	117020211	117020319	-0.452098	0.0197971	0.0606085	-0.456868	0.0174649	0.0532961	-0.478369	0.0136304	0.0444389	-0.484225	0.0580299	0.174829
MI0003604	hsa-mir-592	7	127058088	127058184	-0.510522	0.059093	0.148161	-0.509801	0.0598199	0.146605	-0.534819	0.0488074	0.124452	-0.7381	0.0171875	0.0752747
MI0000252	hsa-mir-129-1	7	128207872	128207943	0.422739	0.109888	0.22485	0.441036	0.0981831	0.204452	0.429633	0.106451	0.219396	0.420988	0.227475	0.436493
MI0000272	hsa-mir-182	7	129770383	129770492	-0.302986	0.0731007	0.169493	-0.281278	0.0754663	0.169839	-0.297574	0.0801676	0.176585	-0.289382	0.143399	0.31844
MI0000098	hsa-mir-96	7	129774692	129774769	-0.282641	0.0750847	0.172823	-0.268192	0.0757633	0.169839	-0.283595	0.0760322	0.171946	-0.308432	0.0835062	0.228977
MI0000273	hsa-mir-183	7	129774905	129775014	-0.533812	0.00202573	0.00977724	-0.513853	0.00155039	0.00780142	-0.528455	0.00238365	0.0111079	-0.428923	0.0405021	0.134894
MI0000816	hsa-mir-335	7	130496111	130496204	-0.0199912	0.842855	0.90095	-0.0226795	0.821573	0.879195	-0.0162792	0.872515	0.916092	-0.0744071	0.603472	0.762
MI0000087	hsa-mir-29a	7	130876747	130876810	-0.645217	2.14128e-10	2.02565e-08	-0.659721	3.18674e-12	6.02932e-10	-0.659574	8.44412e-11	9.98517e-09	-0.635017	3.61447e-06	0.00012664
MI0000105	hsa-mir-29b-1	7	130877459	130877539	0.495455	0.000852456	0.00497792	0.494043	0.000950714	0.00525951	0.479793	0.00124692	0.00666435	0.450743	0.00357946	0.0252699
MI0016054	hsa-mir-3654	7	133034860	133034915	-0.171831	0.581319	0.706847	-0.201127	0.513725	0.649711	-0.186958	0.550769	0.674521	0.355746	0.265651	0.479592
MI0022221	hsa-mir-6509	7	135206994	135207078	0.490093	0.0182155	0.0570166	0.50105	0.0169501	0.052061	0.461925	0.0256729	0.0738192	0.527101	0.0453981	0.146517
MI0033423	hsa-mir-10399	7	139044100	139044157	0.0104237	0.936105	0.956324	0.0169597	0.892561	0.927871	-0.0141199	0.912729	0.947796	-0.0491882	0.755463	0.856916
MI0003760	hsa-mir-671	7	151238421	151238538	-0.13749	0.164185	0.299266	-0.128336	0.194109	0.334476	-0.12461	0.20673	0.356224	-0.103414	0.39177	0.607565
MI0016410	hsa-mir-3907	7	151433489	151433639	0.129761	0.569333	0.699373	0.140477	0.533563	0.663273	0.166173	0.464245	0.604215	0.410172	0.148258	0.326167
MI0000464	hsa-mir-153-2	7	157574336	157574422	-0.0762114	0.758143	0.844762	-0.0720175	0.76993	0.846924	-0.104878	0.672015	0.768714	-0.29645	0.36358	0.583485
MI0014174	hsa-mir-548v	8	17681578	17681657	-0.17854	0.406416	0.553193	-0.182145	0.401278	0.546988	-0.171539	0.427877	0.576752	-0.196229	0.480463	0.674359
MI0000542	hsa-mir-320a	8	22244966	22245037	0.491583	1.0599e-06	1.73851e-05	0.494058	1.15015e-06	1.84414e-05	0.50999	3.53948e-07	6.43913e-06	0.474495	0.000229829	0.00306223
MI0022723	hsa-mir-6876	8	25345402	25345474	0.478656	0.0251497	0.0738871	0.508016	0.00885425	0.031138	0.509204	0.0170606	0.0523835	0.647594	0.0151697	0.0689929
MI0022688	hsa-mir-6842	8	27433370	27433434	0.443777	0.00854406	0.0309681	0.454023	0.00701936	0.0256383	0.431953	0.010776	0.0370693	0.336792	0.115272	0.280327
MI0022689	hsa-mir-6843	8	27610601	27610751	0.136639	0.605746	0.719894	0.141204	0.588269	0.702654	0.144991	0.586236	0.702889	-0.0139968	0.964483	0.974665
MI0016014	hsa-mir-3622b	8	27701673	27701767	0.530336	0.0378264	0.103737	0.534101	0.037273	0.101032	0.551838	0.031376	0.0880762	0.39472	0.203032	0.413051
MI0016013	hsa-mir-3622a	8	27701677	27701759	0.653347	0.0166055	0.0525378	0.657338	0.015326	0.0484896	0.694749	0.0106675	0.0368301	0.418903	0.141327	0.31532
MI0014175	hsa-mir-3148	8	29957272	29957348	-0.00768778	0.971066	0.983542	-0.00255887	0.990352	0.994232	-0.0190613	0.928724	0.952899	-0.0874487	0.75316	0.856916
MI0002470	hsa-mir-486-1	8	41660441	41660508	1.08209	3.53583e-05	0.000318561	1.09659	3.04756e-05	0.000264494	1.05873	5.36535e-05	0.00045318	1.08249	0.0034634	0.0246645
MI0023622	hsa-mir-486-2	8	41660444	41660507	1.14237	3.88841e-06	5.4902e-05	1.13992	5.33299e-06	6.63817e-05	1.11768	6.34757e-06	7.41333e-05	0.944475	0.00305612	0.0227644
MI0016821	hsa-mir-4470	8	61714788	61714859	-0.0337439	0.860119	0.912189	-0.0272638	0.888132	0.925301	-0.0518186	0.787264	0.857021	-0.221781	0.390876	0.607432
MI0019281	hsa-mir-5681a	8	74548543	74548617	-0.296291	0.20772	0.354059	-0.271861	0.207463	0.349217	-0.27521	0.243204	0.394633	-0.345001	0.267258	0.481573
MI0019293	hsa-mir-5681b	8	74548550	74548609	-0.0841817	0.611797	0.72345	-0.0775328	0.641804	0.746798	-0.0910859	0.585146	0.702472	-0.00893544	0.966036	0.974665
MI0014176	hsa-mir-3149	8	76966768	76966850	-0.187067	0.377955	0.528913	-0.183094	0.390886	0.537468	-0.202714	0.341511	0.490242	-0.147835	0.631208	0.778264
MI0019316	hsa-mir-5708	8	80241389	80241473	0.301395	0.1171	0.237208	0.317795	0.095346	0.199552	0.287805	0.136142	0.260356	0.253502	0.360826	0.583485
MI0017289	hsa-mir-4661	8	91205485	91205559	0.516873	0.00779321	0.0287983	0.540806	0.00355315	0.0144883	0.543742	0.00509	0.0202317	0.591715	0.0217744	0.0876535
MI0016426	hsa-mir-3150b	8	95072911	95072996	1.72691	3.99652e-06	5.55986e-05	1.70833	5.05376e-06	6.54912e-05	1.7223	4.85529e-06	6.12414e-05	1.75231	0.00108157	0.00983814
MI0014177	hsa-mir-3150a	8	95072914	95072993	0.772429	0.00051373	0.0032837	0.766436	0.000673161	0.00398006	0.778005	0.000509052	0.00318916	0.712548	0.0159922	0.0716997
MI0031831	hsa-mir-9903	8	98393645	98393738	-0.255568	0.179781	0.319781	-0.260678	0.171179	0.306696	-0.280722	0.140427	0.26622	-0.201737	0.447264	0.649942
MI0003611	hsa-mir-599	8	99536636	99536730	0.35494	0.262333	0.41569	0.349956	0.267577	0.42188	0.322584	0.309154	0.460567	0.199608	0.64481	0.787547
MI0025241	hsa-mir-7705	8	100702968	100703024	-0.370036	0.0453475	0.121183	-0.37932	0.0374124	0.101048	-0.404931	0.0272591	0.0776719	-0.434951	0.0479094	0.150074
MI0019280	hsa-mir-5680	8	102125432	102125515	-0.0196399	0.925291	0.952476	-0.00840973	0.96836	0.982906	-0.0459535	0.826288	0.882245	0.00219616	0.993345	0.993345
MI0003612	hsa-mir-548a-3	8	104484369	104484465	-0.215394	0.290059	0.450569	-0.217568	0.281531	0.436603	-0.255939	0.204017	0.355432	-0.298266	0.245709	0.459369
MI0016000	hsa-mir-3610	8	116874728	116874800	-0.00425255	0.984748	0.991033	-0.00287465	0.989739	0.994232	-0.0250986	0.910414	0.946431	-0.289522	0.32198	0.545865
MI0022690	hsa-mir-6844	8	124508515	124508576	0.151821	0.452477	0.596992	0.14224	0.487134	0.626127	0.151468	0.456512	0.597318	0.278755	0.287988	0.50705
MI0017293	hsa-mir-4662b	8	124821978	124822058	-0.308152	0.0855004	0.18723	-0.3133	0.0801081	0.175537	-0.302727	0.0931166	0.199747	-0.275853	0.216821	0.423786
MI0017290	hsa-mir-4662a	8	124821985	124822051	-0.293709	0.069312	0.163514	-0.290812	0.069186	0.160024	-0.296226	0.068768	0.160629	-0.176095	0.421633	0.630727
MI0000441	hsa-mir-30b	8	134800520	134800607	-0.161403	0.13596	0.25931	-0.165111	0.128496	0.248583	-0.165672	0.128226	0.24908	-0.239822	0.0771157	0.216473
MI0000255	hsa-mir-30d	8	134804876	134804945	-0.158076	0.030931	0.0866361	-0.162478	0.0256427	0.0732869	-0.156638	0.0335913	0.0934628	-0.110146	0.264202	0.479592
MI0000809	hsa-mir-151a	8	140732564	140732653	0.0407682	0.577623	0.704198	0.0475695	0.515491	0.651074	0.053242	0.464445	0.604215	-0.00757362	0.934196	0.963613
MI0022691	hsa-mir-6845	8	143837756	143837816	0.347428	0.0569267	0.145548	0.341075	0.0647633	0.155043	0.351931	0.0553506	0.136715	0.243612	0.325266	0.547513
MI0022693	hsa-mir-6847	8	144079874	144079942	0.371167	0.0875044	0.190297	0.388151	0.0706526	0.162621	0.383289	0.0792953	0.176502	0.59598	0.031049	0.11297
MI0022963	hsa-mir-7112	8	144262673	144262737	-0.355083	0.0664535	0.15875	-0.355379	0.0674602	0.157893	-0.353199	0.0697094	0.162027	-0.180811	0.454172	0.653953
MI0022696	hsa-mir-6850	8	144791931	144791991	0.131134	0.552937	0.685554	0.14353	0.510274	0.64621	0.12417	0.576557	0.695693	0.332259	0.193304	0.399269
MI0000739	hsa-mir-101-2	9	4850297	4850375	-0.732926	2.0833e-05	0.000211915	-0.750606	6.41368e-06	7.68017e-05	-0.750251	1.41108e-05	0.00014832	-0.707843	0.000298623	0.00361128
MI0017295	hsa-mir-4665	9	6007826	6007904	0.0827258	0.713149	0.806984	0.0925167	0.681785	0.783053	0.0970304	0.667867	0.767682	0.241592	0.428531	0.634997
MI0014179	hsa-mir-3152	9	18573306	18573379	-0.532731	0.0194826	0.0598393	-0.550347	0.0161855	0.050533	-0.557021	0.0148124	0.0470834	-0.579369	0.045535	0.146517
MI0016825	hsa-mir-4473	9	20411148	20411238	-0.103639	0.297403	0.455255	-0.105987	0.287114	0.442377	-0.117806	0.235368	0.387	-0.0790593	0.539588	0.720974
MI0016826	hsa-mir-4474	9	20502265	20502342	-0.380624	0.0517217	0.134051	-0.384222	0.051671	0.131232	-0.370619	0.0594848	0.145033	-0.193907	0.47912	0.674254
MI0003126	hsa-mir-491	9	20716105	20716188	-0.354753	0.00363634	0.015473	-0.351225	0.0039896	0.0158578	-0.341168	0.00516686	0.020366	-0.19343	0.135242	0.308286
MI0000089	hsa-mir-31	9	21512115	21512185	0.20851	0.248151	0.399917	0.228153	0.198568	0.3403	0.216788	0.232601	0.385361	0.087973	0.609878	0.762147
MI0005542	hsa-mir-876	9	28863626	28863706	-0.998454	0.00250695	0.0117989	-0.999749	0.00126047	0.00666146	-0.985301	0.00301309	0.0131472	-1.0897	0.00835586	0.0449128
MI0005564	hsa-mir-873	9	28888879	28888955	-0.769003	0.028658	0.0814129	-0.765856	0.0234918	0.0681694	-0.734532	0.0369318	0.102156	-0.752985	0.092299	0.244313
MI0022697	hsa-mir-6851	9	33467869	33467935	0.093069	0.577449	0.704198	0.0911412	0.57693	0.693489	0.0924808	0.582358	0.700904	0.176148	0.416246	0.630727
MI0017297	hsa-mir-4667	9	35608094	35608159	0.735759	2.43207e-09	1.41241e-07	0.740098	3.24928e-09	1.6178e-07	0.752308	1.08539e-09	6.43694e-08	0.739473	1.30911e-06	6.88009e-05
MI0022698	hsa-mir-6852	9	35710676	35710741	0.0570642	0.798634	0.870637	0.0587126	0.79083	0.857739	0.0261003	0.906932	0.944887	0.202694	0.489495	0.67874
MI0022699	hsa-mir-6853	9	35732922	35732995	-0.131994	0.463626	0.605788	-0.127061	0.480668	0.621034	-0.111417	0.536414	0.661262	0.20037	0.391042	0.607432
MI0000284	hsa-mir-204	9	70809975	70810084	-0.37744	0.189667	0.332885	-0.353735	0.16559	0.299518	-0.347215	0.228239	0.3808	-0.388403	0.316939	0.54029
MI0000263	hsa-mir-7-1	9	83969748	83969857	-0.0988467	0.314659	0.477797	-0.104435	0.287124	0.442377	-0.099625	0.314065	0.464953	-0.197563	0.102344	0.260262
MI0016051	hsa-mir-3651	9	92292458	92292547	0.507568	0.0763481	0.17488	0.484558	0.0925665	0.195029	0.494629	0.0858512	0.186702	0.651725	0.0870667	0.233992
MI0000060	hsa-let-7a-1	9	94175957	94176036	-0.2636	0.00348075	0.0151045	-0.261307	0.00240267	0.0106211	-0.265202	0.00349697	0.0149015	-0.199405	0.061941	0.183113
MI0000067	hsa-let-7f-1	9	94176347	94176433	-0.178276	0.0932736	0.198732	-0.175189	0.0816536	0.177573	-0.1777	0.0965102	0.204652	-0.209824	0.112988	0.277345
MI0000065	hsa-let-7d	9	94178834	94178920	0.039962	0.60203	0.718443	0.0447941	0.540135	0.666982	0.0492383	0.520688	0.648974	0.111582	0.241684	0.455522
MI0011285	hsa-mir-2278	9	94809962	94810057	0.0145384	0.929586	0.953445	0.00511633	0.975194	0.983512	-0.00850418	0.958692	0.972898	0.154064	0.401041	0.616886
MI0000439	hsa-mir-23b	9	95085208	95085304	-0.266673	0.0140434	0.0464688	-0.265348	0.0135593	0.0439283	-0.25244	0.0198231	0.0597218	-0.24447	0.0758293	0.214133
MI0000440	hsa-mir-27b	9	95085445	95085541	-0.606153	5.57242e-11	7.53072e-09	-0.607481	3.34697e-11	3.95779e-09	-0.597515	1.06485e-10	1.11928e-08	-0.551327	2.18799e-05	0.000470418
MI0014181	hsa-mir-3074	9	95086014	95086094	-0.149192	0.371387	0.522039	-0.148124	0.382311	0.531081	-0.159096	0.343014	0.491654	-0.22663	0.214002	0.423015
MI0000080	hsa-mir-24-1	9	95086021	95086088	-0.263277	0.00189463	0.00938389	-0.270345	0.00127896	0.00672166	-0.262569	0.00208327	0.0102112	-0.19744	0.0317881	0.115217
MI0022700	hsa-mir-6854	9	98229149	98229217	0.0333755	0.877397	0.922614	0.0110286	0.958841	0.98167	0.0135975	0.950031	0.966376	-0.121591	0.658182	0.796215
MI0000090	hsa-mir-32	9	109046229	109046298	-0.340937	0.000746908	0.00444387	-0.345683	0.000712892	0.00416294	-0.346702	0.000651058	0.00391774	-0.439939	0.00139395	0.0117739
MI0025238	hsa-mir-7702	9	111271156	111271214	0.212747	0.253969	0.405836	0.214665	0.257741	0.411863	0.214728	0.252704	0.407254	0.191858	0.436272	0.64086
MI0017298	hsa-mir-4668	9	111932100	111932169	0.32549	0.132806	0.255687	0.312685	0.150539	0.279235	0.288113	0.180122	0.32333	0.216628	0.449658	0.652418
MI0003513	hsa-mir-455	9	114209434	114209529	0.10707	0.406122	0.553193	0.102351	0.432748	0.57256	0.109417	0.39899	0.548611	0.156919	0.363085	0.583485
MI0003613	hsa-mir-600	9	123111546	123111643	0.139836	0.427081	0.572264	0.144887	0.414031	0.561843	0.119637	0.497079	0.628314	0.125366	0.576114	0.746168
MI0000269	hsa-mir-181a-2	9	124692442	124692551	0.237534	0.125056	0.248015	0.230497	0.122826	0.239916	0.252559	0.10392	0.215116	0.313806	0.0633333	0.186066
MI0000683	hsa-mir-181b-2	9	124693710	124693798	-0.0288038	0.783872	0.863263	-0.031135	0.762002	0.844091	-0.0210997	0.841425	0.893365	0.0828582	0.473985	0.670985
MI0017303	hsa-mir-4672	9	127869415	127869495	-0.335972	0.118739	0.239698	-0.328842	0.118987	0.234993	-0.337102	0.119943	0.238813	-0.211384	0.461968	0.662155
MI0000282	hsa-mir-199b	9	128244721	128244830	-0.945276	0.00496939	0.0196924	-0.964506	0.00341165	0.0139715	-1.0199	0.00212795	0.0103765	-1.38405	0.000397589	0.00442493
MI0014182	hsa-mir-3154	9	128244947	128245030	0.309176	0.157835	0.290489	0.301004	0.162703	0.294936	0.310145	0.159288	0.290901	0.172298	0.556291	0.733963
MI0017299	hsa-mir-219b	9	128392621	128392708	0.174802	0.23973	0.389664	0.168544	0.261804	0.416947	0.165736	0.267263	0.422088	0.221465	0.219072	0.426423
MI0022701	hsa-mir-6855	9	129869605	129869671	0.172682	0.395146	0.543326	0.152362	0.448736	0.588604	0.169479	0.40701	0.558017	0.250539	0.325053	0.547513
MI0019283	hsa-mir-548aw	9	132945707	132945771	-0.463839	0.00354528	0.0153143	-0.47493	0.00202592	0.00934886	-0.48307	0.00241897	0.0111627	-0.509638	0.01094	0.0528029
MI0022724	hsa-mir-6877	9	133051996	133052059	0.547668	0.00319144	0.0139129	0.550514	0.00303454	0.0127586	0.568789	0.00223837	0.0107259	0.47841	0.0652265	0.189859
MI0000471	hsa-mir-126	9	136670602	136670686	-0.601306	7.22201e-07	1.3664e-05	-0.595068	4.2194e-07	7.39176e-06	-0.613547	4.67613e-07	8.04295e-06	-0.463205	0.00166139	0.0134331
MI0022557	hsa-mir-6722	9	136746893	136746970	-0.0355581	0.890647	0.930997	-0.0524966	0.827338	0.884364	-0.0294895	0.909796	0.946431	0.139997	0.649188	0.789372
MI0016838	hsa-mir-4479	9	136886733	136886803	-0.27435	0.233324	0.382504	-0.284414	0.215918	0.358348	-0.272855	0.238963	0.391784	-0.327457	0.261558	0.477917
MI0022965	hsa-mir-7114	9	137450026	137450086	0.34019	0.110258	0.22485	0.332547	0.123001	0.239916	0.373449	0.0785625	0.176058	0.562756	0.0467558	0.148427
MI0019306	hsa-mir-5699	10	641689	641778	-0.0571488	0.707635	0.802665	-0.0633877	0.679855	0.782412	-0.0670461	0.661494	0.762208	0.0341918	0.867219	0.933321
MI0014183	hsa-mir-3155a	10	6152196	6152277	-0.0211425	0.909382	0.943285	-0.0259643	0.887948	0.925301	-0.012364	0.94723	0.965603	0.0276159	0.909122	0.954527
MI0003127	hsa-mir-511	10	17845107	17845193	0.286494	0.163374	0.298362	0.287084	0.13141	0.251139	0.244702	0.227947	0.3808	0.0778605	0.773598	0.86924
MI0003616	hsa-mir-603	10	24275685	24275781	-0.0915544	0.625816	0.735431	-0.0987193	0.601384	0.712026	-0.111295	0.554107	0.675496	-0.0714027	0.752143	0.856916
MI0016001	hsa-mir-3611	10	35079598	35079680	-0.426938	3.02314e-05	0.000288878	-0.43413	1.98283e-05	0.000185719	-0.433644	2.50329e-05	0.000232168	-0.436447	0.0018407	0.0145109
MI0017315	hsa-mir-4683	10	35641172	35641252	-0.22926	0.152011	0.281414	-0.206152	0.159128	0.290048	-0.204211	0.199765	0.351259	-0.263893	0.21587	0.423106
MI0003618	hsa-mir-605	10	51299573	51299655	-0.32587	0.0857292	0.187298	-0.304462	0.0675878	0.157893	-0.310233	0.102951	0.21472	-0.218949	0.373876	0.59244
MI0016432	hsa-mir-3924	10	57304479	57304559	-0.660685	0.0157784	0.0505846	-0.641873	0.0172736	0.052883	-0.652311	0.0178215	0.0543843	-0.546784	0.118128	0.282909
MI0003780	hsa-mir-1296	10	63372957	63373048	0.152676	0.166093	0.301581	0.142551	0.195468	0.335594	0.159596	0.149811	0.277885	0.108607	0.378141	0.59521
MI0023612	hsa-mir-7152	10	71790747	71790800	0.362376	0.0584364	0.147415	0.363155	0.0623738	0.15148	0.371323	0.0538908	0.135214	0.346924	0.139057	0.312555
MI0017307	hsa-mir-4676	10	72721029	72721100	0.757654	0.000580325	0.00361176	0.745881	0.000599072	0.00364386	0.751593	0.000691098	0.00408612	0.836888	0.00464646	0.0316227
MI0000826	hsa-mir-346	10	86264694	86264788	0.292466	0.124125	0.246685	0.291662	0.126518	0.245258	0.319831	0.0920593	0.197927	0.356483	0.130767	0.303199
MI0000114	hsa-mir-107	10	89592747	89592827	0.175558	0.0898831	0.194131	0.176632	0.0801606	0.175537	0.178376	0.0868566	0.188024	0.284533	0.0394018	0.133599
MI0014185	hsa-mir-3157	10	96064315	96064399	-0.0440595	0.576214	0.704198	-0.0446296	0.57469	0.692556	-0.0474748	0.549362	0.674055	0.00999366	0.9289	0.963012
MI0003620	hsa-mir-607	10	96828669	96828764	0.176424	0.35986	0.513905	0.170554	0.378432	0.528799	0.150983	0.432623	0.580818	0.196765	0.429633	0.635051
MI0039500	hsa-mir-3085	10	97875813	97875897	-0.842294	0.000467908	0.00307389	-0.84977	0.000502124	0.00320952	-0.872878	0.000291437	0.00205746	-0.602535	0.0491996	0.153607
MI0006349	hsa-mir-1287	10	98395218	98395307	0.190451	0.0291213	0.0824812	0.197299	0.0190876	0.0573234	0.195402	0.0260029	0.0745418	0.262748	0.0197552	0.0816089
MI0017317	hsa-mir-4685	10	98431292	98431360	0.786444	0.000772915	0.00456986	0.780809	0.0010279	0.00565343	0.78431	0.000862664	0.0049761	0.790922	0.0111032	0.0533178
MI0022219	hsa-mir-6507	10	98924499	98924568	-0.440844	0.0844709	0.185405	-0.449562	0.0718504	0.16418	-0.426838	0.0964775	0.204652	0.0346036	0.911366	0.954562
MI0014186	hsa-mir-3158-1	10	101601417	101601497	0.180494	0.287653	0.447566	0.179051	0.296784	0.454716	0.178527	0.296085	0.451041	0.231249	0.278137	0.495513
MI0014187	hsa-mir-3158-2	10	101601417	101601497	-0.173535	0.392067	0.539877	-0.17448	0.379497	0.529504	-0.161283	0.428601	0.576752	0.032703	0.90138	0.951325
MI0003129	hsa-mir-146b	10	102436512	102436584	-0.404382	0.0580416	0.146811	-0.416248	0.0388031	0.104283	-0.392791	0.0669664	0.156808	-0.220502	0.379991	0.597128
MI0006444	hsa-mir-1307	10	103394253	103394401	0.0468376	0.685292	0.786755	0.0558252	0.627324	0.736288	0.0586601	0.612545	0.718943	0.109591	0.42371	0.630727
MI0003622	hsa-mir-609	10	104218789	104218883	-0.324804	0.0841696	0.185405	-0.331007	0.0799447	0.175537	-0.326135	0.084954	0.185604	-0.376571	0.141692	0.31539
MI0016843	hsa-mir-4482	10	104268336	104268405	0.0980193	0.674757	0.77939	0.0944839	0.685677	0.786243	0.0690413	0.767491	0.844241	0.166166	0.580496	0.747122
MI0017312	hsa-mir-4680	10	110898090	110898155	-0.310851	0.350663	0.504144	-0.33375	0.313036	0.471548	-0.342169	0.305723	0.457617	-0.241978	0.490779	0.67874
MI0006344	hsa-mir-548e	10	110988926	110989013	0.190527	0.148538	0.277153	0.187424	0.15599	0.285981	0.160442	0.215605	0.368829	0.161485	0.381128	0.597923
MI0022548	hsa-mir-6715a	10	112299612	112299690	-0.55796	0.0984334	0.207881	-0.51182	0.0513092	0.130832	-0.503133	0.133899	0.256933	-0.555106	0.189576	0.39502
MI0010629	hsa-mir-2110	10	114174105	114174179	0.772516	1.00279e-09	6.776e-08	0.777804	1.02529e-09	6.92802e-08	0.793566	3.07587e-10	2.23828e-08	0.787076	1.08051e-06	6.0678e-05
MI0016598	hsa-mir-3941	10	122416965	122417067	-0.176365	0.388595	0.538835	-0.166829	0.417983	0.562463	-0.176744	0.390716	0.539587	-0.177724	0.495685	0.683554
MI0016845	hsa-mir-4484	10	125819740	125819822	0.261372	0.0788989	0.17771	0.269455	0.0712932	0.163301	0.265146	0.0765576	0.172437	0.0974851	0.582289	0.747415
MI0015825	hsa-mir-378c	10	130962588	130962668	0.210028	0.246667	0.398203	0.206694	0.246001	0.397128	0.23433	0.195813	0.345596	0.219376	0.377312	0.595135
MI0003130	hsa-mir-202	10	133247511	133247620	0.182776	0.593859	0.712932	0.204183	0.553963	0.673476	0.144843	0.672931	0.768832	0.077023	0.856561	0.928254
MI0016601	hsa-mir-3944	10	133371556	133371663	-0.00198672	0.99295	0.995	0.00711555	0.97493	0.983512	-0.0105933	0.962646	0.97293	-0.0604206	0.833651	0.914888
MI0022588	hsa-mir-6743	11	209336	209406	0.15977	0.437927	0.581853	0.150823	0.467913	0.608866	0.152491	0.461771	0.602531	0.125485	0.633986	0.77872
MI0002467	hsa-mir-483	11	2134134	2134209	0.584664	0.0472047	0.124471	0.555443	0.051183	0.130832	0.536926	0.0667418	0.156808	0.481326	0.190023	0.395081
MI0017319	hsa-mir-4687	11	3856062	3856141	0.841174	2.68387e-05	0.000264473	0.846955	2.93524e-05	0.000257105	0.84143	3.00631e-05	0.000268299	0.98872	0.000272322	0.00349587
MI0016846	hsa-mir-4485	11	10508270	10508326	0.0597383	0.863967	0.913537	0.0170568	0.960464	0.982192	0.0327559	0.92545	0.951604	0.465925	0.249145	0.463387
MI0017320	hsa-mir-1343	11	34941837	34941920	0.108089	0.564572	0.69633	0.127171	0.491936	0.630022	0.141514	0.447512	0.588799	0.151079	0.518022	0.700492
MI0003933	hsa-mir-670	11	43559656	43559753	0.257614	0.234561	0.383238	0.249821	0.252385	0.405359	0.253572	0.244999	0.396865	0.302089	0.279898	0.497713
MI0000473	hsa-mir-129-2	11	43581394	43581483	0.911404	0.00987322	0.0352455	0.915858	0.0091001	0.0315337	0.911662	0.0103448	0.0359615	1.20596	0.00346763	0.0246645
MI0017321	hsa-mir-4688	11	46376402	46376484	-0.0464785	0.797337	0.870637	-0.0482612	0.793598	0.858486	-0.0579044	0.75022	0.829695	-0.143458	0.568534	0.743438
MI0019138	hsa-mir-5582	11	46753125	46753192	-0.905269	3.51299e-05	0.000318561	-0.893819	3.90903e-05	0.00032156	-0.935691	1.88698e-05	0.000180325	-0.973627	0.00130051	0.0110837
MI0022590	hsa-mir-6745	11	47179611	47179737	-0.160283	0.494272	0.633441	-0.180247	0.439675	0.579294	-0.160508	0.496524	0.628314	-0.15583	0.58127	0.747122
MI0014191	hsa-mir-3161	11	48096782	48096858	-0.0518171	0.814097	0.882172	-0.0653841	0.766779	0.844788	-0.0516389	0.815927	0.875648	-0.0253188	0.928933	0.963012
MI0000448	hsa-mir-130a	11	57641198	57641286	-0.260539	0.0042497	0.0174035	-0.263858	0.00365135	0.0147614	-0.249024	0.00620047	0.0236249	-0.2204	0.0355683	0.125084
MI0022215	hsa-mir-6503	11	60209071	60209156	0.275321	0.233707	0.382504	0.269721	0.239412	0.38848	0.205329	0.35709	0.503439	0.197594	0.522966	0.704738
MI0003624	hsa-mir-611	11	61792495	61792561	0.10953	0.628037	0.73707	0.122506	0.584032	0.70072	0.120487	0.59615	0.709381	0.16433	0.596891	0.757806
MI0008329	hsa-mir-1908	11	61815161	61815240	0.441297	0.0889712	0.192851	0.432691	0.0947922	0.198832	0.463922	0.0748465	0.170204	0.488581	0.152481	0.333133
MI0022591	hsa-mir-6746	11	61878216	61878278	0.215016	0.253638	0.405836	0.203801	0.270491	0.425057	0.225047	0.23476	0.387	0.23874	0.314269	0.538584
MI0022592	hsa-mir-6747	11	62567011	62567071	0.898124	2.77725e-06	4.10512e-05	0.893249	3.87081e-06	5.30693e-05	0.89612	3.36404e-06	4.74982e-05	1.01857	3.19937e-06	0.000126108
MI0022593	hsa-mir-6748	11	62789815	62789885	0.241207	0.253505	0.405836	0.228829	0.277742	0.433805	0.236293	0.266313	0.421291	0.188494	0.51093	0.695412
MI0022226	hsa-mir-6514	11	62792702	62792771	0.33166	0.00620488	0.0234793	0.319352	0.00671447	0.0247155	0.347838	0.00409514	0.016917	0.334262	0.04061	0.134894
MI0023615	hsa-mir-7155	11	64341849	64341904	0.322908	0.172149	0.311383	0.333217	0.15333	0.282748	0.345016	0.145895	0.271687	0.41287	0.172993	0.369488
MI0006327	hsa-mir-1237	11	64368602	64368703	0.627038	0.0103636	0.036719	0.616696	0.012645	0.0415354	0.621787	0.011527	0.0389448	0.597853	0.0677605	0.196029
MI0033416	hsa-mir-10392	11	64878523	64878609	0.847883	0.00255052	0.0118857	0.849055	0.00284852	0.0121383	0.806145	0.00395281	0.0165458	0.944102	0.00982103	0.0494186
MI0000234	hsa-mir-192	11	64891137	64891246	0.00168379	0.987356	0.991745	-0.00873109	0.931933	0.960358	0.0111696	0.91654	0.948629	-0.0228486	0.86399	0.932641
MI0000732	hsa-mir-194-2	11	64891355	64891439	-0.274093	0.00294552	0.013082	-0.285867	0.00140855	0.00724179	-0.268849	0.00369518	0.0156055	-0.304876	0.00497646	0.0324671
MI0022595	hsa-mir-6750	11	64898363	64898437	0.14902	0.496843	0.633441	0.138908	0.525059	0.657889	0.112337	0.606317	0.713402	0.184685	0.487425	0.678518
MI0022726	hsa-mir-6879	11	65018505	65018570	0.52511	0.021213	0.0637431	0.534862	0.0206275	0.0609801	0.550377	0.015939	0.0502608	0.644205	0.0348701	0.12368
MI0022596	hsa-mir-6751	11	65129916	65129978	-0.132619	0.536563	0.672302	-0.131455	0.544124	0.667524	-0.138135	0.522415	0.650269	-0.164014	0.561292	0.7385
MI0003625	hsa-mir-612	11	65444458	65444557	-0.30274	0.417286	0.564739	-0.32818	0.380729	0.529661	-0.339726	0.36393	0.511498	0.15768	0.688626	0.815319
MI0017323	hsa-mir-4690	11	65636310	65636369	-0.208117	0.347418	0.501766	-0.218667	0.319742	0.47559	-0.229479	0.301541	0.456102	-0.162979	0.572541	0.745276
MI0016850	hsa-mir-4489	11	65649192	65649253	0.20567	0.284826	0.443896	0.201845	0.302489	0.459317	0.183087	0.341129	0.490242	0.0176653	0.944931	0.968741
MI0014193	hsa-mir-3163	11	66934434	66934506	0.203039	0.33151	0.493872	0.194095	0.353517	0.506708	0.190335	0.36497	0.511498	0.36397	0.213859	0.423015
MI0022707	hsa-mir-6860	11	67045643	67045708	0.279268	0.266929	0.422265	0.275945	0.264465	0.420477	0.268645	0.288294	0.444179	0.201152	0.563233	0.740025
MI0022597	hsa-mir-6752	11	67490245	67490315	0.224438	0.319786	0.482485	0.205773	0.361025	0.513579	0.272556	0.220968	0.374617	0.375276	0.223946	0.432354
MI0022964	hsa-mir-7113	11	68032864	68032922	0.394654	0.0420245	0.113261	0.389243	0.0456939	0.120408	0.406063	0.0374607	0.10278	0.42091	0.0971727	0.25185
MI0014194	hsa-mir-3164	11	69083176	69083258	0.349131	0.0796796	0.178196	0.349848	0.0777282	0.172204	0.331843	0.0967014	0.204652	0.407693	0.11441	0.278949
MI0016065	hsa-mir-3664	11	70872270	70872368	-0.468432	0.00283816	0.0127147	-0.449343	0.00191211	0.00904428	-0.449207	0.0041619	0.0171181	-0.490082	0.0235412	0.0934392
MI0022599	hsa-mir-6754	11	71473503	71473568	-0.0970278	0.596026	0.713722	-0.112611	0.535237	0.66448	-0.111471	0.544124	0.668495	-0.15936	0.474496	0.670985
MI0014195	hsa-mir-3165	11	72072228	72072302	0.206504	0.354882	0.509435	0.200447	0.368542	0.520357	0.1927	0.390224	0.539587	0.29321	0.316519	0.54029
MI0000261	hsa-mir-139	11	72615063	72615130	0.189575	0.233069	0.382504	0.207104	0.174427	0.310749	0.197213	0.217433	0.371284	0.423684	0.0469809	0.148642
MI0016851	hsa-mir-548al	11	74399237	74399333	0.205858	0.360031	0.513905	0.196986	0.383973	0.532366	0.185635	0.410474	0.560807	0.0836423	0.772554	0.86924
MI0000808	hsa-mir-326	11	75335092	75335186	0.690318	1.63359e-05	0.000173638	0.687235	1.94622e-05	0.000184112	0.678849	2.3956e-05	0.000226624	0.589087	0.00325688	0.0237
MI0005543	hsa-mir-708	11	79402022	79402109	-0.370332	0.00924283	0.0331201	-0.382084	0.00512305	0.0198623	-0.381008	0.00768839	0.0281907	-0.444041	0.00961567	0.0487756
MI0019133	hsa-mir-5579	11	79422169	79422226	-0.312029	0.138042	0.262753	-0.326325	0.116866	0.231656	-0.325452	0.123797	0.242971	-0.363661	0.209119	0.418238
MI0022600	hsa-mir-6755	11	86278333	86278398	-0.599703	0.00722912	0.0269242	-0.601331	0.00724071	0.0263451	-0.625592	0.0051488	0.020366	-0.484915	0.116842	0.282909
MI0014196	hsa-mir-3166	11	88176502	88176593	-0.383821	0.0791702	0.177868	-0.382711	0.0811946	0.176982	-0.403382	0.0660021	0.156808	-0.30251	0.269616	0.484898
MI0006371	hsa-mir-1304	11	93733674	93733764	0.572737	0.000161905	0.00122529	0.572195	0.000183812	0.00136918	0.541557	0.000295166	0.00206511	0.338915	0.0508188	0.157622
MI0006361	hsa-mir-548l	11	94466495	94466580	0.118358	0.569997	0.699373	0.109708	0.598291	0.710142	0.0794232	0.700455	0.790729	0.0408098	0.881256	0.940659
MI0014197	hsa-mir-1260b	11	96341438	96341526	0.606729	0.000574219	0.00359743	0.600957	0.000617926	0.00369973	0.635305	0.000296886	0.00206511	0.793768	0.00127588	0.0110732
MI0016427	hsa-mir-3920	11	101519820	101519905	-0.190214	0.339398	0.497014	-0.190319	0.336723	0.488559	-0.214639	0.2812	0.438246	-0.0265802	0.920438	0.959032
MI0000742	hsa-mir-34b	11	111512938	111513021	0.13504	0.563076	0.695392	0.117722	0.609912	0.72032	0.0664982	0.768513	0.844383	-0.051049	0.838982	0.918237
MI0000743	hsa-mir-34c	11	111513439	111513515	0.000154521	0.999432	0.999432	-0.00924068	0.965401	0.982289	-0.0584684	0.782051	0.854295	-0.100202	0.703997	0.824465
MI0022550	hsa-mir-6716	11	118644000	118644079	0.626434	0.00199993	0.00974983	0.63362	0.00169741	0.00840708	0.614692	0.00253907	0.0115479	0.505088	0.0517766	0.159546
MI0016854	hsa-mir-4492	11	118910708	118910787	0.189433	0.329173	0.49194	0.200611	0.293531	0.450779	0.200614	0.304013	0.456502	0.134889	0.607017	0.762147
MI0022601	hsa-mir-6756	11	119312950	119313012	0.0557936	0.775407	0.856934	0.055871	0.776695	0.851395	0.064991	0.741059	0.823785	0.0424563	0.87288	0.935158
MI0000446	hsa-mir-125b-1	11	122099757	122099844	0.134647	0.173206	0.3121	0.125837	0.181503	0.319441	0.141841	0.153246	0.283007	0.144462	0.29411	0.515238
MI0000061	hsa-let-7a-2	11	122146522	122146593	-0.182959	0.0406253	0.110436	-0.177403	0.0263895	0.0751942	-0.184019	0.0407905	0.109314	-0.145134	0.168504	0.363109
MI0033673	hsa-mir-10526	11	122152103	122152156	-0.0414741	0.858054	0.911021	-0.0439206	0.84531	0.898498	-0.0713066	0.758328	0.837081	-0.186493	0.543755	0.724495
MI0000102	hsa-mir-100	11	122152229	122152308	-0.381228	0.00265766	0.0122046	-0.37569	0.00259581	0.0113163	-0.375695	0.00322428	0.0138644	-0.520474	0.000324947	0.00379506
MI0017330	hsa-mir-4697	11	133898504	133898581	-0.208177	0.300191	0.458773	-0.2079	0.302231	0.459317	-0.208856	0.301818	0.456102	-0.0178269	0.943214	0.968741
MI0000650	hsa-mir-200c	12	6963699	6963766	0.0484105	0.685243	0.786755	0.0400448	0.737248	0.825368	0.0584788	0.625659	0.732021	0.0185995	0.905243	0.95257
MI0000457	hsa-mir-141	12	6964097	6964191	-1.01273	7.44666e-15	1.76114e-12	-1.02317	3.63353e-15	8.59331e-13	-1.0095	1.24558e-14	2.94579e-12	-0.953901	8.66587e-09	1.63958e-06
MI0025521	hsa-mir-7851	12	42323700	42323859	0.343988	0.129106	0.25339	0.33932	0.135805	0.257974	0.358771	0.115282	0.23228	0.524201	0.0767154	0.21599
MI0017331	hsa-mir-4698	12	47187812	47187891	0.0555746	0.777684	0.858447	0.0615028	0.752775	0.838671	0.0913109	0.640125	0.742676	0.112362	0.661078	0.797128
MI0022217	hsa-mir-6505	12	48132797	48132867	0.103805	0.484509	0.625301	0.117234	0.420907	0.563992	0.117963	0.428268	0.576752	0.103621	0.603111	0.762
MI0006353	hsa-mir-1291	12	48654444	48654530	-0.416542	0.02671	0.077271	-0.415605	0.0272608	0.0772089	-0.416692	0.027666	0.0783595	-0.103968	0.651592	0.791279
MI0017334	hsa-mir-4701	12	48771975	48772037	0.281914	0.203297	0.349671	0.27698	0.216299	0.358352	0.273259	0.220186	0.37396	0.833298	0.0033891	0.024474
MI0006355	hsa-mir-1293	12	50234142	50234212	0.265524	0.193063	0.33697	0.251606	0.221078	0.364071	0.25944	0.206226	0.356224	0.290126	0.276358	0.493273
MI0031826	hsa-mir-9898	12	52898889	52898984	0.242179	0.291652	0.451563	0.23266	0.30731	0.464502	0.227433	0.324257	0.475577	0.418946	0.152251	0.333133
MI0022602	hsa-mir-6757	12	53056944	53057012	0.284875	0.104521	0.21785	0.284731	0.101301	0.208782	0.294813	0.0947687	0.201917	0.3831	0.121084	0.287803
MI0000279	hsa-mir-196a-2	12	53991738	53991847	3.92252	1.30583e-28	1.23532e-25	3.88539	1.63196e-28	1.54383e-25	3.88809	3.23443e-28	3.05977e-25	3.48444	3.48159e-15	3.29359e-12
MI0003628	hsa-mir-615	12	54033950	54034045	2.3048	6.18024e-21	2.92325e-18	2.28065	2.35019e-21	1.11164e-18	2.28293	1.44244e-20	6.82275e-18	2.09245	7.98812e-15	3.77838e-12
MI0000811	hsa-mir-148b	12	54337216	54337314	-0.130954	0.0724373	0.168866	-0.125526	0.0771497	0.171726	-0.123797	0.0900599	0.19407	-0.0956254	0.256088	0.471321
MI0006318	hsa-mir-1228	12	57194504	57194576	-0.313658	0.210004	0.355391	-0.304498	0.221148	0.364071	-0.332909	0.185253	0.330658	-0.357516	0.215764	0.423106
MI0022603	hsa-mir-6758	12	57512688	57512750	0.427053	0.0412214	0.111735	0.415751	0.0466149	0.121823	0.421789	0.0450949	0.11752	0.545048	0.0461545	0.148007
MI0003629	hsa-mir-616	12	57519163	57519259	0.697792	0.00156968	0.00829562	0.688549	0.00147369	0.00753573	0.701086	0.00160161	0.00805917	1.03281	7.36927e-05	0.00127704
MI0000750	hsa-mir-26a-2	12	57824609	57824692	-0.156094	0.0182622	0.0570166	-0.164337	0.0101754	0.0347508	-0.164101	0.0131814	0.0431473	-0.194252	0.0279768	0.105442
MI0021259	hsa-mir-6125	12	62260359	62260454	0.623131	0.00421079	0.0173192	0.634129	0.00384551	0.0154146	0.650585	0.00282604	0.0126105	0.647671	0.0211051	0.0856884
MI0000434	hsa-let-7i	12	62603686	62603769	0.0980859	0.435867	0.57993	0.115999	0.323617	0.478549	0.094364	0.456263	0.597318	0.137522	0.407918	0.622404
MI0033674	hsa-mir-10527	12	63823663	63823727	0.583566	6.7196e-06	8.59019e-05	0.588387	7.95592e-06	9.13004e-05	0.577877	9.15189e-06	0.000103068	0.619529	1.72782e-07	2.04315e-05
MI0022214	hsa-mir-6502	12	66251082	66251157	-0.0225879	0.914927	0.944892	-0.0320245	0.879863	0.919725	-0.086547	0.671687	0.768714	0.00260483	0.992173	0.993223
MI0016417	hsa-mir-3913-1	12	69584722	69584823	-0.181946	0.368774	0.519912	-0.197867	0.329567	0.481871	-0.210734	0.296975	0.451669	-0.203011	0.476268	0.67146
MI0006434	hsa-mir-1252	12	79419257	79419321	-0.318916	0.167666	0.303854	-0.343687	0.122043	0.239032	-0.364863	0.110825	0.224979	-0.363619	0.221666	0.429286
MI0003632	hsa-mir-618	12	80935736	80935833	0.496537	0.0138455	0.0464688	0.491256	0.0160231	0.0503584	0.530896	0.00817798	0.0295281	0.375185	0.127332	0.298158
MI0017332	hsa-mir-4699	12	81158388	81158461	-0.279739	0.186713	0.329385	-0.283593	0.180787	0.319075	-0.281843	0.186322	0.331137	-0.27174	0.332831	0.553999
MI0039499	hsa-mir-3059	12	86745068	86745149	-0.481636	0.113722	0.231357	-0.484893	0.104549	0.212696	-0.485838	0.112964	0.228831	-0.540709	0.16932	0.364039
MI0025514	hsa-mir-7844	12	94571231	94571352	-0.0839668	0.757917	0.844762	-0.103523	0.696338	0.795574	-0.0921759	0.736691	0.82177	0.148037	0.66297	0.797925
MI0000812	hsa-mir-331	12	95308420	95308513	0.0158426	0.84249	0.90095	0.0158676	0.842755	0.89679	0.0217545	0.785855	0.856473	0.0432989	0.660009	0.797128
MI0016086	hsa-mir-3685	12	95309923	95309984	-0.312564	0.0771251	0.176233	-0.309019	0.0847544	0.182637	-0.313193	0.0784921	0.176058	-0.37318	0.0859138	0.232213
MI0006386	hsa-mir-1251	12	97491909	97491978	-0.575131	0.000500536	0.00322114	-0.560532	0.000456871	0.00302238	-0.55603	0.000760282	0.00446725	-0.476065	0.0191105	0.0796411
MI0000453	hsa-mir-135a-2	12	97563812	97563911	-0.173981	0.160269	0.294398	-0.167016	0.170637	0.306696	-0.153035	0.213682	0.366866	-0.0774437	0.643343	0.787326
MI0016857	hsa-mir-4495	12	97939056	97939121	-0.248753	0.421048	0.568472	-0.220317	0.461528	0.601385	-0.17809	0.557814	0.677712	-0.112256	0.764312	0.863846
MI0016052	hsa-mir-3652	12	103930425	103930555	0.00484713	0.979242	0.989704	0.00206967	0.991079	0.994232	0.0590239	0.743647	0.825692	-0.0179302	0.940493	0.967072
MI0016429	hsa-mir-3922	12	104591633	104591716	0.42036	0.0531756	0.136696	0.41499	0.0569912	0.141506	0.426799	0.0511019	0.129604	0.51089	0.0627401	0.184897
MI0016858	hsa-mir-4496	12	108635810	108635870	0.934112	0.00225644	0.0106729	0.951077	0.00175937	0.00862364	0.913795	0.00292116	0.0129132	0.738147	0.0662694	0.192303
MI0022606	hsa-mir-6761	12	111799834	111799905	0.540303	0.0128375	0.0438422	0.539023	0.0110416	0.0370403	0.564877	0.00941182	0.0333646	0.59929	0.0466378	0.148427
MI0016057	hsa-mir-3657	12	112037599	112037715	-0.0982	0.618995	0.72939	-0.11456	0.558423	0.6764	-0.134034	0.494002	0.628127	-0.210869	0.425201	0.631461
MI0022607	hsa-mir-6762	12	113291523	113291608	-0.299674	0.154143	0.284804	-0.30204	0.152389	0.282047	-0.264495	0.205525	0.356224	-0.398933	0.198062	0.407319
MI0017333	hsa-mir-4700	12	120723193	120723266	0.109237	0.610079	0.72345	0.100732	0.637588	0.743721	0.0977796	0.649783	0.750543	0.140123	0.614198	0.765522
MI0025908	hsa-mir-8072	12	123364764	123364843	0.349768	0.141002	0.26731	0.357698	0.136235	0.258273	0.369271	0.121645	0.240168	0.204808	0.515988	0.699318
MI0022727	hsa-mir-6880	12	124337181	124337242	0.644084	0.00484772	0.01935	0.643667	0.00529348	0.0203562	0.654286	0.00445048	0.0180693	0.697426	0.0291223	0.108038
MI0018167	hsa-mir-5188	12	124915547	124915659	-0.173135	0.360712	0.513905	-0.17514	0.362158	0.514417	-0.178218	0.349858	0.497693	-0.00665099	0.978444	0.981475
MI0016002	hsa-mir-3612	12	128294092	128294178	0.499289	0.0118381	0.0411723	0.509482	0.010702	0.0361575	0.496283	0.0129204	0.0425878	0.324727	0.248172	0.463058
MI0022608	hsa-mir-6763	12	132581997	132582061	-0.1984	0.294434	0.45438	-0.204655	0.279846	0.436135	-0.181355	0.339217	0.489176	-0.192773	0.457649	0.657958
MI0011282	hsa-mir-2276	13	24162416	24162504	0.0517921	0.796819	0.870637	0.0563351	0.778009	0.851848	0.0560774	0.781797	0.854295	-0.0306905	0.903055	0.951325
MI0017873	hsa-mir-5006	13	41568286	41568395	0.061055	0.76462	0.847984	0.0494616	0.808061	0.868666	0.0627596	0.759793	0.83772	-0.107789	0.679417	0.811526
MI0016003	hsa-mir-3613	13	49996415	49996501	-0.195926	0.107308	0.221644	-0.196392	0.102828	0.210113	-0.200682	0.101125	0.212586	-0.168583	0.287902	0.50705
MI0000070	hsa-mir-16-1	13	50048973	50049061	-0.512406	3.4312e-07	6.9062e-06	-0.512607	3.72126e-07	6.90258e-06	-0.527767	1.44365e-07	3.17603e-06	-0.44708	0.000683969	0.00681089
MI0000069	hsa-mir-15a	13	50049119	50049201	0.15506	0.12354	0.246039	0.158901	0.11066	0.222733	0.139274	0.164461	0.298296	0.103472	0.382716	0.598428
MI0017336	hsa-mir-4703	13	51552589	51552667	-0.587131	0.0128334	0.0438422	-0.593105	0.0103476	0.0352115	-0.58421	0.0138868	0.0448359	-0.100077	0.721814	0.835785
MI0000071	hsa-mir-17	13	91350605	91350688	0.0734847	0.343359	0.50049	0.0678719	0.358279	0.510693	0.0689601	0.376262	0.524991	0.0336552	0.742749	0.852395
MI0000072	hsa-mir-18a	13	91350751	91350821	0.180364	0.0861679	0.187822	0.178442	0.0901041	0.190264	0.156444	0.129748	0.250494	0.0340374	0.797861	0.887486
MI0000073	hsa-mir-19a	13	91350891	91350972	-0.452028	0.0052514	0.0204437	-0.46878	0.00328091	0.0136129	-0.464217	0.00433079	0.0177356	-0.471889	0.0219442	0.0879628
MI0000076	hsa-mir-20a	13	91351065	91351135	-0.277993	0.00836534	0.030437	-0.286169	0.00521989	0.0201552	-0.289043	0.00624337	0.0236249	-0.336064	0.0194836	0.0808397
MI0000074	hsa-mir-19b-1	13	91351192	91351278	0.366498	0.0187748	0.0584241	0.347339	0.0183616	0.0556734	0.351912	0.0243353	0.0704012	0.348196	0.0962918	0.250253
MI0000093	hsa-mir-92a-1	13	91351314	91351391	0.355751	0.000432492	0.00290168	0.341497	0.000148644	0.00112494	0.358725	0.000421743	0.00275151	0.285779	0.0350384	0.12368
MI0014201	hsa-mir-3170	13	98208524	98208600	-0.137452	0.460307	0.603116	-0.159704	0.386235	0.533279	-0.142571	0.446663	0.588799	-0.196074	0.428925	0.634997
MI0012062	hsa-mir-2681	13	101967642	101967746	-0.730209	0.00306715	0.0134898	-0.737613	0.00301243	0.0127221	-0.749611	0.00247933	0.0113307	-1.14644	0.000442113	0.00474631
MI0017338	hsa-mir-4705	13	102045934	102046004	-0.76421	0.00211547	0.0101073	-0.770296	0.00182144	0.00879122	-0.768066	0.00214911	0.0104259	-0.998157	0.000958445	0.00880281
MI0019131	hsa-mir-548ar	13	114244505	114244561	-0.137961	0.494606	0.633441	-0.152566	0.44923	0.588604	-0.174366	0.384512	0.53526	-0.165531	0.518334	0.700492
MI0017340	hsa-mir-4707	14	22956950	22957029	-0.221737	0.334384	0.495083	-0.227462	0.32426	0.478549	-0.243357	0.290854	0.447394	0.1575	0.527549	0.709903
MI0000251	hsa-mir-208a	14	23388596	23388666	0.140155	0.476118	0.617186	0.134708	0.498807	0.636804	0.129614	0.512136	0.640001	0.199096	0.416046	0.630727
MI0005570	hsa-mir-208b	14	23417987	23418063	-0.122969	0.5871	0.708471	-0.125059	0.587227	0.702297	-0.143347	0.528046	0.655553	-0.155746	0.57432	0.745276
MI0003638	hsa-mir-624	14	31014646	31014742	-0.554611	3.21448e-08	1.04858e-06	-0.563447	1.64252e-08	6.21531e-07	-0.578105	4.99719e-09	2.15063e-07	-0.507076	0.000276807	0.00349587
MI0016867	hsa-mir-4504	14	50299855	50299946	0.0149882	0.927518	0.952695	0.00682911	0.96686	0.982438	-0.0109539	0.946763	0.965603	-0.17084	0.441541	0.645922
MI0019135	hsa-mir-5580	14	53948427	53948484	-0.00150765	0.993948	0.995	-0.0212164	0.915108	0.945079	-0.0343771	0.861942	0.909027	-0.183332	0.505498	0.690046
MI0019143	hsa-mir-5586	14	59646962	59647020	0.0632494	0.790027	0.867242	0.0671186	0.774512	0.850973	0.0290168	0.902518	0.941325	-0.100683	0.735614	0.846582
MI0003639	hsa-mir-625	14	65471102	65471186	-0.436885	0.0377133	0.103737	-0.42575	0.0453399	0.120145	-0.426617	0.0435359	0.114721	-0.500219	0.0855395	0.231864
MI0025510	hsa-mir-7843	14	72516820	72516898	0.036809	0.864287	0.913537	0.0371708	0.862689	0.909577	0.042463	0.844667	0.895802	-0.045086	0.870854	0.935106
MI0017342	hsa-mir-4709	14	74480133	74480204	0.0867797	0.72222	0.813357	0.0863942	0.726127	0.817758	0.0671538	0.784026	0.855465	0.24406	0.413839	0.629408
MI0014204	hsa-mir-3173	14	95137919	95137986	0.581137	0.00129528	0.00708286	0.575639	0.00161457	0.00808137	0.591761	0.00112353	0.00614371	0.600189	0.00866139	0.0457747
MI0003772	hsa-mir-151b	14	100109419	100109514	0.17671	0.0268812	0.0775292	0.179935	0.0237492	0.0684962	0.193845	0.0139621	0.0449257	0.140939	0.145828	0.322321
MI0000805	hsa-mir-342	14	100109655	100109753	0.380081	0.00497515	0.0196924	0.378144	0.0050834	0.0197897	0.364645	0.00703945	0.0262178	0.426028	0.0292836	0.108212
MI0022609	hsa-mir-6764	14	100277357	100277417	0.0453232	0.820385	0.883465	0.0541281	0.784431	0.855549	0.0650021	0.745302	0.826561	0.45692	0.0799905	0.221981
MI0000825	hsa-mir-345	14	100307859	100307956	-0.345872	0.0148824	0.0482149	-0.348068	0.0141204	0.0454351	-0.317217	0.0236442	0.0692489	-0.141098	0.36261	0.583485
MI0005118	hsa-mir-770	14	100852390	100852487	-0.347514	0.127275	0.251361	-0.352098	0.113821	0.227642	-0.350545	0.126478	0.246362	-0.376476	0.20764	0.416782
MI0003132	hsa-mir-493	14	100869060	100869148	-1.66547	3.11008e-07	6.68668e-06	-1.68558	1.05247e-07	2.6201e-06	-1.73024	8.3443e-08	2.16033e-06	-1.8352	1.80958e-06	8.55932e-05
MI0000806	hsa-mir-337	14	100874493	100874585	-1.52934	9.38444e-07	1.64401e-05	-1.55009	3.15254e-07	5.96461e-06	-1.59615	2.2838e-07	4.59675e-06	-1.69697	4.69066e-06	0.000153013
MI0005563	hsa-mir-665	14	100875033	100875104	-0.938948	0.00108021	0.00611902	-0.969055	0.000589081	0.00364229	-0.982964	0.000603793	0.00370901	-0.921164	0.0109401	0.0528029
MI0001721	hsa-mir-431	14	100881007	100881120	-0.893709	0.00432173	0.0176222	-0.91917	0.00204895	0.00936379	-0.947764	0.00235189	0.0111078	-1.03591	0.00488342	0.0323057
MI0001723	hsa-mir-433	14	100881886	100881978	-0.570063	0.0575492	0.146534	-0.592947	0.0418911	0.111946	-0.622083	0.037144	0.102444	-0.790084	0.0365417	0.126624
MI0000472	hsa-mir-127	14	100882979	100883075	-1.02317	0.00361566	0.015473	-1.04149	0.00240209	0.0106211	-1.08407	0.00194126	0.00956473	-1.18819	0.00442594	0.0307863
MI0003133	hsa-mir-432	14	100884483	100884576	-0.75713	0.0140487	0.0464688	-0.775213	0.00926449	0.0319862	-0.794883	0.00999029	0.035003	-0.918131	0.0165486	0.0737403
MI0000475	hsa-mir-136	14	100884702	100884783	-1.70426	9.2603e-07	1.64401e-05	-1.73152	3.98497e-07	7.1128e-06	-1.75625	4.12334e-07	7.35978e-06	-1.94922	7.81897e-06	0.000212218
MI0000778	hsa-mir-370	14	100911139	100911213	-1.45059	1.58982e-05	0.000170905	-1.46772	6.12626e-06	7.43005e-05	-1.52019	4.92088e-06	6.1252e-05	-1.60805	0.000149475	0.0022445
MI0000787	hsa-mir-379	14	101022066	101022132	-1.73866	3.42729e-07	6.9062e-06	-1.7616	1.16615e-07	2.82866e-06	-1.79941	1.13966e-07	2.62957e-06	-2.0222	1.98459e-06	8.9401e-05
MI0003675	hsa-mir-411	14	101023325	101023420	-2.13231	4.63968e-11	7.31523e-09	-2.1453	2.02698e-11	2.73932e-09	-2.19544	8.79358e-12	1.38645e-09	-2.33427	2.44127e-09	5.77361e-07
MI0000744	hsa-mir-299	14	101023794	101023856	-1.6166	1.06589e-06	1.73851e-05	-1.63666	3.95045e-07	7.1128e-06	-1.70288	1.56533e-07	3.36546e-06	-1.76261	2.06959e-05	0.00045531
MI0000788	hsa-mir-380	14	101025017	101025077	-1.64839	1.30783e-07	3.53488e-06	-1.67411	4.79723e-08	1.37521e-06	-1.69922	4.86973e-08	1.43961e-06	-1.70396	7.73206e-06	0.000212218
MI0000807	hsa-mir-323a	14	101025732	101025817	-0.656457	0.0655288	0.156937	-0.691564	0.0428153	0.113773	-0.70874	0.0463292	0.119898	-0.755276	0.0691291	0.198772
MI0003757	hsa-mir-758	14	101026020	101026107	-0.969346	0.00473988	0.0189997	-1.00403	0.00177971	0.00867838	-1.03945	0.00221701	0.0107005	-1.21392	0.00511063	0.0331141
MI0003134	hsa-mir-494	14	101029634	101029714	-1.39645	1.25236e-05	0.000142586	-1.41657	5.30252e-06	6.63817e-05	-1.45935	4.17514e-06	5.56293e-05	-1.59939	4.16042e-05	0.000787151
MI0005565	hsa-mir-543	14	101031987	101032064	-0.818693	0.00993728	0.0353409	-0.836761	0.00624584	0.0232621	-0.873665	0.00567918	0.0221212	-0.897522	0.0272647	0.103584
MI0003135	hsa-mir-495	14	101033755	101033836	-1.31909	4.74893e-05	0.000394078	-1.34334	2.76712e-05	0.000246953	-1.37865	1.88712e-05	0.000180325	-1.63935	2.03277e-05	0.00045531
MI0000776	hsa-mir-376c	14	101039690	101039755	-1.59094	2.53949e-07	5.58688e-06	-1.60843	8.57649e-08	2.1928e-06	-1.65763	5.60055e-08	1.60549e-06	-1.7837	3.75196e-06	0.000126763
MI0003529	hsa-mir-376a-2	14	101040069	101040148	-0.742825	0.00373196	0.0157609	-0.76802	0.00221935	0.0100455	-0.781163	0.00224495	0.0107259	-0.851788	0.00487329	0.0323057
MI0003676	hsa-mir-654	14	101040219	101040299	-1.1893	0.000448987	0.00299114	-1.20881	0.00026255	0.00183469	-1.26677	0.000149369	0.00112146	-1.45727	0.000207997	0.0028936
MI0002466	hsa-mir-376b	14	101040436	101040535	-1.49449	2.22653e-05	0.000224074	-1.5164	8.60851e-06	9.46936e-05	-1.58527	4.44487e-06	5.78409e-05	-1.62692	0.000207485	0.0028936
MI0000784	hsa-mir-376a-1	14	101040782	101040849	-0.753004	0.019179	0.0593431	-0.793466	0.00996433	0.0342773	-0.808693	0.0114406	0.0387914	-0.861228	0.0226122	0.0902579
MI0003844	hsa-mir-1185-1	14	101042977	101043062	-1.32795	3.39213e-05	0.000314603	-1.35315	1.22482e-05	0.000123264	-1.38276	1.45498e-05	0.000150921	-1.48573	0.000446535	0.00474631
MI0003821	hsa-mir-1185-2	14	101044198	101044283	-1.27812	4.99899e-06	6.67679e-05	-1.30122	2.45813e-06	3.52781e-05	-1.31784	2.48734e-06	3.65073e-05	-1.4543	7.85164e-06	0.000212218
MI0000789	hsa-mir-381	14	101045920	101045994	-1.64248	2.37905e-07	5.35854e-06	-1.66204	8.54567e-08	2.1928e-06	-1.69841	7.96293e-08	2.15227e-06	-1.86136	9.79594e-07	6.0678e-05
MI0003530	hsa-mir-487b	14	101046455	101046538	-1.46053	7.11572e-06	8.97529e-05	-1.47637	4.15569e-06	5.53702e-05	-1.52393	2.33696e-06	3.50915e-05	-1.62932	9.35556e-06	0.000239199
MI0003514	hsa-mir-539	14	101047321	101047398	-1.3105	3.33464e-05	0.000312876	-1.34685	1.35083e-05	0.000134515	-1.38084	9.4842e-06	0.000105554	-1.43785	0.000224776	0.00303769
MI0005540	hsa-mir-889	14	101047901	101047979	-1.73285	4.30691e-07	8.48819e-06	-1.76077	1.51985e-07	3.50676e-06	-1.80311	1.1041e-07	2.61119e-06	-1.94472	9.00715e-07	6.0678e-05
MI0003677	hsa-mir-655	14	101049550	101049646	-1.70992	9.63069e-07	1.65648e-05	-1.74527	3.09223e-07	5.96461e-06	-1.77707	2.92201e-07	5.64128e-06	-1.98002	2.42552e-06	9.97626e-05
MI0002471	hsa-mir-487a	14	101052446	101052525	-1.49537	2.16235e-06	3.39455e-05	-1.51844	6.92492e-07	1.16982e-05	-1.56264	5.60028e-07	9.2945e-06	-1.73297	8.58986e-06	0.000225722
MI0000790	hsa-mir-382	14	101054306	101054381	-1.1599	0.00135724	0.00733687	-1.18015	0.000849174	0.00483927	-1.26607	0.00031653	0.00215422	-1.21291	0.00910456	0.0478495
MI0000474	hsa-mir-134	14	101054687	101054759	-1.01057	0.00284625	0.0127147	-1.03028	0.00174373	0.00859152	-1.08083	0.00125721	0.0066816	-0.952588	0.0285748	0.106519
MI0003761	hsa-mir-668	14	101055258	101055323	-0.258686	0.224878	0.374533	-0.281126	0.182345	0.319441	-0.270826	0.206316	0.356224	-0.205075	0.441767	0.645922
MI0002469	hsa-mir-485	14	101055419	101055491	-0.405994	0.216162	0.363214	-0.43479	0.172424	0.308342	-0.447817	0.172491	0.312	-0.661093	0.0957217	0.250146
MI0014206	hsa-mir-323b	14	101056219	101056300	-0.290927	0.364849	0.515915	-0.319136	0.297147	0.454716	-0.345938	0.27843	0.435363	-0.665104	0.0924568	0.244313
MI0000480	hsa-mir-154	14	101059755	101059838	-1.36081	2.2753e-05	0.000226572	-1.38719	8.0105e-06	9.13004e-05	-1.42957	6.78939e-06	7.83264e-05	-1.59275	3.7646e-05	0.000726799
MI0003136	hsa-mir-496	14	101060573	101060674	-0.713666	0.0244598	0.0723092	-0.743872	0.0143886	0.0459851	-0.786221	0.0118555	0.0399122	-0.807861	0.0373047	0.128797
MI0000785	hsa-mir-377	14	101062050	101062118	-0.996748	0.00562132	0.0217052	-1.02004	0.00337111	0.0139261	-1.06999	0.00267553	0.0119955	-1.30468	0.00238219	0.0184717
MI0005539	hsa-mir-541	14	101064495	101064578	-0.426302	0.0499524	0.130179	-0.435445	0.0455011	0.120235	-0.446948	0.040489	0.108814	-0.387236	0.13701	0.309334
MI0001735	hsa-mir-409	14	101065300	101065378	-0.252282	0.40963	0.555796	-0.275158	0.342458	0.493098	-0.311215	0.304565	0.456606	-0.545584	0.129878	0.302604
MI0002464	hsa-mir-412	14	101065447	101065537	-0.689578	0.0191955	0.0593431	-0.715439	0.0140504	0.0453642	-0.719178	0.0148815	0.0470834	-0.573637	0.124469	0.293635
MI0000777	hsa-mir-369	14	101065598	101065667	-1.83628	1.41799e-07	3.72615e-06	-1.86307	5.33368e-08	1.48402e-06	-1.91116	3.07347e-08	1.11827e-06	-2.05308	7.16783e-07	6.0678e-05
MI0002465	hsa-mir-410	14	101065912	101065991	-1.34492	3.59267e-05	0.000320629	-1.37822	1.41321e-05	0.000137824	-1.40135	1.5198e-05	0.000152401	-1.54417	9.80306e-05	0.00162696
MI0003678	hsa-mir-656	14	101066724	101066801	-2.05031	8.29841e-09	3.73823e-07	-2.07906	1.5704e-09	9.28498e-08	-2.11325	2.42112e-09	1.27244e-07	-2.15598	1.55122e-06	7.72345e-05
MI0006382	hsa-mir-1247	14	101560287	101560422	-0.13632	0.742795	0.835534	-0.156346	0.699891	0.798669	-0.215967	0.599699	0.70975	-0.527118	0.30807	0.531815
MI0000283	hsa-mir-203a	14	104117405	104117514	-0.66084	0.0181583	0.0570166	-0.698631	0.00340251	0.0139715	-0.697861	0.0125905	0.0416456	-0.619206	0.0510008	0.157669
MI0017343	hsa-mir-203b	14	104117418	104117503	-0.974498	0.00127149	0.0069932	-1.01459	0.000261839	0.00183469	-1.02559	0.000658478	0.00391774	-0.872884	0.0101835	0.0499825
MI0017344	hsa-mir-4710	14	104677694	104677749	0.285882	0.104549	0.21785	0.285607	0.100275	0.207119	0.285155	0.107736	0.220994	0.382035	0.11843	0.282917
MI0016599	hsa-mir-3942	15	35372256	35372364	-0.364256	0.0753068	0.172913	-0.373804	0.0649512	0.155043	-0.369836	0.072768	0.167265	-0.276127	0.319794	0.543134
MI0003641	hsa-mir-627	15	42199570	42199666	-0.0939978	0.27319	0.428587	-0.103965	0.202808	0.345065	-0.0978695	0.256714	0.411758	-0.0681835	0.550039	0.727744
MI0005544	hsa-mir-147b	15	45433050	45433129	-0.252312	0.326533	0.489988	-0.272873	0.276825	0.43357	-0.283976	0.269645	0.424434	-0.315918	0.349111	0.572373
MI0017346	hsa-mir-4712	15	50360329	50360410	-0.380714	0.10193	0.213805	-0.389988	0.098552	0.204452	-0.407679	0.080266	0.176585	-0.179578	0.534928	0.716773
MI0006403	hsa-mir-1266	15	52277117	52277200	0.0220731	0.911215	0.944046	0.0345118	0.859194	0.907417	0.0556273	0.777404	0.851185	0.0345026	0.900739	0.951325
MI0003642	hsa-mir-628	15	55372940	55373034	-0.208287	0.0155048	0.0498895	-0.206467	0.0164742	0.0511913	-0.206465	0.0171105	0.0523835	-0.300693	0.00414683	0.0290585
MI0010635	hsa-mir-2116	15	59171183	59171262	0.305542	0.0617984	0.151847	0.303383	0.0674015	0.157893	0.290853	0.0761577	0.171946	0.487459	0.0249982	0.0972555
MI0000486	hsa-mir-190a	15	62823957	62824041	-0.332271	0.0398278	0.10858	-0.332149	0.0426183	0.113569	-0.316579	0.0506005	0.128678	-0.325605	0.126271	0.296409
MI0016877	hsa-mir-4511	15	65719246	65719332	0.088614	0.699832	0.79764	0.0813628	0.725804	0.817758	0.0616061	0.788757	0.85766	0.252197	0.420038	0.630727
MI0016878	hsa-mir-4512	15	66496958	66497034	-0.273986	0.262277	0.41569	-0.262145	0.284692	0.440783	-0.261925	0.286457	0.442068	-0.317124	0.329138	0.551087
MI0003643	hsa-mir-629	15	70079372	70079468	0.0626765	0.459344	0.603116	0.0562453	0.505744	0.644075	0.0647667	0.447424	0.588799	0.0678202	0.548847	0.727184
MI0022729	hsa-mir-6882	15	74840642	74840707	0.151511	0.244966	0.396711	0.149594	0.247605	0.399037	0.153289	0.242568	0.394276	0.0989891	0.444223	0.647433
MI0000481	hsa-mir-184	15	79209788	79209871	0.420973	0.156596	0.288771	0.438751	0.142139	0.267323	0.425762	0.154633	0.284596	0.208303	0.573743	0.745276
MI0025242	hsa-mir-7706	15	85380596	85380662	0.367569	0.000159643	0.00121792	0.365517	0.000202502	0.00148501	0.365762	0.000188394	0.00138155	0.295661	0.00930703	0.0483761
MI0006416	hsa-mir-1276	15	85770496	85770578	0.0215964	0.905957	0.941797	0.0345654	0.850258	0.901362	0.0188239	0.918516	0.949635	0.0501031	0.839614	0.918237
MI0006272	hsa-mir-1179	15	88608107	88608197	-1.27929	3.86459e-05	0.000335404	-1.26243	1.37766e-05	0.000135757	-1.22424	6.99034e-05	0.000565202	-1.08027	0.0082471	0.0445815
MI0000264	hsa-mir-7-2	15	88611825	88611934	-1.45123	3.34043e-05	0.000312876	-1.43525	9.50825e-06	0.000101065	-1.3932	5.96225e-05	0.000494762	-1.23536	0.00555206	0.0341055
MI0022611	hsa-mir-6766	15	89326739	89326810	0.653885	0.00278063	0.012586	0.641483	0.00294584	0.0124967	0.627627	0.00405968	0.0168441	0.794135	0.0052606	0.0331768
MI0017983	hsa-mir-5094	15	89850637	89850721	-0.0218407	0.904628	0.94145	-0.0383729	0.832503	0.88888	-0.0431224	0.81312	0.875098	0.0354996	0.882986	0.940659
MI0017877	hsa-mir-5009	15	89883931	89884030	-0.130922	0.476924	0.617195	-0.140313	0.444224	0.583661	-0.128657	0.487429	0.623501	-0.19551	0.39833	0.614715
MI0014208	hsa-mir-3174	15	90006755	90006841	0.0464682	0.790235	0.867242	0.0573572	0.73403	0.82274	0.0405963	0.817333	0.875648	0.0639499	0.763415	0.863846
MI0014209	hsa-mir-3175	15	92904399	92904475	-0.172906	0.496311	0.633441	-0.201764	0.421574	0.564086	-0.194071	0.446829	0.588799	-0.259498	0.411663	0.627107
MI0017348	hsa-mir-4714	15	98784426	98784502	-0.0639281	0.753797	0.841903	-0.0733159	0.721338	0.815056	-0.0836601	0.682267	0.776575	-0.27223	0.296195	0.516974
MI0019144	hsa-mir-5587	16	535316	535368	-0.146904	0.440249	0.583299	-0.167603	0.37476	0.52678	-0.146421	0.444769	0.588799	-0.310167	0.234294	0.445064
MI0014210	hsa-mir-3176	16	543277	543366	-0.201151	0.277402	0.433756	-0.197554	0.281102	0.436603	-0.214256	0.249503	0.402781	-0.267288	0.261693	0.477917
MI0014211	hsa-mir-3177	16	1734985	1735066	-0.198487	0.390972	0.539605	-0.18533	0.425081	0.564784	-0.181852	0.433811	0.581282	-0.237689	0.439325	0.644344
MI0016078	hsa-mir-3677	16	2270713	2270772	-0.0400791	0.855737	0.909582	-0.0326168	0.881647	0.920572	-0.00264001	0.990386	0.991434	-0.226617	0.393991	0.610008
MI0005762	hsa-mir-940	16	2271747	2271840	0.113136	0.362937	0.51398	0.123188	0.317944	0.473799	0.126339	0.310609	0.462006	0.177109	0.288144	0.50705
MI0022612	hsa-mir-6767	16	2445392	2445457	0.455504	0.0129841	0.0441834	0.457173	0.0131945	0.0430413	0.48126	0.0086034	0.0309461	0.591798	0.0155989	0.0706055
MI0022614	hsa-mir-6769a	16	4671318	4671390	-0.364241	0.100084	0.210868	-0.359592	0.109308	0.22048	-0.381623	0.0862495	0.187138	-0.137653	0.624954	0.773831
MI0003137	hsa-mir-193b	16	14303967	14304049	0.523615	0.0039826	0.0165971	0.517553	0.00497608	0.019452	0.521866	0.00435046	0.0177394	0.122393	0.572696	0.745276
MI0000767	hsa-mir-365a	16	14309285	14309371	-0.228773	0.318511	0.481328	-0.239262	0.300603	0.458447	-0.249685	0.27785	0.435175	-0.171266	0.564713	0.740941
MI0016883	hsa-mir-4517	16	28958583	28958661	-0.259952	0.255798	0.408069	-0.267137	0.249399	0.401244	-0.291025	0.202837	0.355054	-0.0188089	0.945502	0.968741
MI0016884	hsa-mir-4518	16	30503919	30504001	1.00053	0.00300151	0.0132684	1.01021	0.00272636	0.0117769	0.95307	0.00455894	0.0184306	0.83144	0.0606921	0.179984
MI0016885	hsa-mir-4519	16	30875266	30875323	0.0367775	0.864176	0.913537	0.0405969	0.847738	0.900067	0.0368235	0.864898	0.909104	0.0891777	0.752093	0.856916
MI0000455	hsa-mir-138-2	16	56858518	56858601	0.123597	0.546613	0.679495	0.123484	0.546026	0.66816	0.147601	0.471939	0.60991	0.27358	0.272468	0.489097
MI0022617	hsa-mir-6772	16	57772289	57772352	0.736402	0.000905764	0.00525677	0.742859	0.00087894	0.00491998	0.779996	0.000392474	0.00261194	0.613583	0.0418655	0.137996
MI0000804	hsa-mir-328	16	67202321	67202395	0.460988	0.00179712	0.00905082	0.461106	0.00186975	0.00893323	0.488152	0.000874652	0.00501467	0.478376	0.00676916	0.0390465
MI0022618	hsa-mir-6773	16	68233426	68233499	0.13477	0.537439	0.672466	0.131597	0.551936	0.67285	0.136424	0.535164	0.661262	0.101989	0.713283	0.828847
MI0007259	hsa-mir-1538	16	69565808	69565868	0.0349002	0.886127	0.927297	0.0616366	0.789662	0.857659	0.0551538	0.821598	0.878228	-0.0840885	0.792746	0.883319
MI0000456	hsa-mir-140	16	69933081	69933180	0.285756	0.000791739	0.00465208	0.291389	0.000604996	0.00364539	0.274207	0.00123942	0.00666188	0.330429	0.00156588	0.0128811
MI0025524	hsa-mir-7854	16	81533902	81533966	0.377127	0.0621633	0.152348	0.386348	0.0584902	0.143782	0.373452	0.0664646	0.156808	0.455084	0.0561298	0.171286
MI0008331	hsa-mir-1910	16	85741621	85741700	-0.193178	0.291654	0.451563	-0.185778	0.315643	0.473748	-0.187536	0.30893	0.460567	-0.362344	0.117229	0.282909
MI0022619	hsa-mir-6774	16	85918347	85918416	1.28279	1.0124e-05	0.000119	1.29043	8.91067e-06	9.68908e-05	1.28922	1.04377e-05	0.000113495	1.25458	0.00121964	0.0108847
MI0018168	hsa-mir-5189	16	88468918	88469031	0.308441	0.165588	0.301244	0.313432	0.152651	0.282047	0.295774	0.185831	0.331066	0.208476	0.491477	0.67874
MI0000449	hsa-mir-132	17	2049908	2050008	-0.305696	0.00456225	0.018444	-0.320835	0.00116462	0.00635189	-0.31909	0.00309416	0.0133657	-0.309507	0.0404093	0.134894
MI0000288	hsa-mir-212	17	2050271	2050380	-0.0916332	0.500912	0.636912	-0.108953	0.389079	0.535762	-0.109888	0.419121	0.568078	-0.143304	0.461936	0.662155
MI0022711	hsa-mir-6864	17	4969702	4969771	0.191774	0.337456	0.495704	0.190444	0.336253	0.488559	0.193186	0.337109	0.488369	0.139384	0.57957	0.747122
MI0022712	hsa-mir-6865	17	4970086	4970150	0.0547872	0.799661	0.870637	0.0750338	0.727971	0.817886	0.093022	0.66431	0.764522	0.160299	0.546658	0.7253
MI0016886	hsa-mir-4520-1	17	6655440	6655509	0.239409	0.269395	0.425455	0.243761	0.255631	0.409182	0.221936	0.307598	0.459697	0.24478	0.386522	0.603062
MI0017358	hsa-mir-4520-2	17	6655449	6655502	0.244153	0.222533	0.371937	0.252515	0.207183	0.349217	0.245295	0.223436	0.376105	0.120853	0.632715	0.778346
MI0000489	hsa-mir-195	17	7017615	7017701	-0.286581	0.020933	0.0633702	-0.289578	0.0179143	0.0544918	-0.311422	0.0112768	0.0383734	-0.388033	0.00495066	0.0324671
MI0003138	hsa-mir-497	17	7017911	7018022	0.423406	6.61869e-05	0.000535152	0.420002	5.44541e-05	0.000444082	0.403446	0.000120229	0.000924685	0.345734	0.00446222	0.0308121
MI0000813	hsa-mir-324	17	7223297	7223379	-0.0161945	0.848888	0.903757	-0.0146136	0.863425	0.909577	-0.00196816	0.981417	0.985584	0.119593	0.205462	0.415646
MI0022730	hsa-mir-6883	17	8144994	8145071	0.385334	0.0631757	0.154032	0.379599	0.0677639	0.157893	0.391838	0.0604673	0.146374	0.396395	0.162165	0.352662
MI0016887	hsa-mir-4521	17	8186945	8187004	0.64748	0.0444723	0.119181	0.662429	0.039199	0.105049	0.668763	0.0389094	0.105771	1.01893	0.0133405	0.062168
MI0005559	hsa-mir-744	17	12081899	12081996	0.149415	0.200079	0.345392	0.153401	0.188298	0.328048	0.176806	0.122986	0.241881	0.228323	0.117942	0.282909
MI0017368	hsa-mir-4731	17	15251627	15251696	-0.16071	0.495665	0.633441	-0.153186	0.517499	0.652726	-0.16212	0.494753	0.628236	0.134312	0.669936	0.803897
MI0022622	hsa-mir-6777	17	17813480	17813545	-0.0250945	0.916127	0.945099	-0.0167603	0.944139	0.969767	-0.0101788	0.966093	0.975373	-0.157148	0.604692	0.762
MI0003646	hsa-mir-33b	17	17813836	17813931	0.717733	4.22075e-05	0.000353348	0.726163	3.88694e-05	0.00032156	0.715835	4.93473e-05	0.000424387	0.649174	0.00459356	0.0314892
MI0006273	hsa-mir-1180	17	19344506	19344574	0.24598	0.0984467	0.207881	0.260467	0.0729623	0.165919	0.286733	0.0481056	0.122994	0.270682	0.168207	0.363109
MI0017359	hsa-mir-4723	17	28360654	28360734	0.349667	0.0378322	0.103737	0.35473	0.0353343	0.0966077	0.34926	0.0393341	0.106619	0.576937	0.0136166	0.0631435
MI0001729	hsa-mir-451a	17	28861369	28861440	0.12021	0.617703	0.72939	0.119852	0.623855	0.734039	0.0724351	0.761034	0.838112	0.0568824	0.855379	0.928254
MI0000460	hsa-mir-144	17	28861533	28861618	-0.0624867	0.794233	0.869611	-0.0637301	0.794054	0.858486	-0.114365	0.628298	0.73379	-0.112906	0.71407	0.828847
MI0017369	hsa-mir-4732	17	28861655	28861730	1.28438	2.18887e-06	3.39455e-05	1.29084	2.51969e-06	3.55765e-05	1.25004	3.8399e-06	5.18935e-05	1.25512	0.000312587	0.00369634
MI0001445	hsa-mir-423	17	30117079	30117172	0.462248	1.30282e-05	0.000144997	0.467907	1.21416e-05	0.000123264	0.490365	2.28791e-06	3.49091e-05	0.426331	0.00258558	0.0198791
MI0017370	hsa-mir-4733	17	31094350	31094425	0.128978	0.496045	0.633441	0.105573	0.572713	0.691888	0.133303	0.484534	0.621939	0.091572	0.697836	0.822108
MI0017361	hsa-mir-4724	17	31534883	31534971	-0.111317	0.648482	0.75643	-0.116555	0.630482	0.739078	-0.112672	0.646683	0.747875	-0.0381934	0.900192	0.951325
MI0000487	hsa-mir-193a	17	31559996	31560083	0.258896	0.106059	0.220508	0.256593	0.101647	0.20904	0.24975	0.12079	0.239319	0.229277	0.214516	0.423015
MI0017362	hsa-mir-4725	17	31575269	31575358	-0.142385	0.462164	0.604712	-0.156384	0.416334	0.561843	-0.141593	0.467603	0.605133	-0.0112417	0.964805	0.974665
MI0000769	hsa-mir-365b	17	31575411	31575521	-0.136174	0.543631	0.676678	-0.136182	0.536606	0.665215	-0.166415	0.457458	0.597729	-0.0288111	0.921615	0.959128
MI0003647	hsa-mir-632	17	32350109	32350202	-0.22788	0.362796	0.51398	-0.234233	0.352963	0.506682	-0.224977	0.372066	0.519904	-0.0390878	0.912729	0.954562
MI0022624	hsa-mir-6779	17	38914979	38915042	0.258355	0.186977	0.329385	0.262066	0.182185	0.319441	0.252956	0.199122	0.350782	0.401322	0.109657	0.272636
MI0017365	hsa-mir-4728	17	39726495	39726561	0.458829	0.00798919	0.0292937	0.45925	0.0081992	0.0290504	0.47839	0.00577173	0.0223773	0.564282	0.00671253	0.0389574
MI0022731	hsa-mir-6884	17	40026332	40026409	0.329977	0.132484	0.255687	0.321794	0.14726	0.274769	0.335249	0.128871	0.249319	0.490706	0.0988271	0.254742
MI0022713	hsa-mir-6866	17	40161933	40162001	0.115416	0.195377	0.339754	0.118365	0.190179	0.329583	0.12574	0.158837	0.290901	0.177799	0.112129	0.276665
MI0022222	hsa-mir-6510	17	41517164	41517217	-0.0131053	0.944507	0.961059	-0.00867051	0.963503	0.982192	-0.0188898	0.920577	0.950727	0.0835999	0.71353	0.828847
MI0019137	hsa-mir-548at	17	42494773	42494830	-0.0493598	0.820894	0.883465	-0.0568573	0.797628	0.861365	-0.0476543	0.828102	0.882252	-0.243106	0.333903	0.553999
MI0017878	hsa-mir-5010	17	42514188	42514307	0.544641	4.25781e-06	5.83752e-05	0.540389	4.85896e-06	6.38413e-05	0.555295	3.02318e-06	4.33322e-05	0.553077	0.000382262	0.004305
MI0022625	hsa-mir-6780a	17	42708084	42708151	0.595063	0.00270104	0.0123439	0.591128	0.00235658	0.0105655	0.574793	0.00379493	0.0159556	0.566571	0.0399453	0.134894
MI0010636	hsa-mir-2117	17	43444806	43444885	-0.201112	0.335038	0.495083	-0.204669	0.326813	0.479944	-0.206405	0.325576	0.476773	-0.0499491	0.857605	0.928254
MI0022627	hsa-mir-6782	17	44207771	44207839	0.395502	0.100326	0.210908	0.393874	0.102848	0.210113	0.434093	0.0701862	0.162736	0.632956	0.0575696	0.173996
MI0022629	hsa-mir-6784	17	45114367	45114433	0.204027	0.421246	0.568472	0.174299	0.478405	0.619113	0.220787	0.386439	0.536028	0.103778	0.754447	0.856916
MI0000462	hsa-mir-152	17	48037161	48037247	-0.593628	1.03343e-07	2.94518e-06	-0.593654	1.60797e-08	6.21531e-07	-0.594368	1.20142e-07	2.70605e-06	-0.489378	0.00114077	0.0102778
MI0000266	hsa-mir-10a	17	48579838	48579947	0.267828	0.0739937	0.170727	0.254979	0.0840706	0.181993	0.254972	0.0898939	0.19407	0.200044	0.2293	0.439104
MI0000238	hsa-mir-196a-1	17	48632490	48632559	0.679159	9.52664e-05	0.00074481	0.668364	0.000136304	0.00103987	0.679186	0.000105609	0.000818901	0.534297	0.0190725	0.0796411
MI0016004	hsa-mir-3614	17	56891270	56891355	0.252129	0.206955	0.354031	0.26993	0.159701	0.290534	0.230456	0.24919	0.402781	0.187683	0.497094	0.6845
MI0000458	hsa-mir-142	17	58331232	58331318	0.555191	0.0631365	0.154032	0.556184	0.0618775	0.151256	0.494547	0.0935885	0.200088	0.439482	0.283182	0.502608
MI0003820	hsa-mir-454	17	59137758	59137872	-0.795668	1.17466e-06	1.88344e-05	-0.790865	1.7157e-06	2.57627e-05	-0.809131	8.67877e-07	1.39154e-05	-0.83427	5.0851e-08	6.87215e-06
MI0000745	hsa-mir-301a	17	59151136	59151221	-0.0273324	0.799771	0.870637	-0.0291557	0.788434	0.857659	-0.0381226	0.724119	0.813559	-0.00758911	0.956051	0.973546
MI0017366	hsa-mir-4729	17	59366083	59366154	-0.584655	0.00564624	0.0217128	-0.588606	0.00538996	0.0205601	-0.597504	0.00490624	0.0195836	-0.448325	0.139097	0.312555
MI0000077	hsa-mir-21	17	59841266	59841337	-0.255957	0.145362	0.272842	-0.280422	0.0851591	0.182731	-0.303958	0.0760191	0.171946	-0.362479	0.0804856	0.221981
MI0017375	hsa-mir-3064	17	64500774	64500839	0.468397	1.98966e-07	4.70553e-06	0.468029	1.71104e-07	3.76428e-06	0.469146	2.27726e-07	4.59675e-06	0.558799	4.47413e-08	6.87215e-06
MI0017932	hsa-mir-5047	17	64501214	64501313	0.170949	0.661543	0.76882	0.138924	0.722006	0.815056	0.131127	0.737509	0.82177	0.410406	0.363907	0.583485
MI0016891	hsa-mir-4524a	17	69099564	69099632	0.0593003	0.809878	0.879615	0.046382	0.850863	0.901362	0.0345924	0.888628	0.930038	0.213084	0.511635	0.695412
MI0016005	hsa-mir-3615	17	74748613	74748699	0.451157	0.00200974	0.00974983	0.444333	0.00246911	0.0108641	0.445998	0.00239536	0.0111079	0.527081	0.00637348	0.0374492
MI0017376	hsa-mir-4738	17	75784521	75784607	0.0156375	0.927418	0.952695	0.0449361	0.785007	0.855549	0.0331761	0.847069	0.897343	-0.0618771	0.771956	0.86924
MI0022715	hsa-mir-6868	17	76098019	76098076	-0.440031	0.408022	0.554582	-0.436665	0.409511	0.556605	-0.464403	0.38532	0.53526	-0.265721	0.667267	0.802077
MI0003651	hsa-mir-636	17	76736450	76736548	-0.408142	0.0785814	0.177418	-0.408566	0.0787771	0.174119	-0.409229	0.0797666	0.176585	-0.175916	0.591439	0.754045
MI0025513	hsa-mir-6516	17	77089417	77089497	0.225579	0.00122792	0.00687344	0.226367	0.00123835	0.00658132	0.224389	0.00139686	0.00722094	0.255616	0.0101757	0.0499825
MI0017367	hsa-mir-4730	17	80419418	80419493	0.279844	0.183564	0.324582	0.287822	0.174176	0.310749	0.286841	0.175544	0.316917	0.443671	0.0889758	0.238445
MI0014228	hsa-mir-3065	17	81125877	81125955	0.0250553	0.895755	0.935303	0.0344612	0.852741	0.902341	0.050666	0.790797	0.858891	-0.0122381	0.958191	0.974665
MI0000814	hsa-mir-338	17	81125883	81125949	-0.46003	0.00262165	0.0120979	-0.456324	0.00306852	0.0128443	-0.458159	0.00290407	0.0128979	-0.407954	0.0283966	0.106519
MI0006385	hsa-mir-1250	17	81133196	81133308	0.224253	0.336333	0.495083	0.23715	0.314318	0.472726	0.273228	0.235636	0.387	0.521992	0.0595583	0.178298
MI0017378	hsa-mir-4740	17	81400716	81400778	-0.0167009	0.931794	0.953979	-0.0233741	0.90552	0.938249	-0.0336184	0.863667	0.909104	-0.0151118	0.952556	0.973129
MI0014229	hsa-mir-3186	17	81451104	81451188	-0.20698	0.245323	0.396711	-0.209786	0.239188	0.38848	-0.199228	0.266143	0.421291	-0.21695	0.316978	0.54029
MI0022631	hsa-mir-6786	17	81693757	81693869	-0.31485	0.130101	0.254204	-0.318267	0.131019	0.251049	-0.325855	0.119276	0.238048	-0.465827	0.0722808	0.205957
MI0016892	hsa-mir-4525	17	82668233	82668307	0.429178	0.0391194	0.106956	0.441006	0.0365084	0.0992442	0.426278	0.0417609	0.110756	0.792266	0.00260572	0.0198791
MI0022553	hsa-mir-6718	18	3885353	3885432	0.624056	0.0115061	0.0401996	0.627739	0.010802	0.0363654	0.590064	0.0165697	0.0517325	0.468965	0.124945	0.294024
MI0022633	hsa-mir-6788	18	10759584	10759649	0.680128	0.00197844	0.00969741	0.671609	0.0018521	0.00889386	0.708308	0.00128205	0.00677554	0.690871	0.0052253	0.0331768
MI0003778	hsa-mir-320c-1	18	21683518	21683589	0.398706	0.0598732	0.148973	0.406368	0.0568338	0.141486	0.435717	0.038591	0.105208	0.487948	0.0735655	0.208988
MI0000437	hsa-mir-1-2	18	21829004	21829088	-0.710304	0.00364743	0.015473	-0.683849	0.00263365	0.0114286	-0.714126	0.00368841	0.0156055	-0.595946	0.0706171	0.201824
MI0008191	hsa-mir-320c-2	18	24321675	24321746	0.670004	1.7293e-08	6.84894e-07	0.664836	2.03321e-08	7.39776e-07	0.691414	5.00147e-09	2.15063e-07	0.608675	0.000192205	0.00279732
MI0000274	hsa-mir-187	18	35904818	35904926	0.130559	0.704506	0.802	0.185503	0.509525	0.646127	0.13366	0.699719	0.790729	-0.0357133	0.935496	0.963613
MI0007260	hsa-mir-1539	18	49487373	49487422	0.274939	0.221116	0.370222	0.270643	0.23161	0.378417	0.30268	0.17814	0.320894	0.251698	0.404975	0.619914
MI0000442	hsa-mir-122	18	58451074	58451158	-0.230997	0.295211	0.454837	-0.220992	0.317808	0.473799	-0.247229	0.264724	0.42089	-0.232498	0.402251	0.617743
MI0017383	hsa-mir-122b	18	58451080	58451152	0.134067	0.603006	0.718443	0.119811	0.635763	0.742509	0.10538	0.682992	0.776575	-0.0436864	0.900989	0.951325
MI0017384	hsa-mir-4745	19	804940	805001	-0.171381	0.496414	0.633441	-0.157895	0.53319	0.663273	-0.166558	0.511327	0.639836	-0.0714693	0.831566	0.91366
MI0014231	hsa-mir-3187	19	813584	813653	0.240588	0.144819	0.272364	0.245938	0.130476	0.251049	0.256072	0.121861	0.240168	0.348866	0.0825553	0.227027
MI0008330	hsa-mir-1909	19	1816159	1816238	0.196495	0.4305	0.575053	0.179292	0.472669	0.61331	0.190728	0.447034	0.588799	0.34109	0.328803	0.551087
MI0006316	hsa-mir-1227	19	2234062	2234149	0.418825	0.0588356	0.148028	0.409169	0.0680225	0.158106	0.451792	0.0410721	0.109758	0.453133	0.090678	0.240959
MI0022634	hsa-mir-6789	19	2235829	2235926	0.610774	0.000424329	0.00286725	0.605489	0.000572573	0.00356528	0.616635	0.00040662	0.00267127	0.531948	0.0167139	0.073885
MI0000265	hsa-mir-7-3	19	4770670	4770779	-0.343557	0.0930231	0.198645	-0.349362	0.0871436	0.18609	-0.334771	0.103607	0.21494	-0.237575	0.332244	0.553999
MI0022732	hsa-mir-6885	19	6389638	6389703	0.341625	0.0736521	0.170354	0.343321	0.0756424	0.169839	0.360624	0.0597052	0.145196	0.543577	0.0363424	0.126624
MI0016597	hsa-mir-3940	19	6416410	6416511	0.293256	0.130783	0.254569	0.296435	0.12103	0.237541	0.333954	0.0816105	0.179126	0.328605	0.133323	0.306264
MI0022636	hsa-mir-6791	19	6736712	6736778	0.009075	0.962517	0.975928	0.00245093	0.990001	0.994232	0.033915	0.860498	0.908517	-0.0813113	0.761561	0.862799
MI0022637	hsa-mir-6792	19	7617439	7617505	0.582217	0.00561041	0.0217052	0.564923	0.00664984	0.0245732	0.578719	0.00622236	0.0236249	0.512278	0.0706085	0.201824
MI0017865	hsa-mir-4999	19	8389290	8389380	-0.304266	0.350429	0.504144	-0.313775	0.340132	0.491362	-0.307614	0.348338	0.497025	-0.0845351	0.846601	0.922678
MI0006274	hsa-mir-1181	19	10403458	10403538	0.0483166	0.844191	0.90136	0.0339431	0.890488	0.926734	0.0375612	0.87926	0.922151	0.292737	0.377464	0.595135
MI0017387	hsa-mir-4748	19	10780254	10780335	0.398211	0.0783781	0.177382	0.400885	0.0769923	0.171726	0.423121	0.0619321	0.149459	0.425848	0.148806	0.326614
MI0000242	hsa-mir-199a-1	19	10817426	10817496	-0.76381	0.0138759	0.0464688	-0.789274	0.0111052	0.0371219	-0.821575	0.00767443	0.0281907	-0.80796	0.0406392	0.134894
MI0022638	hsa-mir-6793	19	10828973	10829035	0.778108	0.000986713	0.00565715	0.764268	0.00129193	0.00675232	0.821201	0.000467029	0.0029454	0.801398	0.012839	0.0601271
MI0033419	hsa-mir-10395	19	12703601	12703664	-0.396806	0.173169	0.3121	-0.414714	0.157691	0.288541	-0.409439	0.162386	0.295417	-0.131752	0.704555	0.824465
MI0019285	hsa-mir-5684	19	12787128	12787192	-0.564694	0.00357911	0.0153902	-0.575797	0.00279357	0.011958	-0.572639	0.00332594	0.0142368	-0.464386	0.0329323	0.118456
MI0019302	hsa-mir-5695	19	12920320	12920404	0.0496772	0.820446	0.883465	0.0537792	0.80645	0.86792	0.0565712	0.797282	0.86395	0.202476	0.474513	0.670985
MI0022227	hsa-mir-6515	19	12940484	12940540	0.440261	0.00160914	0.00842731	0.452197	0.000565616	0.00356528	0.471755	0.000609245	0.00371836	0.464403	0.00768845	0.0430371
MI0003654	hsa-mir-639	19	14529543	14529640	0.419427	0.0827641	0.183791	0.442346	0.0624497	0.15148	0.447627	0.0644287	0.15408	0.786342	0.0158579	0.0714362
MI0022640	hsa-mir-6795	19	15179283	15179350	0.222586	0.340695	0.497372	0.204074	0.384362	0.532366	0.233512	0.320329	0.472011	0.509657	0.0995478	0.255903
MI0014232	hsa-mir-3188	19	18282077	18282161	-0.0162219	0.94582	0.961059	0.0130409	0.955282	0.979087	-0.00904218	0.969971	0.978244	0.303488	0.347957	0.571471
MI0014233	hsa-mir-3189	19	18386562	18386634	0.199398	0.365948	0.516697	0.178383	0.397505	0.544197	0.169736	0.440755	0.587259	0.199894	0.444401	0.647433
MI0006407	hsa-mir-1270	19	20399272	20399354	-0.085727	0.604223	0.718987	-0.0783795	0.633059	0.74118	-0.0850435	0.60948	0.716234	-0.142882	0.434317	0.638979
MI0018175	hsa-mir-5196	19	35345513	35345627	1.10823	0.000197549	0.00145258	1.10688	0.000125755	0.000975116	1.06463	0.000327763	0.00221474	0.871071	0.0332466	0.119134
MI0003656	hsa-mir-641	19	40282543	40282641	-0.225196	0.0127352	0.0438091	-0.229185	0.00726903	0.0263468	-0.223847	0.0138746	0.0448359	-0.145701	0.179745	0.381253
MI0022641	hsa-mir-6796	19	40369846	40369907	-0.0199075	0.930264	0.953445	-0.0346489	0.879707	0.919725	-0.019693	0.931468	0.954679	0.0779993	0.779314	0.870967
MI0022642	hsa-mir-6797	19	41869627	41869698	-0.0857375	0.641624	0.749354	-0.0867324	0.638843	0.744268	-0.0729743	0.693291	0.786395	-0.112751	0.647136	0.788411
MI0000803	hsa-mir-330	19	45638994	45639087	0.193733	0.0192879	0.0594342	0.203598	0.0112058	0.037288	0.21019	0.0103779	0.0359615	0.287303	0.00479042	0.0323057
MI0003657	hsa-mir-642a	19	45674928	45675024	0.428915	0.0911323	0.19549	0.442209	0.0804535	0.175771	0.399784	0.115403	0.23228	0.59694	0.0947427	0.248864
MI0003834	hsa-mir-769	19	46018932	46019049	0.251272	0.0164571	0.052419	0.248937	0.0188076	0.0566625	0.24786	0.0186624	0.0565854	0.315819	0.00988999	0.0495023
MI0014234	hsa-mir-320e	19	46709282	46709354	0.205236	0.0638567	0.154895	0.210549	0.0517437	0.131232	0.211382	0.0576844	0.141372	0.127605	0.395854	0.611893
MI0014235	hsa-mir-3190	19	47226942	47227021	0.466013	0.00153955	0.0081821	0.479259	0.000873394	0.00491804	0.468503	0.00156026	0.0079355	0.284829	0.134323	0.307674
MI0014236	hsa-mir-3191	19	47226944	47227019	0.0266118	0.902376	0.94014	0.0279562	0.899085	0.933628	0.00584058	0.978578	0.983778	-0.0698383	0.81251	0.898988
MI0022643	hsa-mir-6798	19	49009906	49009972	0.0994247	0.602369	0.718443	0.101572	0.595294	0.710142	0.108218	0.572883	0.692142	0.222585	0.386954	0.603062
MI0000479	hsa-mir-150	19	49500785	49500868	1.87461	3.18866e-08	1.04858e-06	1.88012	3.27931e-08	1.03408e-06	1.83388	5.91331e-08	1.64529e-06	1.80836	0.000200667	0.00287623
MI0017977	hsa-mir-5088	19	49682117	49682195	0.157067	0.458857	0.603116	0.159126	0.45618	0.596058	0.139784	0.511243	0.639836	0.0786849	0.773679	0.86924
MI0017388	hsa-mir-4749	19	49854591	49854651	0.458187	0.0910377	0.19549	0.463493	0.08796	0.187307	0.515898	0.0540284	0.135214	0.556225	0.106154	0.268508
MI0017389	hsa-mir-4750	19	49888175	49888230	0.0649333	0.791648	0.867786	0.0729723	0.767096	0.844788	0.0834029	0.735451	0.821413	-0.128176	0.682639	0.812297
MI0000746	hsa-mir-99b	19	51692612	51692681	0.226975	0.0147594	0.0480754	0.229196	0.0143729	0.0459851	0.23912	0.0102128	0.0356506	0.209411	0.101859	0.260003
MI0000066	hsa-let-7e	19	51692786	51692864	0.0651545	0.508092	0.64431	0.073842	0.437243	0.576892	0.0719336	0.467073	0.605133	0.0635629	0.615063	0.765591
MI0000469	hsa-mir-125a	19	51693254	51693339	0.116266	0.191332	0.335185	0.117118	0.190166	0.329583	0.129535	0.144418	0.270534	0.159066	0.186761	0.393488
MI0003658	hsa-mir-643	19	52281797	52281893	-0.0251409	0.874729	0.922512	-0.0320997	0.839363	0.894186	-0.0548749	0.728508	0.815584	-0.132842	0.521256	0.703435
MI0003786	hsa-mir-1323	19	53671968	53672040	0.913668	0.000393304	0.00269613	0.892299	0.000477319	0.00309276	0.885007	0.000595214	0.00368021	0.831973	0.0150653	0.068849
MI0003142	hsa-mir-498	19	53674197	53674320	0.169202	0.33261	0.494731	0.141595	0.394987	0.541533	0.152089	0.384826	0.53526	0.113916	0.634665	0.77872
MI0003146	hsa-mir-520f	19	53682159	53682245	0.293608	0.199164	0.345072	0.285284	0.205951	0.348943	0.277243	0.227268	0.380522	0.371993	0.201941	0.411717
MI0003148	hsa-mir-519c	19	53686469	53686555	0.546431	0.0651223	0.156758	0.529488	0.0643099	0.154932	0.483105	0.0978589	0.20664	0.615265	0.105561	0.267723
MI0003149	hsa-mir-520a	19	53690881	53690965	0.983032	0.000289496	0.00204376	0.95995	0.000252708	0.00179746	0.964669	0.000394828	0.00261194	0.879001	0.0120475	0.0569846
MI0003150	hsa-mir-526b	19	53694393	53694475	1.05215	0.000258634	0.00185355	1.03304	0.000267178	0.0018449	1.04605	0.000305692	0.00209554	0.914158	0.0119175	0.056653
MI0003151	hsa-mir-519b	19	53695213	53695293	0.251334	0.384049	0.535067	0.240836	0.399362	0.545161	0.219736	0.44713	0.588799	0.608865	0.0942081	0.248248
MI0003152	hsa-mir-525	19	53697533	53697617	0.443345	0.0654433	0.156937	0.433118	0.0690481	0.160024	0.467524	0.0526995	0.132855	0.54209	0.0840467	0.22913
MI0003154	hsa-mir-518f	19	53700015	53700101	0.654266	0.0134209	0.0453433	0.646097	0.0152544	0.048425	0.661494	0.0130039	0.0427141	0.807084	0.0183284	0.0774047
MI0003156	hsa-mir-518b	19	53702737	53702819	0.876716	0.00118637	0.00668039	0.865011	0.00119698	0.00647051	0.869203	0.00139629	0.00722094	1.00493	0.00554408	0.0341055
MI0003159	hsa-mir-518c	19	53708735	53708835	0.528481	0.0418563	0.113132	0.504467	0.0493961	0.127674	0.516848	0.0477739	0.122917	0.683854	0.0436222	0.143164
MI0003160	hsa-mir-524	19	53711002	53711088	1.00014	0.000464155	0.00307056	0.985914	0.000376358	0.00252507	0.975586	0.000657633	0.00391774	0.987174	0.00859727	0.0456911
MI0003162	hsa-mir-519d	19	53713347	53713434	0.87151	0.00135364	0.00733687	0.855267	0.00169602	0.00840708	0.847957	0.00186892	0.00925655	1.09599	0.00310091	0.0229177
MI0003164	hsa-mir-520d	19	53720096	53720182	0.599789	0.0146672	0.0480109	0.578568	0.0165046	0.0511913	0.609751	0.0136699	0.0444389	0.49421	0.136941	0.309334
MI0003166	hsa-mir-520g	19	53722166	53722255	0.800019	0.000563623	0.00357844	0.789821	0.000538633	0.00341978	0.799571	0.000616288	0.00373723	0.822024	0.00780071	0.0434086
MI0003169	hsa-mir-518e	19	53729838	53729925	0.509742	0.00790525	0.0290987	0.491469	0.00896382	0.0312907	0.505613	0.00883568	0.0315417	0.616511	0.0146293	0.0675087
MI0003172	hsa-mir-516b-1	19	53736845	53736934	0.409889	0.0322478	0.0899893	0.396636	0.0374924	0.101048	0.400297	0.0374833	0.10278	0.616414	0.0101973	0.0499825
MI0003174	hsa-mir-517c	19	53741313	53741407	0.101624	0.706757	0.802631	0.0818098	0.761608	0.844091	0.105092	0.699121	0.790729	0.270136	0.421138	0.630727
MI0003177	hsa-mir-522	19	53751211	53751297	0.582064	0.0212252	0.0637431	0.553371	0.0255697	0.0732869	0.572697	0.0241983	0.0702196	0.792939	0.0105552	0.0514701
MI0003178	hsa-mir-519a-1	19	53752397	53752481	0.821433	0.00179868	0.00905082	0.808542	0.00204392	0.00936379	0.800048	0.00243229	0.0111696	0.796591	0.0205157	0.0836546
MI0000779	hsa-mir-371a	19	53787675	53787741	0.130141	0.664918	0.771636	0.11887	0.695818	0.795574	0.159144	0.597326	0.70975	-0.0347198	0.926989	0.963012
MI0017393	hsa-mir-371b	19	53787677	53787742	0.278012	0.208794	0.354613	0.278771	0.210269	0.352062	0.233414	0.285398	0.441809	0.257458	0.33328	0.553999
MI0000780	hsa-mir-372	19	53787890	53787956	-0.229756	0.340045	0.497191	-0.234142	0.335627	0.488467	-0.248993	0.30312	0.456502	-0.309598	0.304412	0.527425
MI0000781	hsa-mir-373	19	53788705	53788773	-0.0746731	0.820173	0.883465	-0.0887041	0.78955	0.857659	-0.0563012	0.864616	0.909104	0.214718	0.591319	0.754045
MI0005757	hsa-mir-935	19	53982307	53982397	0.374826	0.0577773	0.146534	0.388893	0.0504193	0.129611	0.369118	0.0632819	0.152327	0.392703	0.110829	0.274462
MI0022649	hsa-mir-6804	19	55230885	55230952	-0.403069	0.0843841	0.185405	-0.408487	0.0854556	0.182898	-0.37389	0.109079	0.221911	-0.324027	0.307309	0.531471
MI0022647	hsa-mir-6802	19	55239912	55239976	0.804178	8.05013e-08	2.37982e-06	0.796787	1.39367e-07	3.29604e-06	0.808057	8.44951e-08	2.16033e-06	0.730689	0.000277157	0.00349587
MI0022648	hsa-mir-6803	19	55245186	55245250	0.828662	1.53186e-07	3.9166e-06	0.824937	1.8818e-07	4.04586e-06	0.858414	4.43551e-08	1.39866e-06	0.849935	0.000107761	0.00172783
MI0022650	hsa-mir-6805	19	55388181	55388242	-0.492966	0.0286039	0.0814129	-0.488059	0.0311604	0.0859409	-0.486736	0.0316991	0.0887201	-0.573582	0.0437361	0.143164
MI0022651	hsa-mir-6806	19	58334688	58334751	0.0575947	0.762397	0.847381	0.059716	0.754449	0.838671	0.0386081	0.83974	0.893365	0.227911	0.35574	0.579225
MI0017394	hsa-mir-4754	19	58386770	58386858	0.596125	0.00730901	0.027115	0.593532	0.00774969	0.0277697	0.576958	0.00961251	0.0338046	0.586358	0.0439969	0.143521
MI0033418	hsa-mir-10394	19	58393364	58393446	-0.0480809	0.830775	0.891058	-0.0618799	0.784542	0.855549	-0.0407165	0.857257	0.906106	0.125197	0.631825	0.778264
MI0022652	hsa-mir-6807	19	58550285	58550376	-0.183559	0.459908	0.603116	-0.1847	0.460387	0.600726	-0.169936	0.496115	0.628314	0.095574	0.754882	0.856916
MI0006433	hsa-mir-1292	20	2652777	2652842	0.0812919	0.522289	0.65878	0.0847477	0.506343	0.644075	0.0790853	0.536281	0.661262	0.120249	0.47616	0.67146
MI0000108	hsa-mir-103a-2	20	3917494	3917571	0.301105	5.88627e-09	2.93074e-07	0.299954	5.52335e-09	2.39713e-07	0.298176	9.4253e-09	3.56653e-07	0.26363	9.44731e-05	0.00159592
MI0022717	hsa-mir-6870	20	10649636	10649695	0.0502479	0.825583	0.887501	0.0523984	0.820102	0.878614	0.0533019	0.816354	0.875648	0.210199	0.487141	0.678518
MI0014237	hsa-mir-3192	20	18470615	18470691	0.362379	0.0778009	0.177166	0.376852	0.0656972	0.155374	0.393762	0.0546316	0.1357	0.385765	0.128915	0.301121
MI0014238	hsa-mir-3193	20	31607186	31607240	-0.905835	7.38097e-06	9.13871e-05	-0.923919	3.00772e-06	4.18427e-05	-0.889943	1.12287e-05	0.000120708	-0.634711	0.0166033	0.0737403
MI0003183	hsa-mir-499a	20	34990376	34990497	-0.717551	6.78644e-08	2.07096e-06	-0.724551	4.43833e-08	1.31208e-06	-0.711641	9.994e-08	2.42419e-06	-0.701597	5.06318e-06	0.000159659
MI0017396	hsa-mir-499b	20	34990400	34990472	-0.0657422	0.752289	0.841903	-0.0633144	0.764389	0.844788	-0.0780241	0.709404	0.799876	0.15141	0.573217	0.745276
MI0022718	hsa-mir-6871	20	41169023	41169078	-0.0782758	0.753087	0.841903	-0.0778487	0.753612	0.838671	-0.0806403	0.747496	0.828022	0.013326	0.969786	0.975976
MI0022657	hsa-mir-6812	20	45425510	45425573	0.82056	0.000415624	0.00282863	0.813767	0.000473136	0.00309276	0.803482	0.000571221	0.0035551	0.885701	0.00539935	0.0336038
MI0016007	hsa-mir-3617	20	45705102	45705180	-0.507844	0.047236	0.124471	-0.532869	0.0285671	0.0797183	-0.516765	0.0448115	0.117104	-0.596611	0.073865	0.209211
MI0016006	hsa-mir-3616	20	47166967	47167058	-0.862593	1.01892e-05	0.000119	-0.851625	1.12645e-05	0.000117101	-0.886947	5.83962e-06	6.99277e-05	-0.905627	0.000414838	0.00451077
MI0014239	hsa-mir-3194	20	51452905	51452977	-0.466045	0.0245428	0.0723287	-0.450707	0.0306799	0.0848631	-0.494921	0.0168376	0.0520535	-0.408178	0.146523	0.323102
MI0000747	hsa-mir-296	20	58817615	58817694	-0.229115	0.0670508	0.159372	-0.22967	0.0660754	0.155879	-0.220061	0.0797513	0.176585	-0.244879	0.117312	0.282909
MI0017399	hsa-mir-4758	20	62332487	62332557	0.246466	0.325254	0.489174	0.245072	0.323551	0.478549	0.249212	0.323087	0.474597	0.218408	0.490364	0.67874
MI0000651	hsa-mir-1-1	20	62554306	62554376	-0.300208	0.115006	0.233467	-0.296593	0.111577	0.224101	-0.30072	0.116795	0.234084	-0.413477	0.0838319	0.22913
MI0015866	hsa-mir-4326	20	63286808	63286866	0.262783	0.344955	0.500709	0.232543	0.398341	0.544553	0.223296	0.421022	0.569796	0.138339	0.681515	0.811981
MI0022658	hsa-mir-6813	20	64076955	64077010	0.630645	0.00516057	0.0201731	0.61999	0.0065828	0.0244209	0.606901	0.00715735	0.0265524	0.43239	0.132097	0.304789
MI0000101	hsa-mir-99a	21	16539089	16539169	-0.271081	0.00405976	0.0168444	-0.265367	0.00537435	0.0205601	-0.259572	0.00587931	0.0226091	-0.286792	0.0274007	0.103684
MI0000064	hsa-let-7c	21	16539828	16539911	-0.263432	0.0282567	0.0810025	-0.248853	0.0279371	0.0786562	-0.243222	0.0413679	0.110237	-0.205135	0.2001	0.410617
MI0000470	hsa-mir-125b-2	21	16590237	16590325	-0.160052	0.0793451	0.177868	-0.155973	0.0899629	0.190264	-0.142903	0.113554	0.229534	-0.12965	0.288901	0.50705
MI0000681	hsa-mir-155	21	25573980	25574044	-0.054183	0.828649	0.889787	-0.0511996	0.83844	0.894186	-0.0901153	0.718241	0.808876	-0.162483	0.58468	0.74825
MI0022213	hsa-mir-6501	21	33550662	33550728	0.666118	1.85925e-05	0.000193281	0.683979	7.40739e-06	8.75924e-05	0.673224	1.70418e-05	0.000166201	0.674218	0.000787563	0.00776078
MI0022220	hsa-mir-6508	21	39447010	39447069	-0.357482	0.0779082	0.177166	-0.363759	0.0742909	0.168132	-0.358639	0.0789168	0.176074	-0.0995784	0.713507	0.828847
MI0022659	hsa-mir-6814	21	41746772	41746841	-0.325442	0.128947	0.25339	-0.337257	0.11573	0.230486	-0.34947	0.103582	0.21494	-0.189881	0.486091	0.678518
MI0022660	hsa-mir-6815	21	45478266	45478326	-0.282298	0.0599988	0.148973	-0.272451	0.0676206	0.157893	-0.271497	0.0715799	0.165561	-0.254442	0.20795	0.416782
MI0017402	hsa-mir-4761	22	19963753	19963834	-0.0495918	0.815895	0.883109	-0.0597754	0.77957	0.852571	-0.0762216	0.720415	0.81036	0.0116901	0.966552	0.974665
MI0000482	hsa-mir-185	22	20033139	20033220	-0.377116	7.11145e-05	0.000570121	-0.372214	3.77167e-05	0.000321441	-0.389726	4.05741e-05	0.000355399	-0.324313	0.0018892	0.0147701
MI0016008	hsa-mir-3618	22	20085746	20085833	-0.477266	0.0014289	0.00768035	-0.480743	0.00136059	0.00707209	-0.476842	0.0015492	0.00792185	-0.462667	0.00816536	0.0445815
MI0006443	hsa-mir-1306	22	20086058	20086142	0.62895	5.40629e-09	2.8413e-07	0.629872	5.0892e-09	2.39713e-07	0.640734	3.09496e-09	1.54096e-07	0.67752	8.28179e-07	6.0678e-05
MI0022661	hsa-mir-6816	22	20114686	20114751	0.139624	0.528037	0.664259	0.13525	0.543262	0.667524	0.131384	0.555028	0.675748	0.389876	0.179072	0.38068
MI0006348	hsa-mir-1286	22	20249134	20249211	-0.380537	0.0903032	0.194594	-0.386359	0.0889832	0.18874	-0.321162	0.142208	0.268384	-0.0115528	0.965302	0.974665
MI0005568	hsa-mir-301b	22	21652981	21653058	0.116636	0.400618	0.548458	0.110964	0.415196	0.561843	0.114874	0.410824	0.560807	0.00691541	0.967453	0.974665
MI0000748	hsa-mir-130b	22	21653304	21653385	0.0888612	0.338648	0.496683	0.0900246	0.322726	0.478549	0.0916037	0.327011	0.477947	0.0964901	0.354105	0.578554
MI0003665	hsa-mir-650	22	22822776	22822871	-0.129977	0.556876	0.689536	-0.137163	0.538571	0.665998	-0.146454	0.509834	0.639659	-0.0385726	0.856829	0.928254
MI0019115	hsa-mir-5571	22	22886267	22886379	-0.411248	0.42466	0.570637	-0.404067	0.429971	0.569709	-0.467522	0.36488	0.511498	-0.738644	0.240006	0.45409
MI0006345	hsa-mir-548j	22	26555212	26555323	0.00194571	0.987551	0.991745	0.0137498	0.911277	0.942151	0.00604331	0.961585	0.972898	0.118377	0.416943	0.630727
MI0014247	hsa-mir-3199-1	22	27920525	27920612	-0.228591	0.292993	0.452894	-0.221245	0.305923	0.463788	-0.230473	0.292226	0.448541	-0.270002	0.361284	0.583485
MI0014248	hsa-mir-3199-2	22	27920526	27920611	-0.351433	0.0844377	0.185405	-0.35267	0.0851844	0.182731	-0.39903	0.0463878	0.119898	-0.420327	0.117645	0.282909
MI0022663	hsa-mir-6818	22	30007049	30007113	-0.10014	0.311413	0.473629	-0.0985589	0.325741	0.47924	-0.104347	0.294399	0.449922	-0.181658	0.188425	0.39502
MI0014249	hsa-mir-3200	22	30731557	30731641	0.129579	0.194024	0.338023	0.126997	0.190225	0.329583	0.121952	0.223321	0.376105	0.245834	0.0591085	0.177513
MI0016438	hsa-mir-3928	22	31160062	31160119	0.0957871	0.601009	0.718443	0.106252	0.558172	0.6764	0.11473	0.531936	0.658653	0.104283	0.647563	0.788411
MI0022960	hsa-mir-7109	22	31621467	31621531	-0.124457	0.574289	0.703727	-0.123235	0.576247	0.693489	-0.105794	0.634145	0.737885	-0.161083	0.607513	0.762147
MI0016413	hsa-mir-3909	22	35335640	35335758	-0.163006	0.199551	0.345111	-0.169176	0.185104	0.323079	-0.151298	0.234959	0.387	0.0239244	0.892784	0.948959
MI0022664	hsa-mir-6819	22	36286847	36286907	0.340092	0.071683	0.168687	0.336876	0.0767897	0.171726	0.303226	0.104301	0.215433	0.324551	0.192404	0.399153
MI0003682	hsa-mir-658	22	37844272	37844371	0.445558	0.0470198	0.124471	0.450533	0.0470385	0.122585	0.482292	0.0308503	0.0868582	0.528063	0.0949681	0.248864
MI0003683	hsa-mir-659	22	37847678	37847774	-0.129711	0.460035	0.603116	-0.121576	0.492163	0.630022	-0.143455	0.415813	0.565171	0.0181288	0.936111	0.963613
MI0022665	hsa-mir-6820	22	37967563	37967624	0.305686	0.0670129	0.159372	0.309571	0.0647475	0.155043	0.337031	0.041797	0.110756	0.288407	0.205626	0.415646
MI0017407	hsa-mir-4766	22	40813883	40813958	-0.0387191	0.813277	0.882172	-0.0373133	0.81907	0.878504	-0.0522619	0.75076	0.829695	-0.0128477	0.953605	0.97315
MI0000091	hsa-mir-33a	22	41900944	41901012	0.0139261	0.901478	0.94014	0.00372432	0.973086	0.983482	0.00156957	0.988882	0.990977	-0.13098	0.377151	0.595135
MI0006384	hsa-mir-1249	22	45200954	45201019	0.843501	3.3111e-06	4.74591e-05	0.832293	4.08757e-06	5.52406e-05	0.836654	4.46341e-06	5.78409e-05	0.82835	0.000927948	0.00869147
MI0017403	hsa-mir-4762	22	45760524	45760598	0.110194	0.588645	0.708471	0.10733	0.599818	0.711062	0.113386	0.580376	0.699409	0.162721	0.568974	0.743438
MI0016009	hsa-mir-3619	22	46091044	46091126	-0.00574925	0.981729	0.990101	0.00128345	0.995869	0.997487	0.0208412	0.933948	0.956185	0.217619	0.502475	0.688347
MI0000062	hsa-let-7a-3	22	46112749	46112822	0.155486	0.057635	0.146534	0.165329	0.022458	0.0655718	0.157395	0.0562163	0.138491	0.21642	0.0349965	0.12368
MI0000063	hsa-let-7b	22	46113686	46113768	-0.0904608	0.23185	0.382504	-0.0860685	0.214405	0.357446	-0.0787011	0.296023	0.451041	-0.00775053	0.93589	0.963613
MI0016068	hsa-mir-3667	22	49543393	49543466	0.554531	0.0724291	0.168866	0.554794	0.0728124	0.165919	0.532812	0.0855979	0.18658	0.46714	0.2652	0.479592
MI0022666	hsa-mir-6821	22	49962866	49962939	0.22627	0.334629	0.495083	0.215366	0.365165	0.517727	0.191109	0.413383	0.562677	0.389863	0.185693	0.39211
MI0039716	hsa-mir-12114	22	50407442	50407524	-0.00566597	0.980951	0.990101	-0.00107883	0.996433	0.997487	0.0305708	0.89712	0.936728	0.31086	0.334391	0.553999
MI0003666	hsa-mir-651	X	8126965	8127061	-0.373634	0.000705185	0.00424908	-0.384879	0.00040073	0.00266965	-0.38695	0.000459053	0.00293422	-0.420874	0.00159595	0.0130153
MI0019286	hsa-mir-548ax	X	11318614	11318686	-0.50405	0.00195579	0.00963634	-0.50777	0.0018964	0.00901502	-0.516389	0.00159	0.00804354	-0.457633	0.00737246	0.041514
MI0017409	hsa-mir-4768	X	17425881	17425954	-0.464693	0.0217823	0.0650032	-0.460561	0.0231704	0.0674436	-0.474105	0.0199802	0.0600039	-0.512477	0.0496494	0.154501
MI0016010	hsa-mir-23c	X	20017088	20017187	-0.201809	0.0216878	0.0649261	-0.202548	0.0207521	0.0611572	-0.199337	0.0241941	0.0702196	-0.204797	0.0567867	0.17218
MI0000298	hsa-mir-221	X	45746157	45746266	-0.302252	0.0456285	0.121515	-0.309307	0.0355496	0.0969161	-0.311837	0.0402213	0.108403	-0.21747	0.225373	0.434222
MI0000299	hsa-mir-222	X	45747015	45747124	0.13181	0.405362	0.553193	0.123458	0.423544	0.564152	0.124953	0.43285	0.580818	0.11268	0.536663	0.718081
MI0003205	hsa-mir-532	X	50003148	50003238	0.369452	1.80788e-07	4.38527e-06	0.36492	1.68507e-07	3.76428e-06	0.360404	3.31355e-07	6.14631e-06	0.296934	0.000299717	0.00361128
MI0000484	hsa-mir-188	X	50003503	50003588	-0.15202	0.0592017	0.148161	-0.155771	0.0476429	0.123819	-0.166312	0.0377945	0.103334	-0.176841	0.113166	0.277345
MI0003184	hsa-mir-500a	X	50008431	50008514	0.0679111	0.539971	0.673895	0.065063	0.553082	0.673379	0.0583115	0.59989	0.70975	0.028178	0.826523	0.909176
MI0000762	hsa-mir-362	X	50008964	50009028	0.0718909	0.379424	0.530185	0.0694178	0.386712	0.533279	0.0569592	0.482402	0.620887	0.0509703	0.609135	0.762147
MI0003185	hsa-mir-501	X	50009722	50009805	0.246671	0.0232603	0.0689787	0.243251	0.0244866	0.0704082	0.238347	0.0288927	0.0815896	0.17385	0.230285	0.4401
MI0015903	hsa-mir-500b	X	50010672	50010750	0.143264	0.430986	0.575053	0.123408	0.486716	0.626127	0.111542	0.536839	0.661262	0.119767	0.585312	0.74825
MI0003684	hsa-mir-660	X	50013241	50013337	-0.126374	0.133886	0.25587	-0.135532	0.0881098	0.187307	-0.152645	0.0604991	0.146374	-0.138462	0.214091	0.423015
MI0003186	hsa-mir-502	X	50014598	50014683	-0.0541736	0.595943	0.713722	-0.0607339	0.543507	0.667524	-0.0684361	0.502223	0.632628	-0.0625019	0.622113	0.772394
MI0022742	hsa-mir-6895	X	53195411	53195488	0.41729	0.0489474	0.127912	0.418775	0.0518887	0.131248	0.412981	0.0528051	0.132855	0.776261	0.00595225	0.036095
MI0022741	hsa-mir-6894	X	53198889	53198945	0.794516	3.479e-05	0.000318561	0.793678	3.87662e-05	0.00032156	0.805777	2.98554e-05	0.000268299	0.813945	0.000263553	0.0034628
MI0022703	hsa-mir-6857	X	53405673	53405765	0.299997	0.143536	0.270488	0.294479	0.15407	0.28356	0.304478	0.140216	0.26622	0.438013	0.114004	0.278676
MI0000100	hsa-mir-98	X	53556223	53556341	-0.15236	0.198502	0.344555	-0.141752	0.210143	0.352062	-0.151004	0.205471	0.356224	-0.229821	0.0976049	0.252279
MI0000068	hsa-let-7f-2	X	53557192	53557274	-0.332123	0.00833488	0.030437	-0.334002	0.00735979	0.0265739	-0.335658	0.00806903	0.0292464	-0.363933	0.0174862	0.0755338
MI0003782	hsa-mir-1468	X	63786002	63786087	0.300892	0.0368823	0.102019	0.306174	0.0298291	0.0827518	0.332414	0.0194634	0.0588253	0.457611	0.0174554	0.0755338
MI0000300	hsa-mir-223	X	66018870	66018979	0.230956	0.182734	0.32372	0.224249	0.190699	0.329802	0.180995	0.280845	0.438246	0.190859	0.406165	0.620731
MI0016436	hsa-mir-676	X	70022857	70022923	-0.254023	0.271121	0.426756	-0.210093	0.286586	0.442377	-0.220166	0.338556	0.488968	-0.335247	0.233742	0.44491
MI0003685	hsa-mir-421	X	74218377	74218461	-0.463796	1.79225e-08	6.84894e-07	-0.463069	2.25383e-08	7.89677e-07	-0.45292	3.41724e-08	1.15454e-06	-0.39367	0.000126559	0.00199542
MI0005566	hsa-mir-374b	X	74218547	74218618	-0.636641	1.1673e-09	7.36175e-08	-0.643765	7.23779e-10	5.26689e-08	-0.641693	1.0887e-09	6.43694e-08	-0.654103	6.43456e-06	0.000196358
MI0016684	hsa-mir-374c	X	74218549	74218618	-0.582546	0.000686111	0.00420881	-0.579816	0.000810237	0.00467369	-0.558701	0.00108569	0.0059713	-0.767506	0.00182754	0.0145109
MI0003516	hsa-mir-545	X	74287104	74287209	-0.322642	0.0527502	0.135972	-0.331921	0.0466172	0.121823	-0.368591	0.0231372	0.0679744	-0.312923	0.171996	0.368953
MI0000782	hsa-mir-374a	X	74287286	74287357	-0.579199	3.21073e-07	6.74968e-06	-0.588653	2.42663e-07	4.88423e-06	-0.59097	2.01484e-07	4.23564e-06	-0.634896	1.18608e-05	0.000280509
MI0000760	hsa-mir-361	X	85903636	85903707	-0.331828	3.71382e-05	0.000328343	-0.334615	2.71504e-05	0.000244612	-0.326281	5.31324e-05	0.000452822	-0.295665	0.00523645	0.0331768
MI0016907	hsa-mir-548an	X	106639814	106639896	0.0225055	0.91307	0.944046	0.00884229	0.965676	0.982289	0.0130673	0.949747	0.966376	0.288016	0.28882	0.50705
MI0003667	hsa-mir-652	X	110055329	110055426	0.0522108	0.557891	0.689888	0.0577637	0.496272	0.634423	0.0748319	0.390672	0.539587	0.0563467	0.631095	0.778264
MI0008333	hsa-mir-1912	X	114651544	114651623	0.539317	0.0640306	0.154918	0.528585	0.0650656	0.155043	0.542708	0.0641187	0.15395	0.559227	0.107177	0.269653
MI0003758	hsa-mir-1264	X	114652655	114652723	-0.0892593	0.679951	0.783476	-0.0955773	0.651164	0.75398	-0.0892804	0.681878	0.776575	0.0568495	0.82647	0.909176
MI0003938	hsa-mir-1298	X	114715233	114715344	-0.100145	0.652965	0.76072	-0.110491	0.596779	0.710142	-0.116083	0.603847	0.711381	-0.190952	0.483658	0.676836
MI0008332	hsa-mir-1911	X	114763184	114763263	-0.289448	0.214247	0.360637	-0.296973	0.200708	0.342726	-0.29838	0.2032	0.355054	-0.293477	0.300061	0.520841
MI0006419	hsa-mir-1277	X	118386394	118386471	-0.206224	0.37015	0.521075	-0.203682	0.377791	0.528799	-0.190379	0.410089	0.560807	-0.0607389	0.843055	0.919873
MI0003836	hsa-mir-766	X	119646738	119646848	1.41274	1.83801e-10	1.93195e-08	1.4088	3.0126e-10	2.63372e-08	1.40336	2.92909e-10	2.23828e-08	1.26614	2.74149e-05	0.000563794
MI0000764	hsa-mir-363	X	134169378	134169452	0.232947	0.203135	0.349671	0.244359	0.18455	0.322706	0.203079	0.264449	0.42089	0.309567	0.252326	0.466212
MI0000094	hsa-mir-92a-2	X	134169538	134169612	0.288766	0.0123996	0.0428102	0.273947	0.00895174	0.0312907	0.2923	0.0119013	0.0399169	0.19673	0.220403	0.428135
MI0000075	hsa-mir-19b-2	X	134169671	134169766	0.0361943	0.849302	0.903757	0.00858017	0.962499	0.982192	0.00937795	0.960649	0.972898	-0.0174893	0.946212	0.968741
MI0001519	hsa-mir-20b	X	134169809	134169877	0.538093	0.00177549	0.00905082	0.554112	0.00123549	0.00658132	0.524685	0.00238139	0.0111079	0.464251	0.0475435	0.14992
MI0001518	hsa-mir-18b	X	134170041	134170111	0.131566	0.495593	0.633441	0.136645	0.484329	0.624217	0.083842	0.657323	0.758326	-0.0123156	0.962285	0.974665
MI0000113	hsa-mir-106a	X	134170198	134170278	0.634562	0.000163942	0.00123087	0.649533	0.00011419	0.000900201	0.620246	0.000237595	0.00171576	0.57298	0.0149615	0.0687068
MI0005531	hsa-mir-450b	X	134540185	134540262	-0.669829	0.00207974	0.00998695	-0.650267	0.000826122	0.00473643	-0.645277	0.0030158	0.0131472	-0.55032	0.0248567	0.0971672
MI0001652	hsa-mir-450a-1	X	134540341	134540431	-0.477233	0.0158277	0.0505846	-0.456618	0.0100881	0.0345772	-0.449958	0.0225241	0.0663793	-0.369701	0.132065	0.304789
MI0003187	hsa-mir-450a-2	X	134540508	134540607	-0.5002	0.0141059	0.0464952	-0.478535	0.009045	0.031458	-0.460736	0.0221833	0.0655793	-0.309275	0.204445	0.415031
MI0003686	hsa-mir-542	X	134541341	134541437	-0.0108432	0.955984	0.970344	0.0116779	0.946526	0.971164	0.0191505	0.92206	0.95122	0.110505	0.626545	0.774787
MI0003188	hsa-mir-503	X	134546328	134546398	-0.238288	0.122422	0.244327	-0.221055	0.107397	0.217554	-0.220192	0.15347	0.283007	-0.117873	0.503526	0.688347
MI0001446	hsa-mir-424	X	134546614	134546711	-0.244671	0.210915	0.356295	-0.231778	0.20733	0.349217	-0.229736	0.241891	0.394017	-0.162452	0.479675	0.674254
MI0005756	hsa-mir-934	X	136550878	136550960	-0.123142	0.763181	0.847381	-0.124509	0.746841	0.83512	-0.215888	0.591382	0.706815	0.19492	0.701631	0.824465
MI0003189	hsa-mir-504	X	138667711	138667793	0.335895	0.219474	0.368125	0.345241	0.209469	0.351968	0.310702	0.25724	0.411758	0.277553	0.424041	0.630727
MI0003190	hsa-mir-505	X	139924148	139924231	0.593255	2.65457e-08	9.30084e-07	0.589644	3.47086e-08	1.05917e-06	0.581946	4.79511e-08	1.43961e-06	0.553585	1.13158e-05	0.000274481
MI0008192	hsa-mir-320d-2	X	140926160	140926231	0.198091	0.260747	0.415009	0.196431	0.267268	0.42188	0.200988	0.256953	0.411758	0.267679	0.265045	0.479592
MI0022560	hsa-mir-892c	X	145992750	145992826	-0.353548	0.226308	0.376251	-0.354188	0.219874	0.363638	-0.355436	0.226907	0.380522	-0.202336	0.593234	0.755316
MI0005533	hsa-mir-890	X	145994275	145994351	-0.562369	0.253588	0.405836	-0.545875	0.255068	0.408974	-0.528247	0.285597	0.441809	-0.259052	0.690935	0.817031
MI0005537	hsa-mir-888	X	145994784	145994860	-0.943976	0.056886	0.145548	-0.93111	0.055365	0.138927	-0.944042	0.0585164	0.14304	-0.433642	0.503083	0.688347
MI0005528	hsa-mir-892a	X	145996669	145996743	-0.278987	0.538115	0.672466	-0.272915	0.544745	0.667524	-0.243963	0.591752	0.706815	0.0238419	0.966712	0.974665
MI0005538	hsa-mir-892b	X	145997198	145997274	-0.599927	0.121762	0.243524	-0.592774	0.123344	0.240089	-0.570842	0.14242	0.268384	-0.187667	0.70257	0.824465
MI0005534	hsa-mir-891b	X	146001053	146001131	-0.163909	0.542727	0.676442	-0.165835	0.528169	0.659167	-0.158735	0.558074	0.677712	-0.128216	0.725658	0.837161
MI0005524	hsa-mir-891a	X	146027794	146027872	-0.0689395	0.884424	0.927297	-0.0758884	0.872038	0.915373	-0.0271719	0.954457	0.969835	0.479322	0.451528	0.653953
MI0006649	hsa-mir-513c	X	147189704	147189787	0.355376	0.125909	0.249184	0.379896	0.0796808	0.175537	0.365461	0.117706	0.235412	0.31176	0.249817	0.463387
MI0006648	hsa-mir-513b	X	147199044	147199127	0.384915	0.0810366	0.180803	0.405851	0.0499974	0.128876	0.390394	0.0787236	0.176058	0.310034	0.221904	0.429286
MI0003193	hsa-mir-506	X	147230720	147230843	0.204138	0.445985	0.589368	0.225601	0.375982	0.527713	0.19694	0.464977	0.604215	0.144043	0.681457	0.811981
MI0003194	hsa-mir-507	X	147230984	147231077	-0.265657	0.345098	0.500709	-0.259337	0.333486	0.486848	-0.284035	0.315149	0.465102	-0.329481	0.403822	0.61915
MI0003195	hsa-mir-508	X	147236913	147237027	0.270531	0.236055	0.385015	0.288699	0.178198	0.315683	0.273282	0.234405	0.387	0.2034	0.453321	0.653953
MI0014251	hsa-mir-514b	X	147250151	147250230	0.595419	0.0131583	0.0446155	0.619151	0.00613219	0.0229291	0.603839	0.012463	0.0413685	0.463545	0.0897729	0.239864
MI0005717	hsa-mir-509-3	X	147259652	147259726	0.164537	0.529377	0.665061	0.168298	0.506545	0.644075	0.178468	0.497471	0.628314	0.12158	0.693025	0.818478
MI0003197	hsa-mir-510	X	147272335	147272408	0.335742	0.133665	0.25587	0.352115	0.0999936	0.206989	0.333859	0.138425	0.263482	0.29616	0.261653	0.477917
MI0010633	hsa-mir-2114	X	150228004	150228083	-0.0317493	0.885448	0.927297	-0.0329361	0.876288	0.918016	-0.0110007	0.960296	0.972898	0.0470758	0.849842	0.924081
MI0000301	hsa-mir-224	X	151958578	151958658	0.0320889	0.769696	0.852614	0.0324113	0.764846	0.844788	0.0203479	0.852937	0.902549	0.0133972	0.93218	0.963613
MI0001733	hsa-mir-452	X	151959628	151959712	0.0208535	0.848277	0.903757	0.0254828	0.816237	0.876458	0.0151945	0.88973	0.930038	-0.0384751	0.798362	0.887486
MI0014252	hsa-mir-3202-1	X	153981097	153981177	0.251503	0.232478	0.382504	0.248572	0.239864	0.388547	0.220839	0.29287	0.448541	0.241367	0.422096	0.630727
MI0014253	hsa-mir-3202-2	X	153981098	153981176	0.479912	0.0523961	0.135428	0.472189	0.0581896	0.143727	0.442071	0.0726162	0.167265	0.290063	0.361873	0.583485
MI0022704	hsa-mir-6858	X	154450320	154450386	-0.290969	0.282882	0.441595	-0.303393	0.26552	0.42074	-0.305041	0.262924	0.420146	-0.235677	0.498825	0.685885
MI0019134	hsa-mir-664b	X	154768596	154768656	1.23052	2.41995e-10	2.08116e-08	1.21786	2.54936e-10	2.63372e-08	1.23128	3.05045e-10	2.23828e-08	1.21942	5.19637e-07	4.91576e-05
MI0032313	hsa-mir-9985	Y	4606120	4606228	-0.720232	2.53816e-09	1.41241e-07	-0.720735	3.21507e-09	1.6178e-07	-0.713284	4.12958e-09	1.95329e-07	-0.74354	1.09041e-06	6.0678e-05
