# Supplementary material for: Genomic characterization of cervical lymph node metastases in papillary thyroid carcinoma following the Chornobyl accident
Source: Nat Commun. 2024 Jun 13;15:5053. doi: 10.1038/s41467-024-49292-z (PMC11176192; doi:10.1038/s41467-024-49292-z)
Supplement: Supplementary file 4 — Supplementary Data 1-8 [file 41467_2024_49292_MOESM4_ESM.zip › ChornobylMets_Supplementary Data 7.txt]

CpG	CHR	BP	sex_age_beta	sex_age_P	sex_age_Padj	sex_age_driver_beta	sex_age_driver_P	sex_age_driver_Padj	sex_age_dose_beta	sex_age_dose_P	sex_age_dose_Padj	paired_beta	paired_P	paired_Padj
cg03114558	16	21289540	0.32	5.73E-09	4.49E-03	0.32	3.96E-09	3.10E-03	0.31	2.87E-08	6.88E-03	0.04	4.55E-01	7.09E-01
cg07384744	14	35854293	-0.54	1.39E-08	4.98E-03	-0.50	4.30E-08	4.99E-03	-0.48	3.02E-07	3.38E-02	-0.43	1.19E-02	7.87E-02
cg10800226	5	1850262	10.79	1.91E-08	4.98E-03	10.79	1.37E-08	4.99E-03	11.14	1.93E-09	1.51E-03	6.00	1.51E-03	1.89E-02
cg06625414	2	220492693	0.43	3.02E-08	5.27E-03	0.43	2.45E-08	4.99E-03	0.44	4.39E-08	6.88E-03	0.62	4.87E-04	8.36E-03
cg04373596	3	110790608	-0.56	3.78E-08	5.27E-03	-0.56	2.61E-08	4.99E-03	-0.57	3.64E-08	6.88E-03	-0.25	2.33E-01	4.97E-01
cg17504801	12	48866391	5.19	4.33E-08	5.27E-03	5.19	3.79E-08	4.99E-03	4.80	9.13E-07	4.47E-02	5.93	1.39E-08	2.22E-06
cg14454073	14	50159755	-0.24	4.71E-08	5.27E-03	-0.24	4.46E-08	4.99E-03	-0.25	3.09E-08	6.88E-03	-0.17	2.96E-02	1.43E-01
cg27186271	11	842612	0.57	7.25E-08	7.09E-03	0.57	5.58E-08	5.46E-03	0.52	7.83E-07	4.29E-02	0.11	5.59E-01	7.83E-01
cg26538931	16	2073294	-0.48	1.10E-07	9.55E-03	-0.48	1.04E-07	9.07E-03	-0.47	7.57E-07	4.29E-02	-0.02	8.13E-01	9.23E-01
cg04942302	5	90937671	7.10	2.01E-07	1.33E-02	7.11	3.35E-07	1.92E-02	7.43	1.09E-07	1.42E-02	2.68	1.34E-03	1.73E-02
cg05063298	19	37997245	0.24	2.02E-07	1.33E-02	0.28	4.17E-06	4.87E-02	0.27	1.12E-05	1.07E-01	-0.08	5.99E-01	8.09E-01
cg08405848	2	50168331	1.54	2.04E-07	1.33E-02	1.56	1.60E-07	1.25E-02	1.53	5.92E-07	4.29E-02	1.34	5.58E-06	2.80E-04
cg24457118	1	155167338	-0.70	2.53E-07	1.52E-02	-0.65	7.47E-07	3.16E-02	-0.67	8.22E-07	4.29E-02	-0.85	2.95E-07	2.68E-05
cg00960186	4	5890359	0.44	3.04E-07	1.70E-02	0.44	2.69E-07	1.76E-02	0.40	3.97E-06	7.44E-02	0.37	8.55E-03	6.29E-02
cg00608169	6	26205574	1.09	3.93E-07	2.03E-02	1.09	3.76E-07	1.92E-02	1.08	7.52E-07	4.29E-02	1.32	1.71E-07	1.73E-05
cg00636363	7	112474548	-1.03	4.21E-07	2.03E-02	-1.01	9.05E-07	3.16E-02	-0.99	2.10E-06	7.09E-02	-0.75	2.92E-03	3.01E-02
cg23977259	22	38004759	-0.72	4.41E-07	2.03E-02	-0.72	1.95E-07	1.39E-02	-0.72	6.38E-07	4.29E-02	-0.75	9.16E-05	2.42E-03
cg01283863	20	33863760	-0.56	5.06E-07	2.20E-02	-0.51	3.87E-06	4.87E-02	-0.50	5.53E-06	8.04E-02	-0.37	1.03E-02	7.14E-02
cg18718234	5	175874661	-1.00	5.66E-07	2.33E-02	-1.00	8.24E-07	3.16E-02	-0.95	2.67E-06	7.26E-02	-0.47	6.98E-02	2.45E-01
cg09566545	12	66337475	-0.49	6.23E-07	2.44E-02	-0.46	3.42E-06	4.61E-02	-0.45	7.61E-06	9.21E-02	-0.02	9.07E-01	9.64E-01
cg18853354	14	77609775	8.34	8.39E-07	3.06E-02	8.39	1.01E-06	3.16E-02	8.70	4.59E-07	4.29E-02	4.30	3.77E-06	2.05E-04
cg04620336	5	131614961	-7.10	8.95E-07	3.06E-02	-7.02	6.25E-07	2.88E-02	-6.79	2.51E-06	7.26E-02	0.78	4.57E-01	7.10E-01
cg02117924	21	46321586	-0.37	9.24E-07	3.06E-02	-0.34	1.16E-05	8.02E-02	-0.30	1.34E-04	2.61E-01	-0.11	5.65E-01	7.88E-01
cg22182415	12	42883988	-0.45	9.73E-07	3.06E-02	-0.45	9.93E-07	3.16E-02	-0.44	2.56E-06	7.26E-02	0.04	7.19E-01	8.77E-01
cg02485347	8	25042475	0.54	9.78E-07	3.06E-02	0.54	8.93E-07	3.16E-02	0.54	2.07E-06	7.09E-02	0.19	2.95E-01	5.66E-01
cg16814895	3	184529877	-0.66	1.26E-06	3.77E-02	-0.66	1.25E-06	3.63E-02	-0.62	5.17E-06	8.04E-02	-0.69	1.98E-05	7.48E-04
cg10949164	4	189042905	-8.18	1.37E-06	3.77E-02	-8.08	1.98E-06	4.15E-02	-7.95	4.12E-06	7.51E-02	-3.30	1.09E-02	7.41E-02
cg06931415	15	42066677	-0.25	1.37E-06	3.77E-02	-0.25	6.40E-06	6.19E-02	-0.25	6.94E-06	9.05E-02	-0.26	1.31E-02	8.35E-02
cg00576773	15	89909905	10.85	1.52E-06	3.77E-02	10.89	1.45E-06	3.76E-02	10.66	4.24E-06	7.54E-02	4.42	1.33E-03	1.73E-02
cg06587097	7	134855382	-0.39	1.54E-06	3.77E-02	-0.39	1.63E-06	3.76E-02	-0.40	1.05E-06	4.84E-02	-0.32	2.43E-04	5.02E-03
cg08053598	22	41601299	-0.24	1.55E-06	3.77E-02	-0.24	1.62E-06	3.76E-02	-0.23	5.21E-06	8.04E-02	-0.17	2.74E-02	1.36E-01
cg12837847	22	47015532	-0.88	1.59E-06	3.77E-02	-0.84	9.46E-06	7.64E-02	-0.85	4.92E-06	8.02E-02	-1.19	3.09E-08	4.27E-06
cg19697720	3	135974761	-0.30	1.68E-06	3.88E-02	-0.27	7.47E-05	1.58E-01	-0.28	1.05E-04	2.56E-01	-0.10	1.96E-01	4.51E-01
cg09473826	1	175568217	8.09	1.77E-06	3.91E-02	8.10	1.45E-06	3.76E-02	7.97	3.33E-06	7.26E-02	1.25	3.87E-01	6.54E-01
cg12825880	11	69455672	-1.89	1.88E-06	3.91E-02	-1.89	1.76E-06	3.94E-02	-1.81	4.66E-06	7.93E-02	-2.83	3.19E-24	3.82E-20
cg23569120	2	25470884	-0.36	1.90E-06	3.91E-02	-0.36	9.32E-07	3.16E-02	-0.34	2.09E-05	1.44E-01	-0.20	4.90E-02	1.97E-01
cg24011109	1	59521881	-0.90	1.99E-06	3.97E-02	-0.86	3.17E-06	4.51E-02	-0.82	2.24E-05	1.47E-01	-0.77	2.52E-02	1.29E-01
cg14077010	11	78285543	0.54	2.03E-06	3.97E-02	0.54	2.30E-06	4.18E-02	0.51	1.31E-05	1.18E-01	0.89	1.48E-05	5.99E-04
cg25002044	14	68141350	-0.33	2.21E-06	4.18E-02	-0.33	1.60E-06	3.76E-02	-0.33	4.76E-06	7.93E-02	-0.36	1.01E-06	7.23E-05
cg10787627	2	110085882	-0.50	2.25E-06	4.18E-02	-0.46	3.56E-06	4.61E-02	-0.47	3.00E-06	7.26E-02	-0.30	8.96E-02	2.85E-01
cg10914591	3	48130515	-0.27	2.29E-06	4.18E-02	-0.28	2.17E-06	4.15E-02	-0.26	8.34E-06	9.21E-02	-0.20	4.02E-03	3.75E-02
cg16995838	2	77212482	6.35	2.42E-06	4.30E-02	6.40	2.99E-06	4.51E-02	6.34	3.36E-06	7.26E-02	2.31	9.74E-05	2.53E-03
cg16637178	3	138153382	0.31	2.48E-06	4.32E-02	0.31	2.55E-06	4.44E-02	0.32	2.17E-06	7.09E-02	0.36	4.83E-07	4.01E-05
cg21671003	1	31755399	1.19	2.58E-06	4.39E-02	1.22	3.60E-07	1.92E-02	1.17	2.39E-06	7.26E-02	1.62	2.24E-05	8.26E-04
cg13338302	7	86974957	-0.75	2.70E-06	4.45E-02	-0.75	1.89E-06	4.12E-02	-0.73	3.71E-06	7.26E-02	-0.66	1.34E-03	1.73E-02
cg08853419	19	18723570	0.33	2.73E-06	4.45E-02	0.34	2.69E-06	4.49E-02	0.31	1.39E-05	1.20E-01	0.28	1.84E-05	7.08E-04
cg26090387	14	104845402	10.14	2.91E-06	4.51E-02	10.11	2.32E-06	4.18E-02	9.66	1.23E-05	1.12E-01	0.35	7.90E-01	9.13E-01
cg26552789	6	52441893	0.33	2.96E-06	4.51E-02	0.33	2.82E-06	4.50E-02	0.31	1.63E-05	1.29E-01	0.39	2.02E-04	4.37E-03
cg09889948	17	48858874	9.71	2.99E-06	4.51E-02	9.72	3.11E-06	4.51E-02	9.44	8.05E-06	9.21E-02	4.68	3.07E-05	1.06E-03
cg22700360	17	55333780	0.32	3.00E-06	4.51E-02	0.32	3.01E-06	4.51E-02	0.29	4.74E-05	1.92E-01	0.47	8.09E-08	9.44E-06
cg06829186	2	233749750	-0.60	3.15E-06	4.66E-02	-0.60	1.05E-05	7.67E-02	-0.58	8.46E-06	9.21E-02	-0.31	4.11E-02	1.76E-01
cg07722358	6	36808415	0.60	3.21E-06	4.66E-02	0.64	1.32E-05	8.40E-02	0.63	3.55E-05	1.79E-01	0.93	3.37E-03	3.32E-02
cg27513715	7	5665296	2.88	3.27E-06	4.66E-02	2.89	2.96E-06	4.51E-02	2.97	3.68E-06	7.26E-02	3.49	4.31E-04	7.65E-03
cg17873465	1	168195315	-0.31	3.33E-06	4.66E-02	-0.31	2.35E-06	4.18E-02	-0.30	8.23E-06	9.21E-02	-0.05	4.42E-01	6.99E-01
cg10077468	15	91498368	0.35	3.43E-06	4.71E-02	0.35	3.11E-06	4.51E-02	0.32	3.81E-05	1.79E-01	0.00	9.96E-01	9.98E-01
cg10349163	12	108769951	12.18	3.52E-06	4.73E-02	12.18	3.35E-06	4.61E-02	11.29	1.78E-05	1.35E-01	5.15	9.94E-05	2.57E-03
cg10413954	10	70320040	0.25	3.62E-06	4.73E-02	0.27	3.93E-07	1.92E-02	0.26	6.16E-06	8.62E-02	0.31	1.51E-03	1.88E-02
cg16842528	2	71269407	3.04	3.82E-06	4.88E-02	3.03	2.76E-06	4.50E-02	3.14	1.80E-06	7.09E-02	1.26	2.48E-01	5.16E-01
cg03784614	12	32259463	-0.63	3.86E-06	4.88E-02	-0.63	3.59E-06	4.61E-02	-0.65	3.09E-06	7.26E-02	-0.09	5.49E-01	7.77E-01
cg26715814	19	7529581	-0.67	4.05E-06	4.96E-02	-0.63	3.46E-05	1.34E-01	-0.62	7.42E-05	2.29E-01	-0.77	9.65E-06	4.30E-04
cg16174301	1	115300878	0.47	4.06E-06	4.96E-02	0.49	1.56E-06	3.76E-02	0.43	1.83E-05	1.37E-01	0.50	3.04E-03	3.09E-02
cg02464895	19	54704705	-0.39	4.18E-06	5.04E-02	-0.39	5.37E-06	5.46E-02	-0.40	2.17E-06	7.09E-02	-0.39	1.48E-03	1.86E-02
cg14847975	12	26986503	-0.33	4.25E-06	5.04E-02	-0.34	2.69E-06	4.49E-02	-0.34	7.41E-06	9.21E-02	-0.10	9.39E-02	2.93E-01
cg21297965	1	65763304	1.29	4.56E-06	5.28E-02	1.31	6.63E-06	6.25E-02	1.21	1.54E-05	1.26E-01	2.61	1.02E-15	1.58E-12
cg24876068	11	116799793	7.02	4.59E-06	5.28E-02	7.01	4.72E-06	5.35E-02	6.85	1.45E-05	1.22E-01	7.14	1.61E-02	9.59E-02
cg09107801	17	67351548	-0.70	4.83E-06	5.48E-02	-0.66	8.86E-06	7.38E-02	-0.64	5.06E-05	1.96E-01	-0.64	1.98E-02	1.10E-01
cg12428978	5	36152209	-0.42	5.06E-06	5.59E-02	-0.42	2.14E-06	4.15E-02	-0.43	3.55E-06	7.26E-02	-0.33	5.23E-04	8.80E-03
cg06049868	13	112717708	8.54	5.07E-06	5.59E-02	8.58	8.98E-07	3.16E-02	8.51	5.75E-06	8.19E-02	2.38	8.50E-02	2.76E-01
cg01447564	5	131335787	-8.63	5.34E-06	5.73E-02	-8.54	9.98E-06	7.67E-02	-8.31	7.64E-06	9.21E-02	-1.43	2.91E-01	5.62E-01
cg13796530	17	74722933	-0.22	5.56E-06	5.87E-02	-0.22	6.21E-06	6.08E-02	-0.22	1.17E-05	1.09E-01	-0.41	1.25E-04	3.05E-03
cg03657448	2	28143534	1.48	5.66E-06	5.87E-02	1.51	1.05E-05	7.67E-02	1.42	3.77E-05	1.79E-01	0.49	1.94E-01	4.49E-01
cg16998502	18	71347436	6.62	5.69E-06	5.87E-02	6.66	4.05E-06	4.87E-02	6.59	9.01E-06	9.67E-02	3.23	1.74E-03	2.09E-02
cg19956113	3	184104689	-5.02	5.99E-06	6.08E-02	-4.96	8.35E-06	7.07E-02	-4.89	9.76E-06	9.92E-02	-1.08	1.53E-01	3.91E-01
cg10188286	16	74141667	7.40	6.06E-06	6.08E-02	7.41	6.97E-06	6.42E-02	7.58	6.32E-06	8.68E-02	3.57	5.05E-03	4.40E-02
cg14101359	10	97300931	-0.33	6.16E-06	6.11E-02	-0.30	7.91E-05	1.59E-01	-0.30	2.63E-04	3.15E-01	-0.17	1.66E-01	4.10E-01
cg21857843	7	150024138	-0.41	6.47E-06	6.33E-02	-0.38	8.43E-05	1.63E-01	-0.34	4.48E-04	3.56E-01	-0.58	2.26E-03	2.51E-02
cg11693425	1	36615254	-0.36	6.90E-06	6.66E-02	-0.36	9.82E-06	7.67E-02	-0.34	3.13E-05	1.76E-01	-0.32	1.91E-04	4.19E-03
cg20870737	4	163873577	8.64	6.97E-06	6.66E-02	8.59	5.13E-06	5.35E-02	9.10	3.63E-06	7.26E-02	5.52	5.99E-03	4.94E-02
cg27550783	3	42632276	-0.37	7.17E-06	6.76E-02	-0.37	7.65E-06	6.87E-02	-0.38	5.55E-06	8.04E-02	-0.47	2.04E-08	3.03E-06
cg17410736	12	47670645	4.60	7.34E-06	6.80E-02	4.67	1.47E-06	3.76E-02	4.43	2.16E-05	1.44E-01	3.72	1.70E-08	2.63E-06
cg02527751	16	2743685	8.49	7.38E-06	6.80E-02	8.51	6.17E-06	6.08E-02	8.41	1.55E-05	1.26E-01	-0.16	8.93E-01	9.59E-01
cg15180801	19	49717362	-0.62	7.78E-06	6.92E-02	-0.58	3.68E-05	1.39E-01	-0.57	3.64E-05	1.79E-01	-1.24	4.95E-08	6.30E-06
cg03949551	8	56955667	3.70	7.79E-06	6.92E-02	3.74	1.65E-05	9.34E-02	3.60	4.61E-05	1.92E-01	0.75	5.05E-01	7.46E-01
cg06139856	14	71389825	10.07	7.87E-06	6.92E-02	10.10	7.37E-06	6.71E-02	10.10	1.09E-05	1.07E-01	4.06	1.11E-02	7.48E-02
cg01931536	9	138391898	0.19	8.16E-06	6.92E-02	0.18	4.12E-06	4.87E-02	0.18	3.11E-05	1.76E-01	0.19	1.02E-02	7.06E-02
cg21991157	12	40618793	-0.41	8.16E-06	6.92E-02	-0.41	9.02E-06	7.44E-02	-0.41	2.06E-05	1.44E-01	-0.47	5.56E-05	1.66E-03
cg19406094	15	38857016	-0.59	8.19E-06	6.92E-02	-0.59	5.00E-06	5.35E-02	-0.65	1.11E-06	4.85E-02	-0.54	1.83E-03	2.17E-02
cg27601855	11	47197939	0.38	8.30E-06	6.92E-02	0.38	6.80E-06	6.34E-02	0.36	2.93E-05	1.73E-01	0.24	1.33E-02	8.46E-02
cg23000734	10	126850824	-4.61	8.49E-06	6.92E-02	-4.62	1.48E-05	8.79E-02	-4.66	9.66E-06	9.92E-02	-0.31	8.01E-01	9.18E-01
cg23482397	18	53257227	-0.56	8.52E-06	6.92E-02	-0.56	1.21E-05	8.27E-02	-0.58	1.12E-05	1.07E-01	-0.03	8.36E-01	9.34E-01
cg19226100	6	28195029	-0.48	8.57E-06	6.92E-02	-0.45	2.72E-05	1.18E-01	-0.45	2.41E-05	1.52E-01	-0.23	1.36E-01	3.66E-01
cg00794963	22	44892950	-0.34	8.59E-06	6.92E-02	-0.30	4.61E-05	1.40E-01	-0.30	7.44E-05	2.29E-01	-0.25	5.58E-02	2.13E-01
cg25165060	12	29891307	-0.91	8.76E-06	6.92E-02	-0.87	1.50E-05	8.79E-02	-0.83	5.32E-05	1.96E-01	-0.66	2.25E-03	2.50E-02
cg10059756	1	150534022	0.17	8.83E-06	6.92E-02	0.19	7.81E-06	6.87E-02	0.19	1.87E-05	1.38E-01	0.14	5.54E-04	9.19E-03
cg24333621	7	133994446	1.45	8.96E-06	6.92E-02	1.45	1.54E-05	8.94E-02	1.55	3.99E-06	7.44E-02	0.87	7.62E-02	2.58E-01
cg21623748	12	54378788	-0.72	9.00E-06	6.92E-02	-0.72	9.58E-06	7.66E-02	-0.67	4.18E-05	1.84E-01	-0.45	2.65E-02	1.33E-01
cg00932330	6	15136509	4.41	9.05E-06	6.92E-02	4.41	1.01E-05	7.67E-02	4.54	8.35E-06	9.21E-02	2.76	5.13E-02	2.02E-01
cg19518093	8	74006995	4.50	9.10E-06	6.92E-02	4.49	1.29E-05	8.37E-02	4.81	3.35E-06	7.26E-02	5.59	5.15E-06	2.63E-04
cg00092287	2	152146296	-0.45	9.10E-06	6.92E-02	-0.45	8.17E-06	7.03E-02	-0.45	1.16E-05	1.09E-01	-0.41	1.83E-03	2.17E-02
cg20373037	1	48462647	0.16	9.49E-06	7.15E-02	0.18	3.95E-06	4.87E-02	0.18	1.35E-05	1.18E-01	0.19	3.47E-02	1.58E-01
cg13801712	1	39325721	-0.80	1.00E-05	7.45E-02	-0.78	3.49E-06	4.61E-02	-0.78	7.15E-06	9.18E-02	-1.30	9.82E-07	7.05E-05
cg23603197	15	99491883	-0.51	1.01E-05	7.45E-02	-0.47	3.44E-05	1.34E-01	-0.49	3.14E-05	1.76E-01	-0.81	2.10E-12	1.32E-09
cg13468174	19	58919985	-0.29	1.08E-05	7.88E-02	-0.29	1.13E-05	7.92E-02	-0.30	1.44E-05	1.22E-01	-0.18	1.17E-01	3.34E-01
cg04191593	10	28286552	1.99	1.09E-05	7.90E-02	2.01	6.60E-06	6.25E-02	2.03	1.12E-05	1.07E-01	2.07	9.04E-04	1.31E-02
cg27423983	4	89740096	4.81	1.10E-05	7.94E-02	4.85	4.01E-06	4.87E-02	4.43	4.83E-05	1.92E-01	3.01	4.87E-04	8.36E-03
cg01651692	10	105422449	0.56	1.12E-05	7.95E-02	0.60	4.92E-06	5.35E-02	0.61	1.23E-05	1.12E-01	0.81	1.27E-02	8.22E-02
cg23231515	11	12695342	1.02	1.14E-05	8.07E-02	1.07	1.12E-05	7.92E-02	1.01	5.21E-05	1.96E-01	1.17	3.26E-04	6.20E-03
cg17125813	9	134596860	-0.52	1.19E-05	8.35E-02	-0.49	7.05E-05	1.54E-01	-0.49	1.29E-04	2.61E-01	0.07	7.24E-01	8.80E-01
cg10080155	22	45405905	0.26	1.21E-05	8.39E-02	0.26	1.71E-05	9.42E-02	0.27	8.25E-06	9.21E-02	0.03	6.59E-01	8.45E-01
cg08679775	14	50514607	1.64	1.26E-05	8.62E-02	1.66	1.23E-05	8.27E-02	1.54	1.02E-04	2.55E-01	3.12	3.68E-09	7.33E-07
cg00390596	2	113300194	-0.60	1.28E-05	8.70E-02	-0.60	1.40E-05	8.46E-02	-0.63	8.47E-06	9.21E-02	-0.37	6.07E-02	2.25E-01
cg17128461	4	186125335	-0.42	1.29E-05	8.70E-02	-0.43	1.13E-05	7.92E-02	-0.43	1.61E-05	1.28E-01	-0.56	7.53E-07	5.74E-05
cg07224914	2	95691648	0.19	1.39E-05	9.25E-02	0.22	3.01E-05	1.24E-01	0.21	1.34E-04	2.61E-01	0.03	7.36E-01	8.86E-01
cg20667211	5	89770601	-0.30	1.39E-05	9.25E-02	-0.30	1.48E-05	8.79E-02	-0.30	1.66E-05	1.30E-01	-0.15	2.27E-01	4.91E-01
cg24523259	6	32903599	2.53	1.41E-05	9.26E-02	2.54	2.23E-05	1.11E-01	2.63	1.34E-05	1.18E-01	3.02	6.40E-07	5.04E-05
cg11501905	5	174870545	9.20	1.44E-05	9.37E-02	9.20	1.09E-05	7.84E-02	9.62	5.47E-06	8.04E-02	3.72	4.36E-03	3.97E-02
cg09172423	11	62446603	-0.27	1.45E-05	9.37E-02	-0.27	2.12E-05	1.08E-01	-0.25	4.38E-05	1.88E-01	-0.21	3.00E-02	1.44E-01
cg03803610	7	98641884	2.84	1.46E-05	9.37E-02	2.85	1.09E-05	7.84E-02	2.94	1.04E-05	1.04E-01	3.06	1.24E-02	8.07E-02
cg07466904	3	171863239	3.92	1.48E-05	9.40E-02	3.95	2.58E-05	1.15E-01	3.52	1.18E-04	2.61E-01	2.10	2.99E-02	1.44E-01
cg10121843	22	20053980	-0.53	1.53E-05	9.64E-02	-0.50	6.10E-05	1.49E-01	-0.49	1.12E-04	2.57E-01	-0.46	1.61E-05	6.39E-04
cg03208482	3	167813155	-0.35	1.59E-05	9.91E-02	-0.35	1.56E-05	9.00E-02	-0.34	3.71E-05	1.79E-01	-0.27	5.74E-02	2.17E-01
cg11393549	4	7000196	-0.41	1.59E-05	9.91E-02	-0.38	2.41E-04	2.37E-01	-0.38	3.60E-04	3.37E-01	-0.16	5.05E-01	7.46E-01
cg22478417	18	72788423	-0.38	1.62E-05	9.99E-02	-0.35	1.13E-04	1.82E-01	-0.31	7.76E-04	4.24E-01	-0.42	3.68E-03	3.53E-02
cg19354750	17	61554414	0.43	1.64E-05	1.00E-01	0.43	1.50E-05	8.79E-02	0.39	1.20E-04	2.61E-01	0.01	9.36E-01	9.76E-01
cg14046688	9	139082924	8.67	1.69E-05	1.02E-01	8.67	1.66E-05	9.34E-02	8.33	3.56E-05	1.79E-01	2.15	5.97E-03	4.93E-02
cg19965031	14	100038390	-0.69	1.69E-05	1.02E-01	-0.66	4.75E-05	1.41E-01	-0.67	5.41E-05	1.96E-01	-0.76	2.35E-03	2.58E-02
cg16751754	21	42801064	-0.49	1.75E-05	1.05E-01	-0.45	9.66E-05	1.73E-01	-0.43	2.31E-04	3.01E-01	-0.69	3.01E-11	1.32E-08
cg17825258	12	122672371	-0.56	1.77E-05	1.05E-01	-0.52	7.91E-05	1.59E-01	-0.53	6.66E-05	2.15E-01	-0.56	2.58E-03	2.75E-02
cg07985057	12	132921156	4.06	1.80E-05	1.05E-01	4.09	1.31E-05	8.40E-02	4.35	5.24E-06	8.04E-02	1.54	1.99E-01	4.56E-01
cg07339181	12	65563330	-0.63	1.82E-05	1.05E-01	-0.63	1.26E-05	8.32E-02	-0.62	1.60E-05	1.28E-01	-0.83	5.50E-10	1.52E-07
cg02356872	19	49617496	1.29	1.82E-05	1.05E-01	1.29	1.02E-05	7.67E-02	1.24	3.75E-05	1.79E-01	1.65	1.15E-04	2.86E-03
cg25577367	11	123676980	5.31	1.85E-05	1.05E-01	5.27	1.76E-05	9.66E-02	5.46	6.72E-06	9.04E-02	2.11	7.12E-03	5.56E-02
cg13395568	16	62999942	2.44	1.87E-05	1.05E-01	2.44	1.21E-06	3.63E-02	2.59	4.53E-06	7.88E-02	2.94	1.67E-03	2.03E-02
cg20443028	6	153324048	0.64	1.87E-05	1.05E-01	0.65	1.99E-05	1.04E-01	0.64	2.38E-05	1.52E-01	0.65	4.87E-03	4.29E-02
cg07413806	6	101842524	7.80	1.88E-05	1.05E-01	7.80	1.38E-05	8.46E-02	8.70	1.92E-06	7.09E-02	3.23	1.28E-02	8.24E-02
cg06017677	12	123236876	0.42	1.89E-05	1.05E-01	0.42	2.05E-05	1.06E-01	0.39	1.10E-04	2.56E-01	0.11	3.89E-01	6.55E-01
cg11551090	5	11117699	1.16	1.91E-05	1.05E-01	1.18	1.01E-05	7.67E-02	1.16	4.19E-05	1.84E-01	2.04	1.21E-07	1.30E-05
cg04041513	1	232061533	-0.47	1.92E-05	1.05E-01	-0.44	4.54E-05	1.40E-01	-0.49	9.57E-06	9.92E-02	-0.22	2.22E-01	4.84E-01
cg24677093	10	77166173	-0.54	1.94E-05	1.05E-01	-0.54	2.00E-05	1.04E-01	-0.53	4.53E-05	1.91E-01	-0.49	1.24E-04	3.03E-03
cg01559617	1	107684060	-0.25	1.95E-05	1.05E-01	-0.25	1.68E-05	9.39E-02	-0.25	3.79E-05	1.79E-01	-0.20	7.77E-03	5.90E-02
cg08168884	2	162035581	4.09	1.95E-05	1.05E-01	4.10	2.09E-05	1.08E-01	3.65	2.74E-04	3.16E-01	2.64	1.38E-03	1.77E-02
cg04772086	1	51434995	-0.11	1.96E-05	1.05E-01	-0.10	6.06E-05	1.49E-01	-0.12	2.70E-05	1.66E-01	-0.20	2.34E-03	2.58E-02
cg08855484	9	72130757	-1.34	1.96E-05	1.05E-01	-1.31	2.62E-05	1.15E-01	-1.28	7.19E-05	2.24E-01	-1.07	3.84E-05	1.25E-03
cg24953321	3	32860554	-7.98	2.03E-05	1.05E-01	-7.90	2.74E-05	1.18E-01	-7.96	3.00E-05	1.73E-01	1.17	1.74E-01	4.21E-01
cg11132979	8	21637097	-0.32	2.05E-05	1.05E-01	-0.28	8.42E-05	1.63E-01	-0.28	1.41E-04	2.61E-01	-0.25	6.19E-04	9.95E-03
cg07288476	1	32180487	0.51	2.06E-05	1.05E-01	0.55	1.01E-04	1.76E-01	0.54	1.78E-04	2.76E-01	0.31	1.78E-02	1.03E-01
cg10378631	4	151935949	0.53	2.07E-05	1.05E-01	0.56	4.17E-05	1.40E-01	0.54	1.33E-04	2.61E-01	0.47	1.88E-03	2.21E-02
cg01208430	14	27310759	-3.49	2.09E-05	1.05E-01	-3.46	2.52E-05	1.15E-01	-3.27	7.67E-05	2.32E-01	-1.31	1.81E-01	4.32E-01
cg18151982	14	90769361	-0.62	2.09E-05	1.05E-01	-0.58	4.34E-05	1.40E-01	-0.52	3.95E-04	3.45E-01	-0.38	1.15E-02	7.66E-02
cg01678799	15	43481742	4.18	2.10E-05	1.05E-01	4.20	2.05E-06	4.15E-02	4.42	1.35E-05	1.18E-01	3.25	3.63E-02	1.63E-01
cg18597315	15	40549192	-0.45	2.12E-05	1.05E-01	-0.42	5.20E-05	1.44E-01	-0.44	3.28E-05	1.78E-01	-0.30	4.27E-02	1.81E-01
cg20564458	20	33999866	-0.40	2.12E-05	1.05E-01	-0.40	1.86E-05	9.99E-02	-0.38	5.53E-05	1.98E-01	-0.46	1.26E-04	3.06E-03
cg10293370	1	17450218	-0.42	2.14E-05	1.05E-01	-0.38	3.04E-04	2.50E-01	-0.40	1.65E-04	2.69E-01	-0.12	1.22E-01	3.43E-01
cg23239052	17	79008931	-0.30	2.16E-05	1.05E-01	-0.30	2.14E-05	1.08E-01	-0.30	4.65E-05	1.92E-01	-0.01	9.28E-01	9.73E-01
cg19730135	6	168525903	-6.39	2.16E-05	1.05E-01	-6.34	2.48E-05	1.15E-01	-6.56	1.71E-05	1.31E-01	-0.08	9.18E-01	9.68E-01
cg23355967	7	16685944	-0.36	2.16E-05	1.05E-01	-0.36	1.94E-05	1.03E-01	-0.36	2.45E-05	1.54E-01	-0.19	8.21E-03	6.12E-02
cg26027205	6	30654717	0.24	2.19E-05	1.06E-01	0.24	2.13E-05	1.08E-01	0.24	4.84E-05	1.92E-01	0.18	3.70E-04	6.83E-03
cg20531392	10	112257647	-0.26	2.29E-05	1.10E-01	-0.26	2.28E-05	1.12E-01	-0.26	3.37E-05	1.79E-01	-0.34	4.18E-06	2.23E-04
cg04314555	16	84652473	1.27	2.35E-05	1.12E-01	1.32	4.38E-05	1.40E-01	1.21	1.98E-04	2.86E-01	0.63	1.99E-01	4.56E-01
cg25937938	1	21616891	-0.58	2.39E-05	1.13E-01	-0.58	1.80E-05	9.81E-02	-0.57	2.75E-05	1.66E-01	-0.57	7.34E-07	5.62E-05
cg02193472	16	19897809	0.19	2.45E-05	1.16E-01	0.20	8.39E-06	7.07E-02	0.19	4.03E-05	1.81E-01	0.13	2.39E-06	1.44E-04
cg06668844	19	35521631	0.23	2.50E-05	1.17E-01	0.24	2.57E-05	1.15E-01	0.22	8.55E-05	2.39E-01	0.30	1.30E-03	1.69E-02
cg03448883	15	64674719	-0.72	2.53E-05	1.18E-01	-0.69	4.90E-05	1.42E-01	-0.61	1.65E-04	2.69E-01	-0.23	3.12E-01	5.83E-01
cg16541828	13	45465751	-0.54	2.54E-05	1.18E-01	-0.50	2.33E-04	2.33E-01	-0.50	3.04E-04	3.24E-01	-0.24	9.90E-02	3.03E-01
cg18426113	1	113049101	-0.50	2.62E-05	1.19E-01	-0.46	1.80E-04	2.13E-01	-0.43	3.10E-04	3.26E-01	-0.01	9.67E-01	9.88E-01
cg13766806	4	5855697	-0.73	2.63E-05	1.19E-01	-0.69	8.72E-05	1.63E-01	-0.64	1.88E-04	2.82E-01	-0.27	1.45E-01	3.80E-01
cg22097941	6	32711029	0.55	2.64E-05	1.19E-01	0.58	5.81E-06	5.83E-02	0.56	3.67E-05	1.79E-01	0.52	4.64E-03	4.15E-02
cg04935914	10	128596329	-0.41	2.65E-05	1.19E-01	-0.38	2.33E-04	2.33E-01	-0.36	5.51E-04	3.82E-01	0.21	1.24E-01	3.47E-01
cg23071120	1	13840481	0.44	2.68E-05	1.19E-01	0.49	8.93E-05	1.65E-01	0.45	4.87E-04	3.66E-01	0.48	2.64E-02	1.33E-01
cg17250795	16	48221332	-0.34	2.68E-05	1.19E-01	-0.30	2.87E-04	2.49E-01	-0.30	3.19E-04	3.26E-01	-0.17	1.62E-01	4.05E-01
cg24653125	5	61708169	-5.41	2.70E-05	1.19E-01	-5.45	1.37E-05	8.46E-02	-5.24	3.46E-05	1.79E-01	-1.56	6.83E-02	2.42E-01
cg13349179	6	134373486	0.33	2.70E-05	1.19E-01	0.38	1.22E-05	8.27E-02	0.36	1.38E-04	2.61E-01	0.20	2.02E-01	4.59E-01
cg23697278	4	175750511	-1.27	2.70E-05	1.19E-01	-1.27	2.41E-05	1.14E-01	-1.32	2.30E-05	1.50E-01	-1.76	5.95E-05	1.75E-03
cg19503143	6	122813165	4.70	2.73E-05	1.19E-01	4.70	1.99E-05	1.04E-01	4.78	2.13E-05	1.44E-01	3.07	9.11E-03	6.56E-02
cg14717126	9	98270515	-0.21	2.74E-05	1.19E-01	-0.21	3.07E-05	1.26E-01	-0.20	6.22E-05	2.11E-01	-0.18	8.26E-03	6.14E-02
cg17418304	1	236958602	-0.42	2.77E-05	1.20E-01	-0.42	2.19E-05	1.09E-01	-0.42	4.31E-05	1.87E-01	-0.66	1.87E-05	7.18E-04
cg27461034	16	89471679	-0.38	2.80E-05	1.21E-01	-0.35	1.65E-04	2.11E-01	-0.35	1.86E-04	2.81E-01	0.46	3.74E-03	3.57E-02
cg12020543	7	6691950	-0.47	2.92E-05	1.25E-01	-0.44	2.98E-04	2.50E-01	-0.50	5.31E-05	1.96E-01	-0.22	3.69E-01	6.38E-01
cg12199343	11	809906	-0.18	2.98E-05	1.27E-01	-0.18	3.38E-05	1.33E-01	-0.17	9.88E-05	2.50E-01	-0.28	9.72E-05	2.53E-03
cg01012308	16	3767754	-0.20	3.04E-05	1.29E-01	-0.20	2.96E-05	1.23E-01	-0.19	1.07E-04	2.56E-01	-0.07	4.48E-01	7.03E-01
cg16746462	5	96270439	0.22	3.06E-05	1.29E-01	0.22	1.02E-05	7.67E-02	0.22	2.89E-05	1.71E-01	0.23	4.97E-03	4.35E-02
cg21489614	16	58663962	-0.42	3.11E-05	1.30E-01	-0.42	3.28E-05	1.32E-01	-0.42	4.36E-05	1.88E-01	-0.27	6.81E-03	5.39E-02
cg27500720	19	37709708	4.64	3.13E-05	1.30E-01	4.66	1.37E-05	8.46E-02	4.71	3.58E-05	1.79E-01	1.75	1.92E-01	4.47E-01
cg17350435	16	28123382	-0.41	3.15E-05	1.30E-01	-0.39	4.39E-05	1.40E-01	-0.36	1.45E-04	2.63E-01	-0.40	1.61E-02	9.61E-02
cg13718963	15	67157030	-0.65	3.17E-05	1.31E-01	-0.62	6.21E-05	1.49E-01	-0.59	1.69E-04	2.70E-01	0.01	9.80E-01	9.92E-01
cg24171337	2	105946029	-1.14	3.26E-05	1.34E-01	-1.14	3.10E-05	1.26E-01	-1.05	1.45E-04	2.63E-01	-0.61	1.11E-02	7.48E-02
cg21633449	2	207726849	1.67	3.30E-05	1.34E-01	1.68	3.89E-05	1.40E-01	1.63	1.05E-04	2.56E-01	1.37	7.49E-02	2.56E-01
cg14028829	20	62422128	-0.42	3.30E-05	1.34E-01	-0.38	3.04E-04	2.50E-01	-0.39	2.43E-04	3.04E-01	-0.40	3.97E-08	5.24E-06
cg22482381	10	103578054	-0.15	3.37E-05	1.35E-01	-0.14	1.45E-04	2.00E-01	-0.15	5.10E-05	1.96E-01	-0.30	1.04E-05	4.56E-04
cg03139843	8	1051586	-1.07	3.37E-05	1.35E-01	-1.03	5.53E-05	1.46E-01	-0.92	3.30E-04	3.27E-01	-0.81	3.50E-05	1.17E-03
cg17074173	2	107084921	-0.28	3.38E-05	1.35E-01	-0.28	2.93E-05	1.23E-01	-0.28	2.14E-05	1.44E-01	-0.17	1.46E-01	3.81E-01
cg17339614	2	8819198	-0.45	3.42E-05	1.36E-01	-0.45	1.38E-05	8.46E-02	-0.43	3.59E-05	1.79E-01	0.02	8.94E-01	9.59E-01
cg23724189	17	27419899	-0.32	3.44E-05	1.36E-01	-0.29	2.42E-04	2.37E-01	-0.28	5.89E-04	3.86E-01	-0.31	3.88E-02	1.70E-01
cg27292503	2	241749847	7.00	3.44E-05	1.36E-01	7.11	5.32E-05	1.44E-01	6.79	6.79E-05	2.17E-01	4.12	5.96E-03	4.92E-02
cg06745507	15	44085197	0.30	3.48E-05	1.36E-01	0.33	1.25E-05	8.31E-02	0.33	1.83E-05	1.37E-01	0.18	1.21E-02	7.92E-02
cg15028436	7	37888079	-0.63	3.58E-05	1.38E-01	-0.61	1.62E-04	2.11E-01	-0.59	3.94E-04	3.45E-01	-0.47	4.86E-04	8.35E-03
cg25590579	2	45838451	0.61	3.60E-05	1.38E-01	0.61	4.10E-05	1.40E-01	0.57	1.48E-04	2.64E-01	0.91	1.57E-05	6.26E-04
cg10117180	2	228337479	-0.41	3.61E-05	1.38E-01	-0.41	2.57E-05	1.15E-01	-0.42	2.99E-05	1.73E-01	-0.32	6.92E-02	2.44E-01
cg15966603	4	2339891	-0.32	3.62E-05	1.38E-01	-0.29	3.73E-05	1.39E-01	-0.28	2.29E-04	3.01E-01	-0.29	7.52E-03	5.77E-02
cg05637266	19	12512075	-0.28	3.67E-05	1.39E-01	-0.28	3.85E-05	1.40E-01	-0.29	2.31E-05	1.50E-01	-0.40	5.94E-08	7.35E-06
cg00208761	17	26849963	-0.51	3.68E-05	1.39E-01	-0.47	7.64E-04	3.43E-01	-0.48	5.89E-05	2.05E-01	-0.28	2.49E-01	5.16E-01
cg27487435	5	140797200	1.67	3.69E-05	1.39E-01	1.71	2.15E-05	1.08E-01	1.70	2.17E-05	1.44E-01	2.07	6.65E-04	1.05E-02
cg11893236	16	68345103	-0.12	3.70E-05	1.39E-01	-0.11	9.11E-05	1.67E-01	-0.12	3.96E-05	1.80E-01	-0.20	1.03E-05	4.51E-04
cg00170213	6	155053950	0.51	3.72E-05	1.39E-01	0.55	1.12E-04	1.82E-01	0.53	3.62E-04	3.38E-01	0.74	7.31E-06	3.46E-04
cg11820913	14	101021866	4.20	3.73E-05	1.39E-01	4.22	2.78E-05	1.18E-01	4.57	1.68E-05	1.30E-01	3.48	7.50E-04	1.14E-02
cg08594696	8	125491086	-0.74	3.80E-05	1.40E-01	-0.71	1.07E-04	1.79E-01	-0.71	1.65E-04	2.69E-01	-1.07	3.72E-05	1.22E-03
cg18419694	6	143832441	0.40	3.80E-05	1.40E-01	0.40	3.88E-05	1.40E-01	0.36	3.19E-04	3.26E-01	0.39	5.88E-08	7.29E-06
cg10586510	7	128829366	0.44	3.84E-05	1.40E-01	0.48	5.01E-05	1.44E-01	0.45	3.63E-04	3.38E-01	1.24	7.59E-10	1.98E-07
cg25828181	20	45142215	0.33	3.85E-05	1.40E-01	0.35	1.25E-05	8.31E-02	0.32	6.48E-05	2.11E-01	0.35	1.55E-03	1.92E-02
cg24743290	11	94882448	6.38	3.89E-05	1.40E-01	6.44	2.36E-05	1.13E-01	6.25	5.14E-05	1.96E-01	4.18	5.77E-03	4.81E-02
cg12236045	10	68685843	0.37	3.93E-05	1.40E-01	0.40	1.59E-05	9.10E-02	0.39	3.95E-05	1.80E-01	0.15	2.84E-01	5.55E-01
cg27487839	8	11058396	-0.51	3.93E-05	1.40E-01	-0.51	2.50E-05	1.15E-01	-0.52	3.96E-05	1.80E-01	-0.58	1.35E-02	8.53E-02
cg18899999	11	85755156	3.85	3.94E-05	1.40E-01	3.87	3.97E-05	1.40E-01	3.92	4.17E-05	1.84E-01	4.16	8.31E-08	9.65E-06
cg05209645	2	131113387	0.33	3.94E-05	1.40E-01	0.33	4.18E-05	1.40E-01	0.33	6.71E-05	2.15E-01	0.04	8.41E-01	9.36E-01
cg20086165	21	45527072	-0.25	3.95E-05	1.40E-01	-0.25	4.39E-05	1.40E-01	-0.26	2.04E-05	1.44E-01	-0.02	8.01E-01	9.18E-01
cg04891611	15	57618706	-0.51	3.99E-05	1.40E-01	-0.47	2.01E-04	2.21E-01	-0.45	4.57E-04	3.59E-01	-0.61	8.24E-05	2.24E-03
cg09615017	2	26569719	-0.44	4.00E-05	1.40E-01	-0.44	3.85E-05	1.40E-01	-0.41	1.11E-04	2.56E-01	-0.15	2.79E-01	5.50E-01
cg03105770	11	82997415	-0.31	4.01E-05	1.40E-01	-0.31	2.76E-05	1.18E-01	-0.30	9.03E-05	2.46E-01	-0.46	3.31E-05	1.12E-03
cg01634758	19	2136137	0.46	4.06E-05	1.41E-01	0.46	4.00E-05	1.40E-01	0.44	8.29E-05	2.37E-01	0.32	1.10E-02	7.44E-02
cg03801949	6	35710947	-6.93	4.13E-05	1.42E-01	-6.85	3.55E-05	1.36E-01	-6.67	1.02E-04	2.55E-01	-2.99	4.41E-02	1.84E-01
cg02169338	8	76320145	0.50	4.18E-05	1.44E-01	0.50	4.22E-05	1.40E-01	0.48	1.57E-04	2.67E-01	0.35	5.54E-02	2.12E-01
cg02176961	10	15130768	-0.18	4.22E-05	1.44E-01	-0.18	3.59E-05	1.36E-01	-0.18	1.05E-04	2.56E-01	-0.06	1.58E-01	3.99E-01
cg13742952	10	131567802	-0.24	4.25E-05	1.44E-01	-0.24	4.69E-05	1.41E-01	-0.24	4.41E-05	1.88E-01	0.16	1.36E-02	8.59E-02
cg13725579	5	174911448	1.13	4.29E-05	1.44E-01	1.13	4.16E-05	1.40E-01	1.09	1.27E-04	2.61E-01	1.72	3.94E-08	5.21E-06
cg22141389	6	87646923	0.58	4.30E-05	1.44E-01	0.65	1.35E-05	8.46E-02	0.75	3.18E-06	7.26E-02	0.63	5.49E-03	4.65E-02
cg16335643	8	101569406	-0.53	4.31E-05	1.44E-01	-0.50	9.68E-05	1.73E-01	-0.47	3.19E-04	3.26E-01	0.02	9.23E-01	9.71E-01
cg05576828	8	29194718	-1.39	4.36E-05	1.44E-01	-1.35	4.14E-05	1.40E-01	-1.41	2.41E-05	1.52E-01	-0.35	4.18E-01	6.79E-01
cg06856735	17	77952248	-2.07	4.40E-05	1.44E-01	-2.07	3.62E-05	1.37E-01	-2.06	5.42E-05	1.96E-01	-0.30	7.84E-01	9.10E-01
cg15176825	22	29868331	1.16	4.40E-05	1.44E-01	1.19	1.05E-05	7.67E-02	1.22	2.74E-05	1.66E-01	1.91	5.68E-05	1.69E-03
cg25886651	16	86379438	-6.47	4.41E-05	1.44E-01	-6.47	4.39E-05	1.40E-01	-6.27	7.85E-05	2.33E-01	-4.36	1.57E-05	6.26E-04
cg00779716	5	55382563	-0.41	4.41E-05	1.44E-01	-0.38	1.79E-04	2.13E-01	-0.37	2.12E-04	2.95E-01	-0.39	2.55E-03	2.73E-02
cg06898199	7	128502891	-0.50	4.43E-05	1.44E-01	-0.50	4.38E-05	1.40E-01	-0.52	3.43E-05	1.79E-01	-0.74	1.32E-09	3.16E-07
cg12498378	10	79554621	-0.37	4.44E-05	1.44E-01	-0.34	2.63E-04	2.44E-01	-0.35	2.20E-04	2.99E-01	-0.19	4.94E-02	1.98E-01
cg00129232	17	37814105	-0.83	4.49E-05	1.44E-01	-0.83	3.51E-05	1.36E-01	-0.78	1.95E-04	2.84E-01	-0.68	1.73E-10	5.75E-08
cg00931528	14	81104623	1.25	4.49E-05	1.44E-01	1.27	4.74E-05	1.41E-01	1.15	1.39E-04	2.61E-01	2.11	7.79E-07	5.89E-05
cg21221571	8	87755845	8.70	4.52E-05	1.44E-01	8.74	4.53E-05	1.40E-01	8.08	1.77E-04	2.75E-01	0.28	8.53E-01	9.42E-01
cg12246564	17	17140571	-0.35	4.52E-05	1.44E-01	-0.35	4.26E-05	1.40E-01	-0.35	6.39E-05	2.11E-01	-0.29	2.15E-02	1.16E-01
cg20801464	18	3454954	1.27	4.57E-05	1.44E-01	1.35	2.55E-05	1.15E-01	1.31	5.86E-05	2.05E-01	1.04	1.26E-01	3.50E-01
cg08891367	19	42464166	-0.43	4.57E-05	1.44E-01	-0.39	2.07E-04	2.23E-01	-0.38	3.25E-04	3.26E-01	-0.18	6.58E-02	2.36E-01
cg08961832	11	279186	5.80	4.58E-05	1.44E-01	5.81	3.74E-05	1.39E-01	5.62	1.26E-04	2.61E-01	4.95	2.66E-04	5.35E-03
cg25409734	5	139682832	0.35	4.60E-05	1.44E-01	0.38	3.25E-05	1.31E-01	0.38	5.15E-05	1.96E-01	0.54	2.32E-06	1.40E-04
cg11814875	19	2611238	-0.18	4.65E-05	1.44E-01	-0.18	1.40E-05	8.46E-02	-0.17	1.28E-04	2.61E-01	0.00	9.93E-01	9.97E-01
cg00078194	11	46402950	-0.78	4.66E-05	1.44E-01	-0.78	4.47E-05	1.40E-01	-0.75	1.01E-04	2.55E-01	-0.49	1.97E-02	1.10E-01
cg23012552	2	196522378	0.23	4.67E-05	1.44E-01	0.23	4.85E-05	1.42E-01	0.23	5.67E-05	2.02E-01	0.29	2.28E-03	2.52E-02
cg24047736	2	39006194	8.53	4.69E-05	1.44E-01	8.50	2.95E-05	1.23E-01	8.56	5.36E-05	1.96E-01	2.02	1.56E-01	3.96E-01
cg13468318	9	133874122	7.04	4.71E-05	1.44E-01	7.06	4.52E-05	1.40E-01	6.73	1.54E-04	2.65E-01	-0.50	6.98E-01	8.66E-01
cg06009031	7	1160637	-5.12	4.72E-05	1.44E-01	-5.09	9.47E-06	7.64E-02	-4.85	1.14E-04	2.61E-01	-2.70	5.61E-02	2.14E-01
cg10290724	19	50312545	0.41	4.73E-05	1.44E-01	0.44	9.70E-05	1.73E-01	0.49	3.76E-05	1.79E-01	0.26	5.08E-02	2.01E-01
cg15554378	9	94800707	-0.39	4.78E-05	1.44E-01	-0.37	1.75E-04	2.13E-01	-0.34	5.69E-04	3.84E-01	-0.39	1.26E-04	3.07E-03
cg15323871	14	60043907	-7.86	4.78E-05	1.44E-01	-7.77	7.10E-05	1.54E-01	-8.00	5.89E-05	2.05E-01	-5.69	3.23E-03	3.23E-02
cg11627806	16	67330089	-0.33	4.82E-05	1.44E-01	-0.30	1.97E-04	2.20E-01	-0.31	1.31E-04	2.61E-01	-0.36	9.11E-04	1.31E-02
cg26188349	17	1520379	-0.53	4.84E-05	1.44E-01	-0.50	2.13E-04	2.25E-01	-0.53	1.49E-04	2.64E-01	-0.65	1.09E-05	4.71E-04
cg25326966	7	1479919	-0.24	4.85E-05	1.44E-01	-0.24	4.68E-05	1.41E-01	-0.23	1.10E-04	2.56E-01	-0.23	5.51E-03	4.67E-02
cg02476461	5	9546352	0.49	4.86E-05	1.44E-01	0.49	5.45E-05	1.44E-01	0.48	8.71E-05	2.39E-01	-0.14	4.27E-01	6.87E-01
cg17139322	6	31940090	-0.38	4.87E-05	1.44E-01	-0.38	4.37E-05	1.40E-01	-0.36	1.40E-04	2.61E-01	-0.36	4.84E-05	1.49E-03
cg15328990	8	92001647	-2.55	4.88E-05	1.44E-01	-2.54	5.18E-05	1.44E-01	-2.34	2.92E-04	3.18E-01	-1.08	1.63E-01	4.06E-01
cg25644174	7	157211317	-5.97	4.89E-05	1.44E-01	-5.92	7.49E-05	1.58E-01	-5.51	2.30E-04	3.01E-01	-0.43	4.71E-01	7.22E-01
cg02440279	17	61554401	-0.17	4.93E-05	1.44E-01	-0.17	5.84E-05	1.48E-01	-0.17	4.43E-05	1.88E-01	-0.10	2.37E-01	5.02E-01
cg19642128	8	26240704	-0.66	4.94E-05	1.44E-01	-0.66	4.57E-05	1.40E-01	-0.69	3.69E-05	1.79E-01	-0.83	1.23E-08	2.01E-06
cg09192760	19	54606229	0.41	4.94E-05	1.44E-01	0.41	4.03E-05	1.40E-01	0.39	1.29E-04	2.61E-01	0.39	1.66E-03	2.02E-02
cg05000446	9	35042396	-2.69	5.00E-05	1.46E-01	-2.66	2.53E-05	1.15E-01	-2.50	1.56E-04	2.66E-01	-2.93	1.16E-04	2.89E-03
cg19917030	17	27507521	-0.38	5.03E-05	1.46E-01	-0.38	5.34E-05	1.44E-01	-0.36	1.29E-04	2.61E-01	-0.36	6.50E-04	1.03E-02
cg07546710	22	39151608	-0.17	5.07E-05	1.47E-01	-0.17	5.24E-05	1.44E-01	-0.18	5.30E-05	1.96E-01	-0.10	1.38E-01	3.69E-01
cg13077490	1	10459574	-0.34	5.12E-05	1.47E-01	-0.34	5.21E-05	1.44E-01	-0.31	2.44E-04	3.04E-01	-0.21	2.56E-02	1.30E-01
cg06754358	22	46125341	-0.55	5.12E-05	1.47E-01	-0.52	1.85E-04	2.14E-01	-0.51	2.29E-04	3.01E-01	-0.30	2.33E-02	1.22E-01
cg23404229	9	85890012	-0.39	5.14E-05	1.47E-01	-0.37	1.25E-04	1.87E-01	-0.34	5.51E-04	3.82E-01	-0.39	2.21E-02	1.18E-01
cg07209034	16	72459826	-0.62	5.16E-05	1.47E-01	-0.62	5.08E-05	1.44E-01	-0.61	9.08E-05	2.46E-01	-0.48	1.35E-02	8.52E-02
cg13910583	8	56987999	0.54	5.23E-05	1.48E-01	0.57	5.27E-06	5.43E-02	0.59	9.21E-06	9.75E-02	0.30	3.42E-02	1.57E-01
cg14178714	15	78370201	-0.48	5.26E-05	1.48E-01	-0.48	5.37E-05	1.44E-01	-0.47	8.61E-05	2.39E-01	-0.68	2.50E-11	1.13E-08
cg22164619	19	40476921	-0.26	5.29E-05	1.48E-01	-0.25	6.76E-05	1.53E-01	-0.26	3.60E-05	1.79E-01	-0.25	2.60E-03	2.77E-02
cg25803642	20	31349753	0.49	5.30E-05	1.48E-01	0.49	4.25E-05	1.40E-01	0.47	1.08E-04	2.56E-01	-0.06	7.01E-01	8.68E-01
cg08541953	1	6259339	-0.23	5.30E-05	1.48E-01	-0.22	2.76E-04	2.46E-01	-0.23	2.27E-04	3.01E-01	-0.11	4.31E-01	6.90E-01
cg20785344	12	133287771	0.19	5.33E-05	1.48E-01	0.19	4.54E-05	1.40E-01	0.19	1.06E-04	2.56E-01	0.25	3.91E-03	3.68E-02
cg19642925	10	103911967	-0.41	5.33E-05	1.48E-01	-0.41	5.26E-05	1.44E-01	-0.45	2.00E-05	1.44E-01	-0.36	1.28E-06	8.72E-05
cg17513219	8	6565965	-0.15	5.34E-05	1.48E-01	-0.15	5.44E-05	1.44E-01	-0.15	3.60E-05	1.79E-01	-0.13	9.40E-02	2.94E-01
cg23715460	17	740918	-0.33	5.36E-05	1.48E-01	-0.30	2.84E-04	2.48E-01	-0.28	9.79E-04	4.52E-01	0.05	6.50E-01	8.39E-01
cg15482690	1	11072743	-0.22	5.37E-05	1.48E-01	-0.22	5.45E-05	1.44E-01	-0.21	1.02E-04	2.55E-01	-0.09	6.56E-02	2.36E-01
cg02210140	6	155635647	-0.23	5.43E-05	1.48E-01	-0.22	4.37E-04	2.83E-01	-0.23	5.13E-04	3.73E-01	0.19	3.27E-02	1.52E-01
cg15932284	11	126153562	5.04	5.44E-05	1.48E-01	5.10	4.64E-05	1.40E-01	5.03	9.31E-05	2.49E-01	2.76	3.60E-06	1.98E-04
cg06164185	17	26662379	-0.30	5.47E-05	1.48E-01	-0.30	5.82E-05	1.48E-01	-0.29	6.46E-05	2.11E-01	-0.04	5.94E-01	8.06E-01
cg07671603	7	156433351	0.21	5.47E-05	1.48E-01	0.21	5.35E-05	1.44E-01	0.19	2.24E-04	3.01E-01	0.37	5.49E-05	1.65E-03
cg05361290	17	13435462	4.42	5.48E-05	1.48E-01	4.43	4.91E-05	1.42E-01	4.26	1.77E-04	2.75E-01	0.73	5.35E-01	7.68E-01
cg17721173	20	31350174	0.30	5.50E-05	1.48E-01	0.30	8.06E-05	1.60E-01	0.28	1.93E-04	2.84E-01	0.71	9.12E-06	4.11E-04
cg22966856	8	143751448	-0.15	5.51E-05	1.48E-01	-0.14	2.08E-04	2.23E-01	-0.13	4.94E-04	3.68E-01	-0.15	1.50E-02	9.13E-02
cg05491093	6	37524481	-4.83	5.53E-05	1.48E-01	-4.78	6.03E-05	1.49E-01	-4.47	2.45E-04	3.05E-01	0.90	4.09E-01	6.72E-01
cg21535156	7	1499153	1.43	5.54E-05	1.48E-01	1.43	5.85E-05	1.48E-01	1.52	2.96E-05	1.73E-01	0.21	7.11E-01	8.73E-01
cg02684056	5	59996106	-0.25	5.58E-05	1.48E-01	-0.25	6.96E-05	1.54E-01	-0.23	4.00E-04	3.46E-01	-0.26	1.46E-03	1.84E-02
cg20730694	6	151803840	9.27	5.59E-05	1.48E-01	9.36	4.17E-05	1.40E-01	8.45	2.29E-04	3.01E-01	5.03	2.60E-04	5.26E-03
cg01798391	3	16306596	0.24	5.67E-05	1.50E-01	0.26	2.46E-05	1.15E-01	0.25	1.76E-04	2.73E-01	0.33	7.34E-05	2.05E-03
cg09662694	2	85980804	-0.56	5.69E-05	1.50E-01	-0.56	5.45E-05	1.44E-01	-0.57	6.43E-05	2.11E-01	-0.78	2.97E-05	1.03E-03
cg06983810	19	2476110	-0.52	5.73E-05	1.50E-01	-0.52	5.97E-05	1.49E-01	-0.53	6.11E-05	2.11E-01	-0.49	2.69E-02	1.34E-01
cg12288261	10	94252800	-0.65	5.76E-05	1.50E-01	-0.62	1.54E-04	2.04E-01	-0.60	3.65E-04	3.38E-01	-0.08	6.75E-01	8.54E-01
cg20173065	4	122618733	1.04	5.82E-05	1.51E-01	1.08	2.34E-05	1.13E-01	1.01	2.16E-04	2.97E-01	1.80	2.02E-06	1.25E-04
cg05256755	20	30731152	-0.79	5.90E-05	1.52E-01	-0.75	1.79E-04	2.13E-01	-0.70	6.06E-04	3.90E-01	-0.27	5.07E-01	7.47E-01
cg23504815	2	214180978	-0.78	5.91E-05	1.52E-01	-0.73	2.90E-04	2.50E-01	-0.71	3.75E-04	3.41E-01	-0.33	1.47E-01	3.82E-01
cg14118586	10	134466692	-0.48	5.92E-05	1.52E-01	-0.45	1.66E-04	2.11E-01	-0.46	4.75E-05	1.92E-01	-0.06	6.19E-01	8.21E-01
cg20423330	9	138245465	1.28	5.93E-05	1.52E-01	1.30	3.43E-05	1.34E-01	1.26	8.07E-05	2.35E-01	1.44	1.99E-03	2.29E-02
cg00638075	16	30773658	-0.53	5.93E-05	1.52E-01	-0.52	5.88E-05	1.48E-01	-0.54	5.00E-05	1.96E-01	-0.32	6.04E-03	4.97E-02
cg20786058	5	52774813	0.25	5.96E-05	1.52E-01	0.28	2.38E-05	1.13E-01	0.28	2.12E-05	1.44E-01	0.26	8.93E-04	1.30E-02
cg22058929	13	79653687	1.40	5.98E-05	1.52E-01	1.42	4.15E-05	1.40E-01	1.36	2.79E-04	3.16E-01	0.49	5.33E-01	7.66E-01
cg07608648	12	125174564	-5.31	6.00E-05	1.52E-01	-5.30	5.29E-05	1.44E-01	-4.83	3.18E-04	3.26E-01	0.48	6.98E-01	8.66E-01
cg19868301	7	39773059	-0.17	6.02E-05	1.52E-01	-0.17	5.74E-05	1.48E-01	-0.17	6.48E-05	2.11E-01	-0.14	3.72E-02	1.65E-01
cg23026211	1	154378331	-0.47	6.03E-05	1.52E-01	-0.47	5.10E-05	1.44E-01	-0.44	1.71E-04	2.71E-01	-0.29	9.48E-02	2.95E-01
cg07294177	3	160283372	0.16	6.04E-05	1.52E-01	0.16	6.93E-05	1.54E-01	0.15	2.47E-04	3.05E-01	0.16	5.97E-03	4.92E-02
cg21699595	7	44887744	-0.21	6.11E-05	1.53E-01	-0.22	5.92E-05	1.49E-01	-0.22	8.63E-05	2.39E-01	-0.24	9.86E-03	6.92E-02
cg04680980	1	46329106	3.29	6.12E-05	1.53E-01	3.29	6.45E-05	1.51E-01	3.13	1.62E-04	2.69E-01	5.00	2.95E-09	6.15E-07
cg11376292	1	23799121	-0.61	6.19E-05	1.53E-01	-0.57	2.46E-04	2.39E-01	-0.53	7.65E-04	4.22E-01	0.06	8.10E-01	9.22E-01
cg14479908	13	28712343	-0.18	6.21E-05	1.53E-01	-0.17	7.76E-05	1.59E-01	-0.15	3.90E-04	3.45E-01	-0.37	1.05E-26	1.93E-22
cg16282361	10	1767483	1.42	6.23E-05	1.53E-01	1.42	7.34E-05	1.57E-01	1.37	1.82E-04	2.78E-01	1.61	1.00E-05	4.43E-04
cg12615903	10	126278373	-1.37	6.23E-05	1.53E-01	-1.34	1.14E-04	1.83E-01	-1.32	1.72E-04	2.71E-01	-0.46	5.81E-02	2.19E-01
cg17945282	3	142297906	-0.42	6.25E-05	1.53E-01	-0.42	7.15E-05	1.55E-01	-0.41	1.40E-04	2.61E-01	-0.18	3.10E-01	5.82E-01
cg13959432	18	77125739	-0.53	6.29E-05	1.54E-01	-0.49	1.47E-04	2.01E-01	-0.46	5.48E-04	3.82E-01	-0.45	3.36E-03	3.32E-02
cg07868478	16	89627304	0.23	6.31E-05	1.54E-01	0.23	7.72E-05	1.59E-01	0.22	1.54E-04	2.65E-01	0.33	1.35E-06	9.12E-05
cg12160600	17	73029894	-0.25	6.34E-05	1.54E-01	-0.25	6.71E-05	1.53E-01	-0.26	6.36E-05	2.11E-01	-0.16	2.89E-02	1.41E-01
cg19363699	19	11639868	-0.38	6.35E-05	1.54E-01	-0.38	4.49E-05	1.40E-01	-0.39	4.71E-05	1.92E-01	-0.49	6.79E-05	1.93E-03
cg05154174	18	62759163	5.72	6.47E-05	1.55E-01	5.78	7.00E-05	1.54E-01	5.92	4.28E-05	1.87E-01	0.52	7.67E-01	9.02E-01
cg00287370	1	234736093	0.33	6.48E-05	1.55E-01	0.33	5.87E-05	1.48E-01	0.32	1.35E-04	2.61E-01	0.35	8.35E-03	6.19E-02
cg09847849	5	16852690	-3.37	6.49E-05	1.55E-01	-3.34	7.60E-05	1.58E-01	-3.61	4.76E-05	1.92E-01	-0.73	3.25E-01	5.96E-01
cg14531085	19	17622341	0.21	6.54E-05	1.55E-01	0.23	8.00E-06	6.96E-02	0.22	2.64E-05	1.64E-01	0.08	4.87E-01	7.33E-01
cg14461986	8	143099944	5.45	6.56E-05	1.55E-01	5.53	5.75E-05	1.48E-01	5.18	2.21E-04	2.99E-01	1.87	9.11E-02	2.88E-01
cg20276579	3	193137695	-0.62	6.60E-05	1.55E-01	-0.59	1.17E-04	1.83E-01	-0.64	2.07E-05	1.44E-01	-0.45	2.72E-02	1.35E-01
cg12334247	2	169312419	0.59	6.62E-05	1.55E-01	0.63	1.17E-04	1.83E-01	0.59	4.16E-04	3.53E-01	0.50	1.41E-03	1.80E-02
cg17143192	8	8559679	0.37	6.63E-05	1.55E-01	0.37	3.92E-05	1.40E-01	0.35	1.95E-04	2.84E-01	0.32	7.17E-02	2.49E-01
cg03781170	22	49279094	10.48	6.63E-05	1.55E-01	10.51	6.65E-05	1.53E-01	10.01	1.61E-04	2.69E-01	1.72	6.12E-02	2.26E-01
cg23388390	14	77787536	0.19	6.67E-05	1.55E-01	0.20	6.88E-05	1.54E-01	0.19	9.75E-05	2.49E-01	0.25	9.53E-09	1.62E-06
cg22178329	7	46721812	-1.14	6.69E-05	1.55E-01	-1.10	6.93E-05	1.54E-01	-1.08	1.82E-04	2.78E-01	-0.53	3.46E-02	1.58E-01
cg16313278	20	30458062	0.23	6.72E-05	1.55E-01	0.23	7.17E-05	1.55E-01	0.23	1.14E-04	2.59E-01	0.10	3.26E-01	5.98E-01
cg02114451	4	35543697	-6.17	6.73E-05	1.55E-01	-6.09	6.14E-05	1.49E-01	-5.54	3.57E-04	3.37E-01	-2.13	1.83E-02	1.04E-01
cg24923311	20	30697517	-0.13	6.73E-05	1.55E-01	-0.12	5.40E-04	3.05E-01	-0.13	3.02E-04	3.23E-01	-0.10	1.73E-01	4.21E-01
cg15817825	1	155880583	0.27	6.75E-05	1.55E-01	0.29	8.81E-05	1.63E-01	0.29	1.08E-04	2.56E-01	0.26	4.37E-02	1.83E-01
cg00172340	6	13582457	-0.50	6.78E-05	1.55E-01	-0.47	1.69E-04	2.12E-01	-0.45	5.99E-04	3.88E-01	-0.72	2.15E-08	3.17E-06
cg03072277	17	61628277	-0.13	6.80E-05	1.55E-01	-0.13	2.23E-04	2.29E-01	-0.13	1.79E-04	2.76E-01	-0.06	2.13E-01	4.73E-01
cg00283344	2	86847540	1.65	6.80E-05	1.55E-01	1.66	5.99E-05	1.49E-01	1.63	9.61E-05	2.49E-01	2.05	7.03E-10	1.86E-07
cg03854665	16	21963841	0.34	6.80E-05	1.55E-01	0.36	4.62E-05	1.40E-01	0.34	1.98E-04	2.86E-01	0.10	3.20E-01	5.91E-01
cg02173030	10	134041507	2.81	6.81E-05	1.55E-01	2.82	5.19E-05	1.44E-01	2.92	5.22E-05	1.96E-01	2.19	3.12E-07	2.81E-05
cg10069493	10	45914689	0.92	6.81E-05	1.55E-01	0.92	7.02E-05	1.54E-01	0.86	2.28E-04	3.01E-01	-0.02	9.38E-01	9.77E-01
cg15898192	12	133434196	-0.49	6.87E-05	1.56E-01	-0.45	2.62E-04	2.43E-01	-0.46	3.21E-04	3.26E-01	-0.76	2.85E-03	2.95E-02
cg08272436	20	18268790	-0.21	6.89E-05	1.56E-01	-0.21	8.65E-05	1.63E-01	-0.22	4.04E-05	1.81E-01	-0.19	1.18E-02	7.81E-02
cg05110739	10	81586763	0.80	6.91E-05	1.56E-01	0.80	6.44E-05	1.51E-01	0.79	9.87E-05	2.50E-01	-0.36	5.38E-02	2.09E-01
cg06753689	10	1034031	0.53	6.98E-05	1.57E-01	0.57	3.38E-05	1.33E-01	0.57	6.44E-05	2.11E-01	0.44	4.71E-02	1.92E-01
cg07509252	16	88725731	-0.27	7.00E-05	1.57E-01	-0.27	6.27E-05	1.50E-01	-0.25	1.80E-04	2.76E-01	-0.16	1.47E-01	3.83E-01
cg07452776	14	91716836	0.55	7.07E-05	1.58E-01	0.60	2.60E-05	1.15E-01	0.54	2.91E-04	3.18E-01	0.05	8.69E-01	9.49E-01
cg12442415	6	11154654	8.60	7.17E-05	1.59E-01	8.53	1.21E-04	1.85E-01	8.18	1.57E-04	2.67E-01	5.21	2.29E-05	8.40E-04
cg03790288	9	123696144	-0.63	7.18E-05	1.59E-01	-0.59	8.24E-05	1.61E-01	-0.58	4.26E-04	3.53E-01	-0.50	1.86E-01	4.39E-01
cg08669721	5	172386412	-0.18	7.18E-05	1.59E-01	-0.18	6.66E-05	1.53E-01	-0.16	2.20E-04	2.99E-01	-0.10	2.02E-01	4.59E-01
cg25717658	6	169540678	1.28	7.20E-05	1.59E-01	1.30	4.31E-05	1.40E-01	1.40	2.15E-05	1.44E-01	1.81	1.18E-07	1.28E-05
cg16464329	13	95923666	1.80	7.23E-05	1.59E-01	1.83	4.25E-05	1.40E-01	2.02	6.81E-06	9.04E-02	2.65	2.87E-04	5.66E-03
cg11724936	8	144653402	5.06	7.24E-05	1.59E-01	5.14	3.21E-05	1.30E-01	5.18	5.39E-05	1.96E-01	3.18	1.92E-08	2.89E-06
cg01635228	6	170431084	-1.04	7.26E-05	1.59E-01	-1.00	6.18E-04	3.16E-01	-0.97	4.06E-04	3.49E-01	-0.78	4.18E-02	1.78E-01
cg23395398	6	45390285	-0.64	7.28E-05	1.59E-01	-0.64	4.17E-05	1.40E-01	-0.63	1.42E-04	2.61E-01	-0.57	5.37E-02	2.08E-01
cg01004097	16	115042	8.10	7.28E-05	1.59E-01	8.08	8.07E-05	1.60E-01	6.71	1.76E-03	5.24E-01	-0.47	5.00E-01	7.43E-01
cg04668156	19	3201536	-0.42	7.30E-05	1.59E-01	-0.39	2.64E-04	2.44E-01	-0.37	8.02E-04	4.28E-01	-0.24	3.17E-02	1.49E-01
cg04558386	6	13815569	-4.31	7.34E-05	1.59E-01	-4.26	6.06E-05	1.49E-01	-4.04	2.29E-04	3.01E-01	-1.45	2.21E-01	4.82E-01
cg19005246	1	211859184	0.50	7.37E-05	1.59E-01	0.54	2.46E-05	1.15E-01	0.51	9.70E-05	2.49E-01	0.45	1.78E-03	2.12E-02
cg00776601	1	51442862	0.50	7.38E-05	1.59E-01	0.55	6.73E-05	1.53E-01	0.57	5.25E-05	1.96E-01	0.35	1.00E-03	1.41E-02
cg01490711	18	55266677	-0.47	7.38E-05	1.59E-01	-0.43	2.50E-04	2.40E-01	-0.44	3.27E-04	3.26E-01	-0.47	3.13E-06	1.77E-04
cg05168655	6	166973499	-0.32	7.40E-05	1.59E-01	-0.29	1.80E-04	2.13E-01	-0.27	8.22E-04	4.31E-01	0.04	7.83E-01	9.09E-01
cg18050737	11	126079302	-0.35	7.41E-05	1.59E-01	-0.32	2.16E-04	2.25E-01	-0.30	4.83E-04	3.66E-01	-0.32	1.75E-01	4.23E-01
cg17589632	1	240657330	0.55	7.49E-05	1.60E-01	0.58	4.84E-05	1.42E-01	0.60	3.87E-05	1.80E-01	0.66	1.46E-03	1.84E-02
cg11956748	10	43572414	0.36	7.53E-05	1.60E-01	0.36	7.30E-05	1.56E-01	0.37	6.24E-05	2.11E-01	0.49	1.03E-03	1.43E-02
cg26777074	19	8386677	-0.55	7.55E-05	1.60E-01	-0.55	5.16E-05	1.44E-01	-0.54	1.25E-04	2.61E-01	-0.05	6.90E-01	8.62E-01
cg14295842	14	50234898	0.43	7.60E-05	1.60E-01	0.43	6.46E-05	1.51E-01	0.41	1.94E-04	2.84E-01	0.49	4.28E-03	3.92E-02
cg19287823	6	155316844	-0.59	7.61E-05	1.60E-01	-0.59	4.39E-05	1.40E-01	-0.47	4.05E-03	6.10E-01	0.09	6.35E-01	8.31E-01
cg19173554	5	131705890	0.15	7.62E-05	1.60E-01	0.15	7.66E-05	1.58E-01	0.14	2.26E-04	3.01E-01	0.30	5.57E-17	1.18E-13
cg22728323	8	37887714	-0.21	7.68E-05	1.60E-01	-0.21	8.64E-05	1.63E-01	-0.23	3.33E-05	1.79E-01	-0.19	2.52E-02	1.29E-01
cg27343007	2	24346218	-0.51	7.68E-05	1.60E-01	-0.51	7.39E-05	1.57E-01	-0.48	2.42E-04	3.04E-01	-0.43	4.32E-03	3.94E-02
cg08496165	8	2033007	5.98	7.68E-05	1.60E-01	5.99	9.83E-05	1.74E-01	5.82	2.84E-04	3.17E-01	2.54	2.17E-04	4.60E-03
cg24064760	5	34839353	-0.23	7.72E-05	1.60E-01	-0.23	7.65E-05	1.58E-01	-0.22	1.84E-04	2.80E-01	-0.14	7.90E-02	2.64E-01
cg21045121	9	90921590	5.28	7.73E-05	1.60E-01	5.25	8.04E-05	1.60E-01	5.09	1.95E-04	2.84E-01	0.64	3.43E-01	6.13E-01
cg00803816	17	67323769	0.16	7.76E-05	1.60E-01	0.18	2.17E-04	2.25E-01	0.17	3.59E-04	3.37E-01	0.13	1.12E-01	3.27E-01
cg25583174	4	123748387	-1.55	7.77E-05	1.60E-01	-1.54	2.36E-05	1.13E-01	-1.60	5.02E-05	1.96E-01	-1.45	8.41E-02	2.75E-01
cg24149151	10	31607718	-0.34	7.80E-05	1.61E-01	-0.34	7.81E-05	1.59E-01	-0.34	1.18E-04	2.61E-01	-0.70	2.43E-05	8.83E-04
cg13535441	11	73882019	0.26	7.82E-05	1.61E-01	0.26	8.69E-05	1.63E-01	0.25	1.26E-04	2.61E-01	0.25	7.06E-03	5.53E-02
cg01078871	14	39901509	0.21	7.84E-05	1.61E-01	0.21	5.65E-05	1.47E-01	0.19	7.78E-04	4.24E-01	0.30	8.05E-05	2.20E-03
cg21351483	8	140950028	0.28	7.89E-05	1.61E-01	0.28	8.78E-05	1.63E-01	0.26	1.95E-04	2.84E-01	0.25	1.97E-02	1.10E-01
cg24924243	11	27528431	-0.17	7.95E-05	1.62E-01	-0.17	7.66E-05	1.58E-01	-0.18	2.09E-04	2.94E-01	-0.23	3.34E-07	2.98E-05
cg12104056	5	107075931	5.70	7.96E-05	1.62E-01	5.78	7.43E-05	1.57E-01	4.91	1.10E-03	4.70E-01	0.69	6.48E-01	8.38E-01
cg20253652	19	38397636	-0.32	7.96E-05	1.62E-01	-0.32	7.78E-05	1.59E-01	-0.30	3.94E-04	3.45E-01	-0.15	2.22E-01	4.84E-01
cg19599165	2	120195528	-0.52	8.01E-05	1.62E-01	-0.48	1.53E-04	2.04E-01	-0.44	1.20E-03	4.77E-01	0.00	9.90E-01	9.96E-01
cg00297414	11	79324288	2.15	8.02E-05	1.62E-01	2.16	8.61E-05	1.63E-01	1.84	1.89E-03	5.36E-01	1.33	7.68E-02	2.60E-01
cg16600889	1	108743122	-0.16	8.05E-05	1.62E-01	-0.16	9.95E-05	1.74E-01	-0.15	1.34E-04	2.61E-01	-0.14	1.89E-01	4.42E-01
cg18402182	2	72562551	-0.53	8.14E-05	1.63E-01	-0.50	1.21E-04	1.85E-01	-0.47	5.63E-04	3.84E-01	-0.34	6.70E-03	5.33E-02
cg07588263	8	42396769	-0.39	8.15E-05	1.63E-01	-0.39	6.72E-05	1.53E-01	-0.41	5.45E-05	1.96E-01	-0.04	8.22E-01	9.28E-01
cg14281087	2	220421332	-0.60	8.18E-05	1.63E-01	-0.60	6.35E-05	1.51E-01	-0.62	3.10E-05	1.76E-01	-0.39	1.10E-03	1.51E-02
cg23437573	12	133349998	-0.37	8.22E-05	1.64E-01	-0.34	2.97E-04	2.50E-01	-0.32	7.77E-04	4.24E-01	-0.48	1.12E-05	4.82E-04
cg19995343	15	64443887	0.49	8.29E-05	1.65E-01	0.50	7.84E-05	1.59E-01	0.48	1.64E-04	2.69E-01	0.04	8.30E-01	9.31E-01
cg08505355	16	791391	0.21	8.36E-05	1.65E-01	0.21	8.50E-05	1.63E-01	0.20	2.26E-04	3.01E-01	0.24	2.00E-03	2.31E-02
cg14811055	13	111331511	-0.56	8.36E-05	1.65E-01	-0.52	3.20E-04	2.54E-01	-0.56	1.29E-04	2.61E-01	-0.19	2.10E-01	4.69E-01
cg15734516	6	31803207	0.71	8.48E-05	1.66E-01	0.74	1.39E-04	1.96E-01	0.71	3.52E-04	3.35E-01	0.72	1.44E-04	3.39E-03
cg26569309	5	140563401	4.84	8.52E-05	1.66E-01	4.86	2.15E-04	2.25E-01	4.57	2.20E-04	2.99E-01	3.77	3.54E-04	6.60E-03
cg26811352	10	98956179	-0.47	8.52E-05	1.66E-01	-0.47	8.73E-05	1.63E-01	-0.46	1.61E-04	2.69E-01	-0.55	9.49E-05	2.48E-03
cg23254334	19	8032347	-0.53	8.53E-05	1.66E-01	-0.49	3.37E-04	2.57E-01	-0.55	8.16E-05	2.36E-01	-0.26	7.83E-02	2.63E-01
cg27657123	8	124389895	2.19	8.57E-05	1.66E-01	2.23	7.03E-05	1.54E-01	2.25	6.13E-05	2.11E-01	2.06	2.06E-02	1.13E-01
cg14617020	10	31032173	-3.27	8.62E-05	1.66E-01	-3.20	1.12E-04	1.82E-01	-3.32	1.29E-04	2.61E-01	-2.85	1.59E-04	3.66E-03
cg11520162	1	2517948	-0.27	8.64E-05	1.66E-01	-0.27	8.66E-05	1.63E-01	-0.28	8.52E-05	2.39E-01	-0.49	3.07E-09	6.35E-07
cg08199893	10	91461202	0.36	8.69E-05	1.66E-01	0.36	4.92E-05	1.42E-01	0.35	1.60E-04	2.69E-01	0.37	2.34E-04	4.87E-03
cg01919768	7	100239765	8.67	8.71E-05	1.66E-01	8.73	6.40E-05	1.51E-01	7.95	4.70E-04	3.64E-01	4.07	1.79E-02	1.03E-01
cg13131095	2	16082186	0.20	8.71E-05	1.66E-01	0.23	7.19E-05	1.55E-01	0.21	8.13E-04	4.29E-01	0.11	4.73E-01	7.23E-01
cg07884270	19	13227660	-0.27	8.72E-05	1.66E-01	-0.27	9.44E-05	1.71E-01	-0.26	1.17E-04	2.61E-01	NA	NA	NA
cg21611187	4	38321010	0.53	8.72E-05	1.66E-01	0.57	5.11E-06	5.35E-02	0.55	2.72E-05	1.66E-01	0.02	9.05E-01	9.63E-01
cg16517195	16	66429973	0.62	8.72E-05	1.66E-01	0.65	5.00E-05	1.44E-01	0.62	1.90E-04	2.83E-01	0.48	6.27E-03	5.09E-02
cg09377680	18	19431420	3.64	8.72E-05	1.66E-01	3.65	7.22E-05	1.55E-01	3.38	4.91E-04	3.66E-01	0.16	9.35E-01	9.75E-01
cg06727855	8	100905879	0.24	8.75E-05	1.66E-01	0.24	9.07E-05	1.67E-01	0.25	8.57E-05	2.39E-01	0.19	5.04E-02	2.00E-01
cg22137448	16	2318989	-0.56	8.75E-05	1.66E-01	-0.56	8.63E-05	1.63E-01	-0.53	2.48E-04	3.05E-01	-0.32	1.65E-01	4.09E-01
cg14052385	3	15643557	-0.24	8.81E-05	1.67E-01	-0.24	9.46E-05	1.71E-01	-0.25	7.50E-05	2.30E-01	-0.29	4.61E-05	1.44E-03
cg11896764	15	83484138	2.98	8.86E-05	1.68E-01	3.02	7.62E-05	1.58E-01	3.00	1.10E-04	2.56E-01	3.22	3.43E-03	3.36E-02
cg03071988	11	82921912	-0.95	8.92E-05	1.68E-01	-0.91	3.30E-04	2.56E-01	-0.92	2.19E-04	2.99E-01	-0.02	9.22E-01	9.70E-01
cg04879381	16	11681271	0.25	8.92E-05	1.68E-01	0.28	4.01E-05	1.40E-01	0.26	1.71E-04	2.71E-01	0.29	5.71E-05	1.70E-03
cg05417517	20	37075854	8.22	8.96E-05	1.68E-01	8.23	5.59E-05	1.47E-01	7.99	1.51E-04	2.64E-01	1.29	3.83E-01	6.50E-01
cg23019935	1	22416489	1.44	8.99E-05	1.68E-01	1.57	2.99E-05	1.24E-01	1.35	5.93E-04	3.86E-01	0.90	2.79E-03	2.92E-02
cg13752005	12	120426785	-0.31	9.02E-05	1.69E-01	-0.31	8.15E-05	1.61E-01	-0.30	1.22E-04	2.61E-01	-0.50	2.25E-06	1.37E-04
cg25178421	5	172285659	-1.48	9.09E-05	1.70E-01	-1.45	1.50E-04	2.01E-01	-1.35	7.45E-04	4.17E-01	-1.53	2.61E-06	1.54E-04
cg09398900	3	31707400	-0.43	9.20E-05	1.70E-01	-0.40	3.23E-04	2.54E-01	-0.36	2.39E-03	5.64E-01	-0.61	2.17E-03	2.44E-02
cg04626931	7	135434479	3.00	9.22E-05	1.70E-01	3.00	8.70E-05	1.63E-01	3.06	9.71E-05	2.49E-01	2.28	7.44E-03	5.73E-02
cg24852542	20	49289442	-0.54	9.23E-05	1.70E-01	-0.50	4.43E-04	2.85E-01	-0.49	4.87E-04	3.66E-01	-0.34	1.30E-02	8.34E-02
cg22405945	17	40182103	-0.50	9.23E-05	1.70E-01	-0.47	4.24E-04	2.80E-01	-0.41	1.26E-03	4.86E-01	-0.53	2.60E-03	2.77E-02
cg10968815	20	31595347	-0.70	9.31E-05	1.71E-01	-0.67	2.43E-04	2.38E-01	-0.73	7.69E-05	2.32E-01	-0.40	1.09E-02	7.41E-02
cg19463022	7	57377148	6.72	9.32E-05	1.71E-01	6.67	8.44E-05	1.63E-01	6.43	2.51E-04	3.07E-01	2.64	3.17E-02	1.49E-01
cg26784348	1	67520193	-0.46	9.33E-05	1.71E-01	-0.46	9.41E-05	1.71E-01	-0.45	1.33E-04	2.61E-01	-0.56	1.38E-04	3.28E-03
cg25554421	15	44179033	-0.47	9.38E-05	1.72E-01	-0.44	3.43E-04	2.59E-01	-0.42	9.81E-04	4.52E-01	-0.22	1.66E-01	4.11E-01
cg21107389	4	151720489	-2.38	9.43E-05	1.72E-01	-2.34	1.11E-04	1.82E-01	-2.38	1.33E-04	2.61E-01	-1.84	1.46E-01	3.81E-01
cg15575165	9	35079990	-0.56	9.47E-05	1.72E-01	-0.56	8.16E-05	1.61E-01	-0.53	2.12E-04	2.95E-01	-0.56	6.00E-03	4.94E-02
cg00411431	15	48499975	-0.66	9.48E-05	1.72E-01	-0.62	3.49E-04	2.59E-01	-0.62	4.32E-04	3.53E-01	-0.47	1.37E-01	3.68E-01
cg07328115	20	25228581	-0.17	9.59E-05	1.74E-01	-0.16	1.63E-04	2.11E-01	-0.17	1.43E-04	2.61E-01	0.01	8.28E-01	9.30E-01
cg02077524	6	31145336	4.26	9.65E-05	1.74E-01	4.28	3.54E-05	1.36E-01	4.67	1.55E-05	1.26E-01	2.06	3.15E-03	3.17E-02
cg05116182	6	15246141	-0.91	9.67E-05	1.74E-01	-0.92	8.79E-05	1.63E-01	-0.94	8.04E-05	2.35E-01	-1.00	5.95E-04	9.67E-03
cg11688696	1	155052193	-0.87	9.67E-05	1.74E-01	-0.87	9.84E-05	1.74E-01	-0.84	2.06E-04	2.92E-01	-1.95	2.85E-31	9.77E-27
cg10581632	12	56360716	-1.29	9.69E-05	1.74E-01	-1.30	9.62E-05	1.72E-01	-1.23	2.31E-04	3.02E-01	-0.75	7.74E-02	2.61E-01
cg08734315	12	111131711	1.70	9.71E-05	1.74E-01	1.72	8.75E-05	1.63E-01	1.83	7.93E-05	2.34E-01	1.59	9.28E-02	2.91E-01
cg16791186	15	67134972	0.29	9.80E-05	1.75E-01	0.29	8.93E-05	1.65E-01	0.28	1.89E-04	2.83E-01	-0.06	5.88E-01	8.02E-01
cg03043827	4	128981986	-0.79	9.87E-05	1.76E-01	-0.80	1.00E-04	1.75E-01	-0.75	2.47E-04	3.05E-01	-1.13	3.77E-14	3.89E-11
cg07653695	2	102175889	-4.58	9.91E-05	1.76E-01	-4.50	1.26E-04	1.87E-01	-4.54	1.09E-04	2.56E-01	-0.34	6.72E-01	8.52E-01
cg00653790	15	78031419	7.56	9.95E-05	1.77E-01	7.58	1.03E-04	1.77E-01	7.78	8.35E-05	2.38E-01	3.80	2.29E-02	1.21E-01
cg13999798	3	53186195	-0.40	9.99E-05	1.77E-01	-0.36	3.62E-04	2.63E-01	-0.36	4.97E-04	3.68E-01	-0.23	3.10E-02	1.47E-01
cg22003345	17	35294861	-1.16	1.00E-04	1.77E-01	-1.16	1.07E-04	1.79E-01	-1.16	1.54E-04	2.65E-01	-0.36	2.04E-01	4.62E-01
cg25420916	10	77840770	-0.37	1.00E-04	1.77E-01	-0.34	2.25E-04	2.30E-01	-0.34	2.80E-04	3.16E-01	-0.20	2.26E-01	4.89E-01
cg22238338	1	11156883	0.48	1.01E-04	1.77E-01	0.52	6.18E-05	1.49E-01	0.51	1.54E-04	2.65E-01	0.47	8.42E-02	2.75E-01
cg01431908	1	46668883	0.20	1.02E-04	1.78E-01	0.22	2.07E-04	2.23E-01	0.21	8.17E-04	4.30E-01	0.22	1.18E-03	1.58E-02
cg03378998	21	34145550	1.46	1.02E-04	1.78E-01	1.48	6.35E-05	1.51E-01	1.54	5.25E-05	1.96E-01	1.03	2.20E-02	1.18E-01
cg24301866	7	1708660	-6.21	1.02E-04	1.79E-01	-6.23	1.43E-04	1.98E-01	-6.14	1.86E-04	2.81E-01	-1.66	1.62E-01	4.04E-01
cg20911025	10	114843210	-0.38	1.03E-04	1.79E-01	-0.35	4.60E-04	2.89E-01	-0.32	2.01E-03	5.47E-01	-0.16	3.64E-01	6.33E-01
cg20786794	3	133610716	-0.44	1.03E-04	1.79E-01	-0.40	1.09E-03	3.78E-01	-0.41	1.27E-03	4.88E-01	0.07	6.44E-01	8.36E-01
cg15591198	1	10003341	-0.67	1.03E-04	1.79E-01	-0.67	9.74E-05	1.73E-01	-0.67	1.24E-04	2.61E-01	-0.68	2.80E-03	2.92E-02
cg09081814	10	94724598	-0.32	1.03E-04	1.79E-01	-0.29	1.79E-04	2.13E-01	-0.27	9.73E-04	4.52E-01	-0.13	7.49E-02	2.56E-01
cg10225875	15	42458834	-0.36	1.04E-04	1.79E-01	-0.32	3.83E-04	2.68E-01	-0.35	2.09E-04	2.94E-01	-0.11	3.42E-01	6.13E-01
cg07942990	20	23432978	5.44	1.04E-04	1.79E-01	5.46	9.45E-05	1.71E-01	5.43	1.43E-04	2.61E-01	2.31	3.56E-04	6.63E-03
cg26058420	13	73356039	-0.35	1.04E-04	1.79E-01	-0.35	8.28E-05	1.61E-01	-0.34	1.76E-04	2.73E-01	-0.27	1.35E-02	8.53E-02
cg00221654	11	44333031	4.47	1.04E-04	1.79E-01	4.47	7.78E-05	1.59E-01	4.35	1.94E-04	2.84E-01	1.56	8.82E-02	2.83E-01
cg08078218	15	40846212	-8.41	1.04E-04	1.79E-01	-8.33	1.35E-04	1.93E-01	-8.70	7.27E-05	2.26E-01	-1.61	2.12E-01	4.72E-01
cg00292396	11	1285972	-5.57	1.05E-04	1.79E-01	-5.50	6.12E-05	1.49E-01	-5.59	1.08E-04	2.56E-01	-1.45	1.25E-01	3.48E-01
cg07241453	12	3476973	-5.03	1.06E-04	1.80E-01	-4.98	8.20E-05	1.61E-01	-4.90	1.43E-04	2.61E-01	-0.68	2.42E-01	5.09E-01
cg03266380	8	23315298	0.35	1.06E-04	1.80E-01	0.36	1.12E-04	1.82E-01	0.31	8.36E-04	4.33E-01	0.44	1.31E-02	8.35E-02
cg11785574	1	241803681	-0.21	1.06E-04	1.81E-01	-0.20	3.83E-04	2.68E-01	-0.21	5.75E-04	3.84E-01	-0.18	3.44E-02	1.57E-01
cg22924938	12	3375723	-5.78	1.07E-04	1.81E-01	-5.72	1.04E-04	1.79E-01	-5.92	6.09E-05	2.11E-01	-1.24	2.02E-01	4.59E-01
cg10709027	1	2518242	-0.45	1.07E-04	1.81E-01	-0.45	1.33E-04	1.92E-01	-0.46	1.03E-04	2.55E-01	-0.35	1.31E-02	8.36E-02
cg02330424	22	21135727	-0.49	1.08E-04	1.81E-01	-0.46	2.79E-04	2.47E-01	-0.45	3.37E-04	3.29E-01	0.04	8.29E-01	9.31E-01
cg14738448	20	33680658	0.21	1.08E-04	1.82E-01	0.21	1.09E-04	1.81E-01	0.20	2.71E-04	3.16E-01	0.35	6.20E-11	2.43E-08
cg15702677	2	67442560	-2.37	1.08E-04	1.82E-01	-2.37	1.02E-04	1.76E-01	-2.42	9.64E-05	2.49E-01	-2.25	3.44E-03	3.37E-02
cg23061257	1	54355273	0.21	1.09E-04	1.82E-01	0.24	4.42E-05	1.40E-01	0.22	4.25E-04	3.53E-01	0.25	1.99E-02	1.10E-01
cg12758847	11	10423211	-0.66	1.09E-04	1.82E-01	-0.63	2.51E-04	2.40E-01	-0.58	9.62E-04	4.51E-01	-0.29	3.41E-01	6.12E-01
cg03795574	15	99256875	3.87	1.10E-04	1.82E-01	3.92	1.10E-04	1.81E-01	4.05	1.45E-04	2.63E-01	3.04	6.02E-04	9.76E-03
cg23747904	2	120301848	0.22	1.10E-04	1.82E-01	0.23	7.07E-05	1.54E-01	0.22	3.39E-04	3.30E-01	0.25	3.44E-05	1.15E-03
cg17417860	6	114278440	6.51	1.10E-04	1.82E-01	6.50	5.03E-05	1.44E-01	6.69	6.39E-05	2.11E-01	2.36	8.58E-02	2.78E-01
cg17254929	8	16036966	1.66	1.11E-04	1.82E-01	1.68	1.21E-04	1.85E-01	1.63	2.60E-04	3.13E-01	1.74	1.22E-05	5.16E-04
cg17878151	15	99975335	6.13	1.11E-04	1.82E-01	6.11	9.51E-05	1.71E-01	5.95	1.66E-04	2.69E-01	1.98	4.86E-01	7.32E-01
cg21810373	11	70917160	-4.17	1.11E-04	1.82E-01	-4.15	7.40E-05	1.57E-01	-3.75	5.51E-04	3.82E-01	-2.07	1.50E-02	9.15E-02
cg07857251	10	60272755	0.27	1.11E-04	1.82E-01	0.27	1.07E-04	1.79E-01	0.27	8.77E-05	2.40E-01	0.10	3.04E-01	5.76E-01
cg23952578	1	116371872	-1.59	1.11E-04	1.82E-01	-1.59	1.30E-04	1.90E-01	-1.67	7.17E-05	2.24E-01	0.01	9.89E-01	9.96E-01
cg04226648	5	1087830	-0.39	1.12E-04	1.83E-01	-0.35	2.84E-04	2.48E-01	-0.31	3.55E-03	5.99E-01	-0.20	4.10E-02	1.76E-01
cg03545278	1	202322154	-0.48	1.12E-04	1.83E-01	-0.44	4.59E-04	2.89E-01	-0.45	4.01E-04	3.47E-01	-0.16	3.06E-01	5.77E-01
cg05254239	8	93977995	0.42	1.13E-04	1.85E-01	0.45	1.14E-04	1.83E-01	0.46	1.15E-04	2.61E-01	0.66	2.04E-03	2.33E-02
cg01053252	17	66222366	-1.25	1.14E-04	1.85E-01	-1.22	2.30E-04	2.32E-01	-1.28	1.72E-04	2.72E-01	-0.33	5.73E-01	7.93E-01
cg17088462	10	106014546	1.83	1.14E-04	1.85E-01	1.96	6.95E-05	1.54E-01	1.84	5.18E-04	3.74E-01	5.15	5.84E-11	2.32E-08
cg00063734	15	68261135	-2.70	1.14E-04	1.85E-01	-2.66	1.41E-04	1.98E-01	-2.51	3.58E-04	3.37E-01	-0.66	1.81E-01	4.31E-01
cg23591152	13	52303133	-0.72	1.15E-04	1.86E-01	-0.68	2.45E-04	2.39E-01	-0.73	1.32E-04	2.61E-01	-0.39	5.64E-02	2.15E-01
cg12315363	17	34136013	-0.40	1.15E-04	1.86E-01	-0.40	1.14E-04	1.83E-01	-0.39	2.24E-04	3.01E-01	-0.26	1.91E-02	1.07E-01
cg22337313	1	40226847	-0.72	1.15E-04	1.86E-01	-0.68	2.22E-04	2.28E-01	-0.64	7.47E-04	4.18E-01	0.22	3.19E-01	5.90E-01
cg04432965	1	109825782	-0.94	1.16E-04	1.86E-01	-0.94	1.12E-04	1.82E-01	-0.92	1.29E-04	2.61E-01	-0.63	6.57E-02	2.36E-01
cg22997768	12	11092817	-2.29	1.16E-04	1.86E-01	-2.25	1.29E-04	1.90E-01	-2.21	2.34E-04	3.02E-01	-0.93	3.84E-01	6.50E-01
cg11308746	7	99258263	2.28	1.16E-04	1.86E-01	2.32	9.29E-05	1.69E-01	2.09	5.63E-04	3.84E-01	2.21	2.07E-02	1.13E-01
cg09864325	16	1193804	-0.42	1.17E-04	1.88E-01	-0.42	1.19E-04	1.84E-01	-0.38	5.69E-04	3.84E-01	-0.31	1.57E-03	1.94E-02
cg04134870	19	49414321	-0.33	1.18E-04	1.88E-01	-0.30	8.19E-04	3.50E-01	-0.29	1.17E-03	4.76E-01	-0.54	1.57E-06	1.02E-04
cg07445515	16	2144858	0.50	1.18E-04	1.88E-01	0.50	1.24E-04	1.87E-01	0.48	2.72E-04	3.16E-01	0.66	5.47E-04	9.10E-03
cg00982535	1	118166014	-0.26	1.18E-04	1.88E-01	-0.23	6.69E-04	3.28E-01	-0.22	9.29E-04	4.48E-01	-0.20	7.85E-02	2.63E-01
cg03543593	6	32076418	-7.79	1.19E-04	1.88E-01	-7.77	1.82E-04	2.14E-01	-7.50	4.00E-04	3.46E-01	1.40	3.67E-01	6.36E-01
cg19326153	12	45610705	-0.22	1.20E-04	1.89E-01	-0.22	2.12E-04	2.25E-01	-0.15	2.39E-02	7.79E-01	-0.08	2.49E-01	5.16E-01
cg05784862	17	25799019	-6.25	1.20E-04	1.89E-01	-6.17	1.26E-04	1.87E-01	-6.74	4.01E-05	1.81E-01	0.58	8.15E-01	9.24E-01
cg20646950	19	708710	0.40	1.20E-04	1.89E-01	0.40	1.19E-04	1.84E-01	0.39	2.77E-04	3.16E-01	0.48	2.11E-04	4.51E-03
cg00395036	5	53373386	1.34	1.21E-04	1.90E-01	1.37	6.29E-05	1.50E-01	1.36	1.05E-04	2.56E-01	0.86	3.42E-02	1.57E-01
cg12041069	6	45341223	-2.36	1.21E-04	1.90E-01	-2.33	1.93E-04	2.18E-01	-2.26	3.81E-04	3.43E-01	-2.55	1.68E-06	1.08E-04
cg23090270	13	112274866	7.80	1.21E-04	1.90E-01	7.85	1.13E-04	1.82E-01	7.71	1.38E-04	2.61E-01	-0.26	8.48E-01	9.40E-01
cg22383845	19	52430493	-0.14	1.22E-04	1.90E-01	-0.14	5.94E-04	3.14E-01	-0.15	3.35E-04	3.28E-01	-0.15	9.93E-04	1.40E-02
cg05232802	7	156742225	-0.46	1.22E-04	1.90E-01	-0.46	1.23E-04	1.86E-01	-0.41	4.34E-04	3.53E-01	-0.33	2.47E-02	1.27E-01
cg14166863	20	34041705	-0.35	1.22E-04	1.90E-01	-0.33	3.19E-04	2.54E-01	-0.32	4.18E-04	3.53E-01	-0.50	1.49E-06	9.84E-05
cg23954629	11	120895112	-0.83	1.22E-04	1.90E-01	-0.83	1.16E-04	1.83E-01	-0.81	1.46E-04	2.63E-01	-1.24	1.25E-03	1.65E-02
cg10021918	15	57889218	-0.97	1.23E-04	1.90E-01	-0.93	1.51E-04	2.02E-01	-0.94	2.81E-04	3.16E-01	-0.17	6.47E-01	8.38E-01
cg08622310	3	37065896	-1.58	1.24E-04	1.91E-01	-1.54	2.17E-04	2.25E-01	-1.48	5.28E-04	3.75E-01	0.25	7.06E-01	8.70E-01
cg14134703	5	876252	-0.38	1.24E-04	1.92E-01	-0.34	8.66E-04	3.57E-01	-0.35	5.79E-04	3.84E-01	-0.11	3.61E-01	6.30E-01
cg27086452	20	630646	-0.37	1.25E-04	1.92E-01	-0.33	5.65E-04	3.10E-01	-0.34	5.13E-04	3.73E-01	-0.71	1.19E-05	5.06E-04
cg17244462	4	114682886	-0.36	1.25E-04	1.92E-01	-0.36	1.25E-04	1.87E-01	-0.37	1.24E-04	2.61E-01	-0.36	5.77E-05	1.71E-03
cg00091596	15	98503804	0.26	1.25E-04	1.92E-01	0.28	1.84E-05	9.92E-02	0.26	2.37E-04	3.03E-01	0.20	1.02E-01	3.08E-01
cg25228510	10	62538236	0.21	1.25E-04	1.92E-01	0.21	1.25E-04	1.87E-01	0.21	9.65E-05	2.49E-01	0.48	6.17E-11	2.42E-08
cg12938517	3	144355894	9.00	1.26E-04	1.92E-01	9.02	1.36E-04	1.93E-01	9.39	7.75E-05	2.32E-01	4.15	2.53E-03	2.72E-02
cg02841612	17	42011234	-0.27	1.26E-04	1.92E-01	-0.23	1.05E-03	3.72E-01	-0.24	1.36E-03	4.97E-01	-0.36	4.10E-05	1.32E-03
cg02767665	12	129788386	-4.22	1.27E-04	1.93E-01	-4.17	6.19E-05	1.49E-01	-4.21	1.48E-04	2.64E-01	0.84	3.91E-01	6.57E-01
cg01528287	6	108010794	-0.34	1.27E-04	1.93E-01	-0.31	5.65E-04	3.09E-01	-0.33	2.51E-04	3.07E-01	-0.05	7.88E-01	9.11E-01
cg12084750	8	140723585	6.96	1.27E-04	1.93E-01	7.01	1.37E-04	1.94E-01	6.74	2.66E-04	3.16E-01	2.50	1.92E-01	4.46E-01
cg04673750	2	9563677	-0.20	1.27E-04	1.93E-01	-0.20	1.55E-04	2.04E-01	-0.20	1.02E-04	2.55E-01	-0.05	6.25E-01	8.25E-01
cg27223727	1	161228497	-0.43	1.28E-04	1.93E-01	-0.43	1.36E-04	1.93E-01	-0.42	2.57E-04	3.12E-01	-0.66	3.57E-04	6.64E-03
cg03153062	17	41755446	-0.56	1.28E-04	1.93E-01	-0.56	1.22E-04	1.86E-01	-0.56	2.58E-04	3.12E-01	-0.74	7.63E-03	5.83E-02
cg10607063	1	20164551	7.65	1.29E-04	1.95E-01	7.70	1.11E-04	1.82E-01	7.02	5.60E-04	3.84E-01	3.20	1.37E-02	8.64E-02
cg05639392	13	110897047	-4.10	1.30E-04	1.95E-01	-4.06	1.66E-04	2.11E-01	-3.89	2.79E-04	3.16E-01	-2.88	8.52E-03	6.28E-02
cg17279942	12	111499764	-0.24	1.31E-04	1.96E-01	-0.24	1.34E-04	1.92E-01	-0.22	4.54E-04	3.58E-01	0.00	9.74E-01	9.90E-01
cg17580045	12	4384891	0.60	1.31E-04	1.96E-01	0.64	8.43E-05	1.63E-01	0.56	9.38E-04	4.48E-01	-0.05	7.77E-01	9.06E-01
cg13179255	19	51539897	8.78	1.31E-04	1.96E-01	8.81	1.40E-04	1.97E-01	8.98	9.52E-05	2.49E-01	3.34	5.46E-03	4.63E-02
cg04157259	20	38412875	-0.47	1.32E-04	1.96E-01	-0.43	1.46E-04	2.00E-01	-0.41	5.09E-04	3.72E-01	-0.37	9.87E-02	3.02E-01
cg14154487	9	125133315	-0.21	1.32E-04	1.96E-01	-0.21	1.25E-04	1.87E-01	-0.21	5.03E-04	3.70E-01	0.05	4.29E-01	6.89E-01
cg08337747	16	8976104	4.28	1.32E-04	1.96E-01	4.32	1.06E-04	1.79E-01	3.94	4.12E-04	3.52E-01	1.50	4.05E-01	6.69E-01
cg07410666	10	80718325	-0.91	1.32E-04	1.96E-01	-0.87	2.03E-04	2.22E-01	-0.87	2.37E-04	3.03E-01	-0.93	1.66E-03	2.02E-02
cg00713253	7	590099	-0.34	1.32E-04	1.96E-01	-0.30	5.41E-04	3.05E-01	-0.31	6.95E-04	4.12E-01	-0.18	2.10E-01	4.70E-01
cg15928459	7	148817872	-7.05	1.34E-04	1.97E-01	-6.98	1.97E-04	2.20E-01	-6.89	2.45E-04	3.05E-01	-1.18	3.40E-01	6.11E-01
cg22640401	6	11154510	7.51	1.34E-04	1.97E-01	7.46	1.99E-04	2.20E-01	7.08	3.43E-04	3.31E-01	3.95	5.34E-05	1.61E-03
cg13211152	2	27666037	-2.98	1.34E-04	1.97E-01	-2.95	1.51E-04	2.02E-01	-2.80	4.99E-04	3.69E-01	-0.42	5.84E-01	7.99E-01
cg08396017	7	73673388	1.20	1.35E-04	1.97E-01	1.22	7.01E-05	1.54E-01	1.28	4.47E-05	1.89E-01	0.78	7.99E-02	2.66E-01
cg22174091	17	11900896	0.29	1.35E-04	1.97E-01	0.29	1.32E-04	1.91E-01	0.28	2.64E-04	3.16E-01	0.05	4.95E-01	7.39E-01
cg14632405	9	33102464	-0.90	1.36E-04	1.98E-01	-0.87	1.49E-04	2.01E-01	-0.89	1.29E-04	2.61E-01	-0.38	4.08E-01	6.71E-01
cg12653670	3	38749831	-0.46	1.36E-04	1.98E-01	-0.43	3.70E-04	2.65E-01	-0.34	9.57E-03	7.00E-01	-0.39	7.26E-05	2.03E-03
cg26750560	9	99540426	-0.23	1.36E-04	1.98E-01	-0.23	1.33E-04	1.92E-01	-0.25	2.81E-05	1.68E-01	0.04	4.71E-01	7.21E-01
cg27249002	9	86616299	-1.98	1.36E-04	1.98E-01	-1.93	2.04E-04	2.22E-01	-1.95	2.43E-04	3.04E-01	-1.40	1.20E-03	1.60E-02
cg19324622	16	77987719	7.41	1.37E-04	1.99E-01	7.44	1.20E-04	1.85E-01	6.90	5.04E-04	3.70E-01	2.48	9.19E-02	2.90E-01
cg15254876	10	77055083	0.51	1.37E-04	1.99E-01	0.52	1.43E-04	1.98E-01	0.50	2.73E-04	3.16E-01	0.68	4.96E-03	4.34E-02
cg21588944	7	57508825	5.90	1.38E-04	2.00E-01	5.91	1.28E-04	1.89E-01	5.79	2.38E-04	3.03E-01	0.38	5.98E-01	8.09E-01
cg25018062	11	61520085	-0.35	1.38E-04	2.00E-01	-0.35	1.39E-04	1.96E-01	-0.33	4.21E-04	3.53E-01	-0.26	1.76E-01	4.24E-01
cg16817229	21	42798200	-0.34	1.39E-04	2.00E-01	-0.34	1.49E-04	2.01E-01	-0.33	1.91E-04	2.83E-01	-0.36	3.52E-05	1.17E-03
cg05916509	13	21140744	0.44	1.39E-04	2.00E-01	0.46	1.31E-04	1.91E-01	0.39	8.62E-04	4.39E-01	0.38	1.12E-01	3.26E-01
cg13170327	1	111781808	0.60	1.39E-04	2.00E-01	0.64	3.36E-05	1.33E-01	0.65	3.66E-05	1.79E-01	0.71	2.36E-03	2.59E-02
cg16247888	15	37181530	10.41	1.39E-04	2.00E-01	10.47	7.12E-05	1.54E-01	10.05	2.87E-04	3.17E-01	4.44	2.02E-03	2.32E-02
cg02737462	1	8572742	2.47	1.40E-04	2.00E-01	2.48	1.42E-04	1.98E-01	2.32	5.70E-04	3.84E-01	2.55	2.26E-03	2.51E-02
cg16950941	11	66035640	0.73	1.40E-04	2.00E-01	0.76	6.39E-05	1.51E-01	0.67	1.16E-03	4.76E-01	1.11	9.34E-04	1.34E-02
cg21871038	6	50697941	7.33	1.40E-04	2.00E-01	7.32	1.08E-04	1.79E-01	7.72	8.18E-05	2.36E-01	6.14	1.33E-03	1.73E-02
cg07973415	12	4385527	5.04	1.41E-04	2.00E-01	5.07	8.95E-05	1.65E-01	4.82	2.75E-04	3.16E-01	3.35	9.38E-03	6.69E-02
cg06027927	5	50259734	-3.32	1.41E-04	2.01E-01	-3.32	1.42E-04	1.98E-01	-3.48	9.09E-05	2.46E-01	-2.30	2.17E-02	1.17E-01
cg10177647	16	71323318	-0.34	1.43E-04	2.01E-01	-0.34	1.40E-04	1.97E-01	-0.35	1.78E-04	2.76E-01	-0.31	4.24E-03	3.89E-02
cg18780100	17	78682786	-0.70	1.43E-04	2.01E-01	-0.67	5.53E-04	3.07E-01	-0.68	3.33E-04	3.27E-01	-0.38	1.81E-01	4.32E-01
cg21723150	6	467243	5.99	1.43E-04	2.01E-01	6.01	1.75E-04	2.13E-01	5.79	2.24E-04	3.01E-01	-0.20	8.57E-01	9.43E-01
cg05780589	17	6717298	4.51	1.44E-04	2.01E-01	4.52	9.96E-05	1.74E-01	4.87	5.44E-05	1.96E-01	-0.90	1.80E-01	4.29E-01
cg17080872	3	63362104	-2.41	1.44E-04	2.01E-01	-2.35	2.07E-04	2.23E-01	-2.35	2.61E-04	3.14E-01	-1.27	8.25E-02	2.71E-01
cg12637615	15	57332447	-0.65	1.44E-04	2.01E-01	-0.61	4.29E-04	2.80E-01	-0.63	3.86E-04	3.44E-01	-1.01	4.15E-13	3.22E-10
cg22566643	6	97731072	-0.30	1.44E-04	2.01E-01	-0.30	1.52E-04	2.03E-01	-0.31	8.40E-05	2.38E-01	-0.12	2.75E-01	5.46E-01
cg14212266	15	68346342	-0.53	1.44E-04	2.01E-01	-0.53	2.17E-04	2.25E-01	-0.43	1.26E-03	4.86E-01	-0.32	4.81E-02	1.95E-01
cg10260935	22	41844436	0.21	1.44E-04	2.01E-01	0.21	1.35E-04	1.93E-01	0.20	3.89E-04	3.45E-01	0.23	5.67E-04	9.34E-03
cg07103235	14	74079871	3.31	1.44E-04	2.01E-01	3.50	4.92E-05	1.42E-01	3.55	3.69E-05	1.79E-01	1.62	7.01E-02	2.46E-01
cg06913160	7	92076716	-0.39	1.45E-04	2.01E-01	-0.39	1.66E-04	2.11E-01	-0.39	1.74E-04	2.73E-01	0.35	1.53E-02	9.25E-02
cg24831051	5	88018482	-1.08	1.45E-04	2.01E-01	-1.08	5.64E-05	1.47E-01	-1.04	2.06E-04	2.92E-01	-0.09	5.42E-01	7.72E-01
cg09632392	2	32236218	0.15	1.45E-04	2.01E-01	0.15	1.44E-04	1.99E-01	0.14	5.37E-04	3.79E-01	0.11	5.17E-02	2.03E-01
cg12606694	6	131520997	-7.81	1.45E-04	2.01E-01	-7.84	1.47E-04	2.01E-01	-7.92	1.43E-04	2.61E-01	-0.62	3.00E-01	5.72E-01
cg22912834	2	45227646	-5.51	1.46E-04	2.02E-01	-5.45	1.24E-04	1.87E-01	-5.26	2.88E-04	3.17E-01	-1.12	4.50E-01	7.05E-01
cg10314295	10	75936246	0.14	1.47E-04	2.03E-01	0.15	2.38E-05	1.13E-01	0.15	9.74E-05	2.49E-01	0.16	1.79E-02	1.03E-01
cg21409895	1	59012419	-0.19	1.48E-04	2.04E-01	-0.19	1.40E-04	1.97E-01	-0.18	3.80E-04	3.43E-01	0.05	5.68E-01	7.89E-01
cg14105903	3	52523454	-0.56	1.49E-04	2.05E-01	-0.52	5.35E-04	3.04E-01	-0.50	8.15E-04	4.29E-01	-0.12	6.77E-01	8.55E-01
cg09829560	22	37193709	-6.13	1.49E-04	2.05E-01	-6.12	7.90E-05	1.59E-01	-5.92	2.95E-04	3.20E-01	-0.36	7.64E-01	9.00E-01
cg14952389	20	47804065	-0.51	1.50E-04	2.06E-01	-0.51	5.80E-05	1.48E-01	-0.52	4.63E-05	1.92E-01	-0.73	4.58E-05	1.43E-03
cg04180125	19	3557667	-0.23	1.51E-04	2.06E-01	-0.23	1.66E-04	2.11E-01	-0.23	1.79E-04	2.76E-01	-0.34	3.07E-03	3.12E-02
cg10524888	4	39529564	-1.11	1.51E-04	2.06E-01	-1.12	3.59E-04	2.61E-01	-0.77	4.83E-02	8.38E-01	NA	NA	NA
cg05774698	7	27681679	3.34	1.51E-04	2.06E-01	3.38	1.87E-04	2.15E-01	3.23	3.75E-04	3.41E-01	0.87	4.34E-01	6.93E-01
cg23364373	20	61167927	7.39	1.52E-04	2.06E-01	7.40	1.61E-04	2.10E-01	5.81	1.10E-03	4.70E-01	2.68	3.58E-03	3.46E-02
cg00148325	17	72244452	-0.95	1.52E-04	2.06E-01	-0.92	3.56E-04	2.61E-01	-1.00	8.52E-05	2.39E-01	-0.41	1.76E-01	4.25E-01
cg07477549	1	154029745	-0.55	1.53E-04	2.08E-01	-0.51	4.36E-04	2.83E-01	-0.45	2.85E-03	5.84E-01	-0.50	3.67E-05	1.21E-03
cg18149539	7	6749499	1.70	1.54E-04	2.08E-01	1.73	9.83E-05	1.74E-01	1.77	1.20E-04	2.61E-01	0.24	5.41E-01	7.72E-01
cg00799826	6	30071201	-1.17	1.54E-04	2.08E-01	-1.17	1.33E-04	1.92E-01	-1.17	2.02E-04	2.88E-01	-1.44	9.28E-09	1.58E-06
cg26554175	14	95137248	3.35	1.55E-04	2.09E-01	3.38	1.07E-04	1.79E-01	3.23	3.32E-04	3.27E-01	0.86	1.98E-01	4.54E-01
cg21557159	11	107795700	4.79	1.55E-04	2.09E-01	4.83	1.48E-04	2.01E-01	4.65	2.05E-04	2.92E-01	0.05	9.28E-01	9.73E-01
cg00588377	6	158429520	5.34	1.56E-04	2.09E-01	5.36	9.22E-05	1.68E-01	5.21	3.03E-04	3.24E-01	6.66	1.10E-02	7.44E-02
cg14828484	12	121454163	-0.24	1.57E-04	2.10E-01	-0.24	1.20E-04	1.85E-01	-0.25	2.23E-04	3.01E-01	-0.20	6.67E-03	5.32E-02
cg06813511	10	91174668	-0.15	1.57E-04	2.10E-01	-0.14	3.16E-04	2.53E-01	-0.14	6.70E-04	4.08E-01	-0.12	7.22E-02	2.50E-01
cg10916196	12	43966267	4.90	1.57E-04	2.10E-01	4.89	2.20E-04	2.27E-01	4.23	6.20E-04	3.93E-01	2.49	5.82E-02	2.19E-01
cg04415694	3	41143415	3.22	1.58E-04	2.11E-01	3.26	1.72E-04	2.13E-01	3.10	2.86E-04	3.17E-01	3.32	7.80E-05	2.14E-03
cg13902409	5	179922148	0.35	1.58E-04	2.11E-01	0.37	6.61E-05	1.53E-01	0.36	1.33E-04	2.61E-01	0.60	1.80E-05	6.98E-04
cg14375009	14	25740315	-1.94	1.59E-04	2.11E-01	-1.91	1.25E-04	1.87E-01	-1.91	4.07E-04	3.49E-01	0.81	3.64E-01	6.33E-01
cg00102166	1	43425338	3.43	1.59E-04	2.11E-01	3.44	8.69E-05	1.63E-01	3.45	1.68E-04	2.70E-01	1.03	2.22E-01	4.84E-01
cg14566815	2	178085662	4.45	1.59E-04	2.11E-01	4.45	1.79E-04	2.13E-01	4.24	5.95E-04	3.86E-01	-0.47	7.25E-01	8.80E-01
cg04497368	7	130598521	0.33	1.60E-04	2.11E-01	0.35	1.25E-04	1.87E-01	0.33	3.43E-04	3.31E-01	0.12	4.82E-01	7.30E-01
cg27118949	22	22451702	-3.20	1.60E-04	2.11E-01	-3.17	2.23E-04	2.29E-01	-3.10	2.39E-04	3.03E-01	-0.82	2.67E-01	5.36E-01
cg04408790	14	102900787	-0.37	1.60E-04	2.11E-01	-0.34	9.30E-04	3.62E-01	-0.36	7.37E-04	4.16E-01	-0.47	8.45E-05	2.28E-03
cg07788537	1	2799877	5.19	1.61E-04	2.12E-01	5.19	1.82E-04	2.14E-01	5.17	2.80E-04	3.16E-01	3.34	7.88E-04	1.18E-02
cg03977231	9	115983637	0.16	1.61E-04	2.12E-01	0.17	1.02E-04	1.77E-01	0.17	1.42E-04	2.61E-01	0.06	1.70E-01	4.16E-01
cg02840289	4	144435823	0.21	1.61E-04	2.12E-01	0.23	4.36E-05	1.40E-01	0.22	1.26E-04	2.61E-01	0.03	7.79E-01	9.07E-01
cg25479506	10	2949613	0.94	1.62E-04	2.12E-01	0.94	1.55E-04	2.04E-01	1.03	3.21E-05	1.77E-01	0.89	2.42E-03	2.64E-02
cg00270148	1	64064598	-0.39	1.63E-04	2.14E-01	-0.35	7.91E-04	3.46E-01	-0.35	1.71E-03	5.21E-01	-0.36	1.48E-02	9.07E-02
cg16795898	12	133656877	0.32	1.64E-04	2.14E-01	0.32	1.22E-04	1.86E-01	0.31	2.52E-04	3.07E-01	0.25	9.66E-02	2.98E-01
cg05855239	4	77294330	0.78	1.64E-04	2.14E-01	0.80	1.09E-04	1.81E-01	0.74	3.71E-04	3.40E-01	1.19	5.24E-08	6.62E-06
cg11721507	15	63970453	0.80	1.64E-04	2.14E-01	0.84	1.34E-04	1.92E-01	0.89	3.63E-05	1.79E-01	0.05	8.71E-01	9.49E-01
cg10773619	7	115968112	1.34	1.64E-04	2.14E-01	1.35	2.50E-04	2.40E-01	1.42	1.22E-04	2.61E-01	1.47	3.43E-02	1.57E-01
cg23621517	13	24035213	0.84	1.65E-04	2.15E-01	0.87	1.16E-04	1.83E-01	0.89	9.73E-05	2.49E-01	1.33	7.69E-10	2.00E-07
cg04863516	10	75173180	0.28	1.66E-04	2.15E-01	0.30	9.96E-05	1.74E-01	0.29	2.73E-04	3.16E-01	0.43	1.80E-06	1.14E-04
cg24488099	7	6576559	0.62	1.67E-04	2.16E-01	0.63	1.75E-04	2.13E-01	0.58	3.74E-04	3.41E-01	-0.18	5.12E-01	7.52E-01
cg23779153	11	133895673	-5.09	1.68E-04	2.16E-01	-5.02	2.39E-04	2.36E-01	-5.08	2.16E-04	2.98E-01	-1.54	1.11E-02	7.50E-02
cg13587582	20	61847586	-0.22	1.68E-04	2.16E-01	-0.22	1.68E-04	2.12E-01	-0.21	3.50E-04	3.35E-01	-0.03	6.92E-01	8.63E-01
cg24124081	6	71722309	-0.95	1.68E-04	2.16E-01	-0.91	3.06E-04	2.51E-01	-0.79	2.04E-03	5.50E-01	-0.33	3.55E-01	6.25E-01
cg13223328	6	31169827	-0.32	1.68E-04	2.16E-01	-0.30	3.35E-04	2.57E-01	-0.26	2.15E-03	5.55E-01	-0.18	4.38E-01	6.95E-01
cg08227888	17	58756767	3.22	1.69E-04	2.16E-01	3.23	1.13E-04	1.82E-01	3.22	2.33E-04	3.02E-01	3.42	7.73E-05	2.13E-03
cg07143296	11	65383707	-0.39	1.69E-04	2.16E-01	-0.39	1.73E-04	2.13E-01	-0.38	2.71E-04	3.16E-01	-0.26	8.81E-02	2.82E-01
cg03546814	1	12498785	3.62	1.69E-04	2.16E-01	3.67	9.87E-05	1.74E-01	3.53	1.59E-04	2.69E-01	3.22	1.25E-04	3.06E-03
cg01689928	2	64371811	0.13	1.69E-04	2.16E-01	0.14	4.12E-05	1.40E-01	0.14	1.32E-04	2.61E-01	0.00	9.60E-01	9.85E-01
cg06302393	3	183962620	-0.14	1.70E-04	2.16E-01	-0.12	8.62E-04	3.56E-01	-0.11	4.75E-03	6.28E-01	-0.13	4.61E-02	1.90E-01
cg13601597	6	116601174	0.43	1.70E-04	2.16E-01	0.47	1.04E-04	1.79E-01	0.47	1.36E-04	2.61E-01	0.61	1.89E-03	2.21E-02
cg22473504	6	43603808	0.14	1.70E-04	2.16E-01	0.15	4.50E-05	1.40E-01	0.13	1.70E-04	2.71E-01	0.12	1.32E-01	3.60E-01
cg21550248	12	123011758	0.22	1.70E-04	2.16E-01	0.23	4.56E-05	1.40E-01	0.23	9.49E-05	2.49E-01	0.05	6.74E-01	8.53E-01
cg15366525	9	110045560	-0.37	1.71E-04	2.17E-01	-0.37	1.78E-04	2.13E-01	-0.32	3.91E-04	3.45E-01	-0.08	6.64E-01	8.47E-01
cg13284181	12	133657375	-0.40	1.71E-04	2.17E-01	-0.40	1.75E-04	2.13E-01	-0.41	1.93E-04	2.84E-01	-0.48	1.03E-06	7.30E-05
cg03046264	1	6614345	-0.42	1.71E-04	2.17E-01	-0.42	1.67E-04	2.11E-01	-0.42	1.71E-04	2.71E-01	-0.57	6.98E-05	1.97E-03
cg21203998	1	117185371	-0.65	1.73E-04	2.17E-01	-0.61	4.19E-04	2.79E-01	-0.59	7.63E-04	4.21E-01	-0.22	3.58E-01	6.28E-01
cg13379851	15	90455960	0.61	1.73E-04	2.17E-01	0.62	2.41E-04	2.37E-01	0.60	3.14E-04	3.26E-01	-0.24	3.58E-01	6.28E-01
cg20004888	7	6487736	-0.58	1.73E-04	2.17E-01	-0.58	1.37E-04	1.94E-01	-0.54	5.41E-04	3.80E-01	-0.96	1.21E-04	2.97E-03
cg24701843	15	41048211	4.89	1.73E-04	2.17E-01	4.91	1.56E-04	2.05E-01	4.41	8.04E-04	4.28E-01	0.35	7.78E-01	9.07E-01
cg02337283	19	10599977	-0.33	1.73E-04	2.17E-01	-0.30	8.68E-04	3.57E-01	-0.29	1.38E-03	4.99E-01	-0.26	8.82E-02	2.83E-01
cg03631331	11	61519892	0.21	1.74E-04	2.17E-01	0.21	1.83E-04	2.14E-01	0.22	1.33E-04	2.61E-01	0.24	7.14E-03	5.57E-02
cg14357259	9	139835554	-0.82	1.74E-04	2.17E-01	-0.76	3.71E-04	2.66E-01	-0.76	1.21E-03	4.77E-01	-0.80	5.73E-03	4.79E-02
cg05706800	17	31157781	3.24	1.75E-04	2.17E-01	3.23	1.94E-04	2.19E-01	3.41	1.13E-04	2.59E-01	2.83	8.74E-03	6.38E-02
cg12087972	2	42866719	5.47	1.75E-04	2.17E-01	5.47	1.66E-04	2.11E-01	5.53	1.47E-04	2.63E-01	3.62	9.79E-02	3.01E-01
cg22512322	3	64009097	-0.36	1.75E-04	2.17E-01	-0.36	1.78E-04	2.13E-01	-0.36	1.48E-04	2.64E-01	-0.25	1.06E-01	3.16E-01
cg12190504	4	141897735	6.09	1.75E-04	2.17E-01	6.10	1.23E-04	1.86E-01	6.36	4.89E-05	1.93E-01	4.75	1.62E-05	6.42E-04
cg12691366	2	64681734	-0.19	1.75E-04	2.17E-01	-0.19	1.86E-04	2.14E-01	-0.20	1.63E-04	2.69E-01	0.01	9.09E-01	9.65E-01
cg07484678	1	227103413	10.52	1.75E-04	2.17E-01	10.53	1.11E-04	1.82E-01	11.43	3.27E-05	1.78E-01	1.89	3.26E-01	5.98E-01
cg10055161	1	247449811	2.08	1.76E-04	2.18E-01	2.09	1.16E-04	1.83E-01	2.21	8.00E-05	2.35E-01	0.85	1.77E-01	4.26E-01
cg11199137	5	73937302	-0.26	1.77E-04	2.18E-01	-0.26	2.04E-04	2.22E-01	-0.27	1.71E-04	2.71E-01	-0.36	8.35E-13	5.94E-10
cg09415366	10	134385408	2.80	1.77E-04	2.18E-01	2.86	1.44E-04	1.98E-01	2.93	1.39E-04	2.61E-01	1.78	8.58E-05	2.31E-03
cg23488376	19	48367267	-0.61	1.78E-04	2.18E-01	-0.59	3.67E-04	2.64E-01	-0.65	5.58E-04	3.83E-01	-0.37	5.31E-02	2.07E-01
cg12393166	12	55387129	7.74	1.78E-04	2.18E-01	7.81	1.19E-04	1.85E-01	7.98	7.86E-05	2.33E-01	2.75	5.99E-03	4.94E-02
cg08566247	7	12726793	0.33	1.78E-04	2.18E-01	0.33	1.55E-04	2.04E-01	0.36	6.86E-05	2.17E-01	0.14	2.01E-01	4.58E-01
cg13239685	19	49140831	-0.28	1.79E-04	2.19E-01	-0.28	1.56E-04	2.05E-01	-0.29	1.31E-04	2.61E-01	-0.42	6.05E-04	9.79E-03
cg23556533	8	144815650	0.22	1.79E-04	2.19E-01	0.22	1.47E-04	2.01E-01	0.20	9.96E-04	4.55E-01	0.06	5.10E-01	7.50E-01
cg27055682	11	83394396	0.87	1.80E-04	2.19E-01	0.89	5.09E-05	1.44E-01	0.96	4.82E-05	1.92E-01	0.64	7.24E-02	2.51E-01
cg05845840	6	27486847	0.57	1.80E-04	2.19E-01	0.59	5.81E-05	1.48E-01	0.60	7.65E-05	2.32E-01	0.36	3.18E-03	3.19E-02
cg16342406	21	16146186	7.68	1.81E-04	2.19E-01	7.68	1.99E-04	2.20E-01	8.06	6.86E-05	2.17E-01	6.48	1.49E-07	1.55E-05
cg00629244	5	142783380	0.22	1.82E-04	2.19E-01	0.22	1.16E-04	1.83E-01	0.21	3.56E-04	3.36E-01	0.30	3.21E-04	6.14E-03
cg18281824	6	31939885	0.21	1.82E-04	2.19E-01	0.21	1.81E-04	2.13E-01	0.20	6.42E-04	4.01E-01	0.17	7.97E-03	6.00E-02
cg22543880	13	28712975	0.15	1.82E-04	2.19E-01	0.17	2.26E-05	1.11E-01	0.16	3.12E-04	3.26E-01	0.10	3.54E-01	6.24E-01
cg20790496	22	18194453	5.42	1.82E-04	2.19E-01	5.44	1.08E-04	1.79E-01	5.27	3.25E-04	3.26E-01	0.20	9.09E-01	9.65E-01
cg12209275	19	34232226	5.05	1.82E-04	2.19E-01	5.13	1.28E-04	1.89E-01	5.25	1.30E-04	2.61E-01	1.57	1.30E-01	3.55E-01
cg27276595	15	46087461	3.40	1.83E-04	2.19E-01	3.41	6.55E-05	1.53E-01	3.12	9.48E-04	4.50E-01	3.13	1.04E-05	4.54E-04
cg18837713	12	77159366	6.22	1.83E-04	2.19E-01	6.19	2.48E-04	2.40E-01	6.40	1.11E-04	2.56E-01	2.89	1.62E-02	9.65E-02
cg03474926	9	136023408	1.84	1.83E-04	2.19E-01	1.90	3.75E-04	2.66E-01	1.82	8.96E-04	4.43E-01	0.72	4.44E-01	7.00E-01
cg19034797	10	82023931	-0.76	1.84E-04	2.19E-01	-0.72	2.69E-04	2.45E-01	-0.78	1.13E-04	2.59E-01	-0.72	2.78E-02	1.37E-01
cg10884287	9	140301663	0.36	1.84E-04	2.19E-01	0.36	1.68E-04	2.12E-01	0.35	3.47E-04	3.33E-01	0.49	5.35E-05	1.61E-03
cg21159370	7	88389283	0.67	1.84E-04	2.19E-01	0.72	1.83E-04	2.14E-01	0.69	4.36E-04	3.53E-01	0.48	4.95E-02	1.98E-01
cg24387863	2	174829143	0.39	1.85E-04	2.19E-01	0.39	1.68E-04	2.12E-01	0.35	2.00E-03	5.46E-01	0.07	6.32E-01	8.29E-01
cg20303917	9	130826041	-0.23	1.85E-04	2.19E-01	-0.21	1.26E-03	3.93E-01	-0.20	1.87E-03	5.34E-01	-0.17	1.54E-01	3.93E-01
cg03195881	17	75437841	4.98	1.85E-04	2.19E-01	5.00	1.17E-04	1.83E-01	5.07	1.68E-04	2.70E-01	3.17	4.47E-05	1.41E-03
cg08895633	16	1079221	5.07	1.85E-04	2.19E-01	5.07	1.06E-04	1.79E-01	5.27	1.24E-04	2.61E-01	3.24	4.93E-05	1.51E-03
cg07037019	1	159506622	-5.02	1.85E-04	2.19E-01	-4.96	2.59E-04	2.43E-01	-5.39	6.16E-05	2.11E-01	-1.85	5.41E-02	2.09E-01
cg18306246	22	20067408	-0.17	1.86E-04	2.19E-01	-0.15	9.45E-04	3.64E-01	-0.16	5.93E-04	3.86E-01	-0.12	2.12E-01	4.72E-01
cg21608489	19	42637138	5.98	1.86E-04	2.19E-01	6.09	1.11E-04	1.82E-01	5.90	2.19E-04	2.99E-01	0.37	6.45E-01	8.37E-01
cg24400983	14	35591679	-0.19	1.88E-04	2.20E-01	-0.19	1.71E-04	2.13E-01	-0.19	2.24E-04	3.01E-01	-0.04	5.13E-01	7.52E-01
cg07624300	5	133796268	-0.45	1.88E-04	2.20E-01	-0.42	7.99E-04	3.47E-01	-0.41	1.11E-03	4.71E-01	-0.07	5.47E-01	7.75E-01
cg13791888	1	172371238	0.94	1.88E-04	2.20E-01	0.97	1.13E-04	1.82E-01	1.01	1.27E-04	2.61E-01	1.29	3.20E-07	2.87E-05
cg02324974	12	132413780	0.39	1.88E-04	2.20E-01	0.39	2.00E-04	2.20E-01	0.37	4.06E-04	3.49E-01	0.08	4.49E-01	7.04E-01
cg23910983	8	480708	-0.84	1.89E-04	2.20E-01	-0.80	3.92E-04	2.71E-01	-0.74	1.60E-03	5.14E-01	-0.65	8.16E-03	6.10E-02
cg01505713	7	24021122	5.25	1.89E-04	2.20E-01	5.27	1.01E-04	1.76E-01	5.42	1.91E-04	2.83E-01	6.84	2.92E-10	8.95E-08
cg17267339	16	20912348	-0.18	1.89E-04	2.20E-01	-0.18	1.96E-04	2.20E-01	-0.17	3.21E-04	3.26E-01	-0.14	6.21E-02	2.28E-01
cg22986271	3	45730976	-0.51	1.89E-04	2.20E-01	-0.51	1.52E-04	2.03E-01	-0.48	3.32E-04	3.27E-01	-0.45	1.71E-03	2.06E-02
cg00577274	12	26527192	-0.44	1.89E-04	2.20E-01	-0.40	1.04E-03	3.72E-01	-0.36	3.70E-03	6.02E-01	-0.35	3.97E-02	1.72E-01
cg17165284	19	10829166	0.27	1.89E-04	2.20E-01	0.28	1.50E-04	2.01E-01	0.26	3.50E-04	3.35E-01	0.33	1.41E-02	8.80E-02
cg25510282	3	156544082	-0.18	1.90E-04	2.20E-01	-0.18	2.07E-04	2.23E-01	-0.18	1.81E-04	2.77E-01	-0.28	2.29E-06	1.38E-04
cg21614700	1	109832205	0.49	1.90E-04	2.20E-01	0.54	2.68E-05	1.17E-01	0.52	1.07E-04	2.56E-01	0.32	7.05E-02	2.46E-01
cg14176677	5	81960284	-0.63	1.90E-04	2.20E-01	-0.59	7.83E-04	3.45E-01	-0.60	7.34E-04	4.16E-01	-0.04	9.15E-01	9.67E-01
cg17791766	19	55791676	0.28	1.91E-04	2.20E-01	0.30	1.31E-04	1.91E-01	0.28	9.27E-04	4.48E-01	0.27	3.75E-05	1.23E-03
cg25571184	12	58166310	-0.99	1.91E-04	2.20E-01	-0.99	1.78E-04	2.13E-01	-0.98	2.77E-04	3.16E-01	-1.08	9.55E-07	6.91E-05
cg06951626	12	22095331	-6.15	1.91E-04	2.20E-01	-6.16	1.90E-04	2.17E-01	-5.44	7.16E-04	4.14E-01	-3.92	3.94E-05	1.28E-03
cg18813777	1	154297272	0.24	1.92E-04	2.21E-01	0.27	7.78E-06	6.87E-02	0.27	2.12E-05	1.44E-01	0.47	6.67E-11	2.58E-08
cg26997176	7	131581753	-0.91	1.93E-04	2.22E-01	-0.87	2.65E-04	2.44E-01	-0.85	5.94E-04	3.86E-01	0.08	7.58E-01	8.97E-01
cg16155923	6	14804831	-2.70	1.94E-04	2.23E-01	-2.64	7.98E-05	1.59E-01	-2.80	8.65E-05	2.39E-01	-1.91	1.25E-05	5.27E-04
cg03301862	8	145514788	-0.12	1.95E-04	2.23E-01	-0.11	8.48E-04	3.54E-01	-0.10	3.91E-03	6.06E-01	-0.05	5.71E-01	7.91E-01
cg24887140	1	186649640	0.40	1.95E-04	2.23E-01	0.42	3.30E-04	2.56E-01	0.39	9.56E-04	4.50E-01	0.10	4.99E-01	7.42E-01
cg08378468	16	71283564	6.02	1.95E-04	2.23E-01	6.12	1.31E-04	1.91E-01	6.11	1.37E-04	2.61E-01	8.78	1.03E-06	7.31E-05
cg21851210	3	192167184	-3.75	1.95E-04	2.23E-01	-3.73	1.22E-04	1.86E-01	-3.40	6.61E-04	4.06E-01	3.16	1.04E-01	3.11E-01
cg08020762	16	81129998	0.86	1.96E-04	2.23E-01	0.86	1.56E-04	2.05E-01	0.80	6.07E-04	3.91E-01	0.06	8.69E-01	9.49E-01
cg05150368	8	61827391	-0.23	1.97E-04	2.24E-01	-0.20	2.18E-03	4.48E-01	-0.20	1.98E-03	5.45E-01	-0.31	5.92E-03	4.90E-02
cg01073243	11	36298011	-0.31	1.97E-04	2.24E-01	-0.28	1.28E-03	3.94E-01	-0.27	2.10E-03	5.52E-01	-0.51	9.89E-07	7.09E-05
cg08963517	12	649541	-0.92	1.98E-04	2.24E-01	-0.88	2.99E-04	2.50E-01	-0.86	5.38E-04	3.79E-01	-0.45	7.88E-02	2.64E-01
cg20213228	20	61810349	0.15	1.98E-04	2.24E-01	0.15	1.66E-04	2.11E-01	0.15	3.00E-04	3.23E-01	0.32	1.61E-05	6.38E-04
cg19075208	5	94890811	0.38	1.98E-04	2.24E-01	0.39	1.77E-04	2.13E-01	0.37	3.33E-04	3.27E-01	0.77	3.29E-07	2.93E-05
cg26563005	17	56296758	0.23	1.99E-04	2.24E-01	0.23	2.00E-04	2.20E-01	0.21	1.11E-03	4.71E-01	0.05	5.66E-01	7.88E-01
cg08271675	5	179044694	5.16	1.99E-04	2.24E-01	5.17	1.08E-04	1.79E-01	4.74	7.80E-04	4.24E-01	4.75	8.80E-04	1.28E-02
cg26795494	5	619737	-0.97	2.00E-04	2.25E-01	-0.93	1.69E-04	2.12E-01	-0.95	2.84E-04	3.17E-01	0.26	1.23E-01	3.44E-01
cg24110570	14	70862427	-4.41	2.01E-04	2.25E-01	-4.40	2.26E-04	2.30E-01	-4.31	3.87E-04	3.44E-01	-1.78	2.84E-03	2.95E-02
cg24658336	5	88731441	-2.99	2.01E-04	2.25E-01	-2.95	2.49E-04	2.40E-01	-2.86	5.53E-04	3.82E-01	-1.69	2.33E-01	4.98E-01
cg24621831	3	123680324	0.39	2.01E-04	2.25E-01	0.39	1.85E-04	2.14E-01	0.40	2.27E-04	3.01E-01	0.30	1.20E-01	3.39E-01
cg14314341	1	10852736	6.58	2.02E-04	2.25E-01	6.63	9.17E-05	1.68E-01	6.62	2.37E-04	3.03E-01	2.75	7.46E-05	2.07E-03
cg13517826	19	5039858	-0.50	2.02E-04	2.25E-01	-0.47	6.55E-04	3.25E-01	-0.53	3.44E-04	3.31E-01	-0.91	1.15E-13	1.03E-10
cg05159589	4	109494024	1.67	2.02E-04	2.26E-01	1.80	2.71E-04	2.46E-01	1.80	2.39E-04	3.03E-01	1.16	1.89E-03	2.21E-02
cg03318082	11	122430733	-7.00	2.03E-04	2.26E-01	-6.95	2.06E-04	2.22E-01	-7.04	3.27E-04	3.26E-01	-0.56	7.29E-01	8.83E-01
cg15578067	5	179031111	-0.27	2.04E-04	2.27E-01	-0.24	1.74E-03	4.26E-01	-0.23	3.03E-03	5.87E-01	-0.07	4.77E-01	7.26E-01
cg06711307	19	10362456	-0.22	2.05E-04	2.27E-01	-0.21	2.50E-04	2.40E-01	-0.23	1.30E-04	2.61E-01	-0.27	4.98E-04	8.49E-03
cg18787401	19	56879560	0.23	2.05E-04	2.27E-01	0.23	2.00E-04	2.20E-01	0.22	6.11E-04	3.91E-01	0.48	5.40E-06	2.73E-04
cg03855954	20	43753636	-6.84	2.05E-04	2.28E-01	-6.80	1.54E-04	2.04E-01	-6.23	8.40E-04	4.34E-01	0.59	6.50E-01	8.39E-01
cg19072037	11	34127282	-0.09	2.06E-04	2.28E-01	-0.08	9.39E-04	3.63E-01	-0.08	1.51E-03	5.06E-01	-0.16	5.71E-07	4.60E-05
cg05575054	10	115804969	1.50	2.06E-04	2.28E-01	1.57	1.75E-04	2.13E-01	1.60	1.51E-04	2.64E-01	1.46	4.69E-03	4.18E-02
cg17096191	1	162039225	0.51	2.07E-04	2.28E-01	0.56	2.52E-04	2.40E-01	0.52	1.44E-03	5.02E-01	0.84	3.97E-07	3.43E-05
cg23034799	11	115375421	1.82	2.07E-04	2.28E-01	1.83	1.69E-04	2.12E-01	1.77	3.97E-04	3.45E-01	2.57	2.89E-03	2.99E-02
cg02867373	1	226834981	-0.49	2.07E-04	2.28E-01	-0.45	9.76E-04	3.68E-01	-0.43	1.93E-03	5.39E-01	-0.58	1.63E-02	9.68E-02
cg06202667	2	242661749	0.83	2.08E-04	2.28E-01	0.85	1.50E-04	2.01E-01	0.85	1.89E-04	2.83E-01	0.70	8.81E-05	2.35E-03
cg06517181	10	134994253	-0.33	2.10E-04	2.30E-01	-0.33	1.71E-04	2.13E-01	-0.33	1.99E-04	2.87E-01	-0.30	4.43E-02	1.85E-01
cg04464433	7	33055659	1.30	2.11E-04	2.31E-01	1.32	1.84E-04	2.14E-01	1.47	6.31E-05	2.11E-01	3.11	7.59E-11	2.87E-08
cg09768970	7	616846	-1.23	2.11E-04	2.31E-01	-1.20	1.89E-04	2.16E-01	-1.13	7.84E-04	4.25E-01	-0.81	3.07E-04	5.94E-03
cg17330708	10	49715348	-0.95	2.11E-04	2.31E-01	-0.92	3.08E-04	2.51E-01	-0.96	2.78E-04	3.16E-01	-0.45	1.38E-01	3.69E-01
cg04141164	2	11809682	-4.11	2.12E-04	2.31E-01	-4.11	2.12E-04	2.25E-01	-4.14	2.66E-04	3.16E-01	0.86	1.76E-01	4.25E-01
cg26884345	16	69965466	-0.54	2.13E-04	2.32E-01	-0.51	7.06E-04	3.34E-01	-0.56	3.03E-04	3.24E-01	0.00	9.82E-01	9.93E-01
cg25915382	11	11476593	0.96	2.13E-04	2.32E-01	0.97	2.03E-04	2.22E-01	0.99	1.49E-04	2.64E-01	1.76	2.62E-05	9.34E-04
cg20066347	14	69620130	-0.42	2.14E-04	2.32E-01	-0.42	2.02E-04	2.21E-01	-0.43	1.99E-04	2.87E-01	-0.38	8.06E-05	2.20E-03
cg13586623	3	196168073	3.58	2.14E-04	2.32E-01	3.60	1.71E-04	2.13E-01	3.27	1.09E-03	4.69E-01	NA	NA	NA
cg25471831	19	3061758	0.49	2.14E-04	2.32E-01	0.50	2.19E-04	2.27E-01	0.46	6.62E-04	4.06E-01	0.26	6.53E-02	2.35E-01
cg26310675	15	31604035	-7.10	2.15E-04	2.32E-01	-7.06	1.85E-04	2.14E-01	-7.32	1.26E-04	2.61E-01	-0.85	4.23E-01	6.84E-01
cg04602156	1	105308212	5.42	2.15E-04	2.32E-01	5.45	1.80E-04	2.13E-01	5.80	1.24E-04	2.61E-01	4.63	1.39E-03	1.78E-02
cg10130071	18	33233659	-0.42	2.16E-04	2.33E-01	-0.40	7.40E-04	3.39E-01	-0.40	7.36E-04	4.16E-01	-0.32	3.31E-02	1.53E-01
cg19314403	19	35225115	0.33	2.16E-04	2.33E-01	0.33	2.61E-04	2.43E-01	0.30	1.49E-03	5.04E-01	0.02	8.79E-01	9.53E-01
cg02898212	8	133787671	-0.23	2.17E-04	2.33E-01	-0.23	2.15E-04	2.25E-01	-0.21	8.56E-04	4.38E-01	-0.23	2.51E-02	1.28E-01
cg11823921	7	100170930	-1.51	2.17E-04	2.33E-01	-1.45	3.52E-04	2.60E-01	-1.55	1.20E-04	2.61E-01	-1.24	3.33E-03	3.29E-02
cg06345952	16	30042542	-0.33	2.18E-04	2.34E-01	-0.33	1.88E-04	2.15E-01	-0.31	6.41E-04	4.01E-01	-0.31	2.52E-02	1.29E-01
cg24434320	11	59327877	0.40	2.18E-04	2.34E-01	0.45	1.07E-04	1.79E-01	0.42	2.38E-04	3.03E-01	0.00	9.90E-01	9.96E-01
cg02356593	3	93685726	-0.30	2.18E-04	2.34E-01	-0.27	1.53E-03	4.12E-01	-0.26	2.21E-03	5.57E-01	0.06	5.99E-01	8.09E-01
cg18398702	2	170998579	-5.22	2.19E-04	2.34E-01	-5.16	1.97E-04	2.20E-01	-5.34	2.68E-04	3.16E-01	-2.37	1.31E-01	3.58E-01
cg12126043	6	18265300	1.24	2.19E-04	2.34E-01	1.30	1.20E-04	1.85E-01	1.26	2.07E-04	2.93E-01	0.43	1.31E-02	8.38E-02
cg27325009	6	35995917	-0.86	2.21E-04	2.35E-01	-0.86	2.00E-04	2.20E-01	-0.83	3.41E-04	3.31E-01	-0.56	2.03E-03	2.33E-02
cg16132555	11	189655	-0.33	2.21E-04	2.35E-01	-0.33	1.85E-04	2.14E-01	-0.32	7.08E-04	4.14E-01	0.23	3.42E-01	6.12E-01
cg17666569	2	120917113	1.04	2.22E-04	2.36E-01	1.07	8.77E-05	1.63E-01	1.07	1.74E-04	2.73E-01	1.30	9.35E-03	6.68E-02
cg25108567	2	216979653	0.12	2.23E-04	2.36E-01	0.13	6.67E-05	1.53E-01	0.13	3.02E-04	3.23E-01	0.13	2.64E-03	2.80E-02
cg16021953	5	179763952	-0.55	2.23E-04	2.36E-01	-0.51	6.09E-04	3.14E-01	-0.53	6.93E-04	4.12E-01	-0.14	2.55E-01	5.23E-01
cg23644906	2	59616843	-5.26	2.23E-04	2.36E-01	-5.24	2.16E-04	2.25E-01	-5.08	5.10E-04	3.72E-01	-1.81	5.31E-02	2.07E-01
cg07919493	16	20417095	-0.99	2.25E-04	2.37E-01	-0.96	4.12E-04	2.77E-01	-0.95	5.78E-04	3.84E-01	-0.91	5.67E-03	4.75E-02
cg24238929	17	41018409	-1.04	2.25E-04	2.37E-01	-1.01	9.59E-05	1.72E-01	-0.96	5.69E-04	3.84E-01	-0.90	1.28E-02	8.26E-02
cg05374643	1	161860554	-0.28	2.26E-04	2.38E-01	-0.25	1.04E-03	3.72E-01	-0.24	1.81E-03	5.30E-01	0.00	9.81E-01	9.93E-01
cg18015807	8	91865352	-0.52	2.26E-04	2.38E-01	-0.47	4.73E-04	2.93E-01	-0.47	7.23E-04	4.15E-01	-0.07	5.64E-01	7.87E-01
cg15128470	4	39460391	-0.21	2.27E-04	2.38E-01	-0.21	2.68E-04	2.45E-01	-0.20	5.02E-04	3.70E-01	-0.03	7.31E-01	8.84E-01
cg16004357	14	89068371	-0.49	2.28E-04	2.39E-01	-0.45	7.95E-04	3.47E-01	-0.41	3.09E-03	5.90E-01	-0.19	9.05E-02	2.87E-01
cg24527973	15	74988446	-0.27	2.28E-04	2.39E-01	-0.28	2.40E-04	2.37E-01	-0.28	1.93E-04	2.84E-01	-0.12	3.16E-01	5.87E-01
cg00699002	17	62709078	5.33	2.29E-04	2.39E-01	5.35	4.92E-05	1.42E-01	5.52	1.53E-04	2.65E-01	3.45	5.81E-02	2.19E-01
cg06856528	2	193059406	0.44	2.29E-04	2.39E-01	0.49	4.11E-04	2.76E-01	0.47	8.25E-04	4.31E-01	0.23	3.87E-01	6.54E-01
cg03696443	12	31131232	-0.44	2.29E-04	2.39E-01	-0.40	5.69E-04	3.10E-01	-0.41	6.34E-04	3.99E-01	-0.34	1.94E-03	2.26E-02
cg18629938	15	93013547	-2.35	2.30E-04	2.39E-01	-2.34	3.47E-04	2.59E-01	-2.01	2.11E-03	5.52E-01	0.17	6.61E-01	8.46E-01
cg12957092	8	94928971	-0.13	2.30E-04	2.39E-01	-0.13	2.38E-04	2.36E-01	-0.12	1.00E-03	4.55E-01	0.13	3.63E-02	1.63E-01
cg07917546	16	86496224	6.35	2.30E-04	2.39E-01	6.36	1.84E-04	2.14E-01	6.23	5.49E-04	3.82E-01	-0.05	9.81E-01	9.93E-01
cg04131561	8	40029349	1.74	2.30E-04	2.39E-01	1.88	2.97E-04	2.50E-01	1.71	1.23E-03	4.82E-01	-0.37	2.98E-01	5.69E-01
cg17636934	1	236252684	-1.67	2.31E-04	2.39E-01	-1.67	2.05E-04	2.22E-01	-1.61	4.35E-04	3.53E-01	-0.23	7.86E-01	9.10E-01
cg18063312	5	72740738	-6.09	2.31E-04	2.39E-01	-6.10	2.13E-04	2.25E-01	-6.19	2.78E-04	3.16E-01	0.03	9.72E-01	9.89E-01
cg20602745	17	530438	-0.46	2.33E-04	2.40E-01	-0.43	8.82E-04	3.58E-01	-0.40	3.42E-03	5.94E-01	-0.27	7.10E-03	5.55E-02
cg11520366	11	36531915	0.26	2.33E-04	2.40E-01	0.26	2.00E-04	2.20E-01	0.27	1.53E-04	2.65E-01	0.48	8.92E-05	2.37E-03
cg02761502	8	98843455	-5.55	2.33E-04	2.40E-01	-5.47	4.80E-05	1.42E-01	-5.19	6.20E-04	3.93E-01	-2.38	2.84E-02	1.39E-01
cg05261336	7	1032905	-0.29	2.33E-04	2.40E-01	-0.29	2.65E-04	2.44E-01	-0.31	1.41E-04	2.61E-01	-0.26	5.41E-04	9.02E-03
cg05557673	19	49540334	7.32	2.34E-04	2.40E-01	7.32	2.49E-04	2.40E-01	7.00	5.70E-04	3.84E-01	0.08	9.28E-01	9.73E-01
cg03802201	12	13069410	0.19	2.35E-04	2.41E-01	0.21	1.83E-04	2.14E-01	0.20	1.60E-04	2.69E-01	-0.01	8.64E-01	9.46E-01
cg17736676	18	21594171	0.14	2.35E-04	2.41E-01	0.14	2.14E-04	2.25E-01	0.14	5.39E-04	3.79E-01	0.18	2.40E-02	1.25E-01
cg27596786	19	18548141	0.12	2.36E-04	2.41E-01	0.12	1.64E-04	2.11E-01	0.11	5.81E-04	3.84E-01	0.04	2.21E-01	4.83E-01
cg06732240	19	39867802	-0.47	2.36E-04	2.41E-01	-0.44	9.15E-04	3.60E-01	-0.41	2.58E-03	5.75E-01	-0.20	2.94E-01	5.65E-01
cg10016175	16	88747920	5.63	2.37E-04	2.41E-01	5.69	1.18E-04	1.84E-01	5.71	2.41E-04	3.04E-01	-1.48	2.91E-01	5.63E-01
cg04020211	5	179763433	-0.22	2.37E-04	2.41E-01	-0.22	2.32E-04	2.33E-01	-0.21	3.59E-04	3.37E-01	-0.18	5.93E-04	9.65E-03
cg26362852	5	158634906	-3.36	2.37E-04	2.41E-01	-3.36	2.18E-04	2.26E-01	-3.25	4.39E-04	3.55E-01	-4.63	1.43E-05	5.83E-04
cg12492799	17	72768184	-0.39	2.38E-04	2.41E-01	-0.35	2.31E-03	4.54E-01	-0.35	2.84E-03	5.84E-01	-0.24	3.09E-01	5.81E-01
cg22701160	3	9744909	-0.34	2.38E-04	2.41E-01	-0.31	7.61E-04	3.42E-01	-0.29	2.20E-03	5.57E-01	-0.50	1.23E-02	8.02E-02
cg13466128	9	132648439	1.00	2.39E-04	2.42E-01	1.06	1.17E-04	1.83E-01	1.09	1.50E-04	2.64E-01	0.94	8.27E-04	1.23E-02
cg18086819	6	75977412	3.00	2.40E-04	2.43E-01	3.01	2.76E-04	2.47E-01	3.11	2.11E-04	2.95E-01	4.65	7.68E-06	3.59E-04
cg27572023	6	24518594	-2.01	2.42E-04	2.44E-01	-1.97	3.86E-04	2.69E-01	-1.81	1.29E-03	4.89E-01	0.07	9.46E-01	9.80E-01
cg26326033	11	130298891	5.75	2.42E-04	2.44E-01	5.78	2.44E-04	2.38E-01	5.58	3.52E-04	3.35E-01	5.31	8.77E-04	1.28E-02
cg03862030	5	148994287	-1.78	2.44E-04	2.45E-01	-1.76	3.32E-04	2.57E-01	-1.69	8.21E-04	4.31E-01	-1.79	5.58E-02	2.13E-01
cg20331137	3	119396946	-0.25	2.44E-04	2.45E-01	-0.21	1.74E-03	4.26E-01	-0.25	2.08E-04	2.93E-01	-0.22	2.44E-02	1.26E-01
cg22623703	14	23839468	4.35	2.44E-04	2.45E-01	4.38	2.09E-04	2.24E-01	4.51	2.04E-04	2.90E-01	1.23	1.56E-01	3.96E-01
cg03198009	6	29648605	10.55	2.45E-04	2.45E-01	10.57	2.50E-04	2.40E-01	9.53	1.06E-03	4.65E-01	0.24	8.66E-01	9.47E-01
cg17168535	8	21777573	0.88	2.45E-04	2.45E-01	0.88	2.43E-04	2.38E-01	0.91	1.99E-04	2.87E-01	-0.33	2.57E-01	5.25E-01
cg17727907	2	121000667	-0.68	2.45E-04	2.46E-01	-0.63	8.52E-04	3.54E-01	-0.62	1.39E-03	4.99E-01	-0.78	1.70E-04	3.84E-03
cg21839620	13	45776248	-0.27	2.46E-04	2.46E-01	-0.24	1.50E-03	4.10E-01	-0.24	1.66E-03	5.18E-01	-0.33	2.51E-05	9.04E-04
cg11912668	1	7167172	6.20	2.46E-04	2.46E-01	6.23	2.13E-04	2.25E-01	5.54	7.79E-04	4.24E-01	2.56	1.46E-01	3.81E-01
cg19801385	6	32041532	-0.52	2.46E-04	2.46E-01	-0.48	1.70E-03	4.25E-01	-0.48	9.97E-04	4.55E-01	-0.47	2.01E-03	2.31E-02
cg12945374	3	196679052	7.37	2.48E-04	2.47E-01	7.39	2.72E-04	2.46E-01	7.30	3.68E-04	3.39E-01	3.43	2.69E-02	1.34E-01
cg20267580	1	85220131	-5.48	2.48E-04	2.47E-01	-5.46	3.37E-04	2.57E-01	-5.21	5.53E-04	3.82E-01	0.28	8.85E-01	9.55E-01
cg15331030	2	38366167	-2.24	2.48E-04	2.47E-01	-2.21	2.88E-04	2.49E-01	-2.07	7.17E-04	4.14E-01	1.61	4.18E-02	1.78E-01
cg15487992	19	9938415	0.31	2.49E-04	2.47E-01	0.31	2.61E-04	2.43E-01	0.29	6.38E-04	4.00E-01	0.20	2.55E-03	2.73E-02
cg03073636	12	14547524	0.69	2.49E-04	2.47E-01	0.74	3.12E-04	2.52E-01	0.69	1.04E-03	4.62E-01	0.72	2.68E-03	2.83E-02
cg00951284	2	217363326	0.16	2.50E-04	2.48E-01	0.17	1.26E-04	1.87E-01	0.15	6.82E-04	4.11E-01	-0.04	6.57E-01	8.43E-01
cg03203951	8	124832400	3.48	2.51E-04	2.48E-01	3.47	2.53E-04	2.40E-01	3.40	3.92E-04	3.45E-01	4.83	5.95E-07	4.76E-05
cg22603243	13	23509018	-0.95	2.51E-04	2.48E-01	-0.91	9.13E-04	3.60E-01	-0.90	7.01E-04	4.14E-01	0.13	6.36E-01	8.31E-01
cg02389513	10	80224891	-0.32	2.52E-04	2.49E-01	-0.28	2.08E-03	4.42E-01	-0.26	5.44E-03	6.44E-01	0.09	5.68E-01	7.89E-01
cg06280731	21	38445382	-0.14	2.52E-04	2.49E-01	-0.14	2.74E-04	2.46E-01	-0.14	4.24E-04	3.53E-01	-0.06	4.23E-01	6.84E-01
cg10158093	14	73358817	0.43	2.54E-04	2.50E-01	0.47	1.82E-04	2.14E-01	0.44	1.00E-03	4.56E-01	0.36	9.36E-03	6.69E-02
cg23859944	19	54204165	3.92	2.55E-04	2.50E-01	3.97	1.80E-04	2.13E-01	3.93	3.15E-04	3.26E-01	2.72	5.15E-05	1.57E-03
cg09006231	11	128797084	-0.50	2.55E-04	2.50E-01	-0.46	3.74E-04	2.66E-01	-0.44	7.37E-04	4.16E-01	-0.13	4.71E-01	7.21E-01
cg03549505	16	23289226	3.70	2.56E-04	2.51E-01	3.71	2.87E-04	2.49E-01	3.56	5.70E-04	3.84E-01	4.82	2.15E-05	8.02E-04
cg25741953	19	12476106	0.36	2.58E-04	2.52E-01	0.36	1.88E-04	2.15E-01	0.32	1.26E-03	4.87E-01	0.55	8.28E-05	2.24E-03
cg08876912	15	41576116	-0.26	2.58E-04	2.52E-01	-0.26	2.25E-04	2.30E-01	-0.28	1.39E-04	2.61E-01	-0.28	3.58E-03	3.46E-02
cg10794439	8	41518052	5.05	2.58E-04	2.52E-01	5.08	2.29E-04	2.31E-01	5.09	2.71E-04	3.16E-01	2.59	3.49E-03	3.40E-02
cg21509105	3	151555030	1.86	2.58E-04	2.52E-01	1.93	5.20E-04	3.02E-01	2.06	4.98E-04	3.68E-01	1.44	2.79E-02	1.37E-01
cg02751123	5	148960832	0.21	2.59E-04	2.52E-01	0.21	2.45E-04	2.39E-01	0.23	7.07E-05	2.22E-01	0.37	1.52E-09	3.56E-07
cg25243854	10	127512104	-0.45	2.60E-04	2.53E-01	-0.46	2.54E-04	2.40E-01	-0.45	2.50E-04	3.06E-01	-0.45	7.83E-02	2.63E-01
cg13361007	13	103450925	-0.19	2.60E-04	2.53E-01	-0.19	2.72E-04	2.46E-01	-0.19	3.23E-04	3.26E-01	-0.21	4.33E-02	1.82E-01
cg00578885	10	4867774	-0.59	2.61E-04	2.53E-01	-0.56	3.10E-04	2.52E-01	-0.59	1.55E-04	2.66E-01	-0.20	2.71E-01	5.40E-01
cg11776003	15	98835852	0.18	2.61E-04	2.53E-01	0.19	1.78E-04	2.13E-01	0.17	1.27E-03	4.88E-01	0.31	1.70E-06	1.09E-04
cg16857548	18	3011966	-5.88	2.62E-04	2.53E-01	-5.88	2.63E-04	2.44E-01	-5.51	5.65E-04	3.84E-01	NA	NA	NA
cg23623502	5	90677001	0.12	2.63E-04	2.54E-01	0.13	1.41E-04	1.98E-01	0.13	2.14E-04	2.97E-01	0.32	6.02E-06	2.98E-04
cg07540722	2	70056698	-0.16	2.63E-04	2.54E-01	-0.16	1.75E-04	2.13E-01	-0.15	5.80E-04	3.84E-01	-0.06	3.65E-01	6.34E-01
cg04586521	15	68843057	0.37	2.64E-04	2.54E-01	0.39	2.27E-04	2.30E-01	0.38	4.34E-04	3.53E-01	0.36	4.66E-03	4.16E-02
cg26431018	14	102054551	6.74	2.65E-04	2.54E-01	6.75	2.47E-04	2.40E-01	7.18	1.66E-04	2.69E-01	4.21	2.71E-04	5.41E-03
cg04974121	4	20701991	-0.22	2.65E-04	2.54E-01	-0.22	1.64E-04	2.11E-01	-0.22	3.88E-04	3.44E-01	-0.12	1.27E-01	3.51E-01
cg18649601	1	203764619	-0.85	2.65E-04	2.54E-01	-0.85	2.37E-04	2.36E-01	-0.84	4.27E-04	3.53E-01	-1.35	1.07E-06	7.55E-05
cg02778869	5	131415151	1.20	2.65E-04	2.54E-01	1.22	1.76E-04	2.13E-01	1.16	5.47E-04	3.82E-01	1.87	2.15E-06	1.32E-04
cg03529040	4	165621641	7.94	2.65E-04	2.54E-01	7.93	2.40E-04	2.37E-01	7.33	8.73E-04	4.40E-01	2.33	1.37E-01	3.67E-01
cg15996397	2	100831190	-1.73	2.66E-04	2.55E-01	-1.73	2.74E-04	2.46E-01	-1.59	8.39E-04	4.34E-01	-1.53	3.12E-03	3.15E-02
cg03751720	1	94178238	-0.32	2.66E-04	2.55E-01	-0.29	1.88E-04	2.15E-01	-0.28	9.04E-04	4.44E-01	-0.33	1.57E-08	2.47E-06
cg23636782	11	34074397	-0.23	2.68E-04	2.56E-01	-0.21	2.16E-04	2.25E-01	-0.20	4.88E-04	3.66E-01	-0.19	8.67E-02	2.80E-01
cg04862347	14	86001059	1.79	2.68E-04	2.56E-01	1.90	3.48E-04	2.59E-01	1.93	3.56E-04	3.36E-01	2.20	9.55E-03	6.77E-02
cg06493963	7	115608504	-2.54	2.69E-04	2.56E-01	-2.50	3.78E-04	2.67E-01	-2.40	6.41E-04	4.01E-01	0.85	4.35E-01	6.93E-01
cg16831105	10	70038769	-0.48	2.69E-04	2.56E-01	-0.45	4.61E-04	2.89E-01	-0.42	1.43E-03	5.00E-01	-0.47	4.73E-02	1.93E-01
cg00280858	7	157809236	4.55	2.70E-04	2.57E-01	4.66	1.90E-04	2.16E-01	4.34	6.58E-04	4.05E-01	-0.30	8.16E-01	9.25E-01
cg10862723	17	47022240	-0.18	2.70E-04	2.57E-01	-0.18	2.72E-04	2.46E-01	-0.18	3.08E-04	3.26E-01	-0.02	7.57E-01	8.96E-01
cg06486994	10	70845586	2.62	2.71E-04	2.57E-01	2.64	2.18E-04	2.26E-01	2.58	4.44E-04	3.56E-01	2.84	1.75E-03	2.09E-02
cg20402074	11	124543719	-0.27	2.72E-04	2.57E-01	-0.27	1.78E-04	2.13E-01	-0.29	1.08E-04	2.56E-01	-0.49	5.87E-05	1.73E-03
cg08473948	14	74486187	-0.17	2.72E-04	2.57E-01	-0.17	2.36E-04	2.35E-01	-0.19	6.89E-05	2.17E-01	-0.18	2.33E-02	1.22E-01
cg08677627	6	88284155	1.86	2.72E-04	2.57E-01	1.90	3.39E-04	2.57E-01	1.76	9.07E-04	4.44E-01	1.43	4.99E-04	8.51E-03
cg05217597	6	84937728	0.14	2.72E-04	2.57E-01	0.15	6.73E-05	1.53E-01	0.14	5.75E-04	3.84E-01	0.30	5.86E-11	2.33E-08
cg16230018	10	76823394	-0.26	2.73E-04	2.57E-01	-0.22	1.96E-03	4.36E-01	-0.21	4.61E-03	6.24E-01	-0.27	6.70E-02	2.39E-01
cg21226534	9	35162152	0.24	2.73E-04	2.57E-01	0.24	3.22E-04	2.54E-01	0.21	1.50E-03	5.04E-01	0.22	1.51E-02	9.20E-02
cg24232693	8	19796488	8.34	2.73E-04	2.57E-01	8.37	1.76E-04	2.13E-01	8.16	3.65E-04	3.38E-01	9.28	6.90E-08	8.31E-06
cg13326844	6	163662865	4.37	2.74E-04	2.57E-01	4.39	2.55E-04	2.40E-01	4.53	2.35E-04	3.03E-01	-1.49	1.60E-01	4.01E-01
cg08481694	17	76623419	-0.42	2.74E-04	2.57E-01	-0.40	1.01E-03	3.70E-01	-0.37	2.94E-03	5.85E-01	-0.11	5.31E-01	7.65E-01
cg17305802	17	25508847	4.97	2.75E-04	2.57E-01	5.01	2.53E-04	2.40E-01	4.95	4.53E-04	3.58E-01	1.10	3.63E-01	6.32E-01
cg24491766	7	21985707	-0.56	2.75E-04	2.57E-01	-0.56	2.67E-04	2.45E-01	-0.57	2.85E-04	3.17E-01	-0.49	4.02E-03	3.75E-02
cg05349356	20	3451610	0.41	2.75E-04	2.57E-01	0.41	2.66E-04	2.45E-01	0.42	2.65E-04	3.16E-01	0.24	2.16E-01	4.77E-01
cg26649251	19	44598565	-0.54	2.75E-04	2.57E-01	-0.54	2.85E-04	2.48E-01	-0.41	1.02E-02	7.08E-01	NA	NA	NA
cg24118424	10	118296612	-4.17	2.76E-04	2.57E-01	-4.13	1.92E-04	2.18E-01	-3.89	8.01E-04	4.28E-01	-3.26	3.27E-02	1.52E-01
cg10794874	1	2806818	4.82	2.76E-04	2.57E-01	4.87	2.03E-04	2.22E-01	4.53	8.19E-04	4.30E-01	2.31	1.29E-02	8.29E-02
cg12600030	7	5635821	-5.80	2.77E-04	2.57E-01	-5.78	5.60E-04	3.08E-01	-5.96	2.34E-04	3.02E-01	-3.35	1.51E-02	9.18E-02
cg13740757	7	35746983	1.69	2.77E-04	2.57E-01	1.71	1.71E-04	2.13E-01	1.81	9.83E-05	2.50E-01	2.55	1.11E-12	7.60E-10
cg03271150	19	46387761	-1.04	2.77E-04	2.57E-01	-1.01	2.55E-04	2.40E-01	-1.01	4.17E-04	3.53E-01	-1.34	5.50E-09	1.02E-06
cg05996052	8	117950474	0.77	2.77E-04	2.57E-01	0.89	2.48E-04	2.40E-01	0.82	8.60E-04	4.39E-01	-0.02	8.68E-01	9.48E-01
cg21062625	16	64378959	2.06	2.77E-04	2.57E-01	2.06	2.84E-04	2.48E-01	2.23	1.10E-04	2.56E-01	3.83	1.74E-03	2.09E-02
cg09716640	7	143582512	1.00	2.78E-04	2.57E-01	1.00	1.84E-04	2.14E-01	0.99	4.20E-04	3.53E-01	1.14	3.74E-03	3.57E-02
cg13795838	10	134539819	-0.72	2.79E-04	2.57E-01	-0.72	2.91E-04	2.50E-01	-0.71	3.82E-04	3.43E-01	0.66	1.56E-03	1.93E-02
cg18277007	1	155658899	-0.31	2.79E-04	2.57E-01	-0.31	2.73E-04	2.46E-01	-0.30	4.50E-04	3.57E-01	-0.24	1.01E-02	7.05E-02
cg18722557	10	123734695	-0.28	2.79E-04	2.57E-01	-0.29	2.26E-04	2.30E-01	-0.27	4.81E-04	3.66E-01	-0.64	1.14E-15	1.75E-12
cg10709532	8	145654027	0.15	2.80E-04	2.57E-01	0.15	3.68E-04	2.64E-01	0.15	5.09E-04	3.72E-01	0.15	6.38E-02	2.32E-01
cg19637978	7	41618983	3.28	2.80E-04	2.57E-01	3.29	2.98E-04	2.50E-01	3.35	3.01E-04	3.23E-01	0.99	1.07E-01	3.17E-01
cg20956634	12	44200519	1.02	2.80E-04	2.57E-01	1.02	1.72E-04	2.13E-01	1.07	1.07E-04	2.56E-01	0.84	1.71E-03	2.06E-02
cg08396113	4	148605046	-0.16	2.80E-04	2.57E-01	-0.15	2.83E-04	2.48E-01	-0.16	3.74E-04	3.41E-01	-0.25	2.23E-04	4.71E-03
cg16306546	21	44183373	-0.57	2.81E-04	2.57E-01	-0.54	3.23E-04	2.54E-01	-0.52	9.55E-04	4.50E-01	-0.17	2.51E-01	5.19E-01
cg04714233	12	29471097	-3.92	2.81E-04	2.57E-01	-3.90	3.58E-04	2.61E-01	-3.53	1.68E-03	5.20E-01	0.62	5.76E-01	7.95E-01
cg17427862	14	53107119	-0.62	2.82E-04	2.57E-01	-0.58	8.32E-04	3.51E-01	-0.63	7.08E-04	4.14E-01	-0.05	7.91E-01	9.13E-01
cg01849987	8	73449510	0.30	2.82E-04	2.57E-01	0.30	2.92E-04	2.50E-01	0.30	2.89E-04	3.17E-01	0.49	1.80E-05	6.96E-04
cg16121822	1	83170342	1.48	2.83E-04	2.57E-01	1.49	2.54E-04	2.40E-01	1.53	1.86E-04	2.81E-01	1.63	1.82E-06	1.15E-04
cg17617250	2	102314139	0.33	2.83E-04	2.57E-01	0.33	2.78E-04	2.47E-01	0.32	5.15E-04	3.73E-01	0.58	5.67E-04	9.34E-03
cg19763997	5	20610561	-2.81	2.84E-04	2.57E-01	-2.74	2.93E-04	2.50E-01	-2.83	4.18E-04	3.53E-01	-3.14	2.12E-05	7.91E-04
cg17473794	19	9695227	0.27	2.84E-04	2.57E-01	0.27	2.71E-04	2.46E-01	0.28	3.13E-04	3.26E-01	0.48	8.28E-09	1.44E-06
cg21129641	2	24232751	-0.80	2.85E-04	2.58E-01	-0.80	3.74E-04	2.66E-01	-0.81	2.59E-04	3.12E-01	-1.02	5.52E-04	9.16E-03
cg07616332	17	18252472	1.24	2.85E-04	2.58E-01	1.26	2.39E-04	2.36E-01	1.19	7.57E-04	4.21E-01	0.85	9.45E-02	2.95E-01
cg24786498	4	53578479	-0.30	2.86E-04	2.58E-01	-0.30	2.85E-04	2.48E-01	-0.30	3.17E-04	3.26E-01	-0.39	2.67E-04	5.35E-03
cg15979674	2	27236874	0.51	2.90E-04	2.61E-01	0.54	6.21E-05	1.49E-01	0.54	1.60E-04	2.69E-01	1.00	1.39E-08	2.22E-06
cg18955456	5	102440498	-0.80	2.91E-04	2.62E-01	-0.76	2.30E-04	2.32E-01	-0.77	3.60E-04	3.37E-01	-0.91	3.49E-06	1.93E-04
cg00123486	5	43067145	0.25	2.91E-04	2.62E-01	0.28	1.66E-04	2.11E-01	0.27	4.31E-04	3.53E-01	0.38	3.40E-05	1.14E-03
cg20684727	17	41894026	-0.48	2.92E-04	2.62E-01	-0.44	5.93E-04	3.14E-01	-0.47	1.85E-04	2.81E-01	-0.46	3.67E-04	6.79E-03
cg04821794	15	29562050	-0.26	2.95E-04	2.63E-01	-0.26	2.73E-04	2.46E-01	-0.26	3.23E-04	3.26E-01	0.01	9.10E-01	9.65E-01
cg19337593	19	12792479	-0.12	2.95E-04	2.63E-01	-0.12	3.11E-04	2.52E-01	-0.13	1.59E-04	2.69E-01	-0.13	1.50E-02	9.15E-02
cg25320788	1	170248130	6.49	2.95E-04	2.63E-01	6.51	2.50E-04	2.40E-01	6.53	2.99E-04	3.23E-01	2.11	3.35E-02	1.54E-01
cg10839320	2	85009199	3.52	2.95E-04	2.63E-01	3.55	2.68E-04	2.45E-01	3.70	3.36E-04	3.29E-01	1.21	9.85E-02	3.02E-01
cg20824109	16	30886838	-0.16	2.96E-04	2.63E-01	-0.15	9.00E-04	3.60E-01	-0.14	2.15E-03	5.55E-01	-0.08	3.02E-02	1.45E-01
cg21348709	12	121708655	2.85	2.96E-04	2.63E-01	2.85	2.48E-04	2.40E-01	2.87	3.23E-04	3.26E-01	4.50	3.70E-05	1.22E-03
cg22744196	3	141051475	5.08	2.96E-04	2.63E-01	5.10	3.45E-04	2.59E-01	5.38	2.24E-04	3.01E-01	1.02	2.07E-01	4.66E-01
cg06602498	7	66205496	0.23	2.96E-04	2.63E-01	0.23	1.99E-04	2.20E-01	0.22	8.08E-04	4.29E-01	0.35	2.82E-09	5.92E-07
cg08090055	2	71060783	-5.25	2.97E-04	2.63E-01	-5.20	3.75E-04	2.66E-01	-5.35	3.46E-04	3.33E-01	-5.17	2.76E-05	9.74E-04
cg06492539	8	28173220	-0.41	2.97E-04	2.63E-01	-0.37	1.85E-03	4.31E-01	-0.40	6.88E-04	4.11E-01	-0.93	5.99E-06	2.96E-04
cg00417252	1	101490927	0.32	2.97E-04	2.63E-01	0.34	2.94E-04	2.50E-01	0.31	1.02E-03	4.58E-01	0.53	1.35E-05	5.59E-04
cg16656362	11	129193439	-0.42	2.98E-04	2.63E-01	-0.39	7.91E-04	3.46E-01	-0.40	6.56E-04	4.05E-01	-0.12	3.04E-01	5.75E-01
cg12485620	11	128363238	0.68	2.98E-04	2.63E-01	0.74	1.47E-04	2.01E-01	0.71	4.25E-04	3.53E-01	0.45	9.33E-03	6.67E-02
cg20818253	20	60509307	-6.06	2.99E-04	2.63E-01	-6.04	3.49E-04	2.60E-01	-5.69	7.22E-04	4.15E-01	3.12	5.68E-04	9.35E-03
cg03299824	16	17647942	-2.19	2.99E-04	2.63E-01	-2.19	3.52E-04	2.60E-01	-2.10	5.71E-04	3.84E-01	-0.22	7.64E-01	9.00E-01
cg13380624	19	7735427	0.29	2.99E-04	2.63E-01	0.30	3.12E-04	2.52E-01	0.33	1.38E-04	2.61E-01	0.32	1.70E-04	3.84E-03
cg09129132	8	42136079	-0.47	2.99E-04	2.63E-01	-0.42	9.92E-04	3.68E-01	-0.45	5.94E-04	3.86E-01	-0.01	9.43E-01	9.79E-01
cg05032913	11	75236919	0.32	3.01E-04	2.64E-01	0.32	2.88E-04	2.49E-01	0.32	5.41E-04	3.80E-01	0.51	2.81E-04	5.57E-03
cg03357791	16	29823455	0.42	3.01E-04	2.64E-01	0.42	4.10E-04	2.76E-01	0.41	7.32E-04	4.16E-01	0.22	1.86E-01	4.39E-01
cg02389323	16	88786977	1.40	3.01E-04	2.64E-01	1.40	3.03E-04	2.50E-01	1.52	1.30E-04	2.61E-01	1.75	6.75E-05	1.92E-03
cg27146400	10	21549896	-0.53	3.01E-04	2.64E-01	-0.49	8.82E-04	3.58E-01	-0.48	1.65E-03	5.17E-01	-0.11	6.59E-01	8.44E-01
cg05697101	2	38829105	0.91	3.03E-04	2.65E-01	0.99	1.36E-04	1.93E-01	1.02	8.55E-05	2.39E-01	0.45	4.34E-02	1.82E-01
cg05643706	3	32176348	0.26	3.03E-04	2.65E-01	0.28	1.15E-04	1.83E-01	0.29	1.06E-04	2.56E-01	0.22	5.21E-02	2.05E-01
cg00364907	17	75473345	3.99	3.03E-04	2.65E-01	3.97	2.72E-04	2.46E-01	3.89	6.05E-04	3.90E-01	1.59	3.35E-01	6.06E-01
cg02912279	22	25343684	-0.63	3.04E-04	2.65E-01	-0.59	8.61E-04	3.56E-01	-0.55	2.45E-03	5.69E-01	-0.89	8.65E-06	3.94E-04
cg06959182	5	115910468	0.19	3.06E-04	2.66E-01	0.19	3.04E-04	2.50E-01	0.20	1.25E-04	2.61E-01	0.25	5.74E-04	9.42E-03
cg01560739	3	32023199	0.28	3.06E-04	2.66E-01	0.28	3.22E-04	2.54E-01	0.25	1.13E-03	4.73E-01	-0.04	7.64E-01	9.00E-01
cg01032943	9	37526344	-0.42	3.06E-04	2.66E-01	-0.39	6.47E-04	3.23E-01	-0.37	1.16E-03	4.76E-01	0.04	7.37E-01	8.87E-01
cg22081367	11	77551017	1.42	3.07E-04	2.66E-01	1.42	2.69E-04	2.45E-01	1.44	2.38E-04	3.03E-01	0.47	4.21E-01	6.82E-01
cg15145990	4	153858616	0.23	3.09E-04	2.68E-01	0.23	3.07E-04	2.51E-01	0.23	3.14E-04	3.26E-01	0.17	7.21E-02	2.50E-01
cg20896113	12	107154105	0.47	3.10E-04	2.68E-01	0.51	2.38E-04	2.36E-01	0.48	5.49E-04	3.82E-01	0.15	4.78E-01	7.27E-01
cg05738246	1	205782713	-0.38	3.10E-04	2.68E-01	-0.36	3.45E-04	2.59E-01	-0.38	5.27E-04	3.75E-01	0.26	3.87E-01	6.53E-01
cg08961664	16	72821142	7.14	3.10E-04	2.68E-01	7.11	3.24E-04	2.54E-01	6.68	8.79E-04	4.41E-01	2.23	1.08E-01	3.19E-01
cg15854848	9	91542168	-1.12	3.11E-04	2.68E-01	-1.08	4.04E-04	2.74E-01	-0.99	2.24E-03	5.58E-01	-0.38	2.13E-01	4.73E-01
cg24082676	3	196365369	1.42	3.12E-04	2.68E-01	1.43	3.27E-04	2.56E-01	1.45	4.47E-04	3.56E-01	2.88	5.93E-06	2.94E-04
cg08578005	12	52166966	-0.39	3.12E-04	2.68E-01	-0.36	9.54E-04	3.65E-01	-0.36	1.05E-03	4.64E-01	0.04	8.21E-01	9.27E-01
cg14322403	8	57123419	-1.37	3.14E-04	2.69E-01	-1.37	3.04E-04	2.50E-01	-1.35	4.66E-04	3.63E-01	-1.62	2.97E-03	3.05E-02
cg13873100	7	73257067	0.57	3.14E-04	2.69E-01	0.57	3.39E-04	2.57E-01	0.57	4.57E-04	3.59E-01	0.67	2.86E-05	1.00E-03
cg02047498	4	26363645	-0.96	3.14E-04	2.69E-01	-0.93	7.33E-04	3.39E-01	-0.88	1.21E-03	4.77E-01	-0.88	6.68E-04	1.05E-02
cg21626436	14	103059061	0.16	3.15E-04	2.69E-01	0.16	3.23E-04	2.54E-01	0.16	4.88E-04	3.66E-01	0.18	6.29E-10	1.70E-07
cg10917156	22	25423064	5.71	3.15E-04	2.69E-01	5.70	2.81E-04	2.48E-01	5.96	1.32E-04	2.61E-01	1.74	2.29E-01	4.93E-01
cg15572146	11	695534	-0.39	3.15E-04	2.69E-01	-0.39	3.11E-04	2.52E-01	-0.38	5.71E-04	3.84E-01	-0.49	4.69E-03	4.18E-02
cg19755314	7	143221	4.43	3.16E-04	2.69E-01	4.46	1.75E-04	2.13E-01	4.48	2.93E-04	3.19E-01	1.32	2.33E-01	4.98E-01
cg18698332	10	61110354	-0.37	3.17E-04	2.70E-01	-0.34	1.20E-03	3.88E-01	-0.34	1.83E-03	5.31E-01	-0.35	8.75E-03	6.39E-02
cg12560383	2	95961014	-0.79	3.17E-04	2.70E-01	-0.77	1.02E-03	3.71E-01	-0.73	1.36E-03	4.97E-01	-0.66	4.00E-02	1.73E-01
cg07737564	19	44556259	-0.23	3.19E-04	2.71E-01	-0.23	3.20E-04	2.54E-01	-0.25	9.40E-05	2.49E-01	-0.39	1.36E-03	1.75E-02
cg26094035	16	47495171	-0.21	3.19E-04	2.72E-01	-0.21	3.14E-04	2.52E-01	-0.20	2.26E-04	3.01E-01	-0.23	1.16E-04	2.89E-03
cg27534415	2	152525559	-1.22	3.21E-04	2.72E-01	-1.19	5.08E-04	3.00E-01	-1.17	6.55E-04	4.05E-01	0.55	9.33E-02	2.92E-01
cg10080685	4	39734709	1.22	3.21E-04	2.72E-01	1.24	1.70E-04	2.13E-01	1.30	1.26E-04	2.61E-01	1.69	1.23E-05	5.17E-04
cg25536562	14	36296132	0.14	3.22E-04	2.72E-01	0.16	2.83E-04	2.48E-01	0.14	1.43E-03	5.00E-01	0.23	1.92E-05	7.32E-04
cg06442192	19	48059857	-0.33	3.22E-04	2.72E-01	-0.30	1.69E-03	4.24E-01	-0.30	1.31E-03	4.92E-01	-0.14	2.31E-01	4.95E-01
cg05266345	17	16439351	0.66	3.22E-04	2.72E-01	0.70	2.54E-04	2.40E-01	0.64	1.66E-03	5.18E-01	1.12	8.54E-07	6.32E-05
cg02917399	6	31860204	-0.27	3.22E-04	2.72E-01	-0.24	1.39E-03	4.03E-01	-0.23	1.71E-03	5.21E-01	-0.37	3.85E-05	1.25E-03
cg18333514	7	22636365	2.16	3.23E-04	2.72E-01	2.18	2.09E-04	2.24E-01	2.05	8.25E-04	4.31E-01	0.71	3.53E-01	6.23E-01
cg19695335	20	25604760	-0.30	3.23E-04	2.72E-01	-0.30	3.91E-04	2.71E-01	-0.29	3.91E-04	3.45E-01	-0.18	1.06E-03	1.47E-02
cg25722735	10	116392134	1.64	3.23E-04	2.72E-01	1.70	2.93E-04	2.50E-01	1.57	9.80E-04	4.52E-01	1.01	7.45E-03	5.74E-02
cg21822583	13	112985563	2.55	3.23E-04	2.72E-01	2.65	3.96E-04	2.72E-01	2.37	1.57E-03	5.11E-01	2.04	2.77E-12	1.68E-09
cg16624915	20	1970185	6.97	3.24E-04	2.72E-01	7.02	1.63E-04	2.11E-01	6.31	1.55E-03	5.09E-01	4.22	1.38E-03	1.77E-02
cg03626579	19	58868859	-4.27	3.25E-04	2.72E-01	-4.18	2.80E-04	2.48E-01	-4.39	1.62E-04	2.69E-01	0.63	3.79E-01	6.46E-01
cg26580391	1	233841182	-0.43	3.25E-04	2.72E-01	-0.40	1.52E-03	4.11E-01	-0.38	2.16E-03	5.55E-01	-0.11	4.70E-01	7.21E-01
cg21652344	17	17740366	0.18	3.25E-04	2.72E-01	0.18	2.95E-04	2.50E-01	0.16	1.86E-03	5.34E-01	0.20	2.80E-02	1.38E-01
cg27586417	16	85577801	-0.50	3.26E-04	2.72E-01	-0.47	1.33E-03	3.98E-01	-0.39	7.09E-03	6.74E-01	-0.47	9.32E-03	6.67E-02
cg23725644	4	188413172	4.49	3.27E-04	2.73E-01	4.50	2.28E-04	2.31E-01	4.78	1.30E-04	2.61E-01	5.98	3.45E-18	9.94E-15
cg05226051	13	60970489	-0.24	3.28E-04	2.74E-01	-0.24	4.59E-04	2.89E-01	-0.24	4.23E-04	3.53E-01	0.22	1.45E-01	3.80E-01
cg19616687	5	167191038	-3.04	3.29E-04	2.74E-01	-2.98	3.84E-04	2.69E-01	-2.86	8.14E-04	4.29E-01	-1.23	1.52E-01	3.90E-01
cg06792911	1	43425023	0.12	3.30E-04	2.75E-01	0.13	3.78E-04	2.67E-01	0.13	5.29E-04	3.75E-01	-0.03	4.38E-01	6.96E-01
cg18294332	5	56148275	2.63	3.30E-04	2.75E-01	2.70	2.87E-04	2.49E-01	2.57	6.19E-04	3.93E-01	3.27	1.10E-25	1.64E-21
cg05106699	16	90128834	-3.66	3.31E-04	2.75E-01	-3.64	2.84E-04	2.48E-01	-3.49	6.53E-04	4.05E-01	-1.00	4.56E-02	1.88E-01
cg13802772	14	74824424	-5.55	3.32E-04	2.75E-01	-5.55	3.34E-04	2.57E-01	-5.98	1.38E-04	2.61E-01	0.21	8.87E-01	9.56E-01
cg26164681	7	128828586	0.18	3.33E-04	2.75E-01	0.18	2.99E-04	2.50E-01	0.19	3.17E-04	3.26E-01	0.43	1.62E-11	7.76E-09
cg23053537	17	41626962	-0.52	3.33E-04	2.75E-01	-0.48	1.14E-03	3.83E-01	-0.49	1.08E-03	4.67E-01	-0.46	1.96E-02	1.09E-01
cg23699146	2	5938516	0.32	3.34E-04	2.75E-01	0.36	5.23E-05	1.44E-01	0.36	1.24E-04	2.61E-01	0.75	2.02E-06	1.25E-04
cg08870272	3	139018008	-0.49	3.34E-04	2.75E-01	-0.45	4.87E-04	2.97E-01	-0.42	2.17E-03	5.55E-01	0.33	8.62E-02	2.79E-01
cg14020005	3	97951946	-1.70	3.34E-04	2.75E-01	-1.68	3.22E-04	2.54E-01	-1.47	1.77E-03	5.24E-01	-1.03	5.10E-03	4.43E-02
cg04606039	3	122920748	-0.18	3.35E-04	2.76E-01	-0.18	3.41E-04	2.57E-01	-0.17	4.43E-04	3.56E-01	-0.02	6.95E-01	8.65E-01
cg07837729	11	63933779	-0.34	3.35E-04	2.76E-01	-0.34	3.35E-04	2.57E-01	-0.33	4.85E-04	3.66E-01	-0.11	3.33E-01	6.04E-01
cg08620585	19	926718	0.25	3.36E-04	2.77E-01	0.27	1.52E-04	2.03E-01	0.24	7.30E-04	4.16E-01	0.05	6.24E-01	8.24E-01
cg23756763	2	24944937	-2.08	3.37E-04	2.77E-01	-2.04	3.18E-04	2.54E-01	-1.90	1.14E-03	4.74E-01	0.10	8.95E-01	9.59E-01
cg17757808	18	20768468	0.94	3.38E-04	2.77E-01	0.96	2.25E-04	2.30E-01	1.01	1.48E-04	2.64E-01	0.63	1.44E-01	3.79E-01
cg08211051	11	2871940	6.41	3.39E-04	2.77E-01	6.41	3.84E-04	2.69E-01	6.97	3.90E-05	1.80E-01	2.03	6.20E-02	2.28E-01
cg03688707	13	76124425	0.11	3.39E-04	2.77E-01	0.12	8.18E-05	1.61E-01	0.12	4.39E-04	3.55E-01	0.15	4.30E-02	1.81E-01
cg04191932	11	9268504	-0.63	3.39E-04	2.77E-01	-0.60	6.86E-04	3.30E-01	-0.58	1.56E-03	5.10E-01	0.02	9.43E-01	9.78E-01
cg08245710	18	54528491	-2.77	3.40E-04	2.78E-01	-2.74	4.01E-04	2.73E-01	-2.60	8.31E-04	4.32E-01	-1.64	3.71E-02	1.65E-01
cg01544215	6	30181051	-0.39	3.40E-04	2.78E-01	-0.39	2.74E-04	2.46E-01	-0.36	1.22E-03	4.81E-01	-0.42	8.97E-03	6.49E-02
cg09757588	2	1418029	-2.49	3.40E-04	2.78E-01	-2.49	4.44E-04	2.85E-01	-2.70	1.66E-04	2.69E-01	-2.28	6.48E-06	3.15E-04
cg23714541	1	72749582	0.21	3.41E-04	2.78E-01	0.22	2.75E-04	2.46E-01	0.22	4.63E-04	3.62E-01	0.10	2.33E-01	4.98E-01
cg15702437	13	27745020	-0.33	3.42E-04	2.78E-01	-0.32	1.94E-04	2.19E-01	-0.34	2.39E-04	3.03E-01	-0.74	9.31E-07	6.76E-05
cg08561684	12	92474177	2.41	3.42E-04	2.78E-01	2.44	6.19E-04	3.16E-01	2.15	2.47E-03	5.70E-01	0.67	1.23E-01	3.45E-01
cg16404245	2	39344464	1.39	3.42E-04	2.78E-01	1.40	3.03E-04	2.50E-01	1.43	2.88E-04	3.17E-01	1.36	1.02E-04	2.62E-03
cg09812080	2	70195972	-0.55	3.43E-04	2.78E-01	-0.52	6.72E-04	3.29E-01	-0.55	3.97E-04	3.45E-01	-0.30	1.08E-01	3.20E-01
cg04394766	1	65978627	0.91	3.44E-04	2.79E-01	0.96	1.87E-04	2.15E-01	0.94	4.83E-04	3.66E-01	0.74	2.38E-03	2.60E-02
cg26706381	19	52287020	8.12	3.45E-04	2.79E-01	8.12	2.61E-04	2.43E-01	7.32	1.61E-03	5.14E-01	6.00	1.22E-04	3.00E-03
cg22423544	3	113615955	5.62	3.46E-04	2.80E-01	5.64	4.28E-04	2.80E-01	5.47	7.17E-04	4.14E-01	3.00	9.55E-03	6.77E-02
cg24870476	1	221910212	-0.33	3.47E-04	2.80E-01	-0.29	1.46E-03	4.07E-01	-0.29	2.05E-03	5.50E-01	-0.14	2.53E-01	5.21E-01
cg23165863	7	108166952	0.11	3.48E-04	2.80E-01	0.12	1.62E-04	2.10E-01	0.12	4.77E-04	3.66E-01	0.14	3.62E-03	3.49E-02
cg08319422	6	29617818	-0.22	3.50E-04	2.82E-01	-0.22	4.14E-04	2.77E-01	-0.23	2.90E-04	3.18E-01	-0.12	2.40E-01	5.06E-01
cg05445366	9	136892129	1.17	3.51E-04	2.82E-01	1.18	2.86E-04	2.48E-01	1.27	7.74E-05	2.32E-01	0.99	1.69E-02	9.90E-02
cg12306213	6	71666825	0.49	3.51E-04	2.82E-01	0.53	3.16E-04	2.53E-01	0.52	9.50E-04	4.50E-01	0.60	4.24E-06	2.25E-04
cg07808661	18	5237923	0.43	3.51E-04	2.82E-01	0.43	3.48E-04	2.59E-01	0.41	7.34E-04	4.16E-01	0.76	2.57E-04	5.21E-03
cg16466397	19	42038132	9.16	3.54E-04	2.84E-01	9.21	2.16E-04	2.25E-01	8.11	1.75E-03	5.24E-01	3.60	1.90E-02	1.07E-01
cg24809529	7	100881287	2.70	3.54E-04	2.84E-01	2.70	3.38E-04	2.57E-01	2.70	3.94E-04	3.45E-01	1.66	3.55E-02	1.60E-01
cg08276739	1	86621932	0.45	3.55E-04	2.84E-01	0.49	2.69E-04	2.45E-01	0.49	3.86E-04	3.44E-01	0.83	1.88E-10	6.19E-08
cg01159288	1	168105876	-0.12	3.56E-04	2.84E-01	-0.12	3.92E-04	2.71E-01	-0.12	2.68E-04	3.16E-01	-0.07	7.49E-02	2.56E-01
cg01994208	1	9908228	6.14	3.56E-04	2.84E-01	6.17	3.36E-04	2.57E-01	6.18	3.71E-04	3.40E-01	3.39	3.02E-02	1.45E-01
cg07312480	1	161372696	-0.48	3.57E-04	2.85E-01	-0.45	9.55E-04	3.65E-01	-0.45	1.34E-03	4.93E-01	-0.16	2.05E-01	4.63E-01
cg23207816	20	34252617	0.46	3.58E-04	2.85E-01	0.46	3.52E-04	2.60E-01	0.44	7.98E-04	4.27E-01	0.60	6.13E-05	1.79E-03
cg25429204	19	42831909	-0.30	3.59E-04	2.85E-01	-0.27	2.88E-03	4.73E-01	-0.27	2.88E-03	5.84E-01	-0.29	3.05E-02	1.46E-01
cg00255275	8	131668479	-6.58	3.59E-04	2.85E-01	-6.49	4.01E-04	2.73E-01	-6.51	4.87E-04	3.66E-01	-2.18	2.73E-02	1.36E-01
cg17508500	6	72945332	-2.51	3.60E-04	2.85E-01	-2.47	2.80E-04	2.48E-01	-2.57	2.04E-04	2.91E-01	-0.33	6.45E-01	8.37E-01
cg07081569	17	77002985	-0.73	3.60E-04	2.85E-01	-0.73	3.82E-04	2.68E-01	-0.66	1.26E-03	4.86E-01	0.03	9.36E-01	9.76E-01
cg17059908	11	32085620	-5.46	3.61E-04	2.86E-01	-5.43	4.52E-04	2.88E-01	-5.84	1.21E-04	2.61E-01	0.21	8.60E-01	9.45E-01
cg07478944	1	196281917	-0.96	3.62E-04	2.86E-01	-0.94	5.92E-04	3.14E-01	-0.95	6.83E-04	4.11E-01	-1.13	3.88E-09	7.66E-07
cg27319188	11	65880176	3.23	3.62E-04	2.86E-01	3.31	1.15E-04	1.83E-01	3.18	5.22E-04	3.75E-01	0.88	2.35E-01	4.99E-01
cg09683430	16	85285725	-5.45	3.63E-04	2.86E-01	-5.44	5.36E-04	3.04E-01	-5.37	5.87E-04	3.85E-01	-1.51	9.08E-02	2.88E-01
cg10689889	16	79634733	0.20	3.63E-04	2.86E-01	0.23	1.07E-04	1.79E-01	0.22	3.28E-04	3.26E-01	0.19	1.11E-01	3.24E-01
cg25026013	17	3571885	0.29	3.63E-04	2.86E-01	0.29	3.62E-04	2.63E-01	0.27	1.08E-03	4.67E-01	0.55	1.30E-05	5.42E-04
cg19980214	6	56037036	-1.16	3.64E-04	2.86E-01	-1.12	6.42E-04	3.22E-01	-0.98	2.68E-03	5.81E-01	-0.56	2.16E-02	1.16E-01
cg13805890	8	145017262	0.20	3.64E-04	2.86E-01	0.21	5.41E-05	1.44E-01	0.20	3.10E-04	3.26E-01	0.22	2.24E-04	4.72E-03
cg10684905	12	2999783	-0.14	3.65E-04	2.86E-01	-0.14	4.98E-04	2.99E-01	-0.14	4.45E-04	3.56E-01	-0.12	4.46E-02	1.86E-01
cg12924059	1	1019903	-0.24	3.65E-04	2.86E-01	-0.21	4.84E-03	5.25E-01	-0.20	4.64E-03	6.25E-01	-0.47	1.34E-13	1.18E-10
cg09791823	2	234466060	5.37	3.66E-04	2.87E-01	5.42	1.71E-04	2.13E-01	4.79	1.50E-03	5.04E-01	1.66	2.15E-01	4.76E-01
cg21263415	9	139965066	-0.27	3.67E-04	2.87E-01	-0.27	3.73E-04	2.66E-01	-0.23	1.40E-03	4.99E-01	-0.03	8.08E-01	9.21E-01
cg25120517	5	157683625	2.90	3.67E-04	2.87E-01	2.91	1.48E-04	2.01E-01	3.14	1.32E-04	2.61E-01	2.70	3.10E-02	1.47E-01
cg19694491	11	122932855	0.18	3.69E-04	2.88E-01	0.20	2.90E-05	1.23E-01	0.20	1.64E-04	2.69E-01	0.26	1.69E-03	2.05E-02
cg15712310	16	73100791	4.26	3.69E-04	2.88E-01	4.29	4.83E-04	2.97E-01	4.15	8.99E-04	4.43E-01	-1.66	1.88E-01	4.41E-01
cg09050490	1	235190324	-0.26	3.70E-04	2.88E-01	-0.23	3.75E-03	4.98E-01	-0.22	5.85E-03	6.53E-01	0.00	9.78E-01	9.92E-01
cg11549975	6	111580470	-0.25	3.70E-04	2.88E-01	-0.25	3.52E-04	2.60E-01	-0.25	4.64E-04	3.62E-01	-0.33	1.50E-04	3.50E-03
cg00589737	5	77252277	2.97	3.71E-04	2.88E-01	2.97	2.97E-04	2.50E-01	2.74	1.89E-03	5.36E-01	0.07	9.20E-01	9.69E-01
cg18786374	2	202313533	4.89	3.72E-04	2.88E-01	4.90	2.14E-04	2.25E-01	5.49	1.04E-04	2.56E-01	1.27	2.99E-01	5.70E-01
cg17350720	15	38857253	0.21	3.72E-04	2.88E-01	0.21	3.76E-04	2.66E-01	0.21	5.20E-04	3.74E-01	0.02	8.28E-01	9.30E-01
cg16330517	18	43913700	0.27	3.72E-04	2.89E-01	0.27	3.30E-04	2.56E-01	0.27	5.84E-04	3.85E-01	0.68	1.65E-06	1.07E-04
cg07963988	6	71891248	1.70	3.74E-04	2.89E-01	1.75	2.75E-04	2.46E-01	1.74	3.38E-04	3.30E-01	0.64	5.63E-02	2.15E-01
cg13872688	1	64241014	4.27	3.74E-04	2.89E-01	4.28	3.66E-04	2.64E-01	4.31	3.60E-04	3.37E-01	0.78	2.78E-01	5.48E-01
cg04879876	2	43453559	0.40	3.74E-04	2.89E-01	0.40	3.44E-04	2.59E-01	0.36	1.30E-03	4.91E-01	0.29	5.55E-02	2.13E-01
cg07261734	13	49684384	0.65	3.75E-04	2.89E-01	0.70	4.14E-04	2.77E-01	0.65	2.63E-03	5.77E-01	0.62	1.87E-01	4.40E-01
cg04021738	15	42783750	3.74	3.75E-04	2.89E-01	3.77	3.08E-04	2.51E-01	4.06	1.55E-04	2.65E-01	-0.36	7.03E-01	8.69E-01
cg07651271	18	59649909	-3.22	3.76E-04	2.89E-01	-3.15	5.84E-04	3.12E-01	-3.06	1.16E-03	4.76E-01	-2.53	6.33E-03	5.13E-02
cg09719331	20	44486198	-0.50	3.77E-04	2.89E-01	-0.50	3.93E-04	2.72E-01	-0.52	2.50E-04	3.06E-01	-0.56	6.46E-03	5.20E-02
cg14559057	12	7079477	-0.21	3.77E-04	2.89E-01	-0.22	3.21E-04	2.54E-01	-0.21	4.28E-04	3.53E-01	-0.30	7.14E-04	1.10E-02
cg07341622	21	43504219	-0.45	3.78E-04	2.89E-01	-0.42	1.16E-03	3.85E-01	-0.40	2.20E-03	5.56E-01	-0.25	1.33E-01	3.61E-01
cg13612958	19	18303627	-0.10	3.78E-04	2.89E-01	-0.10	1.13E-03	3.83E-01	-0.10	1.11E-03	4.71E-01	-0.02	6.29E-01	8.27E-01
cg20880196	19	38999494	4.60	3.78E-04	2.89E-01	4.63	1.86E-04	2.14E-01	4.48	7.43E-04	4.17E-01	1.87	1.76E-01	4.25E-01
cg21682902	12	96390961	-0.40	3.78E-04	2.89E-01	-0.36	2.21E-03	4.50E-01	-0.34	4.78E-03	6.28E-01	-0.71	3.39E-16	5.82E-13
cg15305643	10	45455099	0.24	3.78E-04	2.89E-01	0.25	4.77E-04	2.95E-01	0.23	8.98E-04	4.43E-01	0.15	1.83E-01	4.35E-01
cg01380285	3	48956212	-0.22	3.78E-04	2.89E-01	-0.21	1.04E-03	3.71E-01	-0.19	3.50E-03	5.98E-01	-0.18	2.57E-02	1.31E-01
cg18210221	11	71150316	1.52	3.79E-04	2.89E-01	1.52	2.70E-04	2.46E-01	1.57	2.80E-04	3.16E-01	2.12	3.79E-07	3.31E-05
cg10087598	6	32812620	-0.12	3.79E-04	2.89E-01	-0.12	7.54E-04	3.41E-01	-0.12	1.47E-03	5.04E-01	-0.21	3.37E-03	3.32E-02
cg00850821	22	22089418	0.32	3.79E-04	2.89E-01	0.35	7.91E-05	1.59E-01	0.37	8.09E-05	2.35E-01	-0.01	9.42E-01	9.78E-01
cg07433951	4	84206075	0.30	3.80E-04	2.89E-01	0.34	6.20E-05	1.49E-01	0.33	1.49E-04	2.64E-01	0.36	5.23E-03	4.50E-02
cg09510416	1	33348116	5.12	3.80E-04	2.89E-01	5.11	4.22E-04	2.79E-01	4.81	9.76E-04	4.52E-01	1.81	2.85E-02	1.39E-01
cg27007008	6	31632986	-0.46	3.80E-04	2.89E-01	-0.46	2.77E-04	2.47E-01	-0.45	5.24E-04	3.75E-01	-0.24	1.16E-01	3.33E-01
cg15175266	5	22854705	7.55	3.81E-04	2.89E-01	7.58	2.54E-04	2.40E-01	7.45	5.31E-04	3.76E-01	5.22	2.24E-02	1.19E-01
cg17960573	17	42437057	-0.32	3.81E-04	2.89E-01	-0.32	5.98E-04	3.14E-01	-0.29	1.72E-03	5.22E-01	-0.04	7.18E-01	8.76E-01
cg25133156	2	61065725	0.51	3.82E-04	2.89E-01	0.54	1.07E-04	1.79E-01	0.52	1.93E-04	2.84E-01	0.68	1.10E-03	1.50E-02
cg12723809	4	87813067	0.30	3.83E-04	2.89E-01	0.32	5.53E-04	3.07E-01	0.30	1.78E-03	5.25E-01	0.33	1.92E-05	7.33E-04
cg04420749	6	21588359	-0.26	3.83E-04	2.89E-01	-0.24	1.25E-03	3.91E-01	-0.25	1.60E-03	5.14E-01	-0.19	1.14E-01	3.29E-01
cg23426816	10	115934682	0.23	3.83E-04	2.89E-01	0.26	5.85E-05	1.48E-01	0.24	5.05E-04	3.70E-01	-0.14	2.02E-01	4.59E-01
cg25097137	11	63933248	0.28	3.84E-04	2.89E-01	0.28	3.77E-04	2.66E-01	0.26	1.12E-03	4.71E-01	0.18	1.76E-01	4.25E-01
cg21548464	13	50707938	-0.17	3.84E-04	2.89E-01	-0.17	4.00E-04	2.73E-01	-0.16	8.87E-04	4.43E-01	0.11	1.19E-01	3.38E-01
cg19419451	1	67297463	-1.80	3.86E-04	2.90E-01	-1.77	5.76E-04	3.12E-01	-1.79	5.79E-04	3.84E-01	-1.46	3.08E-03	3.12E-02
cg00720375	2	39145109	2.09	3.87E-04	2.90E-01	2.09	3.32E-04	2.57E-01	1.97	1.13E-03	4.73E-01	2.05	4.80E-03	4.24E-02
cg26026417	13	29149342	0.61	3.87E-04	2.90E-01	0.64	2.39E-04	2.36E-01	0.62	4.07E-04	3.49E-01	0.31	7.47E-02	2.55E-01
cg25226406	18	74067761	-1.02	3.87E-04	2.90E-01	-1.00	5.82E-04	3.12E-01	-1.04	4.34E-04	3.53E-01	-0.18	5.43E-01	7.73E-01
cg07027680	5	92917050	1.05	3.91E-04	2.92E-01	1.06	3.76E-04	2.66E-01	1.07	5.45E-04	3.81E-01	1.82	6.88E-04	1.07E-02
cg14533885	3	146262701	0.22	3.91E-04	2.92E-01	0.24	2.43E-04	2.38E-01	0.23	4.34E-04	3.53E-01	0.09	2.65E-01	5.34E-01
cg25391724	1	241154756	9.03	3.91E-04	2.92E-01	8.97	4.19E-04	2.78E-01	9.00	5.74E-04	3.84E-01	4.61	6.75E-03	5.36E-02
cg09010869	8	46950797	9.15	3.92E-04	2.92E-01	9.14	3.46E-04	2.59E-01	8.71	9.26E-04	4.48E-01	3.68	7.60E-02	2.58E-01
cg18556792	2	43445935	1.75	3.93E-04	2.92E-01	1.81	5.04E-04	3.00E-01	1.73	8.65E-04	4.40E-01	1.70	2.10E-03	2.38E-02
cg02099548	7	135347372	0.34	3.93E-04	2.92E-01	0.41	3.04E-04	2.50E-01	0.38	9.33E-04	4.48E-01	0.38	1.05E-01	3.14E-01
cg07726474	6	33359597	0.35	3.93E-04	2.92E-01	0.35	4.78E-04	2.95E-01	0.34	6.08E-04	3.91E-01	0.54	5.23E-06	2.66E-04
cg18520446	6	62056716	3.69	3.94E-04	2.92E-01	3.71	3.92E-04	2.71E-01	3.93	2.19E-04	2.99E-01	2.61	1.23E-02	8.04E-02
cg14943534	9	138626781	5.20	3.95E-04	2.92E-01	5.26	3.16E-04	2.53E-01	5.60	2.36E-04	3.03E-01	2.49	1.63E-02	9.66E-02
cg11579069	6	135502795	-0.24	3.95E-04	2.92E-01	-0.23	9.18E-04	3.60E-01	-0.25	6.18E-04	3.93E-01	-0.31	2.21E-02	1.18E-01
cg14455465	2	43454139	-0.19	3.95E-04	2.92E-01	-0.19	4.65E-04	2.90E-01	-0.18	7.11E-04	4.14E-01	-0.15	2.02E-01	4.59E-01
cg20288630	4	120550424	0.28	3.96E-04	2.92E-01	0.32	4.53E-05	1.40E-01	0.30	8.15E-04	4.29E-01	0.17	1.12E-01	3.26E-01
cg19902591	1	6130768	5.91	3.96E-04	2.92E-01	5.92	1.80E-04	2.13E-01	6.24	2.01E-04	2.88E-01	0.54	6.65E-01	8.48E-01
cg26828131	1	249106208	-0.45	3.96E-04	2.92E-01	-0.45	4.40E-04	2.84E-01	-0.46	4.09E-04	3.51E-01	0.05	6.64E-01	8.47E-01
cg10555583	20	1784277	-0.25	3.96E-04	2.92E-01	-0.25	5.54E-04	3.08E-01	-0.25	4.48E-04	3.56E-01	-0.14	1.21E-01	3.42E-01
cg05924733	4	160277163	-0.38	3.96E-04	2.92E-01	-0.35	1.26E-03	3.93E-01	-0.33	3.07E-03	5.88E-01	-0.30	4.36E-02	1.83E-01
cg07671727	7	87148381	-4.70	3.96E-04	2.92E-01	-4.66	4.58E-04	2.89E-01	-4.31	1.43E-03	5.00E-01	0.23	9.03E-01	9.63E-01
cg14257816	3	51428216	5.56	3.96E-04	2.92E-01	5.61	4.22E-04	2.79E-01	5.35	9.39E-04	4.48E-01	4.89	8.91E-11	3.30E-08
cg26052367	15	42566152	0.21	3.97E-04	2.92E-01	0.24	2.15E-04	2.25E-01	0.24	4.44E-04	3.56E-01	0.03	7.06E-01	8.70E-01
cg06483498	17	26880371	0.47	3.97E-04	2.92E-01	0.50	2.07E-04	2.23E-01	0.53	6.33E-05	2.11E-01	0.30	1.25E-01	3.47E-01
cg20366603	17	7218822	-0.23	3.98E-04	2.92E-01	-0.21	1.62E-03	4.20E-01	-0.23	8.42E-04	4.34E-01	0.07	4.01E-01	6.65E-01
cg01239268	16	89293994	-0.22	3.98E-04	2.92E-01	-0.20	2.28E-03	4.53E-01	-0.20	2.30E-03	5.61E-01	-0.21	3.94E-02	1.71E-01
cg23098912	17	5993687	0.59	3.98E-04	2.92E-01	0.59	3.50E-04	2.60E-01	0.59	4.44E-04	3.56E-01	0.62	5.59E-03	4.71E-02
cg09468767	5	159848852	-0.46	3.98E-04	2.92E-01	-0.46	4.19E-04	2.78E-01	-0.44	6.19E-04	3.93E-01	-0.52	5.51E-04	9.15E-03
cg18201198	6	6623579	-0.51	3.99E-04	2.92E-01	-0.48	2.24E-03	4.53E-01	-0.40	1.36E-02	7.34E-01	-0.54	5.06E-03	4.40E-02
cg00670561	4	86850122	3.55	4.00E-04	2.92E-01	3.61	4.02E-05	1.40E-01	3.23	1.42E-03	5.00E-01	1.08	1.24E-01	3.47E-01
cg06844526	2	192169586	3.43	4.00E-04	2.92E-01	3.43	3.45E-04	2.59E-01	3.28	9.83E-04	4.53E-01	3.21	8.33E-04	1.23E-02
cg03572677	7	72972388	4.31	4.00E-04	2.92E-01	4.46	2.35E-04	2.35E-01	4.18	7.84E-04	4.25E-01	-0.37	5.63E-01	7.86E-01
cg06131553	18	2607288	-2.05	4.01E-04	2.92E-01	-2.05	3.68E-04	2.64E-01	-1.87	1.69E-03	5.20E-01	-1.39	1.97E-01	4.53E-01
cg08813622	3	115854144	5.32	4.01E-04	2.92E-01	5.38	2.38E-04	2.36E-01	5.25	8.81E-04	4.41E-01	3.97	9.79E-04	1.38E-02
cg06489653	2	99061717	-0.29	4.02E-04	2.92E-01	-0.29	2.65E-04	2.44E-01	-0.31	2.75E-04	3.16E-01	-0.53	8.02E-06	3.71E-04
cg05410609	14	100070557	0.25	4.02E-04	2.92E-01	0.25	3.29E-04	2.56E-01	0.24	7.75E-04	4.24E-01	0.26	3.96E-03	3.71E-02
cg23303764	9	115248974	-0.22	4.02E-04	2.92E-01	-0.22	4.08E-04	2.75E-01	-0.22	2.18E-04	2.99E-01	0.06	3.38E-01	6.09E-01
cg00449899	8	53626437	-0.31	4.04E-04	2.93E-01	-0.31	6.45E-04	3.22E-01	-0.30	5.43E-04	3.80E-01	-0.59	6.37E-08	7.78E-06
cg15121240	3	119182654	-0.40	4.04E-04	2.93E-01	-0.40	3.99E-04	2.73E-01	-0.39	5.03E-04	3.70E-01	-0.75	7.59E-10	1.98E-07
cg14730815	5	24645148	0.60	4.05E-04	2.93E-01	0.63	2.78E-04	2.47E-01	0.61	5.21E-04	3.74E-01	0.69	1.25E-04	3.06E-03
cg26790245	3	107517280	1.30	4.05E-04	2.93E-01	1.34	2.53E-04	2.40E-01	1.36	2.80E-04	3.16E-01	1.88	5.45E-05	1.64E-03
cg25229408	20	61667765	5.03	4.07E-04	2.94E-01	5.08	2.98E-04	2.50E-01	4.95	7.13E-04	4.14E-01	-2.43	3.30E-02	1.53E-01
cg18583557	4	83539946	-0.50	4.08E-04	2.94E-01	-0.46	1.69E-03	4.24E-01	-0.52	3.43E-04	3.31E-01	-0.31	5.08E-02	2.01E-01
cg03900195	21	37757884	0.50	4.09E-04	2.94E-01	0.50	2.62E-04	2.43E-01	0.49	6.31E-04	3.98E-01	0.03	9.21E-01	9.70E-01
cg12499499	9	35096850	6.76	4.09E-04	2.94E-01	6.75	5.58E-04	3.08E-01	6.80	5.58E-04	3.83E-01	3.10	2.30E-01	4.95E-01
cg13484553	9	137990331	4.64	4.09E-04	2.94E-01	4.62	6.03E-04	3.14E-01	4.39	1.15E-03	4.75E-01	0.28	8.10E-01	9.22E-01
cg09706581	1	113933171	-0.17	4.10E-04	2.94E-01	-0.16	9.73E-04	3.68E-01	-0.16	1.57E-03	5.11E-01	-0.33	2.32E-02	1.22E-01
cg08830055	5	176853286	0.09	4.10E-04	2.94E-01	0.10	1.19E-04	1.84E-01	0.10	3.13E-04	3.26E-01	0.22	1.17E-08	1.93E-06
cg09847476	5	141293804	-0.34	4.10E-04	2.95E-01	-0.34	3.22E-04	2.54E-01	-0.35	3.28E-04	3.26E-01	-0.16	1.56E-01	3.97E-01
cg04643655	15	48413345	-6.18	4.11E-04	2.95E-01	-6.14	5.18E-04	3.02E-01	-5.05	4.34E-03	6.18E-01	-3.64	3.19E-03	3.20E-02
cg24854080	15	33487066	0.27	4.12E-04	2.95E-01	0.28	4.01E-04	2.73E-01	0.28	5.20E-04	3.74E-01	0.25	1.07E-02	7.30E-02
cg27502596	3	9691082	-0.35	4.13E-04	2.95E-01	-0.35	4.29E-04	2.80E-01	-0.34	9.20E-04	4.47E-01	-0.14	2.97E-01	5.68E-01
cg26442210	7	129932034	0.39	4.15E-04	2.95E-01	0.43	1.73E-04	2.13E-01	0.45	6.61E-05	2.14E-01	1.06	3.74E-13	2.93E-10
cg20568147	21	47914615	2.03	4.15E-04	2.95E-01	2.03	4.72E-04	2.93E-01	2.15	2.47E-04	3.05E-01	2.95	2.41E-07	2.28E-05
cg16512570	11	44087868	-0.15	4.15E-04	2.95E-01	-0.14	1.70E-03	4.24E-01	-0.13	5.11E-03	6.35E-01	-0.11	2.32E-01	4.96E-01
cg27295963	16	56622952	-7.13	4.15E-04	2.95E-01	-7.13	4.18E-04	2.78E-01	-7.38	3.95E-04	3.45E-01	-2.69	4.62E-02	1.90E-01
cg11195662	9	79520721	0.30	4.16E-04	2.95E-01	0.32	5.44E-04	3.05E-01	0.31	9.06E-04	4.44E-01	0.27	1.63E-01	4.06E-01
cg05151778	9	27573549	-0.21	4.16E-04	2.95E-01	-0.21	3.53E-04	2.60E-01	-0.21	4.14E-04	3.52E-01	-0.11	2.72E-01	5.42E-01
cg08699435	20	19997607	0.69	4.16E-04	2.95E-01	0.78	2.72E-04	2.46E-01	0.68	2.44E-03	5.68E-01	0.41	3.47E-03	3.39E-02
cg15628303	1	26608929	-0.98	4.16E-04	2.95E-01	-0.94	6.76E-04	3.29E-01	-0.85	2.16E-03	5.55E-01	0.33	7.69E-02	2.60E-01
cg02577944	10	11343320	-0.57	4.17E-04	2.95E-01	-0.57	3.64E-04	2.63E-01	-0.52	1.57E-03	5.10E-01	-0.19	5.69E-01	7.90E-01
cg24459209	11	57148216	3.47	4.17E-04	2.95E-01	3.49	3.97E-04	2.72E-01	3.08	1.71E-03	5.21E-01	0.23	8.20E-01	9.26E-01
cg07315051	2	240065560	-0.40	4.17E-04	2.95E-01	-0.37	1.23E-03	3.91E-01	-0.38	1.06E-03	4.65E-01	-0.48	3.18E-03	3.19E-02
cg18777554	12	97042658	0.76	4.18E-04	2.95E-01	0.80	1.82E-04	2.14E-01	0.79	3.78E-04	3.42E-01	0.56	1.30E-01	3.56E-01
cg02527030	14	63785335	2.53	4.18E-04	2.95E-01	2.55	4.24E-04	2.80E-01	2.43	1.11E-03	4.71E-01	1.98	5.42E-02	2.10E-01
cg11558591	22	21356473	-0.45	4.19E-04	2.95E-01	-0.45	3.59E-04	2.61E-01	-0.39	2.38E-03	5.64E-01	-0.39	1.52E-02	9.24E-02
cg24061048	19	40081102	6.80	4.19E-04	2.95E-01	6.79	5.17E-04	3.02E-01	6.10	1.53E-03	5.08E-01	-0.27	8.33E-01	9.33E-01
cg26646370	19	4279442	0.66	4.19E-04	2.95E-01	0.66	6.66E-04	3.27E-01	0.58	2.90E-03	5.84E-01	-0.55	1.35E-01	3.65E-01
cg12642725	12	15371728	-0.50	4.20E-04	2.95E-01	-0.46	1.05E-03	3.73E-01	-0.47	7.57E-04	4.21E-01	-0.19	7.08E-02	2.47E-01
cg04838050	12	53172396	-0.50	4.20E-04	2.95E-01	-0.48	8.41E-04	3.53E-01	-0.43	2.78E-03	5.84E-01	-0.14	3.35E-01	6.06E-01
cg26033254	20	62680990	0.33	4.20E-04	2.95E-01	0.33	3.03E-04	2.50E-01	0.32	9.20E-04	4.47E-01	0.17	3.72E-01	6.40E-01
cg08695887	11	93527885	3.01	4.21E-04	2.96E-01	3.03	3.23E-04	2.54E-01	2.86	1.03E-03	4.60E-01	1.76	1.20E-02	7.87E-02
cg24771121	13	103451381	-0.26	4.22E-04	2.96E-01	-0.26	3.39E-04	2.57E-01	-0.26	4.31E-04	3.53E-01	-0.39	2.86E-03	2.96E-02
cg20112040	22	19886792	-0.49	4.22E-04	2.96E-01	-0.45	1.34E-03	3.98E-01	-0.44	2.71E-03	5.83E-01	-0.35	4.06E-02	1.75E-01
cg08842189	17	14264442	5.44	4.22E-04	2.96E-01	5.47	3.66E-04	2.64E-01	5.72	3.10E-04	3.26E-01	5.67	5.15E-08	6.52E-06
cg05237584	21	42440582	7.18	4.23E-04	2.96E-01	7.23	2.94E-04	2.50E-01	6.92	6.92E-04	4.12E-01	1.61	2.11E-01	4.70E-01
cg27416337	3	32748005	3.73	4.23E-04	2.96E-01	3.74	7.60E-04	3.42E-01	3.65	1.21E-03	4.77E-01	0.42	7.16E-01	8.75E-01
cg10603642	22	41742148	-0.42	4.25E-04	2.96E-01	-0.39	1.82E-03	4.30E-01	-0.38	2.56E-03	5.74E-01	-0.51	6.88E-06	3.30E-04
cg12939335	14	92525887	2.27	4.25E-04	2.96E-01	2.30	3.64E-04	2.63E-01	2.38	3.13E-04	3.26E-01	2.62	1.97E-03	2.28E-02
cg00880601	4	151936811	-0.35	4.25E-04	2.96E-01	-0.35	3.10E-04	2.52E-01	-0.36	3.75E-04	3.41E-01	-0.40	3.68E-03	3.53E-02
cg05874444	9	89320868	-3.49	4.25E-04	2.96E-01	-3.43	5.78E-04	3.12E-01	-3.09	2.94E-03	5.85E-01	-1.43	3.50E-01	6.20E-01
cg00910907	19	4124189	0.16	4.26E-04	2.96E-01	0.16	4.43E-04	2.85E-01	0.17	2.66E-04	3.16E-01	0.24	4.05E-05	1.30E-03
cg08119928	3	3134103	2.88	4.26E-04	2.96E-01	2.88	3.64E-04	2.63E-01	2.99	2.30E-04	3.01E-01	2.10	9.86E-02	3.02E-01
cg00377924	3	107535431	8.37	4.26E-04	2.96E-01	8.42	3.36E-04	2.57E-01	7.81	1.18E-03	4.77E-01	2.67	1.44E-01	3.78E-01
cg20854570	18	59858780	1.31	4.27E-04	2.96E-01	1.34	3.13E-04	2.52E-01	1.36	3.77E-04	3.42E-01	1.13	1.06E-03	1.46E-02
cg26530485	1	23496305	3.99	4.27E-04	2.96E-01	4.07	3.09E-04	2.51E-01	4.11	3.26E-04	3.26E-01	2.13	2.59E-02	1.31E-01
cg25091678	3	150481410	0.20	4.27E-04	2.96E-01	0.22	2.36E-04	2.35E-01	0.22	2.85E-04	3.17E-01	0.36	3.75E-05	1.23E-03
cg17066033	18	55859774	-1.13	4.27E-04	2.96E-01	-1.10	6.55E-04	3.25E-01	-1.10	8.79E-04	4.41E-01	-0.38	3.42E-01	6.12E-01
cg06606318	1	27339315	0.67	4.28E-04	2.96E-01	0.67	3.95E-04	2.72E-01	0.66	6.74E-04	4.09E-01	0.32	1.22E-01	3.42E-01
cg02737005	8	95865923	-0.64	4.28E-04	2.96E-01	-0.61	8.46E-04	3.54E-01	-0.59	2.06E-03	5.50E-01	-0.61	1.34E-03	1.74E-02
cg23389061	14	24611158	0.11	4.29E-04	2.96E-01	0.13	2.12E-04	2.25E-01	0.11	1.12E-03	4.71E-01	0.08	7.00E-02	2.46E-01
cg07304175	3	181414140	-2.49	4.29E-04	2.96E-01	-2.54	5.36E-04	3.04E-01	-2.59	4.23E-04	3.53E-01	-0.89	5.32E-02	2.07E-01
cg20472551	4	151000685	0.54	4.30E-04	2.96E-01	0.61	6.93E-04	3.31E-01	0.58	1.81E-03	5.30E-01	0.63	6.36E-03	5.14E-02
cg26875665	1	160340709	6.18	4.30E-04	2.96E-01	6.27	2.80E-04	2.48E-01	5.80	8.74E-04	4.40E-01	0.27	8.53E-01	9.41E-01
cg20209380	1	145508764	1.68	4.30E-04	2.96E-01	1.69	6.20E-04	3.16E-01	1.79	1.87E-04	2.82E-01	2.30	7.44E-06	3.51E-04
cg13282486	4	183814929	-0.42	4.30E-04	2.96E-01	-0.38	2.20E-03	4.49E-01	-0.37	2.72E-03	5.83E-01	-0.38	4.96E-04	8.47E-03
cg20049702	6	30160142	1.11	4.31E-04	2.96E-01	1.13	2.71E-04	2.46E-01	1.01	1.61E-03	5.14E-01	1.62	2.24E-07	2.15E-05
cg00941745	8	109261118	-0.20	4.33E-04	2.97E-01	-0.20	4.48E-04	2.87E-01	-0.20	4.70E-04	3.64E-01	-0.24	3.45E-02	1.58E-01
cg07456503	10	135045024	2.90	4.33E-04	2.97E-01	2.98	3.38E-04	2.57E-01	2.80	6.74E-04	4.09E-01	-0.35	4.00E-01	6.64E-01
cg15033199	5	36686238	-1.36	4.34E-04	2.97E-01	-1.31	4.15E-04	2.77E-01	-1.19	1.84E-03	5.32E-01	1.30	7.14E-02	2.48E-01
cg00176264	14	70192961	-0.40	4.34E-04	2.97E-01	-0.35	9.84E-04	3.68E-01	-0.35	1.15E-03	4.75E-01	-0.29	3.56E-03	3.45E-02
cg15603518	1	115522083	1.26	4.34E-04	2.97E-01	1.34	2.57E-04	2.42E-01	1.30	7.12E-04	4.14E-01	0.78	2.41E-01	5.07E-01
cg14102644	9	80983797	4.21	4.35E-04	2.97E-01	4.23	4.28E-04	2.80E-01	4.29	4.27E-04	3.53E-01	5.64	4.97E-06	2.56E-04
cg10968996	11	113752997	0.32	4.35E-04	2.97E-01	0.36	1.43E-04	1.98E-01	0.37	9.31E-05	2.49E-01	0.73	1.52E-05	6.10E-04
cg27335167	3	156870362	1.87	4.35E-04	2.97E-01	1.88	4.05E-04	2.74E-01	2.03	1.63E-04	2.69E-01	2.30	7.30E-04	1.12E-02
cg23101005	4	48728026	2.26	4.36E-04	2.97E-01	2.27	2.64E-04	2.44E-01	2.35	3.82E-04	3.43E-01	1.11	1.99E-01	4.55E-01
cg23506049	12	103228186	3.72	4.37E-04	2.97E-01	3.79	1.04E-04	1.79E-01	3.84	3.72E-04	3.40E-01	0.36	5.57E-01	7.82E-01
cg03103218	11	63828673	7.67	4.37E-04	2.97E-01	7.78	3.37E-04	2.57E-01	7.57	5.90E-04	3.86E-01	11.71	3.24E-31	1.05E-26
cg11724726	10	52364115	4.85	4.37E-04	2.97E-01	4.85	4.53E-04	2.88E-01	5.29	1.36E-04	2.61E-01	3.12	3.28E-03	3.26E-02
cg23329190	12	82752377	-0.37	4.37E-04	2.97E-01	-0.37	3.77E-04	2.67E-01	-0.35	9.41E-04	4.48E-01	-0.24	5.54E-02	2.12E-01
cg17924081	17	41607536	3.91	4.39E-04	2.98E-01	3.98	3.52E-04	2.60E-01	3.83	8.68E-04	4.40E-01	3.79	1.10E-03	1.50E-02
cg01860010	3	196726299	-0.30	4.39E-04	2.98E-01	-0.26	4.81E-03	5.24E-01	-0.29	1.55E-03	5.09E-01	-0.19	5.85E-02	2.20E-01
cg27519942	1	245318233	-0.72	4.40E-04	2.98E-01	-0.72	4.86E-04	2.97E-01	-0.70	5.87E-04	3.85E-01	-1.00	7.49E-04	1.14E-02
cg02970525	1	201916000	1.16	4.40E-04	2.98E-01	1.27	1.92E-04	2.18E-01	1.28	1.90E-04	2.83E-01	0.03	8.86E-01	9.56E-01
cg14834078	20	2796730	-0.52	4.41E-04	2.98E-01	-0.49	1.24E-03	3.91E-01	-0.47	3.27E-03	5.93E-01	0.10	7.06E-01	8.71E-01
cg01136496	8	142112595	-0.35	4.42E-04	2.99E-01	-0.32	1.87E-03	4.31E-01	-0.30	3.25E-03	5.93E-01	-0.27	3.66E-03	3.52E-02
cg11873147	2	119915140	0.86	4.42E-04	2.99E-01	0.86	4.31E-04	2.81E-01	0.88	3.17E-04	3.26E-01	-0.47	1.58E-01	3.98E-01
cg03578957	3	134742945	-5.55	4.42E-04	2.99E-01	-5.49	3.42E-04	2.59E-01	-5.03	1.55E-03	5.09E-01	-3.56	3.69E-03	3.54E-02
cg08154348	6	84562931	0.25	4.44E-04	2.99E-01	0.25	4.31E-04	2.81E-01	0.26	5.76E-04	3.84E-01	0.10	4.05E-01	6.68E-01
cg13377530	16	88709527	-0.36	4.44E-04	2.99E-01	-0.33	1.42E-03	4.04E-01	-0.31	3.16E-03	5.92E-01	-0.41	2.37E-04	4.92E-03
cg24099725	4	31171581	-2.16	4.44E-04	2.99E-01	-2.12	6.39E-04	3.21E-01	-1.96	1.54E-03	5.09E-01	0.90	1.72E-01	4.19E-01
cg09267674	6	168813401	-0.44	4.45E-04	2.99E-01	-0.41	1.02E-03	3.70E-01	-0.38	2.21E-03	5.57E-01	-0.53	1.71E-03	2.07E-02
cg22567621	1	11539242	-0.15	4.46E-04	2.99E-01	-0.15	4.82E-04	2.97E-01	-0.16	2.74E-04	3.16E-01	-0.15	1.42E-02	8.84E-02
cg01800426	8	17659069	0.17	4.48E-04	3.01E-01	0.17	4.26E-04	2.80E-01	0.16	1.33E-03	4.93E-01	0.08	8.77E-02	2.82E-01
cg25445612	21	47401278	0.17	4.48E-04	3.01E-01	0.18	4.10E-04	2.76E-01	0.18	3.52E-04	3.35E-01	0.17	1.06E-02	7.25E-02
cg20727181	14	55133002	2.72	4.50E-04	3.01E-01	2.73	3.28E-04	2.56E-01	2.99	1.43E-04	2.61E-01	4.15	2.36E-08	3.41E-06
cg21677767	7	138227379	-2.03	4.50E-04	3.01E-01	-1.99	7.78E-04	3.44E-01	-1.92	9.40E-04	4.48E-01	-0.08	8.96E-01	9.60E-01
cg24588482	1	160370254	0.38	4.51E-04	3.01E-01	0.38	3.01E-04	2.50E-01	0.36	1.19E-03	4.77E-01	0.36	1.12E-02	7.53E-02
cg26241363	5	100238385	3.76	4.51E-04	3.01E-01	3.84	3.95E-04	2.72E-01	3.68	7.66E-04	4.22E-01	3.61	2.88E-04	5.68E-03
cg04425094	3	124732723	7.80	4.54E-04	3.03E-01	7.79	3.00E-04	2.50E-01	7.49	8.86E-04	4.42E-01	0.86	6.71E-01	8.51E-01
cg15305343	1	46806358	0.10	4.55E-04	3.04E-01	0.10	1.32E-04	1.92E-01	0.10	3.13E-04	3.26E-01	0.04	1.62E-01	4.04E-01
cg07961444	7	75544360	-0.21	4.56E-04	3.04E-01	-0.21	4.76E-04	2.94E-01	-0.19	1.23E-03	4.81E-01	-0.05	6.15E-01	8.19E-01
cg07434800	7	30170467	2.56	4.56E-04	3.04E-01	2.57	5.18E-04	3.02E-01	2.68	3.10E-04	3.26E-01	3.26	1.22E-02	8.00E-02
cg15372218	7	156837708	5.91	4.57E-04	3.04E-01	5.96	4.21E-04	2.79E-01	5.79	9.37E-04	4.48E-01	2.52	1.51E-02	9.20E-02
cg11060759	1	29643896	-0.69	4.58E-04	3.04E-01	-0.65	8.50E-04	3.54E-01	-0.77	1.37E-04	2.61E-01	0.30	2.00E-02	1.11E-01
cg00021532	16	4324281	1.58	4.59E-04	3.05E-01	1.66	3.52E-04	2.60E-01	1.59	8.98E-04	4.43E-01	-0.41	4.26E-01	6.86E-01
cg12629691	4	184023747	-3.31	4.59E-04	3.05E-01	-3.27	5.09E-04	3.00E-01	-3.43	2.97E-04	3.22E-01	0.53	3.53E-01	6.23E-01
cg19151612	6	71337445	3.03	4.60E-04	3.05E-01	3.05	4.71E-04	2.93E-01	2.96	1.21E-03	4.77E-01	1.60	5.02E-02	2.00E-01
cg00398248	5	140014766	3.81	4.61E-04	3.05E-01	3.90	3.98E-04	2.72E-01	3.90	4.71E-04	3.64E-01	0.46	1.74E-01	4.22E-01
cg23969405	17	31765761	-5.04	4.61E-04	3.05E-01	-5.00	6.00E-04	3.14E-01	-4.48	1.83E-03	5.31E-01	1.39	2.75E-01	5.45E-01
cg01524859	10	71877421	-0.64	4.63E-04	3.06E-01	-0.60	1.23E-03	3.91E-01	-0.64	5.66E-04	3.84E-01	-0.14	2.21E-01	4.83E-01
cg09377926	17	21363275	-5.13	4.64E-04	3.06E-01	-5.12	4.54E-04	2.88E-01	-5.03	7.90E-04	4.26E-01	1.25	3.42E-01	6.12E-01
cg06072021	11	128564107	-0.52	4.64E-04	3.06E-01	-0.52	5.14E-04	3.02E-01	-0.55	2.79E-04	3.16E-01	-0.88	1.20E-07	1.30E-05
cg24412117	10	93170567	0.27	4.64E-04	3.06E-01	0.30	1.96E-03	4.36E-01	0.27	1.01E-02	7.07E-01	0.02	9.07E-01	9.64E-01
cg06635918	14	65123865	-3.73	4.67E-04	3.08E-01	-3.70	5.80E-04	3.12E-01	-3.62	7.69E-04	4.23E-01	1.17	2.75E-01	5.45E-01
cg23699274	12	40618285	0.46	4.68E-04	3.08E-01	0.50	5.25E-04	3.03E-01	0.48	1.22E-03	4.78E-01	0.16	4.47E-01	7.03E-01
cg08653158	11	114655165	-0.47	4.68E-04	3.08E-01	-0.43	7.29E-04	3.38E-01	-0.45	9.06E-04	4.44E-01	0.10	5.72E-01	7.92E-01
cg09433379	19	45681488	-0.34	4.69E-04	3.08E-01	-0.34	5.41E-04	3.05E-01	-0.39	1.37E-04	2.61E-01	-0.49	7.17E-10	1.89E-07
cg17101216	19	12622132	-0.37	4.69E-04	3.08E-01	-0.33	2.03E-03	4.40E-01	-0.34	2.14E-03	5.55E-01	-0.17	7.23E-02	2.50E-01
cg00154064	1	249153133	-0.27	4.70E-04	3.08E-01	-0.27	3.87E-04	2.70E-01	-0.27	3.70E-04	3.40E-01	-0.12	2.01E-01	4.57E-01
cg12243862	19	1120060	-0.33	4.70E-04	3.08E-01	-0.29	2.28E-03	4.53E-01	-0.28	4.35E-03	6.18E-01	-0.62	4.72E-05	1.47E-03
cg14334316	3	93782717	6.07	4.71E-04	3.08E-01	6.10	4.65E-04	2.90E-01	5.27	3.32E-03	5.93E-01	3.12	3.21E-02	1.50E-01
cg07458698	2	67624495	-0.96	4.71E-04	3.08E-01	-0.96	5.28E-04	3.03E-01	-0.97	4.97E-04	3.68E-01	-1.29	4.68E-08	6.02E-06
cg25639595	7	30692615	-0.85	4.71E-04	3.08E-01	-0.82	4.80E-04	2.96E-01	-0.71	2.65E-03	5.79E-01	-1.00	4.67E-05	1.45E-03
cg04045419	10	28823092	0.14	4.72E-04	3.08E-01	0.14	3.39E-04	2.57E-01	0.13	1.29E-03	4.90E-01	0.07	9.06E-02	2.87E-01
cg05193908	4	13250378	-5.54	4.72E-04	3.08E-01	-5.47	5.63E-04	3.09E-01	-5.12	1.07E-03	4.65E-01	-1.90	8.77E-02	2.82E-01
cg20390242	2	157291952	0.95	4.73E-04	3.08E-01	0.97	3.55E-04	2.60E-01	0.99	4.28E-04	3.53E-01	0.59	1.42E-01	3.75E-01
cg04019016	2	121101048	0.26	4.74E-04	3.08E-01	0.30	8.24E-04	3.50E-01	0.31	1.23E-03	4.82E-01	0.09	5.88E-01	8.02E-01
cg16175713	6	46617173	3.87	4.74E-04	3.08E-01	3.94	3.23E-04	2.54E-01	4.18	4.48E-04	3.56E-01	-0.85	6.20E-01	8.22E-01
cg14043774	22	36013399	-3.85	4.74E-04	3.08E-01	-3.79	6.89E-04	3.30E-01	-3.53	1.64E-03	5.16E-01	-0.44	5.88E-01	8.02E-01
cg05001453	20	1099555	0.15	4.74E-04	3.08E-01	0.16	4.91E-04	2.98E-01	0.14	2.47E-03	5.69E-01	0.16	3.13E-03	3.16E-02
cg04166544	2	230580575	-10.50	4.76E-04	3.09E-01	-10.52	2.85E-04	2.48E-01	-10.06	9.75E-04	4.52E-01	-1.60	5.99E-01	8.09E-01
cg26831730	16	72128747	4.66	4.76E-04	3.09E-01	4.68	2.65E-04	2.44E-01	4.61	5.12E-04	3.73E-01	2.16	1.20E-02	7.87E-02
cg11674355	2	65610262	0.33	4.76E-04	3.09E-01	0.36	5.69E-04	3.10E-01	0.34	2.26E-03	5.58E-01	-0.30	3.05E-01	5.76E-01
cg07577824	20	17943404	5.03	4.78E-04	3.09E-01	5.04	1.75E-04	2.13E-01	4.48	1.49E-03	5.04E-01	3.81	1.75E-03	2.10E-02
cg04665974	16	30103392	0.23	4.78E-04	3.09E-01	0.23	5.57E-04	3.08E-01	0.21	1.53E-03	5.08E-01	0.16	1.45E-01	3.79E-01
cg19918862	4	170955250	0.78	4.79E-04	3.10E-01	0.81	2.99E-04	2.50E-01	0.78	8.73E-04	4.40E-01	0.60	9.05E-02	2.87E-01
cg06864764	7	69062205	0.22	4.80E-04	3.10E-01	0.24	4.89E-04	2.98E-01	0.22	2.07E-03	5.50E-01	0.27	4.09E-06	2.19E-04
cg18893176	14	93672790	-4.64	4.81E-04	3.10E-01	-4.65	4.73E-04	2.93E-01	-4.67	6.32E-04	3.98E-01	-2.63	7.67E-05	2.12E-03
cg09910153	17	54588484	-0.52	4.81E-04	3.10E-01	-0.47	1.22E-03	3.90E-01	-0.46	2.00E-03	5.46E-01	-0.31	9.83E-02	3.02E-01
cg16961923	4	153146999	-0.25	4.82E-04	3.10E-01	-0.22	2.20E-03	4.49E-01	-0.22	2.26E-03	5.58E-01	0.03	7.05E-01	8.70E-01
cg26283343	17	36507451	-5.70	4.82E-04	3.10E-01	-5.67	5.07E-04	3.00E-01	-5.35	1.19E-03	4.77E-01	-0.99	3.38E-01	6.09E-01
cg15574509	2	47658	7.46	4.82E-04	3.10E-01	7.47	6.67E-04	3.28E-01	6.87	1.50E-03	5.04E-01	3.22	3.67E-02	1.64E-01
cg20220436	3	50541012	-0.32	4.83E-04	3.10E-01	-0.32	4.66E-04	2.91E-01	-0.31	8.01E-04	4.28E-01	-0.14	1.88E-01	4.41E-01
cg16148871	1	153895962	-0.32	4.83E-04	3.10E-01	-0.32	4.80E-04	2.96E-01	-0.36	1.05E-04	2.56E-01	-0.47	1.39E-05	5.71E-04
cg27199039	10	43904418	-0.30	4.83E-04	3.10E-01	-0.30	5.34E-04	3.04E-01	-0.31	3.83E-04	3.43E-01	-0.10	4.43E-01	7.00E-01
cg21460868	12	58387054	4.24	4.84E-04	3.10E-01	4.23	3.75E-04	2.66E-01	4.37	4.07E-04	3.49E-01	3.60	1.02E-02	7.06E-02
cg16979517	14	105928285	-0.61	4.84E-04	3.10E-01	-0.58	1.94E-03	4.34E-01	-0.65	4.03E-04	3.49E-01	-0.36	1.75E-01	4.23E-01
cg01765416	12	132965966	-7.28	4.84E-04	3.10E-01	-7.23	5.32E-04	3.03E-01	-7.48	4.76E-04	3.66E-01	-2.83	4.87E-03	4.29E-02
cg23343973	6	30710765	-0.16	4.85E-04	3.10E-01	-0.15	4.27E-04	2.80E-01	-0.18	1.01E-04	2.55E-01	-0.14	2.26E-01	4.90E-01
cg04571196	19	4910052	0.36	4.85E-04	3.10E-01	0.37	4.40E-04	2.84E-01	0.40	2.69E-04	3.16E-01	0.27	6.80E-02	2.41E-01
cg03597075	20	42513329	5.79	4.86E-04	3.10E-01	5.84	4.29E-04	2.80E-01	6.06	3.64E-04	3.38E-01	4.56	8.48E-03	6.26E-02
cg16278800	5	170864208	-2.00	4.86E-04	3.10E-01	-1.96	5.30E-04	3.03E-01	-2.00	4.82E-04	3.66E-01	-1.56	9.35E-02	2.93E-01
cg10732406	1	39844950	4.15	4.86E-04	3.10E-01	4.16	4.55E-04	2.88E-01	3.89	1.53E-03	5.08E-01	0.95	1.59E-01	4.01E-01
cg01183358	3	15811129	-1.89	4.87E-04	3.10E-01	-1.87	5.33E-04	3.04E-01	-1.70	1.68E-03	5.20E-01	-1.42	1.43E-03	1.82E-02
cg19719312	19	12605926	4.84	4.88E-04	3.10E-01	4.99	2.55E-04	2.40E-01	4.70	6.57E-04	4.05E-01	0.78	3.21E-01	5.93E-01
cg16169373	8	67976535	-0.23	4.88E-04	3.10E-01	-0.23	4.64E-04	2.90E-01	-0.22	6.46E-04	4.03E-01	-0.33	8.94E-09	1.53E-06
cg02490034	7	130125837	4.84	4.88E-04	3.10E-01	4.89	5.06E-04	3.00E-01	4.07	5.51E-03	6.44E-01	1.22	5.39E-01	7.70E-01
cg15988263	1	44412314	-0.16	4.89E-04	3.10E-01	-0.16	5.08E-04	3.00E-01	-0.15	9.93E-04	4.54E-01	-0.05	3.70E-01	6.38E-01
cg11012837	20	60877806	0.15	4.90E-04	3.11E-01	0.16	1.59E-04	2.07E-01	0.16	1.22E-04	2.61E-01	0.18	6.46E-03	5.20E-02
cg10043376	14	68086582	0.19	4.91E-04	3.11E-01	0.19	5.22E-04	3.03E-01	0.17	1.58E-03	5.12E-01	0.27	4.87E-08	6.22E-06
cg18802393	15	60371836	-0.49	4.92E-04	3.12E-01	-0.46	1.37E-03	4.00E-01	-0.51	2.48E-04	3.05E-01	-0.15	3.50E-01	6.20E-01
cg14737816	8	21925649	-0.37	4.93E-04	3.12E-01	-0.34	1.31E-03	3.96E-01	-0.33	2.43E-03	5.67E-01	-0.17	1.41E-01	3.73E-01
cg24625290	8	128910679	-0.46	4.94E-04	3.12E-01	-0.43	1.68E-03	4.24E-01	-0.42	2.00E-03	5.46E-01	0.03	8.38E-01	9.35E-01
cg25924716	21	15755952	0.13	4.94E-04	3.12E-01	0.13	3.15E-04	2.53E-01	0.13	5.30E-04	3.75E-01	0.20	4.92E-04	8.42E-03
cg19597529	3	122399231	1.62	4.95E-04	3.12E-01	1.70	6.07E-04	3.14E-01	1.50	2.88E-03	5.84E-01	0.16	7.60E-01	8.98E-01
cg07283081	10	15130636	-0.25	4.95E-04	3.13E-01	-0.25	5.82E-04	3.12E-01	-0.26	4.87E-04	3.66E-01	-0.08	4.88E-01	7.34E-01
cg17273683	1	24921732	4.72	4.96E-04	3.13E-01	4.74	4.48E-04	2.87E-01	4.83	4.12E-04	3.52E-01	-0.72	6.58E-01	8.44E-01
cg14668180	20	32700699	0.10	4.98E-04	3.14E-01	0.11	7.93E-05	1.59E-01	0.10	6.49E-04	4.04E-01	0.05	2.91E-01	5.62E-01
cg13720362	6	108492272	7.28	4.98E-04	3.14E-01	7.35	4.35E-04	2.82E-01	7.30	5.32E-04	3.76E-01	3.30	7.63E-03	5.83E-02
cg17177121	17	28033563	4.48	4.99E-04	3.14E-01	4.52	7.08E-05	1.54E-01	4.14	9.88E-04	4.54E-01	3.75	3.39E-04	6.39E-03
cg22947094	1	16170631	2.96	4.99E-04	3.14E-01	3.01	8.25E-05	1.61E-01	2.77	1.79E-03	5.26E-01	0.90	5.68E-02	2.16E-01
cg13764528	17	56696025	-4.44	5.00E-04	3.14E-01	-4.42	5.13E-04	3.01E-01	-3.96	2.50E-03	5.70E-01	-4.75	1.04E-04	2.66E-03
cg01580960	7	120827329	0.49	5.01E-04	3.14E-01	0.53	2.05E-04	2.22E-01	0.55	1.75E-04	2.73E-01	1.11	1.26E-07	1.35E-05
cg18342425	13	25337984	3.35	5.01E-04	3.14E-01	3.36	3.28E-04	2.56E-01	3.19	9.70E-04	4.52E-01	0.29	7.72E-01	9.04E-01
cg04449785	2	23607952	0.28	5.02E-04	3.14E-01	0.28	4.68E-04	2.92E-01	0.30	2.01E-04	2.88E-01	-0.02	8.08E-01	9.21E-01
cg00507657	4	3756179	4.59	5.03E-04	3.14E-01	4.62	4.19E-04	2.78E-01	4.86	2.41E-04	3.04E-01	3.16	4.15E-09	8.07E-07
cg11985632	7	94286352	1.60	5.03E-04	3.14E-01	1.64	1.92E-04	2.18E-01	1.51	1.11E-03	4.71E-01	2.39	5.29E-12	2.95E-09
cg17104766	2	66617334	5.93	5.03E-04	3.14E-01	5.89	6.97E-04	3.32E-01	6.19	3.41E-04	3.31E-01	2.38	4.20E-02	1.79E-01
cg15739717	3	136537791	-0.48	5.04E-04	3.14E-01	-0.48	5.25E-04	3.03E-01	-0.51	2.74E-04	3.16E-01	-0.68	2.06E-03	2.35E-02
cg25651497	14	71374333	-0.35	5.05E-04	3.14E-01	-0.35	5.06E-04	3.00E-01	-0.34	9.74E-04	4.52E-01	-0.42	1.91E-03	2.23E-02
cg03719128	10	31607151	0.81	5.05E-04	3.14E-01	0.83	2.27E-04	2.30E-01	0.77	1.06E-03	4.65E-01	0.09	7.06E-01	8.70E-01
cg07199354	5	172484197	0.18	5.05E-04	3.14E-01	0.19	2.21E-04	2.28E-01	0.17	8.09E-04	4.29E-01	0.19	7.09E-03	5.54E-02
cg09842602	13	111544088	3.75	5.05E-04	3.14E-01	3.76	5.77E-04	3.12E-01	3.65	7.07E-04	4.14E-01	6.20	6.86E-19	2.46E-15
cg16044777	6	112466087	1.13	5.06E-04	3.14E-01	1.16	3.17E-04	2.53E-01	1.18	3.68E-04	3.39E-01	1.76	1.06E-06	7.50E-05
cg26633494	12	31384970	-0.36	5.06E-04	3.14E-01	-0.33	2.13E-03	4.44E-01	-0.33	2.11E-03	5.52E-01	-0.19	1.42E-01	3.75E-01
cg00289558	7	149568526	-0.48	5.06E-04	3.14E-01	-0.44	1.33E-03	3.98E-01	-0.45	1.65E-03	5.18E-01	-0.28	1.53E-01	3.92E-01
cg03227723	15	69680399	-2.36	5.06E-04	3.14E-01	-2.31	1.22E-03	3.90E-01	-2.20	1.56E-03	5.10E-01	-0.79	6.65E-02	2.38E-01
cg15904162	17	39832287	7.87	5.07E-04	3.15E-01	7.86	5.83E-04	3.12E-01	6.84	1.73E-03	5.22E-01	4.44	2.16E-02	1.16E-01
cg21820873	11	64138720	0.47	5.08E-04	3.15E-01	0.47	5.03E-04	3.00E-01	0.45	1.01E-03	4.57E-01	0.50	1.53E-04	3.56E-03
cg24691407	12	120427939	-0.40	5.08E-04	3.15E-01	-0.40	3.88E-04	2.70E-01	-0.38	7.86E-04	4.25E-01	-0.50	6.58E-05	1.89E-03
cg07863409	9	123696756	5.08	5.09E-04	3.15E-01	5.14	2.83E-04	2.48E-01	5.33	2.69E-04	3.16E-01	2.35	1.85E-02	1.05E-01
cg27641072	7	1534444	-0.32	5.10E-04	3.15E-01	-0.29	1.48E-03	4.08E-01	-0.29	1.81E-03	5.30E-01	-0.51	1.14E-08	1.88E-06
cg07189338	6	41040462	-0.26	5.10E-04	3.15E-01	-0.26	4.18E-04	2.78E-01	-0.25	1.02E-03	4.58E-01	-0.59	2.87E-06	1.66E-04
cg02182594	14	78108577	5.61	5.14E-04	3.17E-01	5.72	3.00E-04	2.50E-01	5.75	4.82E-04	3.66E-01	1.42	7.36E-02	2.53E-01
cg02274108	11	67188697	0.27	5.14E-04	3.17E-01	0.27	4.92E-04	2.98E-01	0.24	1.89E-03	5.36E-01	0.24	7.83E-03	5.93E-02
cg17719402	6	169622556	-1.47	5.16E-04	3.18E-01	-1.43	6.84E-04	3.30E-01	-1.52	3.85E-04	3.44E-01	-2.39	3.50E-16	5.98E-13
cg19958099	13	111367696	-0.33	5.17E-04	3.18E-01	-0.33	4.45E-04	2.86E-01	-0.34	4.28E-04	3.53E-01	-0.42	9.77E-03	6.88E-02
cg09042498	17	65468313	0.54	5.18E-04	3.19E-01	0.58	1.13E-04	1.82E-01	0.60	9.69E-05	2.49E-01	0.61	1.89E-03	2.22E-02
cg05058534	8	54109763	7.63	5.19E-04	3.19E-01	7.67	4.34E-04	2.82E-01	7.71	5.79E-04	3.84E-01	1.90	1.74E-01	4.23E-01
cg01251548	11	17372746	-2.94	5.20E-04	3.19E-01	-2.92	5.80E-04	3.12E-01	-2.97	7.54E-04	4.21E-01	1.26	2.09E-01	4.68E-01
cg07965041	19	39369005	4.50	5.20E-04	3.19E-01	4.53	6.37E-04	3.21E-01	4.63	5.01E-04	3.70E-01	2.71	7.91E-03	5.97E-02
cg04089360	21	46390265	0.54	5.22E-04	3.20E-01	0.58	3.58E-04	2.61E-01	0.55	7.06E-04	4.14E-01	0.70	3.44E-02	1.57E-01
cg14506320	5	141704699	-0.27	5.22E-04	3.20E-01	-0.27	4.24E-04	2.80E-01	-0.25	2.24E-03	5.58E-01	-0.49	2.04E-07	1.99E-05
cg14423468	8	48175417	2.59	5.23E-04	3.20E-01	2.60	6.60E-04	3.26E-01	2.48	1.04E-03	4.62E-01	2.67	3.14E-04	6.04E-03
cg08095985	15	66544326	5.49	5.24E-04	3.20E-01	5.54	4.40E-04	2.84E-01	5.80	1.68E-04	2.70E-01	4.40	3.58E-05	1.19E-03
cg06783197	14	105796965	3.71	5.24E-04	3.20E-01	3.75	2.27E-04	2.30E-01	3.79	5.28E-04	3.75E-01	-1.00	3.00E-01	5.72E-01
cg07959538	9	130707049	-0.58	5.26E-04	3.21E-01	-0.54	1.34E-03	3.98E-01	-0.60	3.27E-04	3.26E-01	-0.51	2.66E-05	9.45E-04
cg11117926	2	240588380	-5.19	5.26E-04	3.21E-01	-5.17	6.73E-04	3.29E-01	-4.56	2.74E-03	5.83E-01	-2.96	1.66E-01	4.11E-01
cg26119731	7	586502	-3.05	5.26E-04	3.21E-01	-3.02	6.33E-04	3.20E-01	-3.00	5.93E-04	3.86E-01	-0.73	2.18E-01	4.80E-01
cg01086810	6	28234913	-0.36	5.27E-04	3.21E-01	-0.36	5.26E-04	3.03E-01	-0.36	6.67E-04	4.07E-01	-0.40	1.66E-02	9.80E-02
cg21646426	8	105456608	0.93	5.27E-04	3.21E-01	0.95	3.36E-04	2.57E-01	0.86	5.51E-04	3.82E-01	1.54	2.25E-09	4.93E-07
cg13679466	12	49208768	-0.41	5.27E-04	3.21E-01	-0.41	5.40E-04	3.05E-01	-0.41	6.89E-04	4.11E-01	-0.12	4.93E-01	7.38E-01
cg07084004	14	57506427	4.51	5.29E-04	3.21E-01	4.51	5.30E-04	3.03E-01	4.43	3.85E-04	3.44E-01	2.23	1.53E-02	9.28E-02
cg18194052	17	4852549	-0.17	5.30E-04	3.21E-01	-0.15	1.47E-03	4.08E-01	-0.15	2.62E-03	5.77E-01	-0.19	2.52E-02	1.29E-01
cg14832990	18	72996633	-0.42	5.30E-04	3.21E-01	-0.38	3.93E-03	5.03E-01	-0.37	5.80E-03	6.52E-01	-0.33	2.28E-01	4.92E-01
cg19940625	20	14194835	3.00	5.31E-04	3.21E-01	3.01	3.95E-04	2.72E-01	2.92	1.07E-03	4.65E-01	2.80	3.87E-06	2.10E-04
cg09257488	1	91316826	-0.20	5.31E-04	3.21E-01	-0.20	5.06E-04	3.00E-01	-0.21	4.80E-04	3.66E-01	-0.14	1.34E-01	3.62E-01
cg01397679	20	21493102	0.38	5.33E-04	3.22E-01	0.38	5.26E-04	3.03E-01	0.38	9.39E-04	4.48E-01	0.18	3.42E-01	6.12E-01
cg06878424	5	176433973	-0.13	5.33E-04	3.22E-01	-0.13	8.76E-04	3.58E-01	-0.12	1.89E-03	5.36E-01	-0.18	2.01E-04	4.36E-03
cg00824141	2	106015519	0.16	5.34E-04	3.22E-01	0.16	4.54E-04	2.88E-01	0.14	2.82E-03	5.84E-01	0.28	3.18E-05	1.09E-03
cg00184390	20	61669339	-1.21	5.34E-04	3.22E-01	-1.20	7.91E-04	3.46E-01	-1.07	2.43E-03	5.67E-01	-0.11	7.81E-01	9.08E-01
cg22100356	1	59602399	-2.75	5.34E-04	3.22E-01	-2.71	4.90E-04	2.98E-01	-2.63	1.32E-03	4.93E-01	0.72	2.90E-01	5.61E-01
cg15485477	11	64052832	-0.53	5.35E-04	3.22E-01	-0.53	5.53E-04	3.07E-01	-0.53	6.22E-04	3.94E-01	-0.61	5.33E-06	2.70E-04
cg14716686	21	30452863	5.49	5.35E-04	3.22E-01	5.52	1.93E-04	2.18E-01	5.57	6.73E-04	4.09E-01	2.72	1.08E-01	3.19E-01
cg17082953	2	12856845	0.33	5.35E-04	3.22E-01	0.33	6.12E-04	3.14E-01	0.31	1.39E-03	4.99E-01	0.11	6.23E-01	8.24E-01
cg24848704	11	6472638	-3.85	5.37E-04	3.22E-01	-3.81	5.81E-04	3.12E-01	-3.69	7.72E-04	4.24E-01	-2.73	1.39E-08	2.22E-06
cg17590135	2	48647547	-3.03	5.38E-04	3.23E-01	-3.03	3.90E-04	2.71E-01	-2.99	8.46E-04	4.35E-01	-1.69	3.84E-03	3.63E-02
cg10342197	12	109747176	0.17	5.39E-04	3.23E-01	0.19	5.32E-05	1.44E-01	0.19	2.17E-04	2.99E-01	0.22	4.40E-03	3.99E-02
cg13592155	12	6602188	-0.32	5.39E-04	3.23E-01	-0.33	7.91E-04	3.46E-01	-0.32	1.14E-03	4.74E-01	-0.88	1.24E-06	8.49E-05
cg13510361	9	104161292	0.19	5.40E-04	3.23E-01	0.21	1.03E-04	1.77E-01	0.21	1.61E-04	2.69E-01	0.11	7.23E-02	2.50E-01
cg09586646	9	123605571	5.01	5.40E-04	3.23E-01	5.15	3.37E-04	2.57E-01	6.02	3.55E-05	1.79E-01	-0.23	7.13E-01	8.74E-01
cg07024200	10	28694666	4.16	5.40E-04	3.23E-01	4.17	7.58E-04	3.41E-01	4.34	4.24E-04	3.53E-01	3.52	2.01E-02	1.11E-01
cg05417803	11	46938696	0.13	5.41E-04	3.23E-01	0.15	2.61E-04	2.43E-01	0.14	6.08E-04	3.91E-01	0.27	2.51E-04	5.13E-03
cg03945700	6	166722059	0.52	5.41E-04	3.23E-01	0.57	1.42E-03	4.04E-01	0.55	2.48E-03	5.70E-01	0.13	6.68E-01	8.50E-01
cg26679261	5	94891734	5.33	5.42E-04	3.23E-01	5.34	5.83E-04	3.12E-01	5.35	5.83E-04	3.85E-01	3.36	3.16E-02	1.49E-01
cg09728012	10	8096306	0.18	5.42E-04	3.23E-01	0.19	7.01E-04	3.33E-01	0.18	1.25E-03	4.86E-01	0.13	1.65E-01	4.08E-01
cg13875673	17	58041712	-0.20	5.43E-04	3.24E-01	-0.19	8.88E-04	3.58E-01	-0.21	4.72E-04	3.64E-01	-0.03	8.15E-01	9.24E-01
cg26653168	15	64648653	-0.13	5.45E-04	3.24E-01	-0.13	6.39E-04	3.21E-01	-0.12	1.36E-03	4.97E-01	-0.05	4.38E-01	6.96E-01
cg19907315	22	21315844	-2.78	5.45E-04	3.24E-01	-2.73	6.82E-04	3.29E-01	-2.60	1.54E-03	5.09E-01	-0.98	6.44E-03	5.19E-02
cg22817106	3	176480569	2.57	5.46E-04	3.24E-01	2.56	5.55E-04	3.08E-01	2.65	3.92E-04	3.45E-01	4.04	7.90E-06	3.67E-04
cg04209595	4	53780030	0.66	5.46E-04	3.24E-01	0.68	2.61E-04	2.43E-01	0.67	2.80E-04	3.16E-01	1.08	1.93E-04	4.24E-03
cg01399485	1	10733031	-0.87	5.47E-04	3.24E-01	-0.87	5.34E-04	3.04E-01	-0.89	5.24E-04	3.75E-01	-0.59	1.03E-01	3.10E-01
cg06668155	1	33938118	0.14	5.47E-04	3.24E-01	0.15	3.80E-04	2.67E-01	0.14	1.11E-03	4.71E-01	0.16	5.28E-03	4.53E-02
cg13545320	9	36063861	-0.37	5.47E-04	3.24E-01	-0.33	2.07E-03	4.42E-01	-0.28	7.95E-03	6.81E-01	-0.27	6.66E-02	2.38E-01
cg25258843	8	10587306	4.72	5.47E-04	3.24E-01	4.79	3.78E-04	2.67E-01	4.97	3.50E-04	3.35E-01	NA	NA	NA
cg17004583	18	74966785	7.31	5.47E-04	3.24E-01	7.41	4.57E-04	2.89E-01	6.52	1.83E-03	5.31E-01	2.01	5.66E-02	2.15E-01
cg09170127	5	140080246	0.30	5.48E-04	3.24E-01	0.31	6.20E-04	3.16E-01	0.31	6.50E-04	4.04E-01	0.34	6.16E-03	5.04E-02
cg27154234	6	167438079	-0.48	5.48E-04	3.24E-01	-0.44	1.22E-03	3.91E-01	-0.38	9.14E-03	6.96E-01	-0.82	8.45E-03	6.24E-02
cg05244019	11	69591556	6.60	5.49E-04	3.24E-01	6.60	4.75E-04	2.94E-01	6.31	1.13E-03	4.73E-01	1.88	2.89E-02	1.41E-01
cg18494399	11	35441559	-0.38	5.49E-04	3.24E-01	-0.38	5.44E-04	3.05E-01	-0.39	5.20E-04	3.74E-01	-0.16	2.81E-01	5.52E-01
cg00094901	6	31670596	-0.31	5.49E-04	3.24E-01	-0.31	5.31E-04	3.03E-01	-0.31	9.41E-04	4.48E-01	-0.47	9.69E-06	4.32E-04
cg04134017	18	77711846	-0.24	5.49E-04	3.24E-01	-0.24	5.40E-04	3.05E-01	-0.23	9.75E-04	4.52E-01	-0.14	5.94E-02	2.22E-01
cg19608218	1	44450073	-0.66	5.51E-04	3.24E-01	-0.62	8.48E-04	3.54E-01	-0.62	1.62E-03	5.14E-01	-0.29	5.50E-02	2.11E-01
cg04585517	2	37899445	-0.19	5.51E-04	3.24E-01	-0.20	3.99E-04	2.73E-01	-0.19	6.56E-04	4.05E-01	-0.25	2.11E-03	2.39E-02
cg10023101	13	41706959	-0.17	5.51E-04	3.24E-01	-0.17	5.89E-04	3.14E-01	-0.17	9.13E-04	4.46E-01	-0.03	6.47E-01	8.38E-01
cg13441683	9	37785021	-0.32	5.51E-04	3.24E-01	-0.32	5.46E-04	3.06E-01	-0.32	9.35E-04	4.48E-01	-0.44	1.23E-05	5.18E-04
cg07236381	5	132299267	-0.27	5.52E-04	3.24E-01	-0.27	6.23E-04	3.18E-01	-0.26	8.11E-04	4.29E-01	-0.23	5.08E-03	4.41E-02
cg17741106	2	18742123	0.15	5.54E-04	3.25E-01	0.17	4.05E-04	2.74E-01	0.15	1.47E-03	5.04E-01	-0.05	5.38E-01	7.69E-01
cg12432162	4	4291876	-0.19	5.56E-04	3.26E-01	-0.19	5.39E-04	3.05E-01	-0.18	7.15E-04	4.14E-01	-0.23	2.85E-04	5.63E-03
cg01343533	12	48701268	-0.27	5.57E-04	3.26E-01	-0.24	1.57E-03	4.16E-01	-0.24	1.53E-03	5.08E-01	-0.41	4.19E-05	1.34E-03
cg27052777	6	33290409	-0.41	5.58E-04	3.27E-01	-0.41	5.46E-04	3.06E-01	-0.44	3.00E-04	3.23E-01	-0.43	2.01E-03	2.31E-02
cg26215887	10	101380314	-0.40	5.60E-04	3.27E-01	-0.40	4.56E-04	2.88E-01	-0.43	2.58E-04	3.12E-01	-0.02	9.04E-01	9.63E-01
cg14085757	7	6837044	1.62	5.61E-04	3.28E-01	1.62	5.52E-04	3.07E-01	1.65	4.56E-04	3.59E-01	0.13	5.91E-01	8.04E-01
cg14408642	22	19997352	2.61	5.62E-04	3.28E-01	2.61	5.85E-04	3.12E-01	2.53	1.03E-03	4.61E-01	3.24	3.70E-05	1.22E-03
cg20139898	1	26437523	0.16	5.63E-04	3.28E-01	0.16	5.42E-04	3.05E-01	0.16	8.47E-04	4.35E-01	0.14	7.82E-02	2.63E-01
cg20439656	18	76190812	-3.69	5.64E-04	3.29E-01	-3.64	8.41E-04	3.53E-01	-3.25	2.78E-03	5.84E-01	-2.00	3.52E-04	6.57E-03
cg20249462	22	29784779	0.19	5.66E-04	3.29E-01	0.21	3.08E-04	2.51E-01	0.21	7.97E-04	4.27E-01	-0.01	9.21E-01	9.70E-01
cg25323186	3	39195103	0.31	5.66E-04	3.29E-01	0.31	5.84E-04	3.12E-01	0.33	3.63E-04	3.38E-01	-0.20	2.64E-03	2.81E-02
cg10287556	9	130213836	-0.13	5.66E-04	3.29E-01	-0.12	6.74E-04	3.29E-01	-0.12	1.41E-03	4.99E-01	0.04	6.32E-01	8.29E-01
cg13606015	3	43732016	-0.53	5.67E-04	3.29E-01	-0.52	4.92E-04	2.98E-01	-0.51	1.08E-03	4.67E-01	-0.42	3.20E-02	1.50E-01
cg22875533	1	246691301	-2.26	5.67E-04	3.29E-01	-2.25	6.34E-04	3.20E-01	-1.97	3.22E-03	5.92E-01	0.66	5.09E-01	7.49E-01
cg07949500	14	90523414	-1.00	5.68E-04	3.29E-01	-0.95	7.49E-04	3.40E-01	-0.95	8.32E-04	4.32E-01	-0.22	5.72E-01	7.92E-01
cg25818295	7	50161194	7.03	5.68E-04	3.29E-01	7.04	4.32E-04	2.81E-01	7.28	3.88E-04	3.44E-01	6.74	9.58E-08	1.08E-05
cg16120422	12	113590925	-0.38	5.68E-04	3.29E-01	-0.38	6.09E-04	3.14E-01	-0.35	8.15E-04	4.29E-01	-0.06	7.40E-01	8.88E-01
cg25123670	14	94588069	5.57	5.69E-04	3.29E-01	5.56	4.77E-04	2.95E-01	5.75	4.07E-04	3.49E-01	4.68	9.55E-06	4.27E-04
cg08989812	20	46327016	-2.80	5.69E-04	3.29E-01	-2.75	1.19E-03	3.88E-01	-2.41	3.25E-03	5.93E-01	-1.68	1.20E-01	3.39E-01
cg22857777	1	37089201	5.92	5.69E-04	3.29E-01	5.92	3.09E-04	2.52E-01	5.46	1.74E-03	5.24E-01	2.82	1.74E-02	1.01E-01
cg12088259	2	18701738	5.38	5.70E-04	3.29E-01	5.38	1.25E-03	3.91E-01	5.05	1.41E-03	4.99E-01	3.28	1.63E-02	9.66E-02
cg02417659	14	100829592	0.84	5.70E-04	3.29E-01	0.86	3.30E-04	2.56E-01	0.84	5.25E-04	3.75E-01	0.29	3.34E-01	6.05E-01
cg26783833	12	109215310	4.77	5.71E-04	3.29E-01	4.79	5.02E-04	3.00E-01	4.41	2.59E-03	5.76E-01	2.69	3.70E-04	6.83E-03
cg24239690	7	5635954	-5.41	5.71E-04	3.29E-01	-5.41	5.29E-04	3.03E-01	-5.55	5.86E-04	3.85E-01	-2.74	8.99E-02	2.86E-01
cg01597493	1	16264917	0.28	5.71E-04	3.29E-01	0.32	1.96E-04	2.20E-01	0.31	3.43E-04	3.31E-01	0.35	6.29E-02	2.30E-01
cg20426932	5	1875103	0.27	5.73E-04	3.30E-01	0.29	2.44E-04	2.38E-01	0.30	4.40E-04	3.55E-01	0.13	1.87E-01	4.40E-01
cg16544366	8	81422858	3.70	5.74E-04	3.30E-01	3.69	4.83E-04	2.97E-01	3.73	5.80E-04	3.84E-01	5.24	8.16E-04	1.21E-02
cg13515254	1	178089127	0.72	5.75E-04	3.30E-01	0.75	3.39E-04	2.57E-01	0.77	3.24E-04	3.26E-01	0.04	9.10E-01	9.65E-01
cg10494355	9	134505397	-1.64	5.77E-04	3.30E-01	-1.61	8.83E-04	3.58E-01	-1.54	1.44E-03	5.01E-01	0.26	4.54E-01	7.09E-01
cg14910406	2	220145308	-0.26	5.77E-04	3.30E-01	-0.24	1.88E-03	4.31E-01	-0.22	4.53E-03	6.23E-01	-0.31	5.76E-06	2.87E-04
cg02930207	17	33307519	-0.21	5.77E-04	3.30E-01	-0.21	6.29E-04	3.20E-01	-0.22	5.56E-04	3.83E-01	-0.13	2.65E-01	5.34E-01
cg18474239	6	130461939	-0.42	5.77E-04	3.30E-01	-0.39	1.74E-03	4.26E-01	-0.38	3.02E-03	5.87E-01	-0.28	1.05E-01	3.15E-01
cg11448996	13	24734876	-0.34	5.78E-04	3.30E-01	-0.34	4.57E-04	2.89E-01	-0.34	7.91E-04	4.26E-01	-0.40	2.77E-03	2.90E-02
cg03234093	9	95800912	-4.16	5.79E-04	3.31E-01	-4.11	6.64E-04	3.27E-01	-3.94	1.34E-03	4.94E-01	-4.54	2.76E-06	1.61E-04
cg15256164	2	174220626	-1.10	5.79E-04	3.31E-01	-1.10	5.81E-04	3.12E-01	-1.19	1.69E-04	2.70E-01	-0.83	9.72E-04	1.38E-02
cg04971865	1	207494561	0.26	5.82E-04	3.32E-01	0.26	1.58E-04	2.06E-01	0.25	4.71E-04	3.64E-01	0.10	4.21E-01	6.82E-01
cg07480762	3	155422146	-2.78	5.82E-04	3.32E-01	-2.73	5.41E-04	3.05E-01	-2.78	6.90E-04	4.11E-01	-1.46	1.08E-01	3.19E-01
cg01815907	22	24551901	-0.26	5.83E-04	3.32E-01	-0.26	4.88E-04	2.98E-01	-0.26	9.14E-04	4.46E-01	-0.08	6.38E-01	8.33E-01
cg00097536	2	43454477	0.17	5.83E-04	3.32E-01	0.18	1.84E-03	4.31E-01	0.15	9.88E-03	7.05E-01	-0.05	4.71E-01	7.22E-01
cg19910937	4	128983808	1.23	5.84E-04	3.32E-01	1.23	5.91E-04	3.14E-01	1.14	3.32E-03	5.93E-01	0.54	3.12E-01	5.84E-01
cg24130774	15	65203835	0.12	5.84E-04	3.32E-01	0.14	3.04E-04	2.50E-01	0.14	4.94E-04	3.68E-01	0.04	5.90E-01	8.03E-01
cg02745549	14	58633314	0.15	5.86E-04	3.32E-01	0.17	6.76E-05	1.53E-01	0.18	7.98E-05	2.35E-01	0.40	8.32E-11	3.11E-08
cg06310285	3	53796067	-0.34	5.86E-04	3.32E-01	-0.30	1.55E-03	4.15E-01	-0.31	4.28E-04	3.53E-01	-0.24	1.32E-01	3.59E-01
cg02165301	17	1174667	5.01	5.86E-04	3.32E-01	5.03	6.37E-04	3.21E-01	5.50	3.49E-04	3.34E-01	6.10	5.81E-10	1.59E-07
cg04964838	17	7477059	0.21	5.87E-04	3.32E-01	0.24	5.89E-05	1.48E-01	0.21	4.77E-04	3.66E-01	0.07	4.81E-01	7.28E-01
cg25505476	11	108369216	-0.33	5.88E-04	3.33E-01	-0.33	5.87E-04	3.13E-01	-0.33	5.15E-04	3.73E-01	-0.47	7.22E-06	3.42E-04
cg06537036	1	232519441	1.39	5.89E-04	3.33E-01	1.42	4.35E-04	2.83E-01	1.44	4.15E-04	3.52E-01	1.72	2.41E-04	4.98E-03
cg06576150	17	12893390	-0.42	5.89E-04	3.33E-01	-0.40	1.70E-03	4.24E-01	-0.41	9.90E-04	4.54E-01	-0.48	2.49E-03	2.69E-02
cg19775417	15	34881848	3.93	5.89E-04	3.33E-01	3.97	6.94E-04	3.31E-01	3.93	7.53E-04	4.20E-01	3.12	9.50E-03	6.75E-02
cg15841378	1	26535594	1.97	5.90E-04	3.33E-01	1.98	5.13E-04	3.01E-01	1.88	1.26E-03	4.86E-01	2.67	9.70E-04	1.37E-02
cg02536199	16	70508087	-0.76	5.91E-04	3.33E-01	-0.72	1.50E-03	4.10E-01	-0.72	1.48E-03	5.04E-01	-0.41	3.52E-02	1.60E-01
cg09768617	7	27908937	-0.26	5.91E-04	3.33E-01	-0.24	2.82E-03	4.73E-01	-0.21	7.20E-03	6.75E-01	-0.12	3.49E-01	6.19E-01
cg26218698	11	67896081	1.30	5.91E-04	3.33E-01	1.40	7.38E-04	3.39E-01	1.33	1.66E-03	5.18E-01	-0.18	8.44E-01	9.38E-01
cg21412006	2	239228885	-0.17	5.92E-04	3.33E-01	-0.16	7.44E-04	3.39E-01	-0.16	9.47E-04	4.50E-01	-0.22	5.86E-03	4.86E-02
cg07032817	8	95245510	7.89	5.92E-04	3.33E-01	7.89	3.47E-04	2.59E-01	7.39	1.35E-03	4.97E-01	-1.39	4.53E-01	7.07E-01
cg25861066	7	41768461	1.46	5.93E-04	3.33E-01	1.50	3.75E-04	2.66E-01	1.59	2.59E-04	3.12E-01	1.28	3.41E-03	3.35E-02
cg07718081	14	62129450	0.60	5.94E-04	3.33E-01	0.63	5.31E-04	3.03E-01	0.55	2.55E-03	5.74E-01	0.38	2.27E-01	4.90E-01
cg11514965	14	68750325	1.35	5.94E-04	3.33E-01	1.41	9.83E-04	3.68E-01	1.28	3.69E-03	6.02E-01	0.92	3.13E-03	3.16E-02
cg05712302	6	131571442	1.98	5.94E-04	3.33E-01	2.10	7.06E-04	3.34E-01	2.06	1.14E-03	4.74E-01	1.19	1.79E-01	4.29E-01
cg12358602	3	176352750	-1.44	5.94E-04	3.33E-01	-1.40	8.78E-04	3.58E-01	-1.23	4.63E-03	6.25E-01	0.02	9.61E-01	9.85E-01
cg21177976	19	46434538	5.72	5.95E-04	3.33E-01	5.77	2.11E-04	2.25E-01	6.16	3.01E-04	3.23E-01	-0.19	8.68E-01	9.48E-01
cg17001434	17	73937564	4.10	5.95E-04	3.33E-01	4.22	1.97E-04	2.20E-01	4.35	2.33E-04	3.02E-01	3.06	3.27E-03	3.26E-02
cg07189183	12	53614278	-0.25	5.97E-04	3.34E-01	-0.25	5.94E-04	3.14E-01	-0.25	5.10E-04	3.72E-01	-0.02	6.61E-01	8.46E-01
cg16106294	1	17729089	-0.28	5.97E-04	3.34E-01	-0.24	2.71E-03	4.69E-01	-0.22	6.73E-03	6.68E-01	0.00	9.81E-01	9.93E-01
cg13085232	1	10802081	-0.51	5.98E-04	3.34E-01	-0.47	2.60E-03	4.65E-01	-0.42	3.33E-03	5.93E-01	0.14	4.67E-01	7.18E-01
cg04223026	7	50791509	-5.32	5.98E-04	3.34E-01	-5.26	6.78E-04	3.29E-01	-5.37	6.65E-04	4.07E-01	-4.91	2.00E-04	4.34E-03
cg18907582	14	62229060	-0.44	5.99E-04	3.34E-01	-0.44	5.55E-04	3.08E-01	-0.45	4.71E-04	3.64E-01	-0.29	7.45E-02	2.55E-01
cg06537680	16	67204317	-0.24	5.99E-04	3.34E-01	-0.24	6.85E-04	3.30E-01	-0.23	1.27E-03	4.87E-01	-0.25	7.88E-05	2.16E-03
cg13494191	3	57261825	0.36	6.00E-04	3.34E-01	0.36	5.98E-04	3.14E-01	0.36	6.56E-04	4.05E-01	0.21	2.54E-01	5.22E-01
cg08764872	14	22446528	-6.69	6.01E-04	3.35E-01	-6.62	6.13E-04	3.15E-01	-7.03	4.61E-04	3.62E-01	0.20	9.02E-01	9.62E-01
cg24345639	10	134896479	5.69	6.02E-04	3.35E-01	5.68	5.51E-04	3.07E-01	5.44	1.32E-03	4.93E-01	2.52	2.71E-02	1.35E-01
cg27008222	10	70660653	-0.21	6.04E-04	3.35E-01	-0.21	6.63E-04	3.27E-01	-0.19	1.68E-03	5.20E-01	-0.16	4.01E-02	1.74E-01
cg20858200	1	52316768	7.08	6.04E-04	3.35E-01	7.14	4.00E-04	2.73E-01	6.73	1.48E-03	5.04E-01	1.14	4.91E-01	7.36E-01
cg00284713	14	55129545	3.46	6.04E-04	3.35E-01	3.49	4.98E-04	2.99E-01	3.10	2.62E-03	5.77E-01	2.46	6.27E-04	1.00E-02
cg10317078	6	170352290	-1.92	6.06E-04	3.35E-01	-1.87	4.51E-04	2.88E-01	-2.36	7.71E-05	2.32E-01	-0.23	7.11E-01	8.73E-01
cg24569624	11	6280805	-1.29	6.06E-04	3.35E-01	-1.28	6.79E-04	3.29E-01	-1.20	1.92E-03	5.38E-01	-1.89	3.69E-05	1.22E-03
cg10507281	14	55230529	-0.43	6.07E-04	3.35E-01	-0.39	1.95E-03	4.35E-01	-0.39	2.88E-03	5.84E-01	-0.17	3.77E-01	6.45E-01
cg02755274	4	55241397	3.46	6.07E-04	3.35E-01	3.49	5.97E-04	3.14E-01	3.46	6.89E-04	4.11E-01	3.29	1.82E-02	1.04E-01
cg18468981	5	38115624	-6.02	6.07E-04	3.35E-01	-6.05	3.57E-04	2.61E-01	-5.42	2.17E-03	5.55E-01	-0.96	3.77E-01	6.45E-01
cg05470310	22	37663237	-0.36	6.08E-04	3.35E-01	-0.36	5.78E-04	3.12E-01	-0.33	1.93E-03	5.39E-01	-0.12	4.51E-01	7.06E-01
cg05519520	10	79613231	0.28	6.08E-04	3.35E-01	0.32	2.07E-04	2.23E-01	0.30	8.67E-04	4.40E-01	0.52	6.53E-04	1.03E-02
cg13826658	3	186382726	6.13	6.08E-04	3.35E-01	6.16	2.97E-04	2.50E-01	6.30	5.26E-04	3.75E-01	-0.05	9.68E-01	9.88E-01
cg23092148	1	226034406	-0.23	6.09E-04	3.35E-01	-0.19	3.56E-03	4.92E-01	-0.20	3.11E-03	5.90E-01	0.02	8.34E-01	9.33E-01
cg04068730	19	57183493	1.02	6.09E-04	3.35E-01	1.04	3.57E-04	2.61E-01	0.98	1.97E-03	5.43E-01	0.62	3.20E-01	5.92E-01
cg02664269	12	69423310	-0.99	6.10E-04	3.35E-01	-0.96	6.05E-04	3.14E-01	-0.88	2.39E-03	5.64E-01	-0.61	2.42E-02	1.26E-01
cg16461890	12	86314238	1.55	6.11E-04	3.36E-01	1.63	4.32E-04	2.82E-01	1.42	1.50E-03	5.04E-01	0.71	5.34E-02	2.08E-01
cg12325349	2	73143077	0.56	6.12E-04	3.36E-01	0.60	4.52E-04	2.88E-01	0.48	6.38E-03	6.59E-01	-0.49	7.15E-02	2.49E-01
cg20955417	1	182054405	4.54	6.12E-04	3.36E-01	4.60	6.57E-04	3.26E-01	4.36	1.32E-03	4.93E-01	0.26	7.66E-01	9.01E-01
cg23446931	16	70413058	-0.35	6.12E-04	3.36E-01	-0.30	5.24E-03	5.34E-01	-0.31	4.13E-03	6.13E-01	-0.10	3.27E-01	5.98E-01
cg15138148	16	57546625	-0.43	6.13E-04	3.36E-01	-0.38	2.46E-03	4.60E-01	-0.37	5.67E-03	6.48E-01	-0.50	2.24E-02	1.19E-01
cg20376123	22	46760596	-2.53	6.13E-04	3.36E-01	-2.54	6.04E-04	3.14E-01	-2.48	8.37E-04	4.33E-01	-1.17	3.91E-02	1.71E-01
cg03140118	1	37939321	1.86	6.14E-04	3.36E-01	1.96	5.20E-04	3.02E-01	1.87	1.12E-03	4.71E-01	0.86	2.00E-01	4.56E-01
cg20224693	10	45360487	0.17	6.15E-04	3.36E-01	0.17	5.96E-04	3.14E-01	0.16	1.63E-03	5.16E-01	0.09	3.09E-01	5.80E-01
cg22474865	17	1627758	-0.24	6.15E-04	3.36E-01	-0.24	6.41E-04	3.22E-01	-0.24	6.64E-04	4.07E-01	-0.24	1.30E-02	8.34E-02
cg07976644	1	55266933	-0.23	6.17E-04	3.36E-01	-0.23	6.26E-04	3.18E-01	-0.27	1.35E-04	2.61E-01	-0.20	7.39E-02	2.54E-01
cg18158385	1	95392679	0.27	6.17E-04	3.36E-01	0.27	5.56E-04	3.08E-01	0.27	8.09E-04	4.29E-01	-0.18	8.62E-02	2.79E-01
cg14481654	12	48337210	-0.46	6.18E-04	3.36E-01	-0.42	3.39E-03	4.91E-01	-0.42	4.20E-03	6.15E-01	-0.30	1.13E-01	3.28E-01
cg13579562	15	41221544	-0.34	6.18E-04	3.36E-01	-0.34	5.92E-04	3.14E-01	-0.34	8.31E-04	4.32E-01	-0.13	4.91E-01	7.36E-01
cg03704215	13	38276208	2.93	6.18E-04	3.36E-01	2.94	2.80E-04	2.48E-01	3.26	1.09E-04	2.56E-01	2.34	3.00E-02	1.44E-01
cg08128789	1	89989926	-0.28	6.19E-04	3.36E-01	-0.28	7.59E-04	3.42E-01	-0.26	2.17E-03	5.55E-01	-0.27	2.10E-02	1.14E-01
cg11188799	6	35995920	-0.18	6.19E-04	3.36E-01	-0.18	5.97E-04	3.14E-01	-0.19	5.04E-04	3.70E-01	-0.09	1.72E-01	4.19E-01
cg03268463	20	21485642	-1.43	6.20E-04	3.37E-01	-1.39	7.27E-04	3.38E-01	-1.41	7.20E-04	4.15E-01	-0.87	9.39E-03	6.70E-02
cg27084470	11	107878909	5.95	6.20E-04	3.37E-01	5.97	5.12E-04	3.01E-01	6.16	4.79E-04	3.66E-01	3.77	1.06E-02	7.29E-02
cg00706914	6	158735122	3.61	6.21E-04	3.37E-01	3.60	5.27E-04	3.03E-01	3.69	6.30E-04	3.98E-01	0.61	7.26E-01	8.81E-01
cg10738137	2	113914824	-0.37	6.21E-04	3.37E-01	-0.37	5.57E-04	3.08E-01	-0.36	1.19E-03	4.77E-01	-0.29	5.88E-03	4.88E-02
cg02320151	16	24853263	3.18	6.22E-04	3.37E-01	3.23	6.19E-04	3.16E-01	2.46	5.22E-03	6.39E-01	-0.41	5.59E-01	7.83E-01
cg26670552	16	69600033	0.35	6.23E-04	3.37E-01	0.35	5.96E-04	3.14E-01	0.38	2.82E-04	3.16E-01	0.83	1.93E-09	4.34E-07
cg21326301	3	180397116	-1.30	6.23E-04	3.37E-01	-1.31	5.97E-04	3.14E-01	-1.32	5.67E-04	3.84E-01	-1.24	2.59E-03	2.76E-02
cg26821344	2	43805674	1.48	6.23E-04	3.37E-01	1.53	4.06E-04	2.74E-01	1.68	1.46E-04	2.63E-01	1.34	1.95E-02	1.09E-01
cg04799890	11	69559560	-5.82	6.25E-04	3.37E-01	-5.73	9.87E-04	3.68E-01	-5.80	7.57E-04	4.21E-01	-7.09	1.26E-11	6.27E-09
cg07414636	9	92231963	-0.37	6.25E-04	3.37E-01	-0.33	2.56E-03	4.63E-01	-0.35	2.36E-03	5.63E-01	-0.64	8.69E-05	2.33E-03
cg22015685	13	47367993	-0.66	6.26E-04	3.38E-01	-0.62	4.08E-03	5.08E-01	-0.56	4.59E-03	6.24E-01	-0.71	4.19E-03	3.86E-02
cg09881017	5	141243437	-1.25	6.26E-04	3.38E-01	-1.19	9.52E-04	3.65E-01	-1.23	9.50E-04	4.50E-01	-0.44	2.31E-01	4.95E-01
cg20943461	17	76126887	2.38	6.28E-04	3.38E-01	2.44	6.72E-04	3.29E-01	2.43	9.51E-04	4.50E-01	1.24	3.90E-03	3.67E-02
cg18836267	12	27676996	0.32	6.28E-04	3.38E-01	0.35	8.37E-04	3.52E-01	0.33	3.36E-03	5.94E-01	0.24	6.48E-02	2.34E-01
cg26416615	10	63751844	-0.41	6.28E-04	3.38E-01	-0.38	3.55E-03	4.92E-01	-0.38	3.67E-03	6.02E-01	0.31	1.01E-01	3.06E-01
cg11492125	1	156862015	-4.64	6.29E-04	3.38E-01	-4.70	4.97E-04	2.99E-01	-4.98	3.43E-04	3.31E-01	0.66	3.46E-01	6.17E-01
cg24472320	16	67185528	4.19	6.30E-04	3.38E-01	4.22	8.18E-04	3.50E-01	3.39	4.78E-03	6.28E-01	1.72	2.87E-02	1.40E-01
cg02785814	11	44338708	-1.28	6.30E-04	3.38E-01	-1.29	6.06E-04	3.14E-01	-1.13	1.57E-03	5.11E-01	-0.95	3.24E-02	1.51E-01
cg06795634	10	134998522	-0.33	6.30E-04	3.38E-01	-0.29	2.18E-03	4.48E-01	-0.30	1.82E-03	5.31E-01	-0.48	3.04E-03	3.10E-02
cg09353378	17	34274397	0.43	6.31E-04	3.38E-01	0.46	3.30E-04	2.56E-01	0.42	1.29E-03	4.90E-01	0.59	3.57E-05	1.19E-03
cg10117834	16	69166317	0.31	6.31E-04	3.38E-01	0.31	5.43E-04	3.05E-01	0.31	7.74E-04	4.24E-01	0.25	4.58E-02	1.89E-01
cg22574427	7	73498084	-0.32	6.31E-04	3.38E-01	-0.32	9.02E-04	3.60E-01	-0.30	1.16E-03	4.76E-01	-0.46	7.54E-04	1.15E-02
cg09914555	8	142094790	3.00	6.33E-04	3.39E-01	3.02	6.49E-04	3.24E-01	2.80	1.46E-03	5.03E-01	0.42	3.08E-01	5.79E-01
cg25899961	7	151822893	-0.73	6.33E-04	3.39E-01	-0.69	1.08E-03	3.76E-01	-0.72	7.36E-04	4.16E-01	-0.18	6.18E-01	8.21E-01
cg08878304	22	32870552	-0.15	6.34E-04	3.39E-01	-0.14	2.87E-03	4.73E-01	-0.14	3.62E-03	6.00E-01	-0.20	1.18E-03	1.58E-02
cg27493839	2	75157767	-0.36	6.34E-04	3.39E-01	-0.34	1.63E-03	4.20E-01	-0.34	2.84E-03	5.84E-01	-0.34	1.33E-03	1.72E-02
cg13710542	9	140261972	-0.73	6.35E-04	3.39E-01	-0.70	1.23E-03	3.91E-01	-0.71	1.31E-03	4.92E-01	-1.03	3.91E-08	5.19E-06
cg25939350	5	1269271	6.23	6.36E-04	3.39E-01	6.23	6.07E-04	3.14E-01	6.23	7.22E-04	4.15E-01	3.11	1.02E-03	1.42E-02
cg24567495	15	45814536	-0.33	6.38E-04	3.40E-01	-0.34	5.19E-04	3.02E-01	-0.30	1.57E-03	5.11E-01	0.01	9.55E-01	9.83E-01
cg18724778	1	2452359	-0.28	6.40E-04	3.41E-01	-0.25	2.59E-03	4.65E-01	-0.25	3.50E-03	5.98E-01	0.01	9.57E-01	9.84E-01
cg13209878	6	29586026	0.92	6.42E-04	3.42E-01	0.96	1.76E-04	2.13E-01	0.93	7.41E-04	4.16E-01	1.75	2.10E-03	2.38E-02
cg23148731	6	29697939	-2.33	6.44E-04	3.42E-01	-2.29	5.60E-04	3.08E-01	-2.32	6.88E-04	4.11E-01	-1.06	2.94E-02	1.42E-01
cg23498059	11	35508539	-0.64	6.44E-04	3.42E-01	-0.59	1.71E-03	4.25E-01	-0.58	2.25E-03	5.58E-01	-0.47	1.75E-02	1.01E-01
cg22410752	2	11865775	0.85	6.45E-04	3.43E-01	0.88	4.95E-04	2.99E-01	0.81	8.71E-04	4.40E-01	0.80	4.81E-03	4.25E-02
cg15822934	2	71357314	0.25	6.45E-04	3.43E-01	0.25	4.19E-04	2.78E-01	0.22	2.67E-03	5.80E-01	0.13	5.29E-02	2.06E-01
cg20765700	12	130881199	5.68	6.46E-04	3.43E-01	5.68	7.20E-04	3.37E-01	5.30	2.01E-03	5.47E-01	2.13	1.95E-01	4.50E-01
cg14411285	13	113737988	4.61	6.47E-04	3.43E-01	4.59	7.35E-04	3.39E-01	4.24	2.42E-03	5.66E-01	2.10	1.26E-01	3.49E-01
cg17701100	4	44631447	1.41	6.47E-04	3.43E-01	1.52	1.13E-03	3.82E-01	1.41	2.69E-03	5.81E-01	0.14	8.11E-01	9.22E-01
cg14837683	9	71736106	-0.16	6.47E-04	3.43E-01	-0.16	2.68E-04	2.45E-01	-0.17	5.91E-04	3.86E-01	-0.24	9.30E-05	2.45E-03
cg02195296	8	72171929	5.35	6.48E-04	3.43E-01	5.41	4.15E-04	2.77E-01	5.26	8.29E-04	4.32E-01	4.75	5.20E-03	4.48E-02
cg22137270	8	140841475	-0.18	6.48E-04	3.43E-01	-0.16	3.30E-03	4.88E-01	-0.15	6.10E-03	6.55E-01	-0.24	8.01E-05	2.19E-03
cg22935653	5	74532269	1.02	6.49E-04	3.43E-01	1.06	1.13E-03	3.82E-01	1.02	2.07E-03	5.50E-01	-0.16	7.07E-01	8.71E-01
cg24819475	4	57397424	5.09	6.49E-04	3.43E-01	5.14	4.72E-04	2.93E-01	4.75	1.32E-03	4.92E-01	-0.33	7.23E-01	8.80E-01
cg15423407	12	56223465	-0.22	6.50E-04	3.43E-01	-0.22	4.61E-04	2.89E-01	-0.20	1.45E-03	5.02E-01	-0.21	2.26E-03	2.51E-02
cg03562912	18	45821885	-0.47	6.50E-04	3.43E-01	-0.44	1.44E-03	4.06E-01	-0.42	2.34E-03	5.63E-01	0.03	8.09E-01	9.22E-01
cg22111318	11	61196991	-0.20	6.50E-04	3.43E-01	-0.20	6.15E-04	3.15E-01	-0.22	2.27E-04	3.01E-01	-0.04	5.79E-01	7.96E-01
cg20982699	18	36613480	-3.53	6.51E-04	3.43E-01	-3.51	1.23E-03	3.91E-01	-3.52	9.26E-04	4.48E-01	1.26	2.61E-01	5.30E-01
cg03939688	9	110251707	0.59	6.52E-04	3.43E-01	0.64	7.74E-04	3.44E-01	0.61	1.62E-03	5.14E-01	0.16	3.81E-01	6.48E-01
cg02873391	11	130470659	-2.20	6.52E-04	3.43E-01	-2.17	2.95E-04	2.50E-01	-2.14	8.12E-04	4.29E-01	-1.48	2.90E-02	1.41E-01
cg17256817	2	28841736	-0.28	6.53E-04	3.43E-01	-0.25	2.13E-03	4.44E-01	-0.24	4.48E-03	6.22E-01	-0.21	9.33E-02	2.92E-01
cg08900605	4	6561556	6.09	6.53E-04	3.43E-01	6.14	5.98E-04	3.14E-01	6.15	7.64E-04	4.21E-01	-0.24	9.01E-01	9.62E-01
cg18174486	1	90404175	4.54	6.53E-04	3.43E-01	4.53	5.19E-04	3.02E-01	4.62	6.09E-04	3.91E-01	2.46	2.50E-02	1.28E-01
cg12290490	18	159599	2.74	6.53E-04	3.43E-01	2.79	3.02E-04	2.50E-01	2.89	4.86E-04	3.66E-01	1.98	1.72E-02	1.00E-01
cg05453626	9	5563054	-0.63	6.55E-04	3.43E-01	-0.60	1.59E-03	4.19E-01	-0.52	7.38E-03	6.78E-01	-0.01	9.83E-01	9.94E-01
cg15748107	6	18372165	-0.86	6.55E-04	3.43E-01	-0.82	1.09E-03	3.78E-01	-0.85	1.12E-03	4.71E-01	-0.02	9.58E-01	9.84E-01
cg08668411	15	85525020	-0.77	6.55E-04	3.43E-01	-0.77	5.20E-04	3.02E-01	-0.74	1.14E-03	4.74E-01	-0.73	1.97E-04	4.29E-03
cg08466968	8	117950396	0.68	6.56E-04	3.43E-01	0.76	4.22E-04	2.79E-01	0.73	1.04E-03	4.62E-01	0.98	5.08E-03	4.41E-02
cg00028318	6	29570740	-0.66	6.56E-04	3.43E-01	-0.66	6.62E-04	3.26E-01	-0.66	9.32E-04	4.48E-01	-0.18	3.40E-01	6.11E-01
cg04964669	12	117536183	1.17	6.57E-04	3.43E-01	1.27	4.84E-04	2.97E-01	1.23	1.63E-03	5.15E-01	0.96	3.36E-02	1.55E-01
cg14074328	11	84646973	-0.78	6.57E-04	3.43E-01	-0.75	1.85E-03	4.31E-01	-0.74	1.53E-03	5.08E-01	0.06	8.27E-01	9.30E-01
cg09670182	17	1732769	0.29	6.58E-04	3.43E-01	0.33	1.98E-04	2.20E-01	0.32	5.95E-04	3.86E-01	0.29	2.95E-02	1.42E-01
cg08411463	11	703596	-1.44	6.58E-04	3.43E-01	-1.40	1.16E-03	3.85E-01	-1.41	7.87E-04	4.25E-01	-1.01	3.60E-02	1.62E-01
cg01634482	1	165113944	-5.76	6.59E-04	3.43E-01	-5.73	6.65E-04	3.27E-01	-5.76	7.80E-04	4.24E-01	-1.25	2.11E-01	4.71E-01
cg12666403	5	177411529	3.48	6.60E-04	3.43E-01	3.57	5.18E-04	3.02E-01	3.48	1.01E-03	4.58E-01	1.59	3.98E-02	1.73E-01
cg02174814	1	244617520	1.39	6.60E-04	3.43E-01	1.41	4.42E-04	2.85E-01	1.38	9.17E-04	4.46E-01	3.00	3.29E-07	2.94E-05
cg03461761	5	151204903	-0.59	6.61E-04	3.43E-01	-0.57	1.07E-03	3.74E-01	-0.60	8.04E-04	4.28E-01	-0.74	1.58E-04	3.64E-03
cg07988148	22	26726728	-4.48	6.61E-04	3.43E-01	-4.43	7.12E-04	3.36E-01	-4.35	1.01E-03	4.56E-01	-0.86	9.78E-02	3.01E-01
cg23021359	11	76237592	-0.25	6.61E-04	3.43E-01	-0.22	2.34E-03	4.57E-01	-0.20	7.84E-03	6.81E-01	-0.10	3.65E-01	6.34E-01
cg08611093	12	57856005	-0.35	6.62E-04	3.43E-01	-0.35	4.84E-04	2.97E-01	-0.32	1.64E-03	5.16E-01	-0.44	9.83E-04	1.39E-02
cg18043455	3	127771762	0.13	6.62E-04	3.43E-01	0.13	2.88E-04	2.49E-01	0.13	5.79E-04	3.84E-01	0.31	1.01E-09	2.50E-07
cg11775579	2	50232612	-3.65	6.63E-04	3.43E-01	-3.58	4.96E-04	2.99E-01	-3.59	9.84E-04	4.53E-01	0.77	1.76E-01	4.25E-01
cg09403382	4	151478937	7.99	6.64E-04	3.43E-01	8.01	6.03E-04	3.14E-01	8.12	7.68E-04	4.23E-01	1.93	2.78E-01	5.48E-01
cg00714290	12	51632667	-0.19	6.65E-04	3.43E-01	-0.18	1.17E-03	3.87E-01	-0.16	3.42E-03	5.94E-01	-0.14	2.20E-01	4.82E-01
cg20973598	21	43658614	5.56	6.65E-04	3.43E-01	5.55	6.98E-04	3.32E-01	5.58	8.31E-04	4.32E-01	4.26	4.80E-04	8.27E-03
cg13204290	12	109125410	-0.19	6.66E-04	3.43E-01	-0.19	7.18E-04	3.37E-01	-0.19	6.91E-04	4.12E-01	-0.25	6.45E-03	5.20E-02
cg10452133	16	69372562	6.30	6.66E-04	3.43E-01	6.35	5.76E-04	3.12E-01	5.83	1.59E-03	5.13E-01	0.45	7.11E-01	8.73E-01
cg07085508	6	166519646	0.22	6.66E-04	3.43E-01	0.23	5.26E-04	3.03E-01	0.22	2.04E-03	5.50E-01	-0.08	4.72E-01	7.22E-01
cg11478199	11	128677400	-2.30	6.67E-04	3.43E-01	-2.27	1.35E-03	4.00E-01	-2.41	5.65E-04	3.84E-01	-1.34	3.40E-02	1.56E-01
cg16924455	3	193501120	-2.19	6.67E-04	3.43E-01	-2.15	5.30E-04	3.03E-01	-2.09	1.37E-03	4.98E-01	-1.19	6.47E-02	2.34E-01
cg04794120	7	48019206	0.15	6.68E-04	3.43E-01	0.15	6.47E-04	3.23E-01	0.15	5.99E-04	3.88E-01	0.12	3.70E-02	1.65E-01
cg07331151	3	23872342	-0.49	6.68E-04	3.43E-01	-0.46	2.22E-03	4.51E-01	-0.48	1.04E-03	4.62E-01	0.02	9.45E-01	9.79E-01
cg21903920	10	124145542	-1.65	6.68E-04	3.43E-01	-1.65	6.78E-04	3.29E-01	-1.69	5.84E-04	3.85E-01	-2.43	5.41E-05	1.63E-03
cg18328117	16	57842385	0.60	6.68E-04	3.43E-01	0.66	6.06E-04	3.14E-01	0.62	1.55E-03	5.09E-01	0.78	1.22E-04	3.00E-03
cg22146571	15	35563861	-4.39	6.69E-04	3.43E-01	-4.35	6.61E-04	3.26E-01	-4.20	1.39E-03	4.99E-01	1.86	1.23E-04	3.02E-03
cg14987309	2	236843039	-0.57	6.70E-04	3.43E-01	-0.54	1.04E-03	3.71E-01	-0.55	8.25E-04	4.31E-01	-0.12	4.61E-01	7.14E-01
cg10815420	8	105599836	-0.51	6.70E-04	3.43E-01	-0.48	2.69E-03	4.69E-01	-0.48	2.80E-03	5.84E-01	-0.29	6.61E-02	2.37E-01
cg26364091	22	41633220	-3.62	6.70E-04	3.43E-01	-3.63	5.08E-04	3.00E-01	-3.10	3.47E-03	5.96E-01	-2.16	1.61E-01	4.04E-01
cg10376476	14	69952004	5.03	6.72E-04	3.44E-01	5.04	1.19E-03	3.88E-01	4.82	1.06E-03	4.64E-01	5.67	6.76E-06	3.25E-04
cg15495124	1	93427848	1.58	6.73E-04	3.44E-01	1.69	3.70E-04	2.65E-01	1.55	1.62E-03	5.14E-01	0.41	6.08E-01	8.15E-01
cg10159923	4	861225	-0.27	6.73E-04	3.44E-01	-0.25	2.05E-03	4.41E-01	-0.23	4.56E-03	6.24E-01	-0.48	9.05E-05	2.40E-03
cg20566475	10	126278273	-1.67	6.74E-04	3.45E-01	-1.62	1.01E-03	3.70E-01	-1.64	1.03E-03	4.60E-01	-0.44	2.73E-01	5.43E-01
cg00150500	16	3073745	0.35	6.76E-04	3.45E-01	0.35	7.25E-04	3.38E-01	0.35	1.00E-03	4.55E-01	0.00	9.63E-01	9.86E-01
cg17789464	19	4554425	-0.26	6.76E-04	3.45E-01	-0.23	4.12E-03	5.09E-01	-0.21	6.98E-03	6.73E-01	-0.02	8.15E-01	9.24E-01
cg12199757	4	161050648	6.78	6.77E-04	3.45E-01	6.79	6.04E-04	3.14E-01	6.60	1.03E-03	4.60E-01	2.47	2.24E-01	4.87E-01
cg12795643	13	114312625	-0.67	6.77E-04	3.45E-01	-0.63	1.64E-03	4.21E-01	-0.62	2.22E-03	5.57E-01	-0.83	4.12E-03	3.81E-02
cg24990056	6	31644214	-5.16	6.77E-04	3.45E-01	-5.13	7.38E-04	3.39E-01	-4.81	1.47E-03	5.04E-01	-0.47	6.35E-01	8.31E-01
cg17023980	15	27744037	0.48	6.77E-04	3.45E-01	0.52	3.06E-04	2.51E-01	0.53	4.31E-04	3.53E-01	0.53	1.31E-02	8.37E-02
cg11354576	22	29601764	0.20	6.78E-04	3.45E-01	0.20	7.24E-04	3.38E-01	0.17	2.57E-03	5.75E-01	0.21	3.60E-03	3.48E-02
cg17908377	1	20078843	-0.65	6.78E-04	3.45E-01	-0.61	8.01E-04	3.47E-01	-0.59	1.59E-03	5.13E-01	-0.38	7.34E-03	5.68E-02
cg26450839	3	107718573	6.29	6.80E-04	3.45E-01	6.29	6.43E-04	3.22E-01	6.42	8.19E-04	4.30E-01	1.68	2.60E-01	5.28E-01
cg02819992	7	95099918	4.17	6.82E-04	3.45E-01	4.24	4.83E-04	2.97E-01	4.50	3.57E-04	3.37E-01	0.77	5.47E-01	7.75E-01
cg26085804	11	72854243	0.28	6.82E-04	3.45E-01	0.29	2.75E-04	2.46E-01	0.26	1.39E-03	4.99E-01	0.29	9.99E-03	6.99E-02
cg23839200	14	51538812	4.28	6.82E-04	3.45E-01	4.29	4.54E-04	2.88E-01	4.45	5.57E-04	3.83E-01	2.91	1.37E-02	8.61E-02
cg09307644	3	101899214	1.49	6.82E-04	3.45E-01	1.55	3.33E-04	2.57E-01	1.43	1.41E-03	4.99E-01	1.46	8.54E-04	1.25E-02
cg07774556	5	65119788	-1.87	6.83E-04	3.45E-01	-1.83	7.70E-04	3.44E-01	-1.77	1.17E-03	4.77E-01	-0.38	3.22E-01	5.94E-01
cg04943737	17	49230577	0.28	6.83E-04	3.45E-01	0.29	1.50E-04	2.01E-01	0.27	7.13E-04	4.14E-01	0.23	2.34E-02	1.23E-01
cg22475763	2	222309042	4.52	6.83E-04	3.45E-01	4.60	3.34E-04	2.57E-01	4.83	3.53E-04	3.35E-01	2.19	5.84E-02	2.20E-01
cg14553444	2	154262056	2.69	6.84E-04	3.45E-01	2.72	5.91E-04	3.14E-01	2.80	3.96E-04	3.45E-01	0.72	3.59E-01	6.28E-01
cg14246859	14	105559555	0.17	6.84E-04	3.45E-01	0.17	5.78E-04	3.12E-01	0.16	2.87E-03	5.84E-01	0.26	1.16E-03	1.56E-02
cg00191100	7	138794608	0.29	6.85E-04	3.45E-01	0.31	5.23E-04	3.03E-01	0.29	1.71E-03	5.21E-01	0.00	9.69E-01	9.89E-01
cg02937873	19	36595987	-0.51	6.86E-04	3.45E-01	-0.47	2.11E-03	4.42E-01	-0.46	3.58E-03	5.99E-01	-0.37	1.97E-03	2.28E-02
cg21836950	2	237626961	-5.61	6.86E-04	3.45E-01	-5.58	2.70E-05	1.18E-01	-5.89	4.61E-04	3.62E-01	-2.11	1.84E-01	4.36E-01
cg07160748	11	924528	5.70	6.87E-04	3.45E-01	5.69	5.41E-04	3.05E-01	5.60	1.29E-03	4.90E-01	2.58	2.90E-02	1.41E-01
cg00342358	1	92350113	-4.59	6.88E-04	3.45E-01	-4.58	9.87E-04	3.68E-01	-4.07	2.52E-03	5.72E-01	-1.66	9.76E-02	3.00E-01
cg00582881	5	148651360	0.37	6.90E-04	3.46E-01	0.37	6.91E-04	3.30E-01	0.37	9.33E-04	4.48E-01	0.25	9.88E-02	3.02E-01
cg27025857	18	70926453	2.38	6.91E-04	3.46E-01	2.37	5.09E-04	3.00E-01	2.40	7.30E-04	4.16E-01	3.24	1.29E-04	3.12E-03
cg08985381	2	235650584	5.25	6.92E-04	3.46E-01	5.26	7.93E-04	3.46E-01	4.55	3.93E-03	6.07E-01	0.77	2.69E-01	5.39E-01
cg24119045	9	6412837	-0.15	6.92E-04	3.46E-01	-0.14	1.77E-03	4.28E-01	-0.16	5.48E-04	3.82E-01	-0.17	3.78E-02	1.67E-01
cg19663999	2	220174457	5.45	6.93E-04	3.46E-01	5.45	6.69E-04	3.28E-01	5.87	4.56E-04	3.59E-01	0.99	4.61E-01	7.14E-01
cg03753990	14	104387824	-0.16	6.93E-04	3.46E-01	-0.15	1.51E-03	4.10E-01	-0.15	2.10E-03	5.52E-01	-0.16	9.89E-03	6.94E-02
cg01463162	10	79073058	-0.73	6.93E-04	3.46E-01	-0.69	1.68E-03	4.24E-01	-0.58	5.51E-03	6.44E-01	-0.17	2.67E-01	5.36E-01
cg00520717	19	2751544	-1.65	6.94E-04	3.46E-01	-1.65	8.01E-04	3.47E-01	-1.46	2.80E-03	5.84E-01	0.41	6.37E-02	2.32E-01
cg01752072	1	38356297	2.67	6.94E-04	3.46E-01	2.76	6.07E-04	3.14E-01	2.59	1.54E-03	5.09E-01	1.44	4.71E-02	1.92E-01
cg07169869	4	148986746	-0.40	6.94E-04	3.46E-01	-0.37	1.69E-03	4.24E-01	-0.40	1.09E-03	4.69E-01	-0.35	3.28E-03	3.26E-02
cg19821124	14	95927476	-4.62	6.94E-04	3.46E-01	-4.61	4.60E-04	2.89E-01	-4.27	1.76E-03	5.24E-01	-1.08	1.66E-01	4.11E-01
cg00452639	18	44061298	2.07	6.94E-04	3.46E-01	2.12	5.05E-04	3.00E-01	1.99	1.18E-03	4.77E-01	1.76	1.64E-02	9.72E-02
cg09145588	14	24647700	-0.39	6.95E-04	3.46E-01	-0.35	7.33E-04	3.39E-01	-0.34	3.02E-03	5.87E-01	-0.60	1.22E-05	5.17E-04
cg15741433	6	26018085	-2.70	6.96E-04	3.46E-01	-2.62	1.07E-03	3.75E-01	-2.97	2.67E-04	3.16E-01	-4.28	3.63E-04	6.73E-03
cg06339423	8	54656334	1.21	6.96E-04	3.46E-01	1.24	5.03E-04	3.00E-01	1.32	2.83E-04	3.17E-01	1.82	9.58E-07	6.92E-05
cg19939572	12	14576057	0.71	6.96E-04	3.46E-01	0.75	4.15E-04	2.77E-01	0.70	6.75E-04	4.09E-01	0.31	1.77E-01	4.25E-01
cg08775375	8	10454155	-0.87	6.98E-04	3.46E-01	-0.87	4.97E-04	2.99E-01	-0.69	8.71E-03	6.91E-01	1.29	5.28E-03	4.53E-02
cg00455758	9	35646874	-0.21	6.99E-04	3.46E-01	-0.21	5.74E-04	3.12E-01	-0.21	1.16E-03	4.76E-01	-0.09	2.17E-01	4.78E-01
cg01709619	3	129346695	0.99	6.99E-04	3.46E-01	0.99	7.20E-04	3.37E-01	0.90	2.61E-03	5.77E-01	0.04	8.65E-01	9.47E-01
cg21745091	11	118992184	0.24	6.99E-04	3.47E-01	0.24	5.79E-04	3.12E-01	0.24	7.83E-04	4.25E-01	0.13	2.17E-01	4.78E-01
cg04632468	1	177906208	-0.43	7.00E-04	3.47E-01	-0.39	3.84E-03	5.01E-01	-0.35	1.53E-02	7.42E-01	-0.53	2.23E-04	4.70E-03
cg03187568	21	40202797	-0.90	7.02E-04	3.47E-01	-0.86	9.18E-04	3.60E-01	-0.78	2.89E-03	5.84E-01	0.25	6.02E-01	8.11E-01
cg02417408	3	52280689	-5.68	7.03E-04	3.48E-01	-5.62	6.88E-04	3.30E-01	-5.47	1.32E-03	4.93E-01	-1.90	1.76E-01	4.25E-01
cg21984111	1	17557227	-0.38	7.04E-04	3.48E-01	-0.34	3.70E-03	4.96E-01	-0.33	6.23E-03	6.58E-01	-0.47	9.19E-02	2.90E-01
cg27073068	4	57773150	3.51	7.04E-04	3.48E-01	3.55	9.11E-04	3.60E-01	3.75	5.18E-04	3.74E-01	2.60	1.35E-02	8.56E-02
cg12564017	16	87311637	-3.43	7.04E-04	3.48E-01	-3.41	8.16E-04	3.49E-01	-2.96	3.46E-03	5.95E-01	-1.87	1.87E-02	1.06E-01
cg00251618	16	2835625	1.72	7.05E-04	3.48E-01	1.81	3.85E-04	2.69E-01	2.03	1.99E-04	2.87E-01	1.56	1.10E-03	1.50E-02
cg03069665	2	135809803	0.27	7.06E-04	3.48E-01	0.29	2.01E-04	2.21E-01	0.26	9.65E-04	4.51E-01	0.09	3.95E-01	6.60E-01
cg04460945	12	94377083	-8.19	7.06E-04	3.48E-01	-8.14	7.42E-04	3.39E-01	-8.71	4.46E-04	3.56E-01	-0.41	6.49E-01	8.39E-01
cg20411547	4	148502510	-0.58	7.06E-04	3.48E-01	-0.54	2.28E-03	4.53E-01	-0.52	3.93E-03	6.06E-01	-0.36	1.40E-01	3.71E-01
cg01205087	2	47008203	-6.47	7.07E-04	3.48E-01	-6.48	7.28E-04	3.38E-01	-6.42	9.47E-04	4.50E-01	-2.86	5.07E-04	8.61E-03
cg13534127	15	87468749	-6.30	7.08E-04	3.48E-01	-6.25	1.18E-03	3.88E-01	-6.69	3.32E-04	3.27E-01	-1.71	1.93E-01	4.47E-01
cg14152591	10	14587921	5.12	7.08E-04	3.48E-01	5.15	6.42E-04	3.22E-01	5.41	3.70E-04	3.40E-01	2.02	2.16E-01	4.77E-01
cg06827779	11	2603012	-0.53	7.09E-04	3.48E-01	-0.49	1.82E-03	4.30E-01	-0.50	1.28E-03	4.88E-01	-0.52	5.73E-02	2.17E-01
cg06723512	19	51143248	-0.26	7.09E-04	3.48E-01	-0.25	4.10E-03	5.09E-01	-0.27	2.89E-03	5.84E-01	-0.19	4.86E-02	1.96E-01
cg23771985	17	2494376	-4.02	7.10E-04	3.48E-01	-3.95	9.49E-04	3.65E-01	-3.65	1.66E-03	5.18E-01	-0.87	1.14E-01	3.30E-01
cg00168225	20	62086623	5.23	7.10E-04	3.48E-01	5.30	3.81E-04	2.68E-01	4.94	1.78E-03	5.26E-01	0.37	7.20E-01	8.78E-01
cg15601504	17	38870978	3.81	7.10E-04	3.48E-01	3.83	2.36E-04	2.35E-01	3.90	7.05E-04	4.14E-01	3.95	2.78E-04	5.53E-03
cg13553528	12	132312107	3.97	7.10E-04	3.48E-01	4.11	6.07E-04	3.14E-01	4.07	8.27E-04	4.32E-01	-0.13	7.96E-01	9.16E-01
cg16039329	4	84168432	3.82	7.11E-04	3.48E-01	3.82	5.27E-04	3.03E-01	3.41	2.69E-03	5.81E-01	2.72	6.85E-06	3.29E-04
cg01948367	5	93327135	1.25	7.11E-04	3.48E-01	1.27	6.74E-04	3.29E-01	1.31	4.91E-04	3.66E-01	2.24	7.36E-06	3.47E-04
cg15212712	1	150852136	1.43	7.12E-04	3.48E-01	1.44	6.01E-04	3.14E-01	1.46	5.43E-04	3.80E-01	2.63	4.14E-09	8.05E-07
cg27308504	11	33183474	7.40	7.12E-04	3.48E-01	7.41	6.16E-04	3.16E-01	7.01	1.83E-03	5.31E-01	1.31	1.13E-01	3.29E-01
cg01845583	12	133066521	0.66	7.13E-04	3.48E-01	0.67	6.82E-04	3.29E-01	0.67	9.98E-04	4.55E-01	-0.79	5.92E-03	4.90E-02
cg20659025	11	126173962	-0.31	7.14E-04	3.48E-01	-0.31	6.78E-04	3.29E-01	-0.33	4.82E-04	3.66E-01	-0.36	5.80E-08	7.20E-06
cg03715381	6	116324548	1.78	7.15E-04	3.48E-01	1.80	7.37E-04	3.39E-01	1.95	3.31E-04	3.27E-01	0.79	4.04E-01	6.68E-01
cg02901722	2	43824128	3.76	7.15E-04	3.48E-01	3.77	7.01E-04	3.33E-01	3.80	7.40E-04	4.16E-01	2.31	7.67E-03	5.85E-02
cg04163158	22	23063030	-5.35	7.15E-04	3.48E-01	-5.31	4.28E-04	2.80E-01	-5.28	1.19E-03	4.77E-01	0.13	8.90E-01	9.57E-01
cg04966774	20	35483359	-2.48	7.16E-04	3.48E-01	-2.46	5.54E-04	3.08E-01	-2.54	6.32E-04	3.98E-01	-0.83	4.65E-01	7.17E-01
cg15299465	5	148985075	-5.19	7.16E-04	3.48E-01	-5.14	6.06E-04	3.14E-01	-4.93	1.41E-03	4.99E-01	-5.58	1.04E-06	7.40E-05
cg09863917	9	97767459	-0.40	7.17E-04	3.48E-01	-0.38	1.06E-03	3.73E-01	-0.38	1.75E-03	5.24E-01	-0.72	1.26E-06	8.62E-05
cg07036137	22	34318615	0.34	7.18E-04	3.48E-01	0.36	1.49E-03	4.09E-01	0.36	2.35E-03	5.63E-01	0.19	3.46E-01	6.17E-01
cg24706966	7	1895061	-0.38	7.18E-04	3.48E-01	-0.35	2.00E-03	4.38E-01	-0.35	2.06E-03	5.50E-01	-0.06	7.51E-01	8.93E-01
cg04352342	8	67024749	1.51	7.18E-04	3.48E-01	1.52	5.15E-04	3.02E-01	1.53	7.35E-04	4.16E-01	0.61	2.91E-01	5.62E-01
cg17306638	19	11805900	0.09	7.19E-04	3.48E-01	0.10	1.43E-04	1.98E-01	0.10	3.90E-04	3.45E-01	0.14	1.44E-04	3.39E-03
cg01550012	1	234781890	-2.10	7.19E-04	3.48E-01	-2.08	8.37E-04	3.52E-01	-1.81	4.56E-03	6.24E-01	-1.10	1.96E-01	4.51E-01
cg16578226	11	126055304	-0.30	7.22E-04	3.48E-01	-0.26	3.98E-03	5.03E-01	-0.25	7.10E-03	6.74E-01	-0.16	1.27E-01	3.52E-01
cg02311725	20	30639817	4.26	7.22E-04	3.48E-01	4.36	4.53E-05	1.40E-01	4.08	1.04E-03	4.62E-01	1.68	1.78E-01	4.27E-01
cg13095190	1	94175353	-1.04	7.22E-04	3.48E-01	-1.02	1.27E-03	3.94E-01	-1.02	1.37E-03	4.98E-01	-0.41	3.52E-01	6.22E-01
cg18669832	4	86395990	0.80	7.23E-04	3.48E-01	0.84	3.45E-03	4.91E-01	0.73	9.50E-03	6.99E-01	0.49	7.19E-02	2.50E-01
cg15068428	11	6473745	-0.83	7.23E-04	3.48E-01	-0.80	6.61E-04	3.26E-01	-0.79	9.12E-04	4.46E-01	-0.11	6.36E-01	8.31E-01
cg17509351	12	70084089	-0.46	7.24E-04	3.48E-01	-0.42	2.41E-03	4.59E-01	-0.41	4.21E-03	6.15E-01	-0.24	1.22E-01	3.42E-01
cg05981500	5	95770239	0.47	7.24E-04	3.48E-01	0.49	7.23E-04	3.38E-01	0.48	1.24E-03	4.83E-01	0.24	9.00E-02	2.86E-01
cg18118503	1	32737634	1.90	7.24E-04	3.48E-01	1.91	5.83E-04	3.12E-01	1.86	1.13E-03	4.73E-01	3.37	9.78E-05	2.54E-03
cg16893968	2	172581102	-0.54	7.24E-04	3.48E-01	-0.51	1.51E-03	4.11E-01	-0.51	1.82E-03	5.31E-01	-0.07	6.27E-01	8.26E-01
cg12584718	7	100028403	0.81	7.25E-04	3.48E-01	0.88	3.19E-03	4.84E-01	0.77	8.97E-03	6.95E-01	0.02	8.84E-01	9.55E-01
cg23273209	21	45586730	-6.13	7.25E-04	3.48E-01	-6.07	9.44E-04	3.64E-01	-6.10	7.92E-04	4.26E-01	-0.10	9.58E-01	9.84E-01
cg18485576	12	110046839	1.04	7.25E-04	3.48E-01	1.07	3.21E-04	2.54E-01	1.15	2.53E-04	3.08E-01	-0.53	3.67E-01	6.36E-01
cg22488583	7	92463768	0.32	7.27E-04	3.48E-01	0.33	7.00E-04	3.33E-01	0.31	1.83E-03	5.31E-01	0.61	1.71E-06	1.09E-04
cg24358785	6	160783794	5.51	7.27E-04	3.48E-01	5.49	5.85E-04	3.12E-01	5.15	1.50E-03	5.04E-01	3.94	7.46E-04	1.14E-02
cg15668889	2	74752757	-0.52	7.27E-04	3.48E-01	-0.48	1.62E-03	4.20E-01	-0.51	9.75E-04	4.52E-01	-0.71	4.58E-05	1.43E-03
cg16407723	4	89080028	-0.29	7.27E-04	3.48E-01	-0.29	6.38E-04	3.21E-01	-0.25	3.99E-03	6.08E-01	-0.20	6.11E-02	2.26E-01
cg18331573	19	14530240	-0.20	7.27E-04	3.48E-01	-0.20	7.24E-04	3.38E-01	-0.19	2.04E-03	5.50E-01	-0.19	2.72E-02	1.35E-01
cg04519626	7	3208494	-5.26	7.28E-04	3.48E-01	-5.22	5.69E-04	3.10E-01	-4.92	1.92E-03	5.38E-01	-0.30	6.14E-01	8.18E-01
cg22888367	8	54522110	5.23	7.28E-04	3.48E-01	5.25	5.64E-04	3.09E-01	5.26	6.13E-04	3.92E-01	2.47	1.18E-03	1.58E-02
cg13251788	6	150001879	-2.35	7.28E-04	3.48E-01	-2.30	6.97E-04	3.32E-01	-2.13	2.06E-03	5.50E-01	-1.84	9.07E-03	6.54E-02
cg19274610	5	174422603	1.19	7.29E-04	3.48E-01	1.22	3.94E-04	2.72E-01	1.21	5.58E-04	3.83E-01	1.37	4.49E-03	4.05E-02
cg04910183	1	193090989	-0.48	7.29E-04	3.48E-01	-0.48	5.90E-04	3.14E-01	-0.48	5.86E-04	3.85E-01	-0.49	6.55E-04	1.04E-02
cg16911140	3	101503738	2.41	7.30E-04	3.49E-01	2.41	1.67E-04	2.11E-01	2.47	6.14E-04	3.92E-01	2.85	1.98E-08	2.96E-06
cg21056262	10	101618823	-2.32	7.30E-04	3.49E-01	-2.29	9.32E-04	3.62E-01	-2.27	1.06E-03	4.65E-01	-1.58	1.42E-03	1.81E-02
cg14963199	20	34517026	1.54	7.31E-04	3.49E-01	1.55	5.81E-04	3.12E-01	1.49	1.25E-03	4.86E-01	2.39	9.07E-09	1.55E-06
cg07244550	7	116978301	0.91	7.31E-04	3.49E-01	0.94	2.87E-04	2.49E-01	1.03	9.54E-05	2.49E-01	1.33	4.95E-08	6.30E-06
cg05241423	11	9482441	-0.39	7.33E-04	3.49E-01	-0.39	6.25E-04	3.18E-01	-0.40	7.41E-04	4.16E-01	-0.40	1.09E-02	7.39E-02
cg20636846	6	107033701	2.45	7.33E-04	3.49E-01	2.45	4.55E-04	2.88E-01	2.77	1.39E-04	2.61E-01	1.99	8.63E-02	2.79E-01
cg03545117	1	156134104	1.45	7.34E-04	3.49E-01	1.47	4.34E-04	2.82E-01	1.48	6.34E-04	3.99E-01	2.67	9.77E-08	1.10E-05
cg20224850	6	32803211	-0.63	7.35E-04	3.49E-01	-0.60	1.14E-03	3.84E-01	-0.63	5.73E-04	3.84E-01	0.82	1.11E-04	2.80E-03
cg24432295	17	70101837	1.26	7.35E-04	3.49E-01	1.28	5.31E-04	3.03E-01	1.32	6.55E-04	4.05E-01	1.98	2.53E-05	9.09E-04
cg10458187	9	102861324	-0.13	7.36E-04	3.49E-01	-0.12	1.93E-03	4.33E-01	-0.12	2.11E-03	5.52E-01	0.02	7.22E-01	8.79E-01
cg07719679	7	87936393	3.31	7.38E-04	3.50E-01	3.38	4.84E-04	2.97E-01	3.53	6.67E-04	4.07E-01	1.41	8.34E-02	2.73E-01
cg10332700	19	53636078	0.24	7.40E-04	3.51E-01	0.24	7.45E-04	3.40E-01	0.21	3.71E-03	6.02E-01	0.15	5.06E-02	2.01E-01
cg12214471	2	86116050	0.30	7.41E-04	3.51E-01	0.30	8.85E-04	3.58E-01	0.29	1.14E-03	4.74E-01	-0.07	6.18E-01	8.20E-01
cg15615290	3	142890314	2.09	7.41E-04	3.51E-01	2.15	8.77E-04	3.58E-01	1.96	2.20E-03	5.56E-01	1.19	5.00E-02	1.99E-01
cg15961092	14	45681131	-0.26	7.41E-04	3.51E-01	-0.23	3.97E-03	5.03E-01	-0.19	1.33E-02	7.31E-01	-0.22	1.92E-01	4.46E-01
cg25204411	1	52259673	0.55	7.42E-04	3.51E-01	0.57	3.59E-04	2.61E-01	0.62	1.26E-04	2.61E-01	0.91	5.30E-05	1.60E-03
cg01654035	3	29133231	4.46	7.43E-04	3.51E-01	4.54	5.24E-04	3.03E-01	4.41	8.06E-04	4.29E-01	3.20	1.40E-02	8.73E-02
cg05191364	6	4775697	0.47	7.44E-04	3.51E-01	0.51	3.07E-04	2.51E-01	0.51	5.76E-04	3.84E-01	0.18	1.66E-01	4.11E-01
cg14922545	12	49225349	-0.34	7.44E-04	3.52E-01	-0.30	4.32E-03	5.14E-01	-0.32	3.14E-03	5.91E-01	0.04	6.72E-01	8.52E-01
cg23690680	16	2257462	-2.30	7.45E-04	3.52E-01	-2.25	8.29E-04	3.51E-01	-2.23	1.18E-03	4.77E-01	-2.24	7.04E-03	5.52E-02
cg01679017	20	51825418	5.73	7.46E-04	3.52E-01	5.75	7.55E-04	3.41E-01	6.00	5.88E-04	3.85E-01	6.73	5.12E-06	2.62E-04
cg23475189	19	7102441	0.17	7.46E-04	3.52E-01	0.19	5.05E-04	3.00E-01	0.17	1.84E-03	5.31E-01	-0.03	7.49E-01	8.93E-01
cg05977007	13	37478622	-0.45	7.47E-04	3.52E-01	-0.41	1.66E-03	4.23E-01	-0.41	2.22E-03	5.57E-01	-0.33	4.34E-02	1.82E-01
cg16150451	2	73143020	-0.17	7.48E-04	3.52E-01	-0.16	2.43E-03	4.60E-01	-0.16	1.98E-03	5.45E-01	-0.06	5.16E-01	7.54E-01
cg03198372	22	29468589	2.89	7.48E-04	3.52E-01	2.98	5.11E-04	3.01E-01	2.78	2.03E-03	5.49E-01	-0.76	5.06E-01	7.47E-01
cg24873410	6	166836644	-0.66	7.49E-04	3.52E-01	-0.66	8.17E-04	3.49E-01	-0.62	1.69E-03	5.20E-01	0.16	5.24E-01	7.60E-01
cg16655837	10	32636198	-0.48	7.49E-04	3.52E-01	-0.48	5.78E-04	3.12E-01	-0.47	9.91E-04	4.54E-01	-0.15	3.70E-01	6.39E-01
cg26697010	17	59381900	-0.52	7.49E-04	3.52E-01	-0.49	1.90E-03	4.31E-01	-0.53	9.62E-04	4.51E-01	-0.49	8.37E-03	6.20E-02
cg27179169	16	4476123	-0.08	7.50E-04	3.52E-01	-0.07	4.49E-03	5.18E-01	-0.08	2.62E-03	5.77E-01	-0.02	6.62E-01	8.46E-01
cg13329095	1	28087016	4.81	7.50E-04	3.52E-01	4.83	5.23E-04	3.03E-01	4.88	7.79E-04	4.24E-01	5.08	1.72E-04	3.89E-03
cg27394127	16	14725619	-2.31	7.50E-04	3.52E-01	-2.31	6.88E-04	3.30E-01	-2.44	4.23E-04	3.53E-01	-2.20	6.07E-07	4.83E-05
cg09397175	2	56181764	5.01	7.50E-04	3.52E-01	5.05	3.69E-04	2.65E-01	5.01	8.75E-04	4.40E-01	-0.81	6.41E-01	8.34E-01
cg09748770	7	21467406	-0.34	7.52E-04	3.52E-01	-0.34	7.55E-04	3.41E-01	-0.32	1.16E-03	4.76E-01	-0.21	1.39E-01	3.70E-01
cg26667656	1	246677706	-5.87	7.52E-04	3.52E-01	-5.84	7.84E-04	3.45E-01	-6.24	3.65E-04	3.38E-01	1.19	1.39E-01	3.70E-01
cg16089286	16	19884258	-0.54	7.55E-04	3.52E-01	-0.50	2.29E-03	4.53E-01	-0.47	3.84E-03	6.05E-01	-0.70	1.68E-02	9.87E-02
cg19448109	4	57301999	-0.21	7.55E-04	3.52E-01	-0.21	9.72E-04	3.68E-01	-0.21	1.28E-03	4.88E-01	-0.04	6.48E-01	8.38E-01
cg24862893	10	77054360	0.58	7.55E-04	3.52E-01	0.65	1.08E-03	3.76E-01	0.64	1.17E-03	4.77E-01	0.32	6.52E-02	2.35E-01
cg06192555	16	28074975	0.37	7.55E-04	3.52E-01	0.37	7.44E-04	3.39E-01	0.35	2.26E-03	5.59E-01	0.48	5.13E-03	4.44E-02
cg24348705	6	71666810	0.38	7.56E-04	3.52E-01	0.44	8.07E-04	3.49E-01	0.41	2.63E-03	5.77E-01	0.32	1.50E-01	3.87E-01
cg24715260	17	80056222	-0.22	7.56E-04	3.52E-01	-0.22	7.54E-04	3.41E-01	-0.22	6.11E-04	3.91E-01	0.14	1.56E-01	3.96E-01
cg26365680	3	14486659	1.08	7.57E-04	3.52E-01	1.09	3.60E-04	2.61E-01	1.16	4.29E-04	3.53E-01	1.24	6.11E-04	9.87E-03
cg00128812	8	145019378	-0.52	7.57E-04	3.52E-01	-0.48	1.80E-03	4.29E-01	-0.51	1.16E-03	4.76E-01	-0.52	9.85E-05	2.55E-03
cg24118685	2	71608310	-0.65	7.57E-04	3.52E-01	-0.61	1.38E-03	4.01E-01	-0.58	3.03E-03	5.87E-01	-1.04	4.20E-07	3.59E-05
cg04785007	19	56369417	4.54	7.57E-04	3.52E-01	4.58	7.37E-04	3.39E-01	3.93	1.96E-03	5.43E-01	0.36	4.63E-01	7.15E-01
cg03725404	4	9998018	-3.04	7.57E-04	3.52E-01	-3.01	1.27E-03	3.94E-01	-2.92	1.33E-03	4.93E-01	0.22	7.60E-01	8.98E-01
cg04396288	16	27279888	1.41	7.59E-04	3.52E-01	1.42	7.26E-04	3.38E-01	1.41	1.02E-03	4.60E-01	1.98	5.29E-09	9.86E-07
cg17080087	11	117389471	-0.50	7.60E-04	3.52E-01	-0.47	1.15E-03	3.84E-01	-0.46	2.21E-03	5.57E-01	-0.42	2.29E-03	2.54E-02
cg17114567	16	68026533	4.06	7.61E-04	3.52E-01	4.13	5.74E-04	3.12E-01	3.63	2.19E-03	5.56E-01	2.22	1.40E-01	3.72E-01
cg00487817	1	46746866	-0.80	7.61E-04	3.52E-01	-0.77	1.39E-03	4.03E-01	-0.80	8.87E-04	4.43E-01	-1.15	5.20E-07	4.27E-05
cg01960734	15	99791497	-0.12	7.61E-04	3.52E-01	-0.11	1.56E-03	4.16E-01	-0.11	2.37E-03	5.63E-01	-0.05	4.69E-01	7.20E-01
cg12984017	8	131193224	1.96	7.62E-04	3.52E-01	1.98	8.15E-04	3.49E-01	1.84	2.36E-03	5.63E-01	0.41	5.98E-01	8.09E-01
cg14559336	19	1248508	0.32	7.62E-04	3.52E-01	0.32	8.24E-04	3.50E-01	0.29	2.99E-03	5.86E-01	0.47	9.39E-06	4.21E-04
cg16132619	5	126339948	3.83	7.63E-04	3.52E-01	3.84	2.92E-04	2.50E-01	4.00	4.96E-04	3.68E-01	2.99	5.09E-02	2.01E-01
cg27217110	11	44985587	-0.48	7.63E-04	3.52E-01	-0.48	7.40E-04	3.39E-01	-0.47	1.06E-03	4.64E-01	-0.02	8.93E-01	9.59E-01
cg17559335	3	191047482	0.20	7.63E-04	3.52E-01	0.23	6.02E-05	1.49E-01	0.25	1.31E-04	2.61E-01	0.18	2.92E-02	1.42E-01
cg24273792	6	108381789	2.62	7.63E-04	3.52E-01	2.67	6.31E-04	3.20E-01	2.85	3.23E-04	3.26E-01	0.19	7.60E-01	8.98E-01
cg18541047	15	75917978	-0.45	7.65E-04	3.53E-01	-0.45	7.84E-04	3.45E-01	-0.44	1.18E-03	4.77E-01	-0.52	4.43E-02	1.85E-01
cg08168896	6	160582849	4.86	7.67E-04	3.54E-01	4.93	6.08E-04	3.14E-01	4.57	1.72E-03	5.21E-01	3.12	5.62E-03	4.73E-02
cg07067292	11	47907814	1.74	7.68E-04	3.54E-01	1.84	6.92E-04	3.31E-01	1.74	1.64E-03	5.16E-01	1.15	1.39E-01	3.70E-01
cg11636699	19	13044491	-0.58	7.70E-04	3.54E-01	-0.58	7.43E-04	3.39E-01	-0.51	2.66E-03	5.80E-01	-0.08	6.24E-01	8.24E-01
cg10251190	17	48585854	-0.19	7.70E-04	3.54E-01	-0.19	7.77E-04	3.44E-01	-0.18	1.42E-03	5.00E-01	-0.03	7.87E-01	9.11E-01
cg05733457	22	41843207	-0.15	7.70E-04	3.54E-01	-0.15	9.85E-04	3.68E-01	-0.15	8.98E-04	4.43E-01	-0.23	9.99E-03	6.98E-02
cg19615789	8	56986493	0.12	7.70E-04	3.54E-01	0.13	3.28E-04	2.56E-01	0.13	1.77E-03	5.24E-01	-0.05	4.05E-01	6.69E-01
cg02102717	4	103748498	0.31	7.71E-04	3.54E-01	0.31	8.53E-04	3.54E-01	0.29	2.25E-03	5.58E-01	0.24	1.18E-02	7.81E-02
cg06183559	13	95357819	5.12	7.71E-04	3.54E-01	5.19	7.43E-04	3.39E-01	4.96	1.43E-03	5.00E-01	1.36	3.22E-01	5.93E-01
cg08028844	14	75492077	5.20	7.72E-04	3.54E-01	5.28	5.74E-04	3.12E-01	4.68	3.21E-03	5.92E-01	4.69	2.45E-03	2.65E-02
cg13494055	3	59115468	0.80	7.72E-04	3.54E-01	0.85	4.67E-04	2.91E-01	0.85	6.26E-04	3.96E-01	1.73	3.28E-07	2.93E-05
cg27045481	6	151565319	-0.42	7.72E-04	3.54E-01	-0.39	1.81E-03	4.30E-01	-0.36	3.91E-03	6.06E-01	0.18	4.69E-01	7.20E-01
cg13785727	19	49714395	-0.59	7.73E-04	3.54E-01	-0.56	1.20E-03	3.88E-01	-0.52	3.31E-03	5.93E-01	-0.23	7.49E-02	2.56E-01
cg24197750	1	146714117	0.17	7.73E-04	3.54E-01	0.20	9.72E-04	3.68E-01	0.18	1.61E-03	5.14E-01	0.05	6.96E-01	8.65E-01
cg00814598	17	70658269	-10.77	7.74E-04	3.54E-01	-10.75	1.06E-03	3.73E-01	-11.17	6.76E-04	4.09E-01	4.73	2.10E-01	4.70E-01
cg12434085	6	138576878	-4.02	7.74E-04	3.54E-01	-3.95	9.38E-04	3.63E-01	-4.38	3.04E-04	3.24E-01	-2.79	2.21E-02	1.18E-01
cg00115460	4	156292098	-2.15	7.75E-04	3.54E-01	-2.12	9.24E-04	3.61E-01	-2.02	1.28E-03	4.89E-01	1.36	1.90E-01	4.44E-01
cg02078292	11	2397656	-0.55	7.75E-04	3.54E-01	-0.51	2.09E-03	4.42E-01	-0.50	3.45E-03	5.95E-01	-0.07	8.10E-01	9.22E-01
cg13615044	19	39421256	-0.27	7.76E-04	3.54E-01	-0.27	7.69E-04	3.44E-01	-0.27	9.37E-04	4.48E-01	-0.11	2.98E-01	5.69E-01
cg08434938	2	19945576	0.65	7.76E-04	3.54E-01	0.68	3.89E-04	2.70E-01	0.61	2.41E-03	5.66E-01	0.88	1.22E-02	7.96E-02
cg10983617	1	978665	-0.26	7.81E-04	3.56E-01	-0.26	8.22E-04	3.50E-01	-0.27	6.23E-04	3.94E-01	-0.31	3.50E-02	1.59E-01
cg15267513	5	38258352	0.61	7.81E-04	3.56E-01	0.66	6.79E-04	3.29E-01	0.65	1.27E-03	4.88E-01	-0.22	4.50E-01	7.05E-01
cg24649856	1	159750587	-0.70	7.82E-04	3.56E-01	-0.72	9.13E-04	3.60E-01	-0.74	1.08E-03	4.67E-01	-0.95	4.80E-03	4.24E-02
cg14780914	20	18447768	-0.15	7.83E-04	3.56E-01	-0.14	2.11E-03	4.42E-01	-0.15	8.48E-04	4.36E-01	-0.12	2.35E-02	1.23E-01
cg02810221	16	11787094	-0.57	7.83E-04	3.56E-01	-0.53	1.41E-03	4.04E-01	-0.53	1.79E-03	5.27E-01	-0.43	4.99E-02	1.99E-01
cg16197568	13	78270581	4.40	7.85E-04	3.57E-01	4.41	1.08E-03	3.76E-01	4.43	1.32E-03	4.93E-01	2.19	2.45E-01	5.11E-01
cg05155595	2	70008162	3.05	7.86E-04	3.57E-01	3.07	7.15E-04	3.37E-01	2.97	1.52E-03	5.08E-01	5.28	6.28E-04	1.01E-02
cg12446953	1	20960868	0.63	7.88E-04	3.58E-01	0.68	9.16E-04	3.60E-01	0.69	8.71E-04	4.40E-01	-0.21	3.80E-01	6.47E-01
cg18473178	5	85864039	2.48	7.88E-04	3.58E-01	2.51	6.93E-04	3.31E-01	2.41	1.04E-03	4.62E-01	2.03	8.26E-03	6.15E-02
cg20346165	20	39318985	-0.20	7.89E-04	3.58E-01	-0.18	2.60E-03	4.65E-01	-0.19	2.52E-03	5.72E-01	-0.20	2.01E-01	4.58E-01
cg06402789	20	36560640	-0.59	7.89E-04	3.58E-01	-0.56	1.52E-03	4.11E-01	-0.63	3.65E-04	3.38E-01	0.30	7.36E-02	2.53E-01
cg12284382	22	35940439	1.98	7.94E-04	3.59E-01	2.07	5.64E-04	3.09E-01	2.07	7.52E-04	4.20E-01	0.93	9.39E-02	2.93E-01
cg14128641	19	19371928	4.36	7.94E-04	3.59E-01	4.45	7.52E-04	3.40E-01	4.78	3.08E-04	3.26E-01	-1.07	1.81E-01	4.31E-01
cg22169090	12	116398337	1.52	7.94E-04	3.59E-01	1.51	9.69E-04	3.68E-01	1.56	7.03E-04	4.14E-01	2.76	1.41E-09	3.34E-07
cg09974925	22	23625249	-0.39	7.94E-04	3.59E-01	-0.36	2.23E-03	4.52E-01	-0.37	1.49E-03	5.04E-01	-0.30	9.76E-06	4.34E-04
cg17165055	3	192584828	-0.29	7.94E-04	3.59E-01	-0.26	4.50E-03	5.18E-01	-0.30	2.34E-03	5.62E-01	-0.89	8.67E-04	1.27E-02
cg06714758	12	57881797	-0.65	7.96E-04	3.60E-01	-0.65	7.26E-04	3.38E-01	-0.65	8.02E-04	4.28E-01	-0.18	4.67E-01	7.19E-01
cg24287380	2	167214294	-0.56	7.97E-04	3.60E-01	-0.53	1.80E-03	4.29E-01	-0.51	2.84E-03	5.84E-01	-0.30	6.07E-02	2.25E-01
cg07097502	21	44497820	2.76	7.97E-04	3.60E-01	2.76	8.17E-04	3.49E-01	2.63	1.77E-03	5.24E-01	4.69	6.51E-06	3.16E-04
cg13392150	1	27648633	-0.23	7.98E-04	3.60E-01	-0.23	6.76E-04	3.29E-01	-0.24	4.31E-04	3.53E-01	-0.23	6.46E-02	2.34E-01
cg02447937	20	8716244	-0.85	7.99E-04	3.60E-01	-0.82	1.55E-03	4.15E-01	-0.77	4.05E-03	6.10E-01	-0.31	3.20E-01	5.91E-01
cg09835044	14	103801184	-0.45	7.99E-04	3.60E-01	-0.45	5.11E-04	3.01E-01	-0.42	1.67E-03	5.19E-01	-0.50	5.04E-03	4.39E-02
cg25124326	3	127309025	-0.19	8.00E-04	3.60E-01	-0.19	7.91E-04	3.46E-01	-0.18	1.62E-03	5.14E-01	0.01	9.26E-01	9.72E-01
cg26864061	3	45730816	-0.16	8.00E-04	3.60E-01	-0.15	4.46E-03	5.17E-01	-0.15	4.23E-03	6.15E-01	-0.09	2.07E-01	4.66E-01
cg04384171	2	213866454	3.84	8.01E-04	3.60E-01	3.85	7.64E-04	3.43E-01	4.01	4.84E-04	3.66E-01	6.29	1.52E-12	1.00E-09
cg18146583	6	168562015	-0.35	8.01E-04	3.60E-01	-0.31	3.09E-03	4.80E-01	-0.30	6.05E-03	6.54E-01	-0.19	1.93E-01	4.47E-01
cg21797863	19	47181735	-5.39	8.02E-04	3.60E-01	-5.35	7.94E-04	3.46E-01	-5.37	1.03E-03	4.60E-01	-0.34	7.96E-01	9.15E-01
cg02695417	5	43287238	-0.29	8.03E-04	3.60E-01	-0.25	4.15E-03	5.10E-01	-0.25	3.58E-03	5.99E-01	-0.14	7.87E-02	2.64E-01
cg15033116	7	41225750	-11.01	8.03E-04	3.60E-01	-11.00	8.95E-04	3.59E-01	-9.97	3.41E-03	5.94E-01	-1.93	2.38E-01	5.04E-01
cg19249749	1	223853146	-0.37	8.03E-04	3.60E-01	-0.33	4.29E-03	5.14E-01	-0.34	3.86E-03	6.06E-01	-0.57	9.14E-04	1.32E-02
cg17497824	1	2021004	-1.41	8.05E-04	3.60E-01	-1.38	1.86E-03	4.31E-01	-1.32	2.41E-03	5.65E-01	-0.40	2.86E-01	5.57E-01
cg02724909	5	149625105	-1.98	8.05E-04	3.60E-01	-1.98	8.92E-04	3.59E-01	-1.91	1.49E-03	5.04E-01	-0.13	8.81E-01	9.53E-01
cg24413007	12	62860471	0.39	8.05E-04	3.60E-01	0.39	7.91E-04	3.46E-01	0.41	4.44E-04	3.56E-01	0.10	4.76E-01	7.25E-01
cg25232018	21	25695068	6.94	8.06E-04	3.60E-01	7.00	7.36E-04	3.39E-01	7.06	8.63E-04	4.39E-01	2.91	8.68E-04	1.27E-02
cg27278382	3	48646723	-0.43	8.06E-04	3.60E-01	-0.44	4.98E-04	2.99E-01	-0.39	1.82E-03	5.31E-01	-0.83	2.49E-09	5.35E-07
cg12413365	12	12510413	-0.20	8.06E-04	3.60E-01	-0.19	1.16E-03	3.85E-01	-0.19	2.06E-03	5.50E-01	0.01	9.50E-01	9.81E-01
cg17740434	2	179388065	6.73	8.09E-04	3.61E-01	6.73	9.67E-04	3.68E-01	6.15	3.09E-03	5.90E-01	1.96	3.34E-02	1.54E-01
cg05235016	2	239480624	-0.57	8.10E-04	3.61E-01	-0.53	1.74E-03	4.26E-01	-0.53	1.89E-03	5.36E-01	-0.21	4.31E-01	6.90E-01
cg12296564	19	11546752	0.10	8.11E-04	3.61E-01	0.11	6.31E-04	3.20E-01	0.10	1.95E-03	5.40E-01	0.07	9.52E-02	2.96E-01
cg16807062	11	113688618	-2.24	8.11E-04	3.61E-01	-2.20	9.79E-04	3.68E-01	-2.24	1.17E-03	4.77E-01	-1.49	1.99E-01	4.55E-01
cg22924680	5	43557136	0.22	8.11E-04	3.61E-01	0.23	7.43E-04	3.39E-01	0.19	5.29E-03	6.41E-01	0.21	1.44E-02	8.89E-02
cg16682046	11	82612618	-0.21	8.12E-04	3.61E-01	-0.19	1.50E-03	4.10E-01	-0.18	3.82E-03	6.05E-01	-0.01	9.07E-01	9.64E-01
cg22391477	8	110552801	0.23	8.12E-04	3.61E-01	0.24	3.66E-04	2.64E-01	0.24	4.70E-04	3.64E-01	0.46	1.07E-05	4.67E-04
cg01905397	2	1697570	-0.53	8.13E-04	3.61E-01	-0.50	9.01E-04	3.60E-01	-0.49	2.61E-03	5.76E-01	-0.57	2.30E-02	1.21E-01
cg05465663	2	74619264	-0.25	8.13E-04	3.61E-01	-0.25	7.74E-04	3.44E-01	-0.25	8.10E-04	4.29E-01	-0.04	6.71E-01	8.51E-01
cg10321366	15	67132584	-0.39	8.14E-04	3.61E-01	-0.36	2.04E-03	4.41E-01	-0.40	6.95E-04	4.12E-01	-0.15	2.56E-01	5.25E-01
cg15050340	4	156921063	-5.50	8.16E-04	3.62E-01	-5.45	5.83E-04	3.12E-01	-5.18	2.34E-03	5.63E-01	0.80	3.21E-01	5.92E-01
cg23831542	17	21117670	0.19	8.17E-04	3.62E-01	0.19	6.95E-04	3.31E-01	0.20	7.39E-04	4.16E-01	0.33	1.24E-07	1.34E-05
cg01957732	6	133561717	-5.85	8.17E-04	3.62E-01	-5.78	9.66E-04	3.68E-01	-5.31	3.55E-03	5.99E-01	-4.29	6.79E-03	5.38E-02
cg13752020	16	73046139	-2.89	8.17E-04	3.62E-01	-2.86	4.90E-04	2.98E-01	-2.51	3.89E-03	6.06E-01	0.82	3.81E-01	6.48E-01
cg10956544	12	93557534	-0.40	8.18E-04	3.62E-01	-0.35	3.29E-03	4.88E-01	-0.33	7.81E-03	6.80E-01	-0.11	5.45E-01	7.74E-01
cg16311773	6	167313694	-0.42	8.18E-04	3.62E-01	-0.42	6.33E-04	3.20E-01	-0.38	4.69E-03	6.26E-01	0.24	2.34E-01	4.99E-01
cg08733159	7	13914704	4.36	8.19E-04	3.62E-01	4.39	7.34E-04	3.39E-01	4.21	1.20E-03	4.77E-01	2.57	1.11E-01	3.24E-01
cg26735824	11	121163658	-0.31	8.19E-04	3.62E-01	-0.31	7.96E-04	3.47E-01	-0.29	1.61E-03	5.14E-01	-0.23	1.13E-02	7.59E-02
cg17809284	5	56205271	0.34	8.19E-04	3.62E-01	0.35	6.75E-04	3.29E-01	0.33	1.57E-03	5.11E-01	0.50	4.06E-07	3.49E-05
cg02818160	2	15804729	-0.74	8.20E-04	3.62E-01	-0.74	7.92E-04	3.46E-01	-0.73	1.41E-03	4.99E-01	0.35	3.00E-01	5.71E-01
cg13173270	1	23510830	-7.22	8.20E-04	3.62E-01	-7.18	6.17E-04	3.16E-01	-7.62	6.37E-04	4.00E-01	-1.90	1.57E-01	3.97E-01
cg27053805	3	12855878	-0.48	8.20E-04	3.62E-01	-0.44	2.74E-03	4.71E-01	-0.45	2.48E-03	5.70E-01	-0.47	1.74E-02	1.01E-01
cg07889765	10	96123160	-8.13	8.21E-04	3.62E-01	-8.12	8.17E-04	3.49E-01	-6.97	4.60E-03	6.24E-01	1.96	5.31E-01	7.65E-01
cg08206517	5	536453	5.22	8.21E-04	3.62E-01	5.26	7.20E-04	3.37E-01	4.65	3.97E-03	6.08E-01	-2.32	1.74E-02	1.01E-01
cg16953816	12	123349953	-0.62	8.23E-04	3.62E-01	-0.62	6.79E-04	3.29E-01	-0.55	3.39E-03	5.94E-01	-0.14	6.24E-01	8.24E-01
cg03079549	15	45879224	-0.42	8.24E-04	3.62E-01	-0.42	8.58E-04	3.55E-01	-0.45	6.87E-04	4.11E-01	-0.20	1.64E-01	4.07E-01
cg14972510	8	38042156	5.04	8.24E-04	3.62E-01	5.06	5.62E-04	3.09E-01	4.53	2.78E-03	5.84E-01	3.39	9.48E-04	1.35E-02
cg22646995	5	180541780	4.66	8.24E-04	3.62E-01	4.67	6.55E-04	3.25E-01	4.66	1.08E-03	4.67E-01	-0.34	8.46E-01	9.38E-01
cg21665241	6	40860307	-0.53	8.24E-04	3.62E-01	-0.49	1.76E-03	4.28E-01	-0.44	4.80E-03	6.28E-01	-0.59	2.51E-06	1.49E-04
cg06956240	4	103997519	-1.30	8.25E-04	3.62E-01	-1.30	8.17E-04	3.49E-01	-1.33	8.03E-04	4.28E-01	-1.54	4.97E-04	8.48E-03
cg25642897	11	5271769	2.31	8.26E-04	3.62E-01	2.33	8.23E-04	3.50E-01	2.33	9.80E-04	4.52E-01	1.87	1.71E-02	9.97E-02
cg00972976	6	150232204	1.34	8.26E-04	3.62E-01	1.37	6.60E-04	3.26E-01	1.39	7.01E-04	4.14E-01	1.06	8.70E-03	6.37E-02
cg20922821	12	94070579	-7.77	8.26E-04	3.62E-01	-7.68	1.31E-03	3.96E-01	-7.27	1.73E-03	5.22E-01	-0.20	8.18E-01	9.25E-01
cg24556573	11	14062902	3.30	8.29E-04	3.63E-01	3.30	5.04E-04	3.00E-01	3.40	8.10E-04	4.29E-01	1.51	1.31E-01	3.57E-01
cg06205074	17	79954976	-0.29	8.29E-04	3.63E-01	-0.26	3.73E-03	4.97E-01	-0.25	5.49E-03	6.44E-01	-0.26	9.51E-02	2.96E-01
cg19636311	20	16710622	0.11	8.30E-04	3.63E-01	0.11	8.14E-04	3.49E-01	0.11	8.35E-04	4.33E-01	0.14	2.85E-03	2.96E-02
cg27555392	1	16679093	-0.53	8.31E-04	3.63E-01	-0.53	7.40E-04	3.39E-01	-0.50	2.05E-03	5.50E-01	-0.89	3.10E-14	3.29E-11
cg04359324	2	207116402	4.47	8.31E-04	3.63E-01	4.50	5.16E-04	3.02E-01	4.25	1.71E-03	5.21E-01	0.35	6.59E-01	8.45E-01
cg23276598	2	8826236	-0.33	8.34E-04	3.63E-01	-0.31	1.24E-03	3.91E-01	-0.32	1.00E-03	4.55E-01	-0.35	5.18E-03	4.47E-02
cg04963177	12	41966269	-0.46	8.34E-04	3.63E-01	-0.43	2.03E-03	4.40E-01	-0.35	1.57E-02	7.45E-01	-0.15	4.25E-01	6.85E-01
cg04571418	2	10723505	-0.28	8.34E-04	3.63E-01	-0.24	4.12E-03	5.09E-01	-0.22	9.66E-03	7.00E-01	-0.11	2.10E-01	4.70E-01
cg18374393	14	105737849	-0.36	8.35E-04	3.63E-01	-0.36	9.06E-04	3.60E-01	-0.34	2.03E-03	5.49E-01	0.12	4.15E-01	6.77E-01
cg04425400	19	1556533	-0.38	8.35E-04	3.63E-01	-0.38	1.08E-03	3.76E-01	-0.41	2.95E-04	3.20E-01	0.06	7.39E-01	8.88E-01
cg24040048	1	29203797	0.23	8.36E-04	3.63E-01	0.25	8.90E-04	3.58E-01	0.23	1.76E-03	5.24E-01	0.17	1.18E-01	3.36E-01
cg10125661	10	38027756	-6.58	8.37E-04	3.63E-01	-6.52	1.08E-03	3.76E-01	-6.37	1.66E-03	5.18E-01	-0.39	8.39E-01	9.35E-01
cg26581036	4	7745324	4.05	8.37E-04	3.63E-01	4.08	3.30E-04	2.56E-01	4.28	5.75E-04	3.84E-01	1.75	1.81E-01	4.31E-01
cg17137307	2	85363491	-0.38	8.37E-04	3.63E-01	-0.34	3.42E-03	4.91E-01	-0.36	2.91E-03	5.85E-01	-0.20	1.95E-01	4.50E-01
cg04986413	10	99161312	6.55	8.38E-04	3.63E-01	6.61	2.92E-04	2.50E-01	6.99	2.49E-04	3.06E-01	0.08	9.55E-01	9.83E-01
cg23118562	12	62997444	-0.12	8.39E-04	3.63E-01	-0.11	5.20E-03	5.33E-01	-0.12	3.07E-03	5.88E-01	-0.11	2.02E-01	4.59E-01
cg06783686	9	6757571	-0.24	8.39E-04	3.63E-01	-0.24	9.10E-04	3.60E-01	-0.25	5.19E-04	3.74E-01	-0.15	1.32E-01	3.60E-01
cg26087577	9	115095432	-0.33	8.39E-04	3.63E-01	-0.33	8.13E-04	3.49E-01	-0.33	1.16E-03	4.76E-01	-0.28	2.92E-03	3.01E-02
cg09558034	1	224803365	-2.97	8.39E-04	3.63E-01	-2.97	9.71E-04	3.68E-01	-3.36	3.11E-04	3.26E-01	-2.64	5.26E-04	8.84E-03
cg03823044	16	50185807	-0.45	8.40E-04	3.63E-01	-0.42	2.35E-03	4.57E-01	-0.41	3.18E-03	5.92E-01	-0.58	2.93E-06	1.68E-04
cg13604887	19	22018954	-0.14	8.41E-04	3.63E-01	-0.14	1.68E-03	4.24E-01	-0.16	3.16E-04	3.26E-01	-0.21	4.39E-03	3.98E-02
cg04447424	18	33709795	-0.35	8.41E-04	3.63E-01	-0.35	7.44E-04	3.39E-01	-0.37	2.88E-04	3.17E-01	0.05	7.11E-01	8.73E-01
cg03720416	4	13486104	0.43	8.41E-04	3.63E-01	0.43	9.25E-04	3.61E-01	0.42	1.31E-03	4.92E-01	0.14	3.61E-01	6.31E-01
cg14086647	22	31608023	0.31	8.41E-04	3.63E-01	0.36	1.78E-04	2.13E-01	0.33	6.68E-04	4.07E-01	0.30	6.29E-05	1.82E-03
cg19607387	5	125570543	-6.54	8.41E-04	3.63E-01	-6.51	4.59E-04	2.89E-01	-6.16	1.90E-03	5.37E-01	-1.91	9.92E-02	3.03E-01
cg09538587	2	152564481	4.75	8.42E-04	3.63E-01	4.73	9.73E-04	3.68E-01	4.39	2.25E-03	5.58E-01	1.87	3.47E-01	6.17E-01
cg23267171	11	2349554	0.47	8.43E-04	3.63E-01	0.50	5.08E-04	3.00E-01	0.53	4.45E-04	3.56E-01	0.89	3.26E-07	2.91E-05
cg24149898	22	40060709	-0.34	8.44E-04	3.63E-01	-0.34	6.76E-04	3.29E-01	-0.33	1.44E-03	5.01E-01	-0.18	5.42E-02	2.10E-01
cg14550880	13	110414589	0.39	8.44E-04	3.63E-01	0.42	2.51E-04	2.40E-01	0.45	9.63E-05	2.49E-01	0.47	8.74E-04	1.28E-02
cg07538160	6	30951395	5.34	8.44E-04	3.63E-01	5.38	9.79E-04	3.68E-01	5.38	1.45E-03	5.02E-01	1.95	1.84E-01	4.35E-01
cg09919982	4	3451217	-0.56	8.45E-04	3.63E-01	-0.52	2.67E-03	4.68E-01	-0.52	3.40E-03	5.94E-01	-0.90	1.07E-04	2.72E-03
cg17560669	6	166953446	-0.36	8.45E-04	3.63E-01	-0.34	2.29E-03	4.53E-01	-0.29	9.00E-03	6.95E-01	-0.39	5.39E-02	2.09E-01
cg00334257	16	69419951	0.21	8.45E-04	3.63E-01	0.21	8.81E-04	3.58E-01	0.19	2.95E-03	5.85E-01	-0.11	3.63E-01	6.33E-01
cg27507473	16	86002959	3.21	8.46E-04	3.63E-01	3.28	6.08E-04	3.14E-01	3.44	4.85E-04	3.66E-01	0.33	7.12E-01	8.74E-01
cg15783941	19	13132222	-0.36	8.47E-04	3.63E-01	-0.31	3.94E-03	5.03E-01	-0.34	2.10E-03	5.52E-01	-0.01	9.45E-01	9.80E-01
cg07564856	9	100173527	6.64	8.47E-04	3.63E-01	6.67	6.01E-04	3.14E-01	5.95	2.91E-03	5.85E-01	0.79	6.90E-01	8.62E-01
cg05495083	6	170655073	-0.94	8.48E-04	3.63E-01	-0.92	1.83E-03	4.30E-01	-0.95	1.69E-03	5.20E-01	0.50	2.29E-01	4.93E-01
cg02055255	1	10726729	-0.53	8.49E-04	3.64E-01	-0.49	1.62E-03	4.20E-01	-0.48	3.19E-03	5.92E-01	-0.91	3.26E-14	3.45E-11
cg04088945	7	157090147	-3.67	8.49E-04	3.64E-01	-3.59	8.12E-04	3.49E-01	-3.80	4.74E-04	3.65E-01	-0.95	2.18E-01	4.79E-01
cg07263694	12	111748300	5.50	8.50E-04	3.64E-01	5.53	6.90E-04	3.30E-01	4.48	6.26E-03	6.58E-01	-0.57	6.67E-01	8.49E-01
cg14391509	11	116247642	-5.90	8.50E-04	3.64E-01	-5.82	1.02E-03	3.71E-01	-5.33	2.94E-03	5.85E-01	0.20	8.46E-01	9.38E-01
cg23245768	21	43635089	-0.31	8.51E-04	3.64E-01	-0.28	2.46E-03	4.60E-01	-0.27	4.80E-03	6.28E-01	-0.25	1.18E-01	3.36E-01
cg13049686	12	132508533	-0.30	8.52E-04	3.64E-01	-0.28	2.15E-03	4.45E-01	-0.28	3.35E-03	5.94E-01	-0.49	2.77E-05	9.76E-04
cg08498485	3	49711384	-0.31	8.52E-04	3.64E-01	-0.31	9.15E-04	3.60E-01	-0.31	1.38E-03	4.98E-01	-0.05	5.00E-01	7.43E-01
cg20966504	7	20654933	3.22	8.54E-04	3.64E-01	3.23	5.57E-04	3.08E-01	3.55	2.87E-04	3.17E-01	3.77	4.93E-08	6.28E-06
cg26278666	2	147892054	1.17	8.55E-04	3.65E-01	1.19	5.77E-04	3.12E-01	1.27	4.30E-04	3.53E-01	1.46	2.05E-03	2.34E-02
cg25912474	4	155608228	5.59	8.56E-04	3.65E-01	5.68	5.89E-04	3.14E-01	5.11	3.06E-03	5.88E-01	1.09	5.38E-01	7.69E-01
cg15666214	6	108438317	-5.38	8.56E-04	3.65E-01	-5.39	8.90E-04	3.58E-01	-5.16	2.10E-03	5.52E-01	-0.94	1.49E-01	3.85E-01
cg10614623	14	35450112	3.26	8.57E-04	3.65E-01	3.27	7.56E-04	3.41E-01	3.08	1.50E-03	5.04E-01	0.91	2.10E-01	4.69E-01
cg06111280	1	16053393	-0.30	8.58E-04	3.65E-01	-0.26	4.19E-03	5.11E-01	-0.28	2.42E-03	5.66E-01	0.14	1.54E-01	3.93E-01
cg03520903	16	15738316	3.42	8.58E-04	3.65E-01	3.43	8.28E-04	3.50E-01	3.54	4.89E-04	3.66E-01	5.10	6.63E-19	2.39E-15
cg24054938	1	153651302	0.59	8.59E-04	3.65E-01	0.59	8.83E-04	3.58E-01	0.52	3.32E-03	5.93E-01	0.93	1.35E-04	3.24E-03
cg03489475	9	133231529	-0.76	8.60E-04	3.66E-01	-0.74	2.06E-03	4.42E-01	-0.74	2.57E-03	5.75E-01	-0.27	3.59E-01	6.28E-01
cg24533097	5	140579047	8.66	8.63E-04	3.67E-01	8.67	8.08E-04	3.49E-01	7.80	2.89E-03	5.84E-01	-0.10	9.57E-01	9.84E-01
cg17669700	19	1384168	-0.16	8.65E-04	3.67E-01	-0.16	9.25E-04	3.61E-01	-0.15	1.48E-03	5.04E-01	-0.03	6.32E-01	8.29E-01
cg23780421	20	1539009	3.51	8.66E-04	3.67E-01	3.56	5.53E-04	3.07E-01	3.37	1.77E-03	5.24E-01	3.15	6.79E-09	1.22E-06
cg09554558	5	55008169	-0.25	8.66E-04	3.67E-01	-0.25	8.94E-04	3.59E-01	-0.26	7.22E-04	4.15E-01	-0.20	1.20E-03	1.60E-02
cg16437933	16	17448297	-5.75	8.70E-04	3.68E-01	-5.67	8.86E-04	3.58E-01	-5.75	1.07E-03	4.65E-01	-2.49	2.62E-02	1.32E-01
cg06498520	4	186990007	0.89	8.70E-04	3.68E-01	0.95	7.35E-04	3.39E-01	0.90	1.59E-03	5.13E-01	0.83	3.19E-02	1.50E-01
cg20367099	8	22758445	-0.56	8.70E-04	3.68E-01	-0.52	2.03E-03	4.40E-01	-0.53	2.50E-03	5.70E-01	0.10	5.43E-01	7.73E-01
cg10037905	12	26987000	0.59	8.70E-04	3.68E-01	0.64	9.24E-04	3.61E-01	0.60	2.71E-03	5.83E-01	-0.18	4.92E-01	7.37E-01
cg01392238	15	67007472	6.37	8.71E-04	3.68E-01	6.35	7.96E-04	3.47E-01	5.92	2.99E-03	5.86E-01	6.19	2.64E-03	2.80E-02
cg14187860	20	31261785	2.00	8.71E-04	3.68E-01	2.01	2.95E-04	2.50E-01	2.22	2.15E-04	2.97E-01	-1.07	2.62E-01	5.30E-01
cg15828668	12	6888117	0.29	8.72E-04	3.68E-01	0.33	5.11E-04	3.01E-01	0.30	2.11E-03	5.52E-01	0.29	3.36E-03	3.31E-02
cg19070952	15	66080291	4.00	8.72E-04	3.68E-01	4.01	7.32E-04	3.39E-01	4.06	6.85E-04	4.11E-01	1.64	1.63E-01	4.06E-01
cg06654313	16	86309821	4.19	8.73E-04	3.68E-01	4.21	7.68E-04	3.44E-01	4.36	6.97E-04	4.12E-01	1.50	7.33E-02	2.53E-01
cg01842741	12	113503758	1.03	8.73E-04	3.68E-01	1.05	5.37E-04	3.04E-01	1.00	1.66E-03	5.18E-01	1.04	5.16E-02	2.03E-01
cg18020334	6	31239244	1.32	8.73E-04	3.68E-01	1.32	8.14E-04	3.49E-01	1.18	3.76E-03	6.04E-01	2.07	1.23E-04	3.02E-03
cg11364695	7	8063020	-0.91	8.74E-04	3.68E-01	-0.88	1.52E-03	4.11E-01	-0.76	5.75E-03	6.51E-01	-1.20	1.43E-04	3.38E-03
cg23340345	2	233501673	6.89	8.74E-04	3.68E-01	6.92	8.77E-04	3.58E-01	6.50	2.15E-03	5.55E-01	1.68	4.28E-01	6.87E-01
cg25510721	17	30827195	-0.46	8.74E-04	3.68E-01	-0.42	1.20E-03	3.88E-01	-0.39	5.92E-03	6.53E-01	0.06	6.37E-01	8.32E-01
cg01778842	4	39482399	-0.35	8.75E-04	3.68E-01	-0.31	2.98E-03	4.77E-01	-0.33	1.42E-03	4.99E-01	-0.13	2.93E-01	5.64E-01
cg11084804	1	201883435	-0.39	8.76E-04	3.68E-01	-0.36	2.74E-03	4.71E-01	-0.37	2.16E-03	5.55E-01	-0.18	3.61E-01	6.31E-01
cg17144547	11	46260235	4.04	8.76E-04	3.68E-01	4.12	8.25E-04	3.50E-01	3.97	1.39E-03	4.99E-01	2.69	7.25E-03	5.63E-02
cg12397118	13	111543043	-12.83	8.77E-04	3.68E-01	-12.84	9.18E-04	3.60E-01	-12.77	1.08E-03	4.67E-01	-4.31	3.47E-02	1.58E-01
cg16716917	11	64889645	-0.12	8.78E-04	3.68E-01	-0.12	9.18E-04	3.60E-01	-0.13	7.04E-04	4.14E-01	-0.03	6.39E-01	8.33E-01
cg08116651	16	66835940	-0.31	8.79E-04	3.69E-01	-0.28	4.34E-03	5.15E-01	-0.28	4.18E-03	6.14E-01	-0.01	9.38E-01	9.77E-01
cg17521801	11	57703255	1.55	8.82E-04	3.70E-01	1.55	6.35E-04	3.20E-01	1.64	4.48E-04	3.56E-01	2.55	1.22E-11	6.08E-09
cg12059507	11	62606663	-0.61	8.82E-04	3.70E-01	-0.61	8.09E-04	3.49E-01	-0.61	9.81E-04	4.52E-01	-0.38	3.83E-02	1.68E-01
cg11981372	16	15068545	-0.14	8.84E-04	3.70E-01	-0.14	8.10E-04	3.49E-01	-0.13	1.78E-03	5.25E-01	-0.10	2.37E-02	1.24E-01
cg14728071	10	22030035	3.76	8.86E-04	3.70E-01	3.83	5.00E-04	3.00E-01	3.43	2.80E-03	5.84E-01	1.79	9.47E-03	6.74E-02
cg09608141	14	77657603	3.17	8.86E-04	3.70E-01	3.18	9.06E-04	3.60E-01	3.38	6.49E-04	4.04E-01	0.27	8.07E-01	9.21E-01
cg05746865	17	43967194	8.41	8.88E-04	3.70E-01	8.47	7.50E-04	3.40E-01	8.29	1.39E-03	4.99E-01	1.36	3.84E-01	6.51E-01
cg03768513	22	24552595	-0.33	8.89E-04	3.70E-01	-0.30	2.08E-03	4.42E-01	-0.27	6.29E-03	6.59E-01	0.01	9.51E-01	9.82E-01
cg05201388	22	42854432	6.16	8.89E-04	3.70E-01	6.18	7.63E-04	3.43E-01	5.92	1.84E-03	5.32E-01	4.39	4.76E-04	8.22E-03
cg01717298	10	84573501	4.32	8.90E-04	3.70E-01	4.34	4.24E-04	2.80E-01	4.57	6.00E-04	3.88E-01	0.64	3.15E-01	5.86E-01
cg09314196	19	22816509	8.20	8.90E-04	3.70E-01	8.20	7.79E-04	3.45E-01	7.97	1.53E-03	5.08E-01	2.98	2.48E-02	1.27E-01
cg15594450	11	74460021	-0.32	8.90E-04	3.70E-01	-0.32	9.74E-04	3.68E-01	-0.32	1.33E-03	4.93E-01	-0.61	4.57E-09	8.76E-07
cg07387044	8	145170348	0.48	8.90E-04	3.70E-01	0.48	9.04E-04	3.60E-01	0.47	9.00E-04	4.43E-01	0.71	6.46E-03	5.20E-02
cg20680045	16	1480031	-1.06	8.91E-04	3.70E-01	-1.03	1.79E-03	4.28E-01	-1.18	2.90E-04	3.18E-01	0.41	1.27E-01	3.51E-01
cg19972706	1	207262321	-0.79	8.93E-04	3.70E-01	-0.75	2.02E-03	4.40E-01	-0.78	1.38E-03	4.98E-01	-0.56	7.88E-03	5.95E-02
cg08809197	8	134583088	-0.12	8.93E-04	3.70E-01	-0.11	3.65E-03	4.94E-01	-0.11	5.53E-03	6.45E-01	-0.14	4.14E-03	3.83E-02
cg12248389	16	29802271	0.39	8.95E-04	3.70E-01	0.39	8.66E-04	3.57E-01	0.37	2.28E-03	5.60E-01	0.45	2.48E-05	8.97E-04
cg24492101	1	19164072	2.13	8.95E-04	3.70E-01	2.15	7.26E-04	3.38E-01	2.37	2.63E-04	3.15E-01	1.85	1.58E-06	1.03E-04
cg23877380	2	197822319	2.30	8.95E-04	3.70E-01	2.31	8.00E-04	3.47E-01	2.27	1.28E-03	4.88E-01	1.05	1.48E-01	3.83E-01
cg24622947	7	129405707	-0.52	8.95E-04	3.70E-01	-0.49	1.53E-03	4.13E-01	-0.41	8.62E-03	6.89E-01	0.00	9.93E-01	9.98E-01
cg00317492	12	121447429	-0.77	8.96E-04	3.70E-01	-0.75	2.01E-03	4.39E-01	-0.65	6.40E-03	6.60E-01	0.49	3.06E-02	1.46E-01
cg04705255	15	61503373	-1.02	8.96E-04	3.70E-01	-0.99	1.24E-03	3.91E-01	-1.07	5.30E-04	3.75E-01	-0.15	7.29E-01	8.82E-01
cg25276700	6	44698698	2.02	8.97E-04	3.70E-01	2.02	9.69E-04	3.68E-01	1.77	5.57E-03	6.46E-01	1.94	7.62E-02	2.59E-01
cg04920574	6	84569243	-0.15	8.99E-04	3.70E-01	-0.15	2.53E-03	4.63E-01	-0.14	5.03E-03	6.33E-01	-0.29	4.67E-05	1.45E-03
cg07825023	14	71185315	-0.42	8.99E-04	3.70E-01	-0.39	2.65E-03	4.66E-01	-0.41	1.38E-03	4.98E-01	-0.35	7.74E-02	2.61E-01
cg09591867	17	79098559	-0.32	8.99E-04	3.70E-01	-0.32	8.76E-04	3.58E-01	-0.29	3.31E-03	5.93E-01	-0.07	5.57E-01	7.82E-01
cg03396809	3	48282489	-0.46	8.99E-04	3.70E-01	-0.46	9.01E-04	3.60E-01	-0.44	1.55E-03	5.09E-01	-0.24	8.08E-02	2.68E-01
cg12750884	1	11303205	0.49	9.00E-04	3.70E-01	0.53	7.77E-04	3.44E-01	0.38	1.07E-02	7.12E-01	0.10	4.93E-01	7.38E-01
cg13688966	3	149192378	6.98	9.01E-04	3.70E-01	6.98	7.79E-04	3.45E-01	8.16	1.53E-04	2.65E-01	2.66	4.79E-01	7.27E-01
cg13645001	12	22199580	-1.42	9.01E-04	3.70E-01	-1.42	1.01E-03	3.70E-01	-1.39	1.20E-03	4.77E-01	-0.89	1.08E-01	3.18E-01
cg14882920	13	80317291	1.14	9.01E-04	3.70E-01	1.16	5.97E-04	3.14E-01	1.22	3.15E-04	3.26E-01	1.76	2.31E-10	7.34E-08
cg04702490	1	230202431	-0.46	9.01E-04	3.70E-01	-0.43	7.56E-04	3.41E-01	-0.45	1.16E-03	4.76E-01	-0.48	5.23E-04	8.80E-03
cg02526537	8	49033762	-7.78	9.02E-04	3.70E-01	-7.71	9.87E-04	3.68E-01	-7.57	1.78E-03	5.26E-01	-0.82	5.72E-01	7.92E-01
cg13065717	17	34267074	-1.03	9.02E-04	3.70E-01	-1.00	1.00E-03	3.69E-01	-1.04	8.44E-04	4.35E-01	-0.33	3.33E-01	6.04E-01
cg19917639	1	175128382	-0.40	9.03E-04	3.70E-01	-0.36	5.00E-03	5.28E-01	-0.40	1.73E-03	5.22E-01	-0.37	3.52E-03	3.42E-02
cg23376771	21	33784148	0.40	9.03E-04	3.70E-01	0.42	9.98E-04	3.69E-01	0.35	9.48E-03	6.99E-01	0.16	3.76E-01	6.44E-01
cg22452899	2	235372795	4.61	9.04E-04	3.70E-01	4.63	7.81E-04	3.45E-01	4.45	1.67E-03	5.19E-01	0.06	9.55E-01	9.83E-01
cg17416175	10	14608527	-0.37	9.04E-04	3.70E-01	-0.33	5.00E-03	5.28E-01	-0.32	5.46E-03	6.44E-01	-0.21	1.54E-01	3.93E-01
cg00681018	3	107318107	1.23	9.04E-04	3.70E-01	1.32	2.88E-04	2.49E-01	1.31	3.77E-04	3.42E-01	1.39	7.40E-06	3.49E-04
cg23400985	17	18162131	-0.44	9.05E-04	3.70E-01	-0.44	1.01E-03	3.70E-01	-0.38	2.60E-03	5.76E-01	-0.60	1.28E-02	8.22E-02
cg04892210	6	116937655	0.26	9.05E-04	3.70E-01	0.27	1.22E-03	3.90E-01	0.25	3.66E-03	6.02E-01	0.20	8.11E-02	2.69E-01
cg13870973	7	107678033	-1.14	9.05E-04	3.70E-01	-1.09	1.02E-03	3.71E-01	-1.13	7.77E-04	4.24E-01	0.12	7.13E-01	8.74E-01
cg16163110	2	10634920	-0.57	9.06E-04	3.70E-01	-0.54	1.55E-03	4.15E-01	-0.52	3.04E-03	5.87E-01	-0.58	4.52E-02	1.87E-01
cg11672268	8	82190120	2.40	9.06E-04	3.70E-01	2.45	6.60E-04	3.26E-01	2.28	1.49E-03	5.04E-01	3.19	1.13E-03	1.53E-02
cg22975521	2	121551193	-2.54	9.06E-04	3.70E-01	-2.53	5.51E-04	3.07E-01	-2.24	3.53E-03	5.98E-01	0.53	4.77E-01	7.26E-01
cg07821305	6	27145924	0.15	9.06E-04	3.70E-01	0.16	4.59E-04	2.89E-01	0.15	9.31E-04	4.48E-01	0.04	5.82E-01	7.98E-01
cg04853831	3	63178270	0.64	9.06E-04	3.70E-01	0.67	4.72E-04	2.93E-01	0.72	2.27E-04	3.01E-01	0.50	2.77E-02	1.37E-01
cg02266222	2	7837688	-1.42	9.07E-04	3.70E-01	-1.39	1.34E-03	3.99E-01	-1.45	8.17E-04	4.30E-01	-0.29	6.58E-01	8.44E-01
cg03939903	2	180662011	-2.34	9.07E-04	3.70E-01	-2.29	1.46E-03	4.07E-01	-2.24	2.06E-03	5.50E-01	-0.14	8.46E-01	9.39E-01
cg15306232	16	1943490	-4.38	9.07E-04	3.70E-01	-4.32	1.68E-03	4.24E-01	-5.04	1.18E-04	2.61E-01	0.59	5.26E-01	7.61E-01
cg00523379	6	148726219	5.78	9.08E-04	3.70E-01	5.83	6.64E-04	3.27E-01	6.21	5.58E-04	3.83E-01	2.35	2.13E-02	1.15E-01
cg15844835	5	141031143	-0.29	9.08E-04	3.70E-01	-0.29	1.02E-03	3.70E-01	-0.29	1.27E-03	4.88E-01	-0.36	5.25E-04	8.82E-03
cg07846081	3	131754019	0.46	9.08E-04	3.70E-01	0.53	1.74E-03	4.26E-01	0.51	3.03E-03	5.87E-01	0.34	3.10E-02	1.47E-01
cg05287396	21	37432898	0.13	9.08E-04	3.70E-01	0.14	2.93E-04	2.50E-01	0.14	2.80E-04	3.16E-01	0.22	2.95E-03	3.03E-02
cg14372885	4	90760484	-2.83	9.09E-04	3.70E-01	-2.80	1.15E-03	3.84E-01	-2.93	7.52E-04	4.20E-01	-1.40	8.59E-02	2.78E-01
cg15340887	12	121904974	-0.23	9.10E-04	3.70E-01	-0.23	8.77E-04	3.58E-01	-0.23	1.62E-03	5.14E-01	-0.11	3.70E-02	1.65E-01
cg24446923	1	24829098	-0.15	9.12E-04	3.71E-01	-0.15	1.32E-03	3.98E-01	-0.16	8.99E-04	4.43E-01	-0.20	3.00E-02	1.44E-01
cg07738651	2	137435474	7.21	9.13E-04	3.71E-01	7.26	7.74E-04	3.44E-01	7.37	8.53E-04	4.37E-01	1.20	2.68E-01	5.38E-01
cg12187567	8	95907390	0.20	9.13E-04	3.71E-01	0.20	9.82E-04	3.68E-01	0.18	5.05E-03	6.34E-01	0.23	5.64E-02	2.15E-01
cg20669710	5	44809830	0.18	9.13E-04	3.71E-01	0.20	1.27E-04	1.88E-01	0.19	4.38E-04	3.54E-01	0.18	1.29E-02	8.26E-02
cg09566659	6	7861713	-6.10	9.14E-04	3.71E-01	-6.05	8.83E-04	3.58E-01	-5.33	4.45E-03	6.21E-01	-0.14	8.93E-01	9.59E-01
cg03613003	11	69949264	-0.37	9.14E-04	3.71E-01	-0.33	2.84E-03	4.73E-01	-0.34	2.20E-03	5.56E-01	-0.38	2.55E-04	5.18E-03
cg18253764	15	23893041	-1.99	9.15E-04	3.71E-01	-1.99	9.75E-04	3.68E-01	-2.11	6.12E-04	3.91E-01	-0.94	2.91E-03	3.00E-02
cg14652830	12	57231008	2.88	9.15E-04	3.71E-01	2.92	9.69E-04	3.68E-01	3.10	8.82E-04	4.41E-01	-0.05	9.52E-01	9.82E-01
cg19093680	17	8648194	-0.28	9.15E-04	3.71E-01	-0.25	3.82E-03	5.00E-01	-0.24	5.48E-03	6.44E-01	-0.16	2.43E-01	5.10E-01
cg22293823	11	116306375	4.36	9.16E-04	3.71E-01	4.41	7.81E-04	3.45E-01	4.51	7.40E-04	4.16E-01	0.64	3.94E-01	6.59E-01
cg13121738	8	142064775	2.17	9.18E-04	3.72E-01	2.17	1.01E-03	3.69E-01	2.21	1.18E-03	4.77E-01	2.95	3.13E-02	1.48E-01
cg01649615	16	19801172	0.73	9.19E-04	3.72E-01	0.78	3.31E-04	2.56E-01	0.84	1.52E-04	2.65E-01	0.74	9.82E-02	3.01E-01
cg02891664	4	1004679	0.13	9.21E-04	3.73E-01	0.14	1.29E-04	1.90E-01	0.15	1.64E-04	2.69E-01	0.32	3.03E-07	2.74E-05
cg27281389	3	184080062	-0.29	9.21E-04	3.73E-01	-0.29	1.00E-03	3.69E-01	-0.28	1.79E-03	5.27E-01	-0.12	3.86E-01	6.52E-01
cg05681348	19	41222914	0.15	9.23E-04	3.73E-01	0.17	3.75E-04	2.66E-01	0.16	8.49E-04	4.36E-01	0.22	1.49E-03	1.87E-02
cg13228290	17	26090487	-8.39	9.24E-04	3.73E-01	-8.27	1.08E-03	3.75E-01	-9.06	3.76E-04	3.41E-01	1.39	4.57E-01	7.10E-01
cg07537181	6	167816105	1.54	9.25E-04	3.73E-01	1.55	7.55E-04	3.41E-01	1.54	9.62E-04	4.51E-01	1.31	4.34E-02	1.82E-01
cg26697605	7	1850802	7.70	9.26E-04	3.74E-01	7.72	7.47E-04	3.40E-01	7.47	1.26E-03	4.87E-01	3.03	4.27E-02	1.81E-01
cg22351571	17	18869327	1.43	9.28E-04	3.74E-01	1.45	7.99E-04	3.47E-01	1.31	2.29E-03	5.60E-01	1.81	1.21E-04	2.97E-03
cg26905303	3	184748175	2.42	9.28E-04	3.74E-01	2.41	9.57E-04	3.66E-01	2.41	1.18E-03	4.77E-01	4.69	8.38E-10	2.14E-07
cg12531208	9	108320363	-0.29	9.29E-04	3.74E-01	-0.29	9.30E-04	3.62E-01	-0.31	4.53E-04	3.58E-01	-0.29	5.06E-02	2.01E-01
cg18758230	17	1953838	0.23	9.29E-04	3.74E-01	0.23	1.21E-03	3.89E-01	0.23	1.06E-03	4.65E-01	0.32	3.37E-03	3.32E-02
cg05956078	12	49450032	5.55	9.30E-04	3.74E-01	5.55	5.09E-04	3.00E-01	5.25	1.72E-03	5.22E-01	3.64	8.85E-02	2.83E-01
cg22289948	19	36980603	0.49	9.31E-04	3.74E-01	0.49	9.27E-04	3.61E-01	0.44	3.65E-03	6.02E-01	0.53	1.91E-02	1.07E-01
cg20268460	21	44386256	-1.99	9.32E-04	3.74E-01	-1.96	1.21E-03	3.89E-01	-1.89	1.96E-03	5.43E-01	-0.98	2.61E-01	5.29E-01
cg14546471	5	65892028	0.27	9.32E-04	3.74E-01	0.27	8.88E-04	3.58E-01	0.26	2.23E-03	5.58E-01	0.65	6.85E-15	8.61E-12
cg21545977	1	11741440	-0.14	9.32E-04	3.74E-01	-0.14	9.35E-04	3.62E-01	-0.14	9.47E-04	4.50E-01	-0.02	6.30E-01	8.28E-01
cg00460684	17	55333739	-0.13	9.33E-04	3.75E-01	-0.13	8.51E-04	3.54E-01	-0.12	1.99E-03	5.46E-01	-0.09	5.28E-02	2.06E-01
cg11010432	2	239540452	-3.06	9.35E-04	3.75E-01	-3.02	1.01E-03	3.70E-01	-2.94	1.77E-03	5.24E-01	-2.24	6.35E-02	2.31E-01
cg11176587	2	95743372	2.98	9.36E-04	3.75E-01	3.04	8.79E-04	3.58E-01	3.11	9.05E-04	4.44E-01	1.74	6.54E-02	2.36E-01
cg00623655	15	81440887	-0.95	9.36E-04	3.75E-01	-0.92	9.84E-04	3.68E-01	-0.93	1.43E-03	5.00E-01	0.28	3.39E-01	6.10E-01
cg08015159	1	159894343	-0.31	9.37E-04	3.75E-01	-0.31	1.11E-03	3.81E-01	-0.32	9.13E-04	4.46E-01	-0.53	1.37E-07	1.44E-05
cg09808003	12	123887092	6.18	9.37E-04	3.75E-01	6.21	8.72E-04	3.57E-01	5.72	2.15E-03	5.55E-01	0.41	7.14E-01	8.75E-01
cg13665149	9	114557068	-0.34	9.39E-04	3.76E-01	-0.31	5.02E-03	5.29E-01	-0.32	5.04E-03	6.34E-01	-0.33	1.04E-02	7.17E-02
cg06819235	10	181230	-0.22	9.41E-04	3.76E-01	-0.22	9.50E-04	3.65E-01	-0.21	1.78E-03	5.25E-01	0.02	7.95E-01	9.15E-01
cg21194937	19	2151585	0.19	9.41E-04	3.76E-01	0.19	1.27E-03	3.93E-01	0.18	2.91E-03	5.85E-01	0.18	8.73E-02	2.81E-01
cg05501958	19	45411874	-0.22	9.42E-04	3.76E-01	-0.22	1.21E-03	3.90E-01	-0.21	2.10E-03	5.52E-01	0.01	9.10E-01	9.65E-01
cg13149140	9	19380281	-0.37	9.42E-04	3.76E-01	-0.37	1.00E-03	3.69E-01	-0.36	1.12E-03	4.71E-01	-0.28	2.31E-03	2.55E-02
cg01617920	13	49925539	-0.31	9.43E-04	3.76E-01	-0.28	3.25E-03	4.86E-01	-0.29	2.50E-03	5.70E-01	-0.04	7.23E-01	8.80E-01
cg09455205	19	42492088	-3.19	9.44E-04	3.76E-01	-3.16	1.07E-03	3.74E-01	-3.16	1.33E-03	4.93E-01	-1.18	1.46E-01	3.81E-01
cg10437825	8	68334607	-1.42	9.44E-04	3.76E-01	-1.37	1.38E-03	4.01E-01	-1.24	3.23E-03	5.93E-01	-0.90	8.43E-02	2.75E-01
cg02733604	7	569419	2.15	9.45E-04	3.76E-01	2.17	8.31E-04	3.51E-01	2.14	1.32E-03	4.93E-01	1.03	1.10E-01	3.23E-01
cg16329304	17	4503622	-5.56	9.45E-04	3.76E-01	-5.49	1.28E-03	3.94E-01	-5.01	3.05E-03	5.88E-01	-2.81	2.57E-01	5.26E-01
cg14985076	1	86042150	1.00	9.47E-04	3.77E-01	1.10	8.69E-04	3.57E-01	1.08	1.39E-03	4.99E-01	0.49	1.29E-01	3.54E-01
cg08376864	3	192958727	0.32	9.47E-04	3.77E-01	0.36	3.05E-04	2.50E-01	0.33	1.15E-03	4.75E-01	0.33	3.31E-02	1.53E-01
cg00731650	17	80771635	-0.56	9.49E-04	3.77E-01	-0.52	1.63E-03	4.21E-01	-0.54	1.17E-03	4.77E-01	-0.32	1.91E-01	4.44E-01
cg11079187	22	41257213	1.62	9.49E-04	3.77E-01	1.64	8.52E-04	3.54E-01	1.63	9.88E-04	4.54E-01	1.69	1.47E-02	9.02E-02
cg14992101	1	1307668	0.81	9.50E-04	3.77E-01	0.88	1.29E-03	3.95E-01	0.83	3.21E-03	5.92E-01	-0.11	8.02E-01	9.18E-01
cg16117037	15	63898578	4.78	9.52E-04	3.78E-01	4.81	2.20E-04	2.27E-01	4.20	3.15E-03	5.91E-01	6.68	1.42E-05	5.79E-04
cg11793722	9	110400348	0.15	9.52E-04	3.78E-01	0.15	7.91E-04	3.46E-01	0.14	3.38E-03	5.94E-01	0.20	1.13E-01	3.27E-01
cg11566520	5	3327978	4.79	9.53E-04	3.78E-01	4.84	4.69E-04	2.92E-01	4.76	1.23E-03	4.82E-01	0.25	7.11E-01	8.73E-01
cg21701354	7	129592851	-0.23	9.53E-04	3.78E-01	-0.23	9.12E-04	3.60E-01	-0.23	1.02E-03	4.59E-01	-0.17	9.83E-03	6.91E-02
cg08734125	1	31769792	-0.27	9.53E-04	3.78E-01	-0.27	8.23E-04	3.50E-01	-0.26	1.43E-03	5.00E-01	-0.36	1.04E-03	1.45E-02
cg18742203	19	17416662	-0.13	9.54E-04	3.78E-01	-0.12	2.47E-03	4.61E-01	-0.13	2.05E-03	5.50E-01	-0.16	2.72E-02	1.35E-01
cg23788167	9	74979562	0.23	9.54E-04	3.78E-01	0.23	9.29E-04	3.62E-01	0.24	9.31E-04	4.48E-01	0.38	3.68E-05	1.21E-03
cg25558002	10	69893541	-3.81	9.55E-04	3.78E-01	-3.79	1.11E-03	3.80E-01	-3.37	4.85E-03	6.30E-01	-0.20	8.83E-01	9.54E-01
cg15416870	1	9908305	5.61	9.56E-04	3.78E-01	5.65	8.21E-04	3.50E-01	5.76	7.06E-04	4.14E-01	2.55	5.31E-02	2.07E-01
cg16603046	1	228461853	-0.51	9.56E-04	3.78E-01	-0.47	2.01E-03	4.39E-01	-0.50	1.01E-03	4.58E-01	-0.35	3.07E-01	5.78E-01
cg23627083	2	171787728	3.68	9.57E-04	3.78E-01	3.68	8.00E-04	3.47E-01	3.59	1.35E-03	4.97E-01	2.43	1.10E-01	3.23E-01
cg04272560	4	925855	0.31	9.57E-04	3.78E-01	0.31	8.26E-04	3.50E-01	0.32	5.54E-04	3.83E-01	0.49	2.36E-04	4.90E-03
cg14622801	9	35812220	0.16	9.58E-04	3.78E-01	0.18	1.79E-04	2.13E-01	0.18	2.34E-04	3.02E-01	0.28	6.07E-08	7.49E-06
cg11380624	12	56222882	6.41	9.58E-04	3.78E-01	6.46	8.81E-04	3.58E-01	6.09	2.06E-03	5.50E-01	0.71	5.17E-01	7.55E-01
cg09896765	2	73961265	0.58	9.58E-04	3.78E-01	0.59	8.36E-04	3.52E-01	0.60	1.11E-03	4.71E-01	0.27	1.60E-01	4.01E-01
cg10575367	16	2801915	-3.04	9.59E-04	3.78E-01	-2.98	8.52E-04	3.54E-01	-2.77	2.33E-03	5.62E-01	0.63	5.34E-01	7.67E-01
cg19347156	19	45080548	8.01	9.60E-04	3.78E-01	8.04	7.13E-04	3.36E-01	7.17	3.10E-03	5.90E-01	2.36	4.13E-01	6.76E-01
cg10926186	4	95916971	4.07	9.61E-04	3.78E-01	4.09	9.33E-04	3.62E-01	3.93	2.27E-03	5.59E-01	-3.39	5.15E-03	4.46E-02
cg23373201	18	30005554	6.26	9.61E-04	3.78E-01	6.28	3.00E-04	2.50E-01	6.19	1.44E-03	5.02E-01	3.57	6.66E-02	2.38E-01
cg05697909	1	2462365	1.59	9.64E-04	3.79E-01	1.72	6.08E-04	3.14E-01	1.64	1.52E-03	5.08E-01	-0.10	8.34E-01	9.33E-01
cg13254744	8	38571972	0.23	9.65E-04	3.79E-01	0.24	7.11E-04	3.36E-01	0.22	2.53E-03	5.73E-01	0.08	3.53E-01	6.23E-01
cg23025416	1	38356177	3.52	9.67E-04	3.80E-01	3.52	1.20E-03	3.88E-01	3.64	8.14E-04	4.29E-01	3.14	1.64E-04	3.75E-03
cg05266781	16	54965493	2.70	9.69E-04	3.80E-01	2.78	8.63E-04	3.56E-01	2.82	6.95E-04	4.12E-01	1.52	2.32E-01	4.97E-01
cg26874323	11	2909710	0.10	9.70E-04	3.80E-01	0.11	3.94E-04	2.72E-01	0.11	4.97E-04	3.68E-01	0.05	4.30E-01	6.89E-01
cg22208435	7	29846585	0.33	9.70E-04	3.80E-01	0.38	2.18E-03	4.48E-01	0.39	2.00E-03	5.46E-01	0.03	8.56E-01	9.43E-01
cg05877719	11	3691022	-0.24	9.71E-04	3.80E-01	-0.21	5.78E-03	5.42E-01	-0.21	6.06E-03	6.54E-01	-0.07	3.67E-01	6.36E-01
cg04733000	2	190522765	2.53	9.71E-04	3.80E-01	2.55	9.23E-04	3.61E-01	2.41	1.33E-03	4.93E-01	1.25	4.59E-02	1.89E-01
cg15708001	12	54673888	-0.48	9.71E-04	3.80E-01	-0.48	1.00E-03	3.69E-01	-0.51	4.46E-04	3.56E-01	-0.41	4.89E-02	1.97E-01
cg06699461	10	131682510	3.36	9.71E-04	3.80E-01	3.36	9.00E-04	3.60E-01	3.59	3.25E-04	3.26E-01	2.06	1.25E-03	1.65E-02
cg07540983	11	117857298	0.21	9.72E-04	3.80E-01	0.24	1.19E-03	3.88E-01	0.24	7.10E-04	4.14E-01	-0.04	5.82E-01	7.98E-01
cg21146765	16	76668738	1.24	9.72E-04	3.80E-01	1.29	6.90E-04	3.30E-01	1.35	3.49E-04	3.34E-01	1.42	7.45E-03	5.73E-02
cg16895792	1	9711654	0.48	9.73E-04	3.80E-01	0.48	1.15E-03	3.84E-01	0.44	3.52E-03	5.98E-01	-0.38	7.11E-02	2.48E-01
cg05160901	12	27599568	-0.49	9.73E-04	3.80E-01	-0.45	2.46E-03	4.60E-01	-0.45	3.11E-03	5.90E-01	-0.09	6.51E-01	8.40E-01
cg07183286	2	39112560	-1.87	9.73E-04	3.80E-01	-1.83	8.09E-04	3.49E-01	-1.81	1.52E-03	5.08E-01	0.38	7.48E-01	8.92E-01
cg08772265	6	32812396	0.18	9.77E-04	3.81E-01	0.18	9.31E-04	3.62E-01	0.18	2.07E-03	5.50E-01	0.27	1.73E-03	2.08E-02
cg00665395	2	219575491	-0.27	9.77E-04	3.81E-01	-0.27	7.39E-04	3.39E-01	-0.26	2.32E-03	5.61E-01	-0.02	9.16E-01	9.68E-01
cg25043643	14	102609275	-0.73	9.80E-04	3.82E-01	-0.69	2.80E-03	4.73E-01	-0.65	4.75E-03	6.28E-01	-0.22	4.27E-01	6.87E-01
cg07250263	5	131720880	-0.35	9.81E-04	3.82E-01	-0.31	2.01E-03	4.39E-01	-0.32	1.73E-03	5.22E-01	0.23	4.67E-02	1.91E-01
cg05458079	15	68119522	0.70	9.83E-04	3.83E-01	0.71	9.72E-04	3.68E-01	0.72	7.59E-04	4.21E-01	0.76	1.17E-03	1.57E-02
cg09332175	1	938906	-0.85	9.83E-04	3.83E-01	-0.81	1.68E-03	4.24E-01	-0.81	2.56E-03	5.74E-01	-0.76	3.85E-03	3.64E-02
cg07031302	2	170681332	-0.20	9.84E-04	3.83E-01	-0.20	6.77E-04	3.29E-01	-0.20	1.43E-03	5.00E-01	0.03	7.69E-01	9.02E-01
cg13978777	19	2491826	4.74	9.84E-04	3.83E-01	4.75	6.86E-04	3.30E-01	4.81	1.09E-03	4.69E-01	0.95	5.76E-01	7.95E-01
cg01775659	1	213047002	-4.21	9.84E-04	3.83E-01	-4.16	1.06E-03	3.73E-01	-3.84	3.19E-03	5.92E-01	-0.19	8.41E-01	9.36E-01
cg01246266	17	76126491	3.17	9.85E-04	3.83E-01	3.22	3.69E-04	2.65E-01	3.36	4.14E-04	3.52E-01	2.97	9.50E-03	6.75E-02
cg20103919	1	22211318	-0.65	9.87E-04	3.83E-01	-0.61	2.59E-03	4.65E-01	-0.65	1.37E-03	4.98E-01	0.01	9.50E-01	9.81E-01
cg01763783	3	69061285	1.30	9.87E-04	3.83E-01	1.32	6.12E-04	3.14E-01	1.34	6.51E-04	4.05E-01	1.88	4.33E-10	1.25E-07
cg06925704	20	37377734	0.21	9.87E-04	3.83E-01	0.22	3.93E-04	2.72E-01	0.20	1.53E-03	5.08E-01	0.04	7.59E-01	8.98E-01
cg08608800	13	46626938	0.19	9.88E-04	3.83E-01	0.20	3.49E-04	2.59E-01	0.20	3.55E-04	3.36E-01	0.10	1.78E-01	4.27E-01
cg15026574	3	186683430	0.82	9.89E-04	3.83E-01	0.83	9.98E-04	3.69E-01	0.78	2.45E-03	5.69E-01	0.99	4.09E-03	3.80E-02
cg18153213	1	179051013	0.20	9.89E-04	3.83E-01	0.22	9.07E-04	3.60E-01	0.21	2.70E-03	5.82E-01	0.08	4.65E-01	7.17E-01
cg05547146	13	53144528	-2.17	9.89E-04	3.83E-01	-2.15	9.75E-04	3.68E-01	-2.30	6.67E-04	4.07E-01	-0.99	3.55E-02	1.60E-01
cg03682112	18	77623599	5.81	9.90E-04	3.83E-01	5.82	9.58E-04	3.66E-01	5.68	1.72E-03	5.21E-01	0.71	5.47E-01	7.76E-01
cg14433165	8	28911794	6.52	9.90E-04	3.83E-01	6.57	3.36E-05	1.33E-01	5.73	2.93E-03	5.85E-01	3.52	2.36E-01	5.01E-01
cg22647636	9	140095245	-0.26	9.91E-04	3.83E-01	-0.26	1.01E-03	3.70E-01	-0.24	2.42E-03	5.67E-01	-0.27	2.29E-02	1.21E-01
cg01379701	2	219261230	-0.28	9.92E-04	3.83E-01	-0.28	1.00E-03	3.69E-01	-0.27	1.77E-03	5.24E-01	-0.26	6.94E-03	5.46E-02
cg11954852	17	76521203	-0.39	9.93E-04	3.83E-01	-0.36	2.97E-03	4.77E-01	-0.38	2.18E-03	5.55E-01	0.39	7.47E-02	2.55E-01
cg12376269	7	5690343	-0.36	9.93E-04	3.83E-01	-0.32	5.20E-03	5.33E-01	-0.32	8.40E-03	6.87E-01	-0.24	2.94E-02	1.42E-01
cg11893435	19	20996857	-0.49	9.96E-04	3.84E-01	-0.46	2.39E-03	4.58E-01	-0.45	3.17E-03	5.92E-01	-0.87	5.51E-05	1.65E-03
cg20122543	18	33350593	-4.45	9.98E-04	3.84E-01	-4.41	5.19E-04	3.02E-01	-4.41	1.34E-03	4.93E-01	-0.78	6.35E-01	8.31E-01
cg23310143	11	11376245	-0.49	9.98E-04	3.84E-01	-0.46	2.01E-03	4.39E-01	-0.44	4.13E-03	6.13E-01	-0.44	2.11E-02	1.15E-01
cg14364926	9	131492179	4.53	9.98E-04	3.84E-01	4.54	1.03E-03	3.71E-01	4.20	2.59E-03	5.75E-01	-0.39	8.10E-01	9.22E-01
cg25318579	3	187672351	-0.53	9.98E-04	3.84E-01	-0.49	5.59E-03	5.38E-01	-0.45	9.59E-03	7.00E-01	-0.12	6.49E-01	8.39E-01
cg10136340	2	15838485	-0.75	1.00E-03	3.84E-01	-0.73	7.46E-04	3.40E-01	-0.83	2.11E-04	2.95E-01	-0.60	1.64E-03	2.00E-02
cg22813605	20	44549686	2.53	1.00E-03	3.84E-01	2.57	8.71E-04	3.57E-01	2.58	1.07E-03	4.65E-01	2.71	5.25E-06	2.67E-04
cg00777253	7	39089919	-1.98	1.00E-03	3.84E-01	-1.95	7.24E-04	3.38E-01	-1.68	6.90E-03	6.70E-01	-1.73	8.59E-02	2.78E-01
cg04590184	17	29297605	0.34	1.00E-03	3.84E-01	0.38	9.84E-04	3.68E-01	0.37	2.70E-03	5.83E-01	-0.14	4.84E-01	7.31E-01
cg21908230	2	231190520	4.87	1.00E-03	3.84E-01	4.86	9.81E-04	3.68E-01	4.85	9.39E-04	4.48E-01	3.01	3.16E-02	1.49E-01
cg09988837	1	224811940	3.04	1.00E-03	3.84E-01	3.11	8.43E-04	3.53E-01	2.98	1.40E-03	4.99E-01	1.16	1.33E-02	8.46E-02
cg16849000	11	68548427	-1.46	1.00E-03	3.84E-01	-1.41	1.06E-03	3.73E-01	-1.46	5.18E-04	3.74E-01	0.68	4.84E-02	1.95E-01
cg10998122	11	64008467	0.39	1.00E-03	3.84E-01	0.39	9.96E-04	3.69E-01	0.41	4.57E-04	3.59E-01	0.45	7.12E-05	2.00E-03
cg14540297	1	87597474	0.23	1.00E-03	3.85E-01	0.25	4.86E-04	2.97E-01	0.22	3.14E-03	5.91E-01	0.11	2.83E-01	5.54E-01
cg04296837	1	46087793	-3.00	1.00E-03	3.85E-01	-2.97	1.12E-03	3.81E-01	-2.98	1.41E-03	4.99E-01	-1.15	6.27E-02	2.30E-01
cg24232053	12	121177222	-0.17	1.00E-03	3.85E-01	-0.17	9.81E-04	3.68E-01	-0.18	9.30E-04	4.48E-01	-0.02	6.61E-01	8.46E-01
cg22883304	2	238707251	4.03	1.01E-03	3.86E-01	4.03	9.87E-04	3.68E-01	3.78	2.43E-03	5.67E-01	0.10	8.85E-01	9.55E-01
cg00296378	12	49177154	-0.31	1.01E-03	3.86E-01	-0.28	4.32E-03	5.14E-01	-0.26	1.19E-02	7.23E-01	-0.03	8.68E-01	9.48E-01
cg18650398	6	4728384	-0.74	1.01E-03	3.86E-01	-0.71	1.12E-03	3.81E-01	-0.69	2.66E-03	5.80E-01	0.39	5.22E-02	2.05E-01
cg05643876	3	53854493	-0.24	1.01E-03	3.86E-01	-0.20	6.72E-03	5.56E-01	-0.21	5.55E-03	6.45E-01	-0.18	1.34E-01	3.63E-01
cg22687069	2	113409452	-0.54	1.01E-03	3.86E-01	-0.50	1.38E-03	4.01E-01	-0.45	5.15E-03	6.36E-01	-0.35	3.18E-01	5.89E-01
[truncated: 788,082 more rows]
