# Supplementary material for: Genomic characterization of cervical lymph node metastases in papillary thyroid carcinoma following the Chornobyl accident
Source: Nat Commun. 2024 Jun 13;15:5053. doi: 10.1038/s41467-024-49292-z (PMC11176192; doi:10.1038/s41467-024-49292-z)
Supplement: Supplementary file 4 — Supplementary Data 1-8 [file 41467_2024_49292_MOESM4_ESM.zip › ChornobylMets_Supplementary Data 8.xlsx]

## Sheet: Sheet 1
ID	Name	Chr	Start	End
MI0022705	hsa-mir-6859-1	1	17369	17436
MI0006363	hsa-mir-1302-2	1	30366	30503
MI0026420	hsa-mir-6859-2	1	187891	187958
MI0039740	hsa-mir-12136	1	632615	632685
MI0015861	hsa-mir-4251	1	3127975	3128035
MI0017322	hsa-mir-4689	1	5862672	5862741
MI0015864	hsa-mir-4252	1	6429834	6429896
MI0022573	hsa-mir-6728	1	8866502	8866590
MI0016076	hsa-mir-3675	1	16858949	16859021
MI0016990	hsa-mir-3972	1	17277889	17277975
MI0017328	hsa-mir-4695	1	18883202	18883275
MI0006352	hsa-mir-1290	1	18897071	18897148
MI0020361	hsa-mir-6084	1	20633679	20633788
MI0016754	hsa-mir-4418	1	22266239	22266300
MI0021271	hsa-mir-6127	1	22633258	22633366
MI0017316	hsa-mir-4684	1	22719517	22719598
MI0015860	hsa-mir-4253	1	22863159	22863226
MI0016756	hsa-mir-378f	1	23929070	23929147
MI0009986	hsa-mir-1976	1	26554542	26554593
MI0015863	hsa-mir-4255	1	37161563	37161634
MI0020356	hsa-mir-6079	1	43838622	43838683
MI0016758	hsa-mir-4421	1	51059837	51059905
MI0022211	hsa-mir-6500	1	51060018	51060103
MI0003941	hsa-mir-761	1	51836344	51836402
MI0017345	hsa-mir-4711	1	59733227	59733296
MI0039734	hsa-mir-12132	1	61846075	61846176
MI0014128	hsa-mir-3116-1	1	62078786	62078859
MI0014129	hsa-mir-3116-2	1	62078789	62078856
MI0020345	hsa-mir-6068	1	63326925	63326984
MI0017441	hsa-mir-4794	1	64579847	64579923
MI0016072	hsa-mir-3671	1	65057755	65057842
MI0025526	hsa-mir-7856	1	86357632	86357687
MI0003558	hsa-mir-553	1	100281241	100281308
MI0025522	hsa-mir-7852	1	107897223	107897304
MI0015855	hsa-mir-4256	1	112461770	112461833
MI0036558	hsa-mir-11399	1	112882050	112882129
MI0016762	hsa-mir-548ac	1	116560024	116560111
MI0017976	hsa-mir-5087	1	148334479	148334554
MI0020354	hsa-mir-6077	1	148388282	148388363
MI0015856	hsa-mir-4257	1	150551929	150552014
MI0003559	hsa-mir-554	1	151545796	151545891
MI0025919	hsa-mir-8083	1	153689705	153689793
MI0015857	hsa-mir-4258	1	154975693	154975783
MI0000466	hsa-mir-9-1	1	156420341	156420429
MI0015858	hsa-mir-4259	1	159899979	159900079
MI0016058	hsa-mir-3658	1	165907921	165907976
MI0005713	hsa-mir-921	1	166154743	166154798
MI0006436	hsa-mir-1255b-2	1	167998660	167998726
MI0003563	hsa-mir-557	1	168375524	168375621
MI0014134	hsa-mir-3119-1	1	170151378	170151462
MI0014135	hsa-mir-3119-2	1	170151378	170151462
MI0019146	hsa-mir-1295b	1	171101739	171101798
MI0039718	hsa-mir-12116	1	179803924	179804025
MI0016765	hsa-mir-4426	1	192716328	192716390
MI0017372	hsa-mir-4735	1	196582413	196582481
MI0018170	hsa-mir-5191	1	201719508	201719627
MI0006321	hsa-mir-1231	1	201808611	201808702
MI0015859	hsa-mir-4260	1	209623444	209623510
MI0014138	hsa-mir-3122	1	212077613	212077685
MI0022587	hsa-mir-6742	1	228397048	228397109
MI0017296	hsa-mir-4666a	1	228462074	228462152
MI0006275	hsa-mir-1182	1	231019828	231019924
MI0016766	hsa-mir-4427	1	233624152	233624219
MI0016767	hsa-mir-4428	1	237471119	237471191
MI0014139	hsa-mir-3123	1	241132272	241132346
MI0017308	hsa-mir-4677	1	243346176	243346255
MI0023618	hsa-mir-7158	2	5974662	5974732
MI0024354	hsa-mir-7515	2	6650373	6650439
MI0015868	hsa-mir-4261	2	10192614	10192671
MI0016768	hsa-mir-4429	2	11540605	11540677
MI0015872	hsa-mir-4262	2	11836933	11836986
MI0015876	hsa-mir-4263	2	27996367	27996449
MI0003564	hsa-mir-558	2	32532153	32532246
MI0017406	hsa-mir-4765	2	32635255	32635331
MI0016769	hsa-mir-4430	2	33418516	33418564
MI0016770	hsa-mir-548ad	2	35471405	35471486
MI0027288	hsa-mir-8485	2	50696172	50696262
MI0016771	hsa-mir-4431	2	52702522	52702615
MI0016772	hsa-mir-4432	2	60387362	60387445
MI0018171	hsa-mir-5192	2	62205826	62205917
MI0017422	hsa-mir-4778	2	66358249	66358328
MI0006347	hsa-mir-1285-2	2	70252918	70253005
MI0015877	hsa-mir-4264	2	79649294	79649359
MI0025916	hsa-mir-8080	2	79866495	79866583
MI0020348	hsa-mir-6071	2	85783600	85783677
MI0017412	hsa-mir-4771-1	2	87194786	87194859
MI0016775	hsa-mir-4435-1	2	87629755	87629834
MI0017424	hsa-mir-4780	2	88082519	88082599
MI0016776	hsa-mir-4436a	2	88812370	88812454
MI0015869	hsa-mir-4265	2	109141490	109141588
MI0015870	hsa-mir-4266	2	109313571	109313625
MI0015871	hsa-mir-4267	2	110069961	110070042
MI0017425	hsa-mir-4436b-1	2	110086433	110086523
MI0019110	hsa-mir-4436b-2	2	110284853	110284943
MI0016777	hsa-mir-4435-2	2	111321013	111321086
MI0017413	hsa-mir-4771-2	2	111771061	111771134
MI0006364	hsa-mir-1302-3	2	113582959	113583096
MI0017427	hsa-mir-4782	2	113721290	113721368
MI0006336	hsa-mir-663b	2	132256966	132257080
MI0032316	hsa-mir-9986	2	132433711	132433820
MI0019150	hsa-mir-5590	2	134857820	134857873
MI0023617	hsa-mir-7157	2	140586626	140586685
MI0031827	hsa-mir-9899	2	149330278	149330373
MI0017415	hsa-mir-4773-1	2	151368334	151368411
MI0017416	hsa-mir-4773-2	2	151368334	151368411
MI0017430	hsa-mir-4785	2	160407810	160407882
MI0025240	hsa-mir-7704	2	176188843	176188901
MI0006381	hsa-mir-1246	2	176600980	176601052
MI0016787	hsa-mir-4444-1	2	177212726	177212799
MI0014145	hsa-mir-3128	2	177255945	177256010
MI0006392	hsa-mir-1258	2	179860836	179860908
MI0016778	hsa-mir-4437	2	181305593	181305652
MI0016779	hsa-mir-548ae-1	2	184378975	184379044
MI0014147	hsa-mir-3130-1	2	206783234	206783308
MI0006365	hsa-mir-1302-4	2	207269275	207269424
MI0006375	hsa-mir-548f-2	2	212426263	212426360
MI0017419	hsa-mir-4776-1	2	212926257	212926336
MI0017420	hsa-mir-4776-2	2	212926257	212926336
MI0016781	hsa-mir-4438	2	213758067	213758159
MI0029185	hsa-mir-9500	2	218823090	218823154
MI0014151	hsa-mir-3131	2	219058688	219058750
MI0014152	hsa-mir-3132	2	219549073	219549147
MI0015874	hsa-mir-4268	2	219906502	219906565
MI0016782	hsa-mir-4439	2	225010461	225010540
MI0006379	hsa-mir-1244-1	2	231713314	231713398
MI0007076	hsa-mir-1471	2	231892242	231892298
MI0003568	hsa-mir-562	2	232172653	232172747
MI0016783	hsa-mir-4440	2	239068817	239068914
MI0016784	hsa-mir-4441	2	239085827	239085926
MI0015875	hsa-mir-4269	2	239305462	239305545
MI0017432	hsa-mir-2467	2	239351724	239351804
MI0017433	hsa-mir-4786	2	239943015	239943094
MI0014153	hsa-mir-3133	2	241477905	241477982
MI0017437	hsa-mir-4790	3	5250177	5250255
MI0039729	hsa-mir-12127	3	10280351	10280452
MI0014154	hsa-mir-378b	3	10330229	10330285
MI0005560	hsa-mir-885	3	10394489	10394562
MI0015878	hsa-mir-4270	3	15496239	15496308
MI0014155	hsa-mir-3134	3	15697298	15697371
MI0003569	hsa-mir-563	3	15873771	15873849
MI0016135	hsa-mir-3714	3	16933196	16933260
MI0014156	hsa-mir-3135a	3	20137565	20137641
MI0003570	hsa-mir-564	3	44861888	44861981
MI0022668	hsa-mir-6823	3	48549961	48550021
MI0012488	hsa-mir-711	3	48578902	48578977
MI0017440	hsa-mir-4793	3	48644194	48644280
MI0022737	hsa-mir-6890	3	49099854	49099914
MI0015879	hsa-mir-4271	3	49274120	49274186
MI0019797	hsa-mir-5787	3	50227436	50227490
MI0025900	hsa-mir-8064	3	52846463	52846552
MI0016594	hsa-mir-3938	3	55852492	55852594
MI0029321	hsa-mir-548bb	3	60617805	60617870
MI0015880	hsa-mir-4272	3	67225464	67225527
MI0019111	hsa-mir-4444-2	3	75214476	75214549
MI0006657	hsa-mir-1324	3	75630763	75630858
MI0015881	hsa-mir-4273	3	75738280	75738363
MI0016430	hsa-mir-3923	3	79507887	79507969
MI0019292	hsa-mir-5688	3	85385710	85385792
MI0017442	hsa-mir-4795	3	87226189	87226277
MI0025896	hsa-mir-8060	3	96359964	96360039
MI0016428	hsa-mir-3921	3	99964314	99964398
MI0016752	hsa-mir-548ab	3	103524033	103524116
MI0016788	hsa-mir-4445	3	109602828	109602897
MI0003573	hsa-mir-567	3	112112801	112112898
MI0031828	hsa-mir-9900	3	112737089	112737181
MI0025912	hsa-mir-8076	3	113432118	113432200
MI0003574	hsa-mir-568	3	114316475	114316569
MI0016790	hsa-mir-4447	3	116850277	116850367
MI0039501	hsa-mir-6529	3	120084564	120084648
MI0000240	hsa-mir-198	3	120395668	120395729
MI0020360	hsa-mir-6083	3	124374332	124374437
MI0006421	hsa-mir-548i-1	3	125790404	125790552
MI0039726	hsa-mir-12124	3	128846808	128846908
MI0019312	hsa-mir-5704	3	131985855	131985931
MI0017435	hsa-mir-4788	3	134437827	134437906
MI0018165	hsa-mir-5186	3	151565876	151565995
MI0016425	hsa-mir-3919	3	159282646	159282734
MI0006398	hsa-mir-1263	3	164171471	164171556
MI0022673	hsa-mir-6828	3	170423103	170423162
MI0003576	hsa-mir-569	3	171106664	171106759
MI0017436	hsa-mir-4789	3	175369540	175369621
MI0016791	hsa-mir-4448	3	183886800	183886885
MI0019130	hsa-mir-548aq	3	185767847	185767904
MI0014160	hsa-mir-3137	3	195134506	195134580
MI0003577	hsa-mir-570	3	195699401	195699497
MI0022674	hsa-mir-6829	3	195882329	195882395
MI0005714	hsa-mir-922	3	197674496	197674576
MI0003578	hsa-mir-571	4	350157	350252
MI0015884	hsa-mir-4274	4	7460028	7460118
MI0006422	hsa-mir-548i-2	4	9556168	9556316
MI0003579	hsa-mir-572	4	11368827	11368921
MI0039715	hsa-mir-12113	4	11783178	11783248
MI0039717	hsa-mir-12115	4	22515312	22515385
MI0015883	hsa-mir-4275	4	28819582	28819668
MI0006435	hsa-mir-1255b-1	4	36426366	36426428
MI0017449	hsa-mir-4801	4	37241910	37241991
MI0019151	hsa-mir-5591	4	39411910	39411974
MI0025889	hsa-mir-8053	4	47652669	47652743
MI0016793	hsa-mir-548ag-1	4	60922619	60922684
MI0003582	hsa-mir-575	4	82753337	82753430
MI0016797	hsa-mir-4451	4	85722468	85722533
MI0019313	hsa-mir-5705	4	87300495	87300583
MI0025902	hsa-mir-8066	4	101240795	101240872
MI0005775	hsa-mir-297	4	110860582	110860647
MI0000775	hsa-mir-367	4	112647874	112647941
MI0000773	hsa-mir-302c	4	112648363	112648430
MI0025918	hsa-mir-8082	4	113152282	113152362
MI0010488	hsa-mir-2054	4	125507259	125507307
MI0025519	hsa-mir-7849	4	146408583	146408688
MI0006395	hsa-mir-548g	4	147344629	147344717
MI0016089	hsa-mir-3688-1	4	159128802	159128894
MI0017447	hsa-mir-3688-2	4	159128805	159128891
MI0020359	hsa-mir-6082	4	171186184	171186292
MI0015882	hsa-mir-4276	4	174423795	174423864
MI0016801	hsa-mir-4455	4	184938383	184938440
MI0017262	hsa-mir-4635	5	1062896	1062974
MI0016803	hsa-mir-4457	5	1309310	1309377
MI0020352	hsa-mir-6075	5	1510762	1510856
MI0015886	hsa-mir-4277	5	1708785	1708868
MI0015888	hsa-mir-4278	5	6827853	6827921
MI0021276	hsa-mir-6131	5	10478037	10478145
MI0033668	hsa-mir-10522	5	17155930	17155992
MI0015887	hsa-mir-4279	5	31936102	31936159
MI0016050	hsa-mir-3650	5	38557502	38557561
MI0016780	hsa-mir-548ae-2	5	58530043	58530109
MI0016995	hsa-mir-3977	5	82840155	82840224
MI0015889	hsa-mir-4280	5	87114879	87114954
MI0000467	hsa-mir-9-2	5	88666853	88666939
MI0003590	hsa-mir-583	5	96079138	96079212
MI0006376	hsa-mir-548f-3	5	110513829	110513915
MI0039732	hsa-mir-12130	5	116255743	116255834
MI0015974	hsa-mir-1244-2	5	118974586	118974670
MI0019314	hsa-mir-5706	5	119154637	119154716
MI0017260	hsa-mir-4633	5	129097688	129097766
MI0016806	hsa-mir-4460	5	129397062	129397147
MI0006351	hsa-mir-1289-2	5	133427596	133427706
MI0019288	hsa-mir-5692c-1	5	135802985	135803075
MI0022676	hsa-mir-6831	5	140563671	140563751
MI0018176	hsa-mir-5197	5	143679860	143679971
MI0014165	hsa-mir-3141	5	154596012	154596072
MI0006370	hsa-mir-1303	5	154685776	154685861
MI0016808	hsa-mir-378h	5	154829458	154829540
MI0014166	hsa-mir-3142	5	160474402	160474483
MI0007261	hsa-mir-103b-1	5	168560904	168560965
MI0016750	hsa-mir-378e	5	170028488	170028566
MI0033669	hsa-mir-10523	5	172915083	172915158
MI0039720	hsa-mir-12118	5	173303730	173303817
MI0025892	hsa-mir-8056	5	173347455	173347536
MI0017261	hsa-mir-4634	5	174751734	174751787
MI0015885	hsa-mir-4281	5	176629439	176629500
MI0006319	hsa-mir-1229	5	179798278	179798346
MI0025925	hsa-mir-8089	5	181043403	181043484
MI0025523	hsa-mir-7853	6	6169304	6169435
MI0019294	hsa-mir-5689	6	10439717	10439794
MI0003593	hsa-mir-548a-1	6	18571784	18571880
MI0005561	hsa-mir-877	6	30584332	30584417
MI0017267	hsa-mir-4640	6	30890883	30890972
MI0022738	hsa-mir-6891	6	31355224	31355316
MI0022677	hsa-mir-6832	6	31633787	31633858
MI0017273	hsa-mir-4646	6	31701029	31701091
MI0006326	hsa-mir-1236	6	31956839	31956940
MI0022556	hsa-mir-6721	6	32170030	32170116
MI0022678	hsa-mir-6833	6	32179816	32179876
MI0016809	hsa-mir-3135b	6	32749912	32749979
MI0000296	hsa-mir-219a-1	6	33207835	33207944
MI0022720	hsa-mir-6873	6	33287227	33287289
MI0022679	hsa-mir-6834	6	33290245	33290325
MI0017870	hsa-mir-5004	6	33438331	33438437
MI0023620	hsa-mir-7159	6	33899135	33899200
MI0022680	hsa-mir-6835	6	34240673	34240736
MI0016433	hsa-mir-3925	6	36622436	36622512
MI0016810	hsa-mir-4462	6	37555365	37555422
MI0017269	hsa-mir-4642	6	44435641	44435722
MI0019287	hsa-mir-5685	6	53276993	53277071
MI0014168	hsa-mir-548u	6	57390132	57390212
MI0015890	hsa-mir-4282	6	72967687	72967753
MI0016811	hsa-mir-4463	6	75428407	75428473
MI0033671	hsa-mir-10524	6	78539263	78539309
MI0017270	hsa-mir-4643	6	91521660	91521737
MI0003939	hsa-mir-2113	6	98024531	98024621
MI0016813	hsa-mir-548ai	6	99124609	99124696
MI0003595	hsa-mir-587	6	106784125	106784220
MI0003597	hsa-mir-588	6	126484631	126484713
MI0016751	hsa-mir-548h-5	6	131792172	131792231
MI0016814	hsa-mir-548aj-1	6	132115192	132115263
MI0003598	hsa-mir-548a-2	6	135239160	135239256
MI0016069	hsa-mir-3668	6	140205252	140205326
MI0016816	hsa-mir-4465	6	140683814	140683883
MI0014171	hsa-mir-1273c	6	154853360	154853436
MI0006334	hsa-mir-1202	6	155946797	155946879
MI0016817	hsa-mir-4466	6	156779678	156779731
MI0016093	hsa-mir-3692	6	157529132	157529200
MI0023619	hsa-mir-7161	6	158609707	158609790
MI0017271	hsa-mir-4644	6	170330761	170330844
MI0017283	hsa-mir-4655	7	1844180	1844253
MI0022682	hsa-mir-6836	7	2257515	2257577
MI0017275	hsa-mir-4648	7	2527074	2527145
MI0017284	hsa-mir-4656	7	4788565	4788639
MI0016084	hsa-mir-3683	7	7066964	7067045
MI0006367	hsa-mir-1302-6	7	18127220	18127309
MI0006276	hsa-mir-1183	7	21471058	21471146
MI0003600	hsa-mir-550a-1	7	30289794	30289890
MI0016686	hsa-mir-550b-1	7	30289794	30289890
MI0003601	hsa-mir-550a-2	7	32732981	32733077
MI0016687	hsa-mir-550b-2	7	32732981	32733077
MI0006332	hsa-mir-1200	7	36919357	36919432
MI0015892	hsa-mir-4283-1	7	56955785	56955864
MI0014173	hsa-mir-3147	7	57405025	57405090
MI0015982	hsa-mir-4283-2	7	63621090	63621169
MI0017277	hsa-mir-4650-1	7	67114322	67114397
MI0016419	hsa-mir-3914-1	7	71307672	71307770
MI0016421	hsa-mir-3914-2	7	71307674	71307768
MI0017278	hsa-mir-4650-2	7	72697903	72697978
MI0015893	hsa-mir-4284	7	73711317	73711397
MI0033672	hsa-mir-10525	7	74595968	74596026
MI0017279	hsa-mir-4651	7	75915197	75915269
MI0006346	hsa-mir-1285-1	7	92204015	92204098
MI0017280	hsa-mir-4652	7	93716928	93717005
MI0003603	hsa-mir-591	7	96219662	96219756
MI0019297	hsa-mir-5692a-1	7	97963658	97963726
MI0019289	hsa-mir-5692c-2	7	97964405	97964481
MI0039721	hsa-mir-12119	7	99409172	99409264
MI0015891	hsa-mir-4285	7	102293103	102293187
MI0006402	hsa-mir-548o	7	102405742	102405855
MI0016067	hsa-mir-3666	7	114653345	114653455
MI0003605	hsa-mir-593	7	128081861	128081960
MI0021278	hsa-mir-6133	7	133290881	133290988
MI0003125	hsa-mir-490	7	136903167	136903294
MI0016819	hsa-mir-4468	7	138123758	138123821
MI0036559	hsa-mir-11400	7	142474527	142474603
MI0022739	hsa-mir-6892	7	143382686	143382800
MI0006377	hsa-mir-548f-4	7	147378017	147378121
MI0003607	hsa-mir-595	7	158532718	158532813
MI0019315	hsa-mir-5707	7	158591616	158591696
MI0016075	hsa-mir-3674	8	1801125	1801192
MI0003608	hsa-mir-596	8	1817231	1817307
MI0023621	hsa-mir-7160	8	2076589	2076640
MI0025891	hsa-mir-8055	8	6622124	6622220
MI0017287	hsa-mir-4659a	8	6745164	6745244
MI0017291	hsa-mir-4659b	8	6745168	6745240
MI0006423	hsa-mir-548i-3	8	8088941	8089089
MI0017288	hsa-mir-4660	8	9048445	9048518
MI0003609	hsa-mir-597	8	9741672	9741768
MI0000443	hsa-mir-124-1	8	9903388	9903472
MI0015894	hsa-mir-4286	8	10666978	10667070
MI0006653	hsa-mir-1322	8	10825373	10825443
MI0003610	hsa-mir-598	8	11035206	11035302
MI0019298	hsa-mir-5692a-2	8	12719132	12719190
MI0016434	hsa-mir-3926-1	8	12727232	12727304
MI0016437	hsa-mir-3926-2	8	12727237	12727299
MI0000791	hsa-mir-383	8	14853438	14853510
MI0022687	hsa-mir-6841	8	24953796	24953867
MI0006414	hsa-mir-548h-4	8	27048853	27048963
MI0015895	hsa-mir-4287	8	27886039	27886116
MI0015896	hsa-mir-4288	8	28505116	28505182
MI0017871	hsa-mir-548ao	8	41271048	41271143
MI0016820	hsa-mir-4469	8	42896197	42896275
MI0000444	hsa-mir-124-2	8	64379149	64379257
MI0010486	hsa-mir-2052	8	74705693	74705747
MI0039725	hsa-mir-12123	8	79332188	79332274
MI0025920	hsa-mir-8084	8	93029751	93029839
MI0003840	hsa-mir-378d-2	8	93916022	93916119
MI0005541	hsa-mir-875	8	99536786	99536861
MI0016822	hsa-mir-4471	8	100382763	100382845
MI0014178	hsa-mir-3151	8	103154614	103154689
MI0010487	hsa-mir-2053	8	112643493	112643583
MI0022212	hsa-mir-548az	8	119325171	119325265
MI0017292	hsa-mir-4663	8	123215788	123215863
MI0003668	hsa-mir-548d-1	8	123348034	123348130
MI0016689	hsa-mir-548aa-1	8	123348034	123348130
MI0006337	hsa-mir-1204	8	127795962	127796028
MI0006338	hsa-mir-1205	8	127960633	127960695
MI0006339	hsa-mir-1206	8	128008898	128008956
MI0006340	hsa-mir-1207	8	128049152	128049238
MI0006341	hsa-mir-1208	8	128150116	128150188
MI0016087	hsa-mir-3686	8	129484057	129484142
MI0018173	hsa-mir-5194	8	130008334	130008453
MI0025518	hsa-mir-7848	8	133046481	133046581
MI0006368	hsa-mir-1302-7	8	141786242	141786313
MI0016823	hsa-mir-4472-1	8	142176339	142176418
MI0017294	hsa-mir-4664	8	143733083	143733153
MI0005759	hsa-mir-937	8	143812957	143813042
MI0003669	hsa-mir-661	8	143945191	143945279
MI0022692	hsa-mir-6846	8	144057321	144057380
MI0022694	hsa-mir-6848	8	144317246	144317315
MI0005761	hsa-mir-939	8	144394149	144394230
MI0006324	hsa-mir-1234	8	144400086	144400165
MI0022695	hsa-mir-6849	8	144400277	144400345
MI0022740	hsa-mir-6893	8	144435551	144435619
MI0033424	hsa-mir-10400	8	144462485	144462539
MI0015978	hsa-mir-1302-9	9	30144	30281
MI0039719	hsa-mir-12117	9	33108692	33108765
MI0016827	hsa-mir-4475	9	36823539	36823599
MI0016911	hsa-mir-4540	9	36864254	36864308
MI0016828	hsa-mir-4476	9	36893462	36893531
MI0006359	hsa-mir-1299	9	40929010	40929092
MI0016829	hsa-mir-4477a	9	41233755	41233835
MI0016830	hsa-mir-4477b	9	41233755	41233835
MI0016829_2	hsa-mir-4477a	9	63819574	63819654
MI0016830_2	hsa-mir-4477b	9	63819574	63819654
MI0015898	hsa-mir-4289	9	88745836	88745905
MI0014180	hsa-mir-3153	9	89312225	89312306
MI0015899	hsa-mir-4290	9	90023441	90023535
MI0016414	hsa-mir-3910-1	9	91636251	91636361
MI0016431	hsa-mir-3910-2	9	91636264	91636345
MI0017301	hsa-mir-4670	9	92527984	92528058
MI0019145	hsa-mir-548au	9	93594841	93594894
MI0015900	hsa-mir-4291	9	93819357	93819421
MI0020358	hsa-mir-6081	9	95065350	95065446
MI0006369	hsa-mir-1302-8	9	97363554	97363681
MI0025917	hsa-mir-8081	9	106600928	106601022
MI0016435	hsa-mir-3927	9	109511475	109511545
MI0000262	hsa-mir-147a	9	120244979	120245050
MI0016831	hsa-mir-4478	9	122120082	122120167
MI0003614	hsa-mir-601	9	123402525	123402603
MI0023610	hsa-mir-7150	9	123485529	123485622
MI0016415	hsa-mir-3911	9	127690687	127690795
MI0016964	hsa-mir-3960	9	127785833	127785923
MI0013006	hsa-mir-2861	9	127785918	127786007
MI0000740	hsa-mir-219a-2	9	128392618	128392714
MI0039728	hsa-mir-12126	9	130241387	130241488
MI0022702	hsa-mir-6856	9	130626297	130626363
MI0017300	hsa-mir-4669	9	134379411	134379472
MI0016832	hsa-mir-3689c	9	134849298	134849369
MI0016090	hsa-mir-3689a	9	134849487	134849564
MI0016834	hsa-mir-3689d-1	9	134849609	134849682
MI0016411	hsa-mir-3689b	9	134850125	134850272
MI0016835	hsa-mir-3689d-2	9	134850277	134850356
MI0016836	hsa-mir-3689e	9	134850570	134850641
MI0016837	hsa-mir-3689f	9	134850742	134850807
MI0017304	hsa-mir-4673	9	136519568	136519626
MI0017305	hsa-mir-4674	9	136546173	136546259
MI0015897	hsa-mir-4292	9	136830957	136831023
MI0016012	hsa-mir-3621	9	137169186	137169270
MI0003615	hsa-mir-602	9	137838419	137838516
MI0020349	hsa-mir-6072	10	2076019	2076089
MI0020355	hsa-mir-6078	10	3991160	3991259
MI0016839	hsa-mir-3155b	10	6152207	6152262
MI0016840	hsa-mir-548ak	10	12130760	12130816
MI0016841	hsa-mir-4480	10	12578753	12578823
MI0016842	hsa-mir-4481	10	12653138	12653197
MI0010637	hsa-mir-548q	10	12725254	12725353
MI0015826	hsa-mir-4293	10	14383200	14383277
MI0006401	hsa-mir-1265	10	14436576	14436661
MI0017306	hsa-mir-4675	10	20551970	20552046
MI0008336	hsa-mir-1915	10	21496562	21496641
MI0025922	hsa-mir-8086	10	28289258	28289350
MI0003617	hsa-mir-604	10	29545004	29545097
MI0005760	hsa-mir-938	10	29602264	29602346
MI0023623	hsa-mir-7162	10	30368597	30368665
MI0019116	hsa-mir-5100	10	42997563	42997681
MI0014184	hsa-mir-3156-1	10	45164014	45164088
MI0015827	hsa-mir-4294	10	48985512	48985587
MI0006374	hsa-mir-548f-1	10	54607874	54607957
MI0023611	hsa-mir-7151	10	67403351	67403410
MI0003619	hsa-mir-606	10	75552458	75552553
MI0017309	hsa-mir-4678	10	87503881	87503954
MI0017311	hsa-mir-4679-2	10	89063335	89063411
MI0017310	hsa-mir-4679-1	10	89063336	89063410
MI0003621	hsa-mir-608	10	100974985	100975084
MI0005758	hsa-mir-936	10	104048089	104048186
MI0022549	hsa-mir-6715b	10	112299612	112299688
MI0015822	hsa-mir-4295	10	112634170	112634254
MI0016844	hsa-mir-4483	10	113777993	113778054
MI0039502	hsa-mir-9851	10	116827488	116827568
MI0016064	hsa-mir-3663	10	117167678	117167774
MI0017313	hsa-mir-4681	10	119377972	119378043
MI0017314	hsa-mir-4682	10	119958513	119958592
MI0015823	hsa-mir-4296	10	125032783	125032870
MI0015824	hsa-mir-4297	10	129843299	129843374
MI0000286	hsa-mir-210	11	568089	568198
MI0022589	hsa-mir-6744	11	1256605	1256670
MI0015830	hsa-mir-4298	11	1859464	1859536
MI0025517	hsa-mir-7847	11	1880045	1880147
MI0005416	hsa-mir-675	11	1996759	1996831
MI0017318	hsa-mir-4686	11	2173063	2173138
MI0006417	hsa-mir-302e	11	7234766	7234837
MI0019296	hsa-mir-5691	11	9090312	9090379
MI0015829	hsa-mir-4299	11	11656651	11656722
MI0025906	hsa-mir-8070	11	11783135	11783222
MI0021258	hsa-mir-6124	11	12163683	12163767
MI0020350	hsa-mir-6073	11	15969533	15969621
MI0014188	hsa-mir-3159	11	18387787	18387860
MI0016847	hsa-mir-4486	11	19575310	19575372
MI0017327	hsa-mir-4694	11	19760004	19760083
MI0025890	hsa-mir-8054	11	23419105	23419190
MI0025923	hsa-mir-8087	11	27514970	27515047
MI0003623	hsa-mir-610	11	28056815	28056910
MI0025904	hsa-mir-8068	11	28477481	28477548
MI0016991	hsa-mir-3973	11	36010098	36010204
MI0023614	hsa-mir-7154	11	45691704	45691776
MI0014189	hsa-mir-3160-1	11	46451805	46451889
MI0014190	hsa-mir-3160-2	11	46451807	46451887
MI0016848	hsa-mir-4487	11	47400970	47401042
MI0021272	hsa-mir-6128	11	56743873	56743981
MI0014192	hsa-mir-3162	11	59595077	59595158
MI0016849	hsa-mir-4488	11	61508596	61508657
MI0022594	hsa-mir-6749	11	64902387	64902455
MI0017324	hsa-mir-4691	11	68033897	68033981
MI0022598	hsa-mir-6753	11	68044794	68044957
MI0006354	hsa-mir-548k	11	70283955	70284070
MI0017325	hsa-mir-4692	11	72783530	72783592
MI0017329	hsa-mir-4696	11	74720268	74720337
MI0015831	hsa-mir-4300	11	81890741	81890836
MI0016852	hsa-mir-4490	11	90555774	90555857
MI0006396	hsa-mir-1261	11	90869121	90869202
MI0017326	hsa-mir-4693	11	103849906	103849980
MI0016853	hsa-mir-4491	11	111347757	111347824
MI0015828	hsa-mir-4301	11	113450023	113450088
MI0016855	hsa-mir-4493	11	123381440	123381512
MI0014198	hsa-mir-3167	11	126988458	126988542
MI0020367	hsa-mir-6090	11	128522390	128522449
MI0025888	hsa-mir-8052	11	130666735	130666803
MI0016049	hsa-mir-3649	12	1660315	1660380
MI0015975	hsa-mir-1244-3	12	9239467	9239551
MI0031511	hsa-mir-1244-4	12	12111952	12112036
MI0003626	hsa-mir-613	12	12764649	12764743
MI0003627	hsa-mir-614	12	12915829	12915918
MI0016992	hsa-mir-3974	12	17673299	17673394
MI0005712	hsa-mir-920	12	24212421	24212495
MI0015833	hsa-mir-4302	12	25874020	25874079
MI0016856	hsa-mir-4494	12	47364186	47364269
MI0017335	hsa-mir-3198-2	12	54231397	54231476
MI0022604	hsa-mir-6759	12	57748618	57748682
MI0003630	hsa-mir-548c	12	64622509	64622605
MI0016688	hsa-mir-548z	12	64622509	64622605
MI0020351	hsa-mir-6074	12	66023620	66023726
MI0006426	hsa-mir-1279	12	69273157	69273218
MI0016418	hsa-mir-3913-2	12	69584723	69584822
MI0003631	hsa-mir-617	12	80832533	80832629
MI0019307	hsa-mir-5700	12	94561789	94561859
MI0003131	hsa-mir-492	12	94834398	94834513
MI0015834	hsa-mir-4303	12	97995383	97995448
MI0008195	hsa-mir-1827	12	100189884	100189949
MI0003633	hsa-mir-619	12	108836908	108837006
MI0016859	hsa-mir-4497	12	109833348	109833436
MI0022605	hsa-mir-6760	12	111304142	111304209
MI0022708	hsa-mir-6861	12	112163258	112163321
MI0006362	hsa-mir-1302-1	12	112695034	112695176
MI0022957	hsa-mir-7106	12	113159113	113159177
MI0003634	hsa-mir-620	12	116148560	116148654
MI0016824	hsa-mir-4472-2	12	116428252	116428318
MI0006271	hsa-mir-1178	12	119713634	119713724
MI0016860	hsa-mir-4498	12	120155434	120155499
MI0022958	hsa-mir-7107	12	121444273	121444352
MI0031830	hsa-mir-9902-1	12	122695907	122695999
MI0041071	hsa-mir-9902-2	12	122709332	122709424
MI0015832	hsa-mir-4304	12	123010667	123010728
MI0016412	hsa-mir-3908	12	123536409	123536534
MI0016862	hsa-mir-4499	13	20433778	20433846
MI0015835	hsa-mir-4305	13	39664034	39664135
MI0008190	hsa-mir-320d-1	13	40727816	40727887
MI0003635	hsa-mir-621	13	40810766	40810861
MI0014199	hsa-mir-3168	13	41101019	41101100
MI0025915	hsa-mir-8079	13	44196129	44196200
MI0019300	hsa-mir-5693	13	51348567	51348639
MI0004065	hsa-mir-759	13	52810050	52810140
MI0006358	hsa-mir-1297	13	54311972	54312048
MI0017874	hsa-mir-5007	13	55174454	55174548
MI0014200	hsa-mir-3169	13	61199798	61199880
MI0016833	hsa-mir-548x-2	13	65966330	65966429
MI0017337	hsa-mir-4704	13	66218250	66218324
MI0016066	hsa-mir-3665	13	77698012	77698116
MI0016863	hsa-mir-4500	13	87618665	87618740
MI0003636	hsa-mir-622	13	90231182	90231277
MI0019132	hsa-mir-548as	13	92490163	92490220
MI0016864	hsa-mir-4501	13	96427229	96427292
MI0003637	hsa-mir-623	13	99356131	99356228
MI0015836	hsa-mir-4306	13	99643059	99643149
MI0006404	hsa-mir-1267	13	107531171	107531248
MI0025909	hsa-mir-8073	13	110340958	110341029
MI0025911	hsa-mir-8075	13	113262920	113262999
MI0016865	hsa-mir-4502	13	114273828	114273908
MI0022551	hsa-mir-6717	14	21023314	21023386
MI0025239	hsa-mir-7703	14	24143489	24143565
MI0015838	hsa-mir-4307	14	26908642	26908725
MI0014202	hsa-mir-3171	14	27633205	27633278
MI0016866	hsa-mir-4503	14	36952309	36952391
MI0016595	hsa-mir-548y	14	47760995	47761104
MI0020353	hsa-mir-6076	14	49966399	49966511
MI0015839	hsa-mir-4308	14	54878113	54878193
MI0030983	hsa-mir-9718	14	60648648	60648711
MI0006411	hsa-mir-548h-1	14	64095024	64095125
MI0025525	hsa-mir-7855	14	64785626	64785686
MI0017339	hsa-mir-4706	14	65044688	65044769
MI0017341	hsa-mir-4708	14	65335117	65335183
MI0019301	hsa-mir-5694	14	67441855	67441930
MI0016868	hsa-mir-4505	14	73758747	73758819
MI0006394	hsa-mir-1260a	14	77266218	77266290
MI0016869	hsa-mir-4506	14	93948226	93948302
MI0016870	hsa-mir-2392	14	100814491	100814574
MI0006656	hsa-mir-1197	14	101025564	101025651
MI0001725	hsa-mir-329-1	14	101026785	101026864
MI0001726	hsa-mir-329-2	14	101027100	101027183
MI0014205	hsa-mir-1193	14	101030052	101030129
MI0005525	hsa-mir-300	14	101041363	101041445
MI0003515	hsa-mir-544a	14	101048658	101048748
MI0015837	hsa-mir-4309	14	102539644	102539726
MI0039723	hsa-mir-12121	14	104865314	104865411
MI0022610	hsa-mir-6765	14	105150778	105150864
MI0025907	hsa-mir-8071-1	14	105621116	105621180
MI0026417	hsa-mir-8071-2	14	105640168	105640232
MI0016910	hsa-mir-4539	14	105857513	105857572
MI0016871	hsa-mir-4507	14	105858124	105858175
MI0016909	hsa-mir-4538	14	105858165	105858242
MI0016908	hsa-mir-4537	14	105859484	105859553
MI0018174	hsa-mir-5195	14	106850885	106850999
MI0014132	hsa-mir-3118-2	15	20832795	20832869
MI0019308	hsa-mir-5701-1	15	20940252	20940333
MI0014133	hsa-mir-3118-3	15	21406385	21406459
MI0019593	hsa-mir-5701-2	15	21513959	21514040
MI0014207	hsa-mir-3118-4	15	21843750	21843824
MI0031522	hsa-mir-5701-3	15	21951242	21951323
MI0006405	hsa-mir-1268a	15	22225278	22225329
MI0016873	hsa-mir-4509-1	15	23197827	23197920
MI0016872	hsa-mir-4508	15	23562062	23562131
MI0017349	hsa-mir-4715	15	25848747	25848825
MI0016874	hsa-mir-4509-2	15	28426491	28426584
MI0016875	hsa-mir-4509-3	15	28490752	28490845
MI0000287	hsa-mir-211	15	31065032	31065141
MI0006323	hsa-mir-1233-1	15	34382069	34382150
MI0015973	hsa-mir-1233-2	15	34528290	34528371
MI0016876	hsa-mir-4510	15	35926856	35926923
MI0025899	hsa-mir-8063	15	36972821	36972901
MI0003640	hsa-mir-626	15	41691585	41691678
MI0015840	hsa-mir-4310	15	41866495	41866551
MI0006429	hsa-mir-1282	15	43793659	43793759
MI0033417	hsa-mir-10393	15	44717844	44717893
MI0017350	hsa-mir-4716	15	49169070	49169153
MI0017347	hsa-mir-4713	15	51242190	51242264
MI0025749	hsa-mir-7973-2	15	51314032	51314107
MI0025748	hsa-mir-7973-1	15	51314034	51314109
MI0025903	hsa-mir-8067	15	62304658	62304734
MI0020362	hsa-mir-6085	15	62343029	62343138
MI0001444	hsa-mir-422a	15	63870930	63871019
MI0006408	hsa-mir-1272	15	64762387	64762515
MI0015841	hsa-mir-4311	15	66040233	66040332
MI0015842	hsa-mir-4312	15	68801850	68801925
MI0003644	hsa-mir-630	15	72587217	72587313
MI0039739	hsa-mir-12135	15	73299910	73299979
MI0022728	hsa-mir-6881	15	74411357	74411432
MI0016879	hsa-mir-4513	15	74788672	74788757
MI0003645	hsa-mir-631	15	75353611	75353685
MI0015843	hsa-mir-4313	15	75762215	75762315
MI0019117	hsa-mir-5572	15	80581103	80581239
MI0003679	hsa-mir-549a	15	80841978	80842073
MI0016880	hsa-mir-4514	15	80997417	80997473
MI0016881	hsa-mir-4515	15	83067335	83067415
MI0017875	hsa-mir-548ap	15	85825635	85825730
MI0035972	hsa-mir-11181	15	87946206	87946268
MI0017351	hsa-mir-3529	15	88611847	88611924
MI0000468	hsa-mir-9-3	15	89368017	89368106
MI0007074	hsa-mir-1469	15	96333261	96333307
MI0015979	hsa-mir-1302-10	15	101960459	101960596
MI0026421	hsa-mir-6859-3	15	101973524	101973591
MI0031521	hsa-mir-6859-4	16	17052	17119
MI0003670	hsa-mir-662	16	770183	770277
MI0006311	hsa-mir-1225	16	2090195	2090284
MI0022552	hsa-mir-6511b-1	16	2106669	2106753
MI0016882	hsa-mir-4516	16	2133119	2133204
MI0016409	hsa-mir-3180-5	16	2135977	2136129
MI0017352	hsa-mir-4717	16	2274620	2274691
MI0022613	hsa-mir-6768	16	2463967	2464038
MI0014212	hsa-mir-3178	16	2531922	2532005
MI0021260	hsa-mir-6126	16	3485381	3485469
MI0025901	hsa-mir-8065	16	5632467	5632566
MI0006412	hsa-mir-548h-2	16	11306440	11306527
MI0017353	hsa-mir-4718	16	12720321	12720371
MI0014213	hsa-mir-3179-1	16	14901508	14901591
MI0016071	hsa-mir-3670-1	16	14907717	14907781
MI0014214	hsa-mir-3180-1	16	14911220	14911313
MI0022223	hsa-mir-6511a-1	16	14925937	14926003
MI0022615	hsa-mir-6770-1	16	14930820	14930879
MI0009982	hsa-mir-1972-1	16	15010321	15010397
MI0023431	hsa-mir-6511b-2	16	15134075	15134145
MI0016408	hsa-mir-3180-4	16	15154850	15155002
MI0022218	hsa-mir-6506	16	15611030	15611095
MI0002468	hsa-mir-484	16	15643294	15643372
MI0014216	hsa-mir-3179-2	16	16300159	16300242
MI0019112	hsa-mir-3670-2	16	16306370	16306434
MI0014215	hsa-mir-3180-2	16	16309879	16309966
MI0023564	hsa-mir-6511a-2	16	16324588	16324654
MI0026418	hsa-mir-6770-2	16	16329305	16329364
MI0023565	hsa-mir-6511a-3	16	16368876	16368942
MI0023566	hsa-mir-6511a-4	16	18344013	18344079
MI0026419	hsa-mir-6770-3	16	18379351	18379410
MI0014217	hsa-mir-3180-3	16	18402178	18402271
MI0031513	hsa-mir-3670-3	16	18405698	18405762
MI0014221	hsa-mir-3179-3	16	18411894	18411977
MI0031514	hsa-mir-3670-4	16	18488301	18488365
MI0031510	hsa-mir-3179-4	16	18494493	18494576
MI0016081	hsa-mir-3680-1	16	21506049	21506135
MI0025512	hsa-mir-1273h	16	24203116	24203231
MI0014222	hsa-mir-548w	16	26025237	26025310
MI0022709	hsa-mir-6862-1	16	28390982	28391051
MI0026415	hsa-mir-6862-2	16	28724252	28724321
MI0017356	hsa-mir-4721	16	28843919	28844007
MI0019113	hsa-mir-3680-2	16	29599179	29599265
MI0003892	hsa-mir-762	16	30893903	30893985
MI0031829	hsa-mir-9901	16	34163578	34163673
MI0022616	hsa-mir-6771	16	50292616	50292675
MI0014223	hsa-mir-3181	16	50742305	50742377
MI0016591	hsa-mir-3935	16	56245520	56245623
MI0022710	hsa-mir-6863	16	56904264	56904353
MI0015977	hsa-mir-1972-2	16	70030346	70030422
MI0017354	hsa-mir-4719	16	76868936	76869019
MI0017355	hsa-mir-4720	16	81385018	81385093
MI0022216	hsa-mir-6504	16	81611348	81611408
MI0025894	hsa-mir-8058	16	82688931	82689019
MI0014224	hsa-mir-3182	16	83508346	83508408
MI0039730	hsa-mir-12128	16	85207796	85207895
MI0017982	hsa-mir-5093	16	85306226	85306325
MI0022620	hsa-mir-6775	16	87834592	87834660
MI0036560	hsa-mir-11401	16	87853896	87853964
MI0017357	hsa-mir-4722	16	88716278	88716337
MI0014225	hsa-mir-3183	17	1022476	1022559
MI0000078	hsa-mir-22	17	1713903	1713987
MI0022621	hsa-mir-6776	17	2692861	2692919
MI0006387	hsa-mir-1253	17	2748078	2748182
MI0015846	hsa-mir-4314	17	8088056	8088147
MI0016888	hsa-mir-1269b	17	12917268	12917342
MI0006413	hsa-mir-548h-3	17	13543529	13543646
MI0006432	hsa-mir-1288	17	16282014	16282088
MI0022623	hsa-mir-6778	17	18340814	18340886
MI0016889	hsa-mir-4522	17	27293910	27293996
MI0017360	hsa-mir-451b	17	28861371	28861438
MI0016890	hsa-mir-4523	17	29390662	29390730
MI0014226	hsa-mir-3184	17	30117086	30117160
MI0013083	hsa-mir-2909	17	37033745	37033813
MI0021273	hsa-mir-378j	17	37614931	37615039
MI0017371	hsa-mir-4734	17	38702262	38702331
MI0017363	hsa-mir-4726	17	38719691	38719748
MI0017364	hsa-mir-4727	17	38825838	38825892
MI0032315	hsa-mir-548bc	17	39297400	39297509
MI0022714	hsa-mir-6867	17	40193597	40193663
MI0022626	hsa-mir-6781	17	42823880	42823943
MI0022628	hsa-mir-6783	17	44934618	44934681
MI0015844	hsa-mir-4315-1	17	45475363	45475435
MI0017978	hsa-mir-5089	17	46973017	46973100
MI0033056	hsa-mir-10226	17	48032882	48032951
MI0006335	hsa-mir-1203	17	48156427	48156511
MI0014227	hsa-mir-3185	17	48724408	48724475
MI0021274	hsa-mir-6129	17	49288346	49288454
MI0021472	hsa-mir-6165	17	49510817	49510900
MI0025895	hsa-mir-8059	17	50768650	50768730
MI0017373	hsa-mir-4736	17	58335976	58336022
MI0017374	hsa-mir-4737	17	60043025	60043105
MI0003648	hsa-mir-633	17	62944215	62944312
MI0020357	hsa-mir-6080	17	64780759	64780824
MI0015983	hsa-mir-4315-2	17	64822030	64822102
MI0003649	hsa-mir-634	17	66787072	66787168
MI0003671	hsa-mir-548d-2	17	67471489	67471585
MI0016690	hsa-mir-548aa-2	17	67471489	67471585
MI0003650	hsa-mir-635	17	68424451	68424548
MI0019114	hsa-mir-4524b	17	69099542	69099656
MI0016079	hsa-mir-3678	17	75406069	75406162
MI0022630	hsa-mir-6785	17	75498548	75498628
MI0015845	hsa-mir-4316	17	77396984	77397054
MI0017377	hsa-mir-4739	17	79707176	79707249
MI0016748	hsa-mir-1268b	17	80098828	80098877
MI0003681	hsa-mir-657	17	81125276	81125373
MI0022632	hsa-mir-6787	17	82236668	82236728
MI0025914	hsa-mir-8078	18	112256	112339
MI0016994	hsa-mir-3976	18	5840695	5840833
MI0015850	hsa-mir-4317	18	6374361	6374425
MI0023613	hsa-mir-7153	18	11654885	11654941
MI0018169	hsa-mir-5190	18	13459947	13460026
MI0016893	hsa-mir-4526	18	13611114	13611200
MI0014230	hsa-mir-3156-2	18	14830166	14830242
MI0000450	hsa-mir-133a-1	18	21825698	21825785
MI0017379	hsa-mir-4741	18	22933349	22933438
MI0025893	hsa-mir-8057	18	26591467	26591535
MI0006418	hsa-mir-302f	18	30298910	30298960
MI0016993	hsa-mir-3975	18	35591737	35591806
MI0016439	hsa-mir-3929	18	35934088	35934142
MI0015847	hsa-mir-4318	18	37657135	37657215
MI0005716	hsa-mir-924	18	39622123	39622175
MI0019140	hsa-mir-5583-2	18	39676719	39676777
MI0019139	hsa-mir-5583-1	18	39676721	39676779
MI0015848	hsa-mir-4319	18	44970082	44970166
MI0016894	hsa-mir-4527	18	47380496	47380565
MI0017381	hsa-mir-4743	18	48670600	48670668
MI0017382	hsa-mir-4744	18	49049687	49049768
MI0015849	hsa-mir-4320	18	50126499	50126563
MI0016895	hsa-mir-4528	18	53237101	53237190
MI0016896	hsa-mir-4529	18	55479221	55479298
MI0017879	hsa-mir-5011	18	67081584	67081686
MI0019152	hsa-mir-548av	18	72853321	72853382
MI0015980	hsa-mir-1302-11	19	71973	72110
MI0015852	hsa-mir-4321	19	2250639	2250718
MI0022959	hsa-mir-7108	19	2434914	2435000
MI0025520	hsa-mir-7850	19	2630715	2630793
MI0003652	hsa-mir-637	19	3961414	3961512
MI0017385	hsa-mir-4746	19	4445978	4446048
MI0017386	hsa-mir-4747	19	4932687	4932740
MI0022635	hsa-mir-6790	19	6392921	6392983
MI0019148	hsa-mir-5589	19	10038354	10038413
MI0015851	hsa-mir-4322	19	10230413	10230485
MI0006328	hsa-mir-1238	19	10552122	10552204
MI0003653	hsa-mir-638	19	10718404	10718503
MI0022733	hsa-mir-6886	19	11113474	11113534
MI0025750	hsa-mir-7974	19	11495544	11495622
MI0022639	hsa-mir-6794	19	12852260	12852327
MI0000081	hsa-mir-24-2	19	13836287	13836359
MI0000085	hsa-mir-27a	19	13836440	13836517
MI0000079	hsa-mir-23a	19	13836587	13836659
MI0000271	hsa-mir-181c	19	13874699	13874808
MI0003139	hsa-mir-181d	19	13874875	13875011
MI0020340	hsa-mir-1199	19	14073361	14073479
MI0007075	hsa-mir-1470	19	15449548	15449608
MI0003655	hsa-mir-640	19	19435063	19435158
MI0022734	hsa-mir-6887	19	35122700	35122764
MI0016897	hsa-mir-4530	19	39409623	39409678
MI0022554	hsa-mir-6719	19	39829716	39829802
MI0015853	hsa-mir-4323	19	42133445	42133513
MI0025913	hsa-mir-8077	19	42351131	42351205
MI0016898	hsa-mir-4531	19	44653686	44653732
MI0025921	hsa-mir-8085	19	44758657	44758721
MI0020365	hsa-mir-6088	19	45436654	45436704
MI0016685	hsa-mir-642b	19	45674932	45675008
MI0015854	hsa-mir-4324	19	49308797	49308868
MI0022644	hsa-mir-6799	19	49791866	49791934
MI0022645	hsa-mir-6800	19	49832018	49832099
MI0017390	hsa-mir-4751	19	49933064	49933137
MI0025910	hsa-mir-8074	19	51206929	51207009
MI0022646	hsa-mir-6801	19	52222020	52222098
MI0003140	hsa-mir-512-1	19	53666679	53666762
MI0003141	hsa-mir-512-2	19	53669157	53669254
MI0003143	hsa-mir-520e	19	53675711	53675797
MI0003144	hsa-mir-515-1	19	53679003	53679085
MI0003145	hsa-mir-519e	19	53679940	53680023
MI0003147	hsa-mir-515-2	19	53685009	53685091
MI0003832	hsa-mir-1283-1	19	53688481	53688567
MI0003153	hsa-mir-523	19	53698385	53698471
MI0003155	hsa-mir-520b	19	53701227	53701287
MI0003157	hsa-mir-526a-1	19	53706252	53706336
MI0003158	hsa-mir-520c	19	53707453	53707539
MI0003161	hsa-mir-517a	19	53712268	53712354
MI0003163	hsa-mir-521-2	19	53716594	53716680
MI0003165	hsa-mir-517b	19	53721076	53721142
MI0003167	hsa-mir-516b-2	19	53725442	53725526
MI0003168	hsa-mir-526a-2	19	53726922	53726986
MI0003170	hsa-mir-518a-1	19	53731006	53731090
MI0003171	hsa-mir-518d	19	53734877	53734963
MI0003173	hsa-mir-518a-2	19	53739333	53739419
MI0003175	hsa-mir-520h	19	53742512	53742599
MI0003176	hsa-mir-521-1	19	53748636	53748722
MI0003179	hsa-mir-527	19	53754018	53754102
MI0003180	hsa-mir-516a-1	19	53756741	53756830
MI0006430	hsa-mir-1283-2	19	53758232	53758318
MI0003181	hsa-mir-516a-2	19	53761133	53761222
MI0003182	hsa-mir-519a-2	19	53762344	53762430
MI0017391	hsa-mir-4752	19	54282109	54282180
MI0025897	hsa-mir-8061	19	54645309	54645383
MI0025751	hsa-mir-7975	19	55123225	55123292
MI0022716	hsa-mir-6869	20	1392900	1392961
MI0007262	hsa-mir-103b-2	20	3917502	3917563
MI0025898	hsa-mir-8062	20	7371608	7371692
MI0003672	hsa-mir-663a	20	26208186	26208278
MI0008193	hsa-mir-1825	20	32237795	32237847
MI0017395	hsa-mir-4755	20	34049119	34049190
MI0003659	hsa-mir-644a	20	34466325	34466418
MI0006350	hsa-mir-1289-1	20	35453954	35454097
MI0016746	hsa-mir-548o-2	20	38516563	38516632
MI0016046	hsa-mir-3646	20	44408120	44408203
MI0039724	hsa-mir-12122	20	49863859	49863953
MI0003660	hsa-mir-645	20	50585786	50585879
MI0006366	hsa-mir-1302-5	20	50614636	50614785
MI0017397	hsa-mir-4756	20	54068408	54068485
MI0015865	hsa-mir-4325	20	57321502	57321591
MI0005523	hsa-mir-298	20	58818226	58818313
MI0003661	hsa-mir-646	20	60308474	60308567
MI0016900	hsa-mir-4533	20	60478111	60478181
MI0016794	hsa-mir-548ag-2	20	60564562	60564625
MI0006391	hsa-mir-1257	20	61953546	61953662
MI0014240	hsa-mir-3195	20	62064802	62064885
MI0000451	hsa-mir-133a-2	20	62564912	62565013
MI0000445	hsa-mir-124-3	20	63178500	63178586
MI0014241	hsa-mir-3196	20	63238779	63238842
MI0005763	hsa-mir-941-1	20	63919449	63919520
MI0005764	hsa-mir-941-2	20	63919505	63919576
MI0005765	hsa-mir-941-3	20	63919561	63919632
MI0005766	hsa-mir-941-4	20	63919756	63919827
MI0031520	hsa-mir-941-5	20	63919868	63919939
MI0008335	hsa-mir-1914	20	63941465	63941544
MI0003662	hsa-mir-647	20	63942631	63942726
MI0025905	hsa-mir-8069-1	21	6859171	6859256
MI0022559	hsa-mir-6724-1	21	8205315	8205406
MI0033425	hsa-mir-10401	21	8206563	8206618
MI0016048	hsa-mir-3648-1	21	8208473	8208652
MI0031516	hsa-mir-6724-2	21	8249505	8249596
MI0033425_2	hsa-mir-10401	21	8250772	8250827
MI0031517	hsa-mir-6724-3	21	8388362	8388453
MI0033425_3	hsa-mir-10401	21	8389610	8389665
MI0031518	hsa-mir-6724-4	21	8432530	8432621
MI0033425_4	hsa-mir-10401	21	8433797	8433852
MI0033426	hsa-mir-10396b	21	8436324	8436374
MI0031512	hsa-mir-3648-2	21	8986999	8987178
MI0033420	hsa-mir-10396a	21	8987617	8987665
MI0014242	hsa-mir-3156-3	21	13406384	13406460
MI0014131	hsa-mir-3118-1	21	13644775	13644850
MI0031519	hsa-mir-8069-2	21	13724189	13724274
MI0014244	hsa-mir-548x	21	18686090	18686164
MI0021275	hsa-mir-6130	21	23079284	23079392
MI0017400	hsa-mir-4759	21	26953961	26954043
MI0015867	hsa-mir-4327	21	30375294	30375378
MI0003906	hsa-mir-802	21	35720715	35720808
MI0017401	hsa-mir-4760	21	40212352	40212431
MI0014245	hsa-mir-3197	21	41167557	41167629
MI0019311	hsa-mir-5692b	21	42950928	42951014
MI0020347	hsa-mir-6070	21	43609887	43609989
MI0014246	hsa-mir-3198-1	22	17764180	17764259
MI0003663	hsa-mir-648	22	17980868	17980961
MI0003664	hsa-mir-649	22	21034176	21034272
MI0022662	hsa-mir-6817	22	25455646	25455711
MI0019412	hsa-mir-5739	22	28459869	28459948
MI0017405	hsa-mir-4764	22	33436582	33436669
MI0020346	hsa-mir-6069	22	35336721	35336799
MI0016901	hsa-mir-4534	22	37988794	37988853
MI0006428	hsa-mir-1281	22	41092513	41092566
MI0022736	hsa-mir-6889	22	41252992	41253050
MI0016902	hsa-mir-378i	22	41923222	41923297
MI0017404	hsa-mir-4763	22	46113566	46113657
MI0014250	hsa-mir-3201	22	48274364	48274415
MI0016903	hsa-mir-4535	22	48780295	48780353
MI0016091	hsa-mir-3690-1	X	1293918	1293992
MI0020366	hsa-mir-6089-1	X	2609191	2609254
MI0017411	hsa-mir-4770	X	6383906	6383963
MI0017408	hsa-mir-4767	X	7147860	7147937
MI0020363	hsa-mir-6086	X	13590292	13590346
MI0016904	hsa-mir-548am	X	16627012	16627085
MI0021279	hsa-mir-6134	X	28495555	28495663
MI0019299	hsa-mir-4666b	X	29574278	29574358
MI0016420	hsa-mir-3915	X	32583656	32583752
MI0006378	hsa-mir-548f-5	X	32641474	32641559
MI0016815	hsa-mir-548aj-2	X	38023895	38023986
MI0016593	hsa-mir-3937	X	39661216	39661321
MI0016905	hsa-mir-1587	X	39837561	39837613
MI0017410	hsa-mir-4769	X	47587429	47587505
MI0025924	hsa-mir-8088	X	52336557	52336642
MI0016906	hsa-mir-4536-1	X	55451495	55451582
MI0019149	hsa-mir-4536-2	X	55451495	55451582
MI0001145	hsa-mir-384	X	76919273	76919360
MI0000824	hsa-mir-325	X	77005404	77005501
MI0015904	hsa-mir-4328	X	78901194	78901249
MI0006424	hsa-mir-548i-4	X	84225752	84225828
MI0006652	hsa-mir-1321	X	85835780	85835858
MI0006400	hsa-mir-548m	X	95063141	95063226
MI0016996	hsa-mir-3978	X	110082118	110082218
MI0015901	hsa-mir-4329	X	112780718	112780788
MI0003944	hsa-mir-764	X	114639435	114639519
MI0001637	hsa-mir-448	X	114823454	114823564
MI0016073	hsa-mir-3672	X	121370972	121371053
MI0003191	hsa-mir-513a-1	X	147213463	147213591
MI0003192	hsa-mir-513a-2	X	147225826	147225952
MI0005530	hsa-mir-509-2	X	147258760	147258850
MI0003196	hsa-mir-509-1	X	147260532	147260625
MI0003198	hsa-mir-514a-1	X	147279247	147279344
MI0003199	hsa-mir-514a-2	X	147281943	147282030
MI0003200	hsa-mir-514a-3	X	147284641	147284728
MI0015902	hsa-mir-4330	X	151168222	151168326
MI0000111	hsa-mir-105-1	X	152392219	152392299
MI0003763	hsa-mir-767	X	152393421	152393529
MI0000112	hsa-mir-105-2	X	152394412	152394492
MI0039731	hsa-mir-12129	X	153335462	153335537
MI0012489	hsa-mir-718	X	154019920	154019989
MI0006277	hsa-mir-1184-1	X	154887360	154887458
MI0015971	hsa-mir-1184-2	X	155383100	155383198
MI0015972	hsa-mir-1184-3	X	155457517	155457615
MI0023561	hsa-mir-3690-2	Y	1293918	1293992
MI0023563	hsa-mir-6089-2	Y	2609191	2609254
MI0039722	hsa-mir-12120	Y	13479177	13479266
